# Supplementary material for: Comparative proteomics analysis of dietary restriction in Drosophila
Source: PLoS One. 2020 Oct 16;15(10):e0240596. doi: 10.1371/journal.pone.0240596 (PMC7567386; doi:10.1371/journal.pone.0240596)
Supplement: S1 Table — (XLSX) [file pone.0240596.s002.xlsx]

## Sheet: Table S1
	S1 Table. Concentration of protein samples
	samples	Concentration (µg/µl)	volume (µl)	total weight (µg)
	d7 AL 1st	5	100	500
	d7 AL 2st	4.1	100	410
	d7 DR 1st	3.6	100	360
	d7 DR 2st	4.1	100	410
	d42 AL 1st	5.4	100	540
	d42 AL 2st	4.5	100	450
	d42 DR 1st	3.9	100	390
	d42 DR 2st	4.5	100	450
