# Supplementary material for: Comparative proteomics analysis of dietary restriction in Drosophila
Source: PLoS One. 2020 Oct 16;15(10):e0240596. doi: 10.1371/journal.pone.0240596 (PMC7567386; doi:10.1371/journal.pone.0240596)
Supplement: S2 Table — (XLSX) [file pone.0240596.s003.xlsx]

## Sheet: Sheet1
S2 Table. Lifespan data for Figure 1A
SY food	1SY (DR)	2SY (AL)
Number of death	99	100
Number of censor	1	0
median (d)	71	59.5
mean (d)	71.6	59.7
maximum (d)	85	73.5
log-rank (DR vs AL)	9.74e-13
