# Supplementary material for: Comparative proteomics analysis of dietary restriction in Drosophila
Source: PLoS One. 2020 Oct 16;15(10):e0240596. doi: 10.1371/journal.pone.0240596 (PMC7567386; doi:10.1371/journal.pone.0240596)
Supplement: S3 Table — (XLSX) [file pone.0240596.s004.xlsx]

## Sheet: Peptide identification list
S3 Table. Peptide identification list
Sequence	PSMs	Protein Group Accessions	Modifications	PEP	IonScore	Exp Value	Charge	MH+ [Da]	ΔM [ppm]	Missed Cleavages	d42 AL 1st/d7 AL	d42 AL 2nd/d7 AL	d7 DR 1st/d7 AL	d7 DR 2nd/d7 AL	d42 DR 1st/d7 AL	d42 DR 2nd/d7 AL
aATAGH	4	P36241	N-Term(iTRAQ8plex)	0.003053	37.99	0.00117552	2	831.459	-4.75735	0	0.928634	0.99919	0.722224	1.00735	0.713622	0.919936
aGSALNR	2	Q9VIE8	N-Term(iTRAQ8plex)	0.001519	24.87	0.0974252	2	992.576	-3.41651	0	0.911595	0.835447	0.917203	0.781763	0.839089	0.786113
aMVDAAR	6	B8A423;M9ND95;M9NEP1;M9NF46;E1JHJ5	N-Term(iTRAQ8plex)	0.006967	31.65	0.0224665	2	1037.57	-2.08927	0
aPGHVDR	1	Q7K5J8	N-Term(iTRAQ8plex)	0.004117	20.37	0.166677	3	1055.58	-5.68766	0	0.623806	0.809222	0.698786	0.984874	0.837014	0.80247
hGIPTAR	1	F3YDH3	N-Term(iTRAQ8plex)	0.001149	29.16	0.0308807	3	1055.62	-4.3316	0	0.853431	1.03547	1.18651	1.00042	0.897601	0.977777
hGAALQR	1	O18397	N-Term(iTRAQ8plex)	0.005083	7.13	5.94482	3	1056.62	-2.31592	0	0.847419	0.845121	0.75701	0.649748	0.710502	0.680621
tVVIDGR	1	Q9VNE9	N-Term(iTRAQ8plex)	0.004582	21.1	0.309723	2	1063.64	-4.17707	0	0.896612	0.767662	0.77265	0.653054	0.888607	0.751253
hDAGLPR	1	Q86NS1	N-Term(iTRAQ8plex)	0.004532	13.88	0.613891	3	1069.6	-2.64066	0	0.68433	0.788153	0.925941	0.854585	0.803616	0.804041
hGDVIAR	2	P13395	N-Term(iTRAQ8plex)	0.0009294	23.95	0.0608103	3	1071.62	-1.97555	0	1.11396	1.04415	1.12255	1.03794	1.03488	1.05712
eGTGLHR	2	Q9VD01	N-Term(iTRAQ8plex)	0.003307	28.4	0.0187184	3	1073.6	-2.63683	0	1.44361	0.79058	1.39315	0.80234	1.23076	0.778809
aQVLAGGR	3	A0A0B4JCW4	N-Term(iTRAQ8plex)	0.006697	8.66	1.93325	2	1075.65	-3.79883	0	1.08302	1.10041	0.990848	1.08145	0.944426	1.23485
gAPHQLR	1	A0A0B4KGD6	N-Term(iTRAQ8plex)	0.003153	16.1	0.459031	3	1082.64	-1.35314	0	1.11222	0.900383	0.66276	0.757582	0.933618	0.73669
hGIALLR	1	Q9VHN4	N-Term(iTRAQ8plex)	0.002132	12.46	5.15898	3	1083.69	-3.88333	0	1.03121	1.13434	1.13778	1.25321	1.04556	1.33807
iADAVHR	1	Q9VK00	N-Term(iTRAQ8plex)	0.003537	37.55	0.00560778	3	1085.63	-3.82837	0	0.653368	1.05818	0.695432	1.29631	0.691059	0.957907
vLADHAR	1	Q9VLM8	N-Term(iTRAQ8plex)	0.0009513	29.85	0.033021	3	1085.63	-3.40671	0	1.05871	1.00372	0.84765	0.724322	0.803896	0.813827
qAAEAHR	3	O61540	N-Term(iTRAQ8plex)	0.002079	36.97	0.00221	3	1086.59	-2.16581	0	0.720396	0.648978	0.618668	0.768939	0.882463	0.955407
rFVLPR	1	Q9VSA9	N-Term(iTRAQ8plex)	0.00167	35.41	0.00437365	3	1091.7	-3.17806	1	1.02001	0.930337	0.922957	1.29836	0.996813	1.342
gLIALFR	6	Q8IPE8	N-Term(iTRAQ8plex)	0.0005359	25.26	0.0579321	2	1093.7	-1.1184	0	0.833546	1.09696	0.788221	1.0255	0.805702	1.0309
vAAHLQR	2	Q6IDG5;E1JJ21	N-Term(iTRAQ8plex)	0.003359	20.86	0.292866	3	1098.67	-0.5456	0
eALVHAR	1	Q86BY9	N-Term(iTRAQ8plex)	0.005038	19.58	0.369016	3	1099.65	-3.63579	0	1.3126	1.13652	0.988045	0.80899	0.886362	1.21308
iIAPPER	7	P10987;P83967;E1JGP0;P02574	N-Term(iTRAQ8plex)	0.001623	40.32	0.00612189	3	1099.68	-0.706341	0
lGLHSLR	2	P61209	N-Term(iTRAQ8plex)	0.004339	28.3	0.10546	3	1099.69	-3.16667	0	1.23186	1.18987	1.14217	1.06522	1.04381	1.2598
tIMAAHR	1	Q24439	N-Term(iTRAQ8plex)	0.00587	34.27	0.0116161	3	1103.63	-3.88757	0	0.953173	0.682402	0.838282	0.763233	0.748106	0.617587
fGDTAHR	1	P98163	N-Term(iTRAQ8plex)	0.000966	31.01	0.00867789	3	1107.58	-3.19464	0	0.889552	1.03014	0.800349	1.26718	1.4624	1.04244
aLADEER	3	Q8IGY1;P06754;P49455;Q6LEH1;H1UUP7	N-Term(iTRAQ8plex)	0.004588	30.4	0.0144554	2	1107.59	-3.75367	0
vHAIPLR	1	P26308	N-Term(iTRAQ8plex)	0.0001855	35.26	0.00628467	3	1109.7	-4.22733	0	0.621283	0.873262	0.744654	0.766255	0.712381	0.91088
vNVIHAR	1	O62530	N-Term(iTRAQ8plex)	0.002817	26.78	0.233297	3	1112.68	-4.26386	0	0.942108	0.936008	0.939327	0.819247	0.855495	1.17266
aADIHER	1	Q9VF20	N-Term(iTRAQ8plex)	0.002575	30.38	0.0117276	3	1115.61	-3.64153	0	0.762202	0.903261	0.854681	0.914698	0.909883	0.94771
vLEASHR	1	M9PEA0	N-Term(iTRAQ8plex)	0.001964	27.48	0.0436796	3	1115.64	-2.35849	0	0.722074	0.487242	0.616014	0.493477	0.796322	0.588435
rTPLAVR	1	P17336	N-Term(iTRAQ8plex)	0.001321	21.5	0.245657	3	1116.71	-5.53196	1	0.780084	1.22969	0.869732	1.26109	0.874799	1.19653
fDSTHGR	5	P07486;P07487	N-Term(iTRAQ8plex)	0.0004021	26.01	0.0402231	3	1123.58	-0.221486	0
lADEESR	12	B8A423;M9ND95;M9NEP1;M9NF46;E1JHJ5	N-Term(iTRAQ8plex)	0.004665	40.49	0.00147842	3	1123.59	-0.893194	0
vFHDFR	4	P23128	N-Term(iTRAQ8plex)	0.00619	21.54	0.152567	3	1124.61	-2.27024	0	1.21518	2.02174	1.60176	1.42633	1.57415	1.88745
aLEHPVR	1	Q9VIK1	N-Term(iTRAQ8plex)	0.006927	12.83	1.03457	3	1125.66	-4.79396	0	0.797444	0.587503	0.584693	0.586351	0.843634	0.735579
hAVLIIR	1	L0MN91;D1YSG0;O76281	N-Term(iTRAQ8plex)	0.0003246	31.28	0.0588338	3	1125.74	-3.31695	0
hVQLLGR	1	Q9VF87	N-Term(iTRAQ8plex)	0.006148	7.17	16.7884	3	1126.7	-0.00760067	0	1.14459	1.03945	1.12434	1.26983	1.05466	1.27704
aTGYADAR	5	Q9VWV6	N-Term(iTRAQ8plex)	0.002113	14.62	0.614356	2	1128.59	-2.12861	0	0.685304	1.63651	0.556202	1.25586	0.751329	1.82513
eIAEHAR	2	A1Z7H3	N-Term(iTRAQ8plex)	0.001633	28.68	0.018024	3	1129.62	-4.51	0	0.858696	0.820336	0.827411	0.886153	0.831911	0.969811
vFHIGPR	2	Q9XYN7	N-Term(iTRAQ8plex)	0.001066	25.04	0.120162	3	1129.67	-4.10835	0	0.996014	1.4751	1.45997	1.19219	1.53394	1.60856
gTFHPLR	1	Q9VGV9	N-Term(iTRAQ8plex)	0.00607	17.81	0.342744	3	1131.65	-3.03303	0	1.12672	0.913784	0.970701	0.883395	0.966456	0.95507
aITQAPPH	1	H1UUB1	N-Term(iTRAQ8plex)	0.004717	22.29	0.141353	2	1138.65	-5.4254	0	0.738531	0.683916	0.406969	0.795337	0.544306	0.627415
aIIEHVR	2	Q9W0S7	N-Term(iTRAQ8plex)	0.004605	42.34	0.00373405	3	1141.69	-4.36949	0	1.07649	1.02586	1.09334	1.00953	0.95313	1.17386
acYGVLR	1	Q06559	N-Term(iTRAQ8plex); C2(Carbamidomethyl)	0.004581	8.76	1.82937	2	1142.63	-1.22351	0	1.06234	1.11933	1.06402	0.997776	0.950576	1.11064
iITTHVR	1	E1JJA5	N-Term(iTRAQ8plex)	0.003282	33.27	0.0164136	3	1143.71	-3.89461	0	0.951663	1.01588	1.10141	1.05633	1.01853	1.10686
rGQAALAR	4	Q9VNE9	N-Term(iTRAQ8plex)	0.0001061	37.93	0.00709489	3	1146.7	-3.13161	1	0.837426	0.68441	0.620755	0.718715	0.815062	0.922023
iEDEIAR	6	B8A423;M9ND95;M9NEP1;M9NF46;E1JHJ5	N-Term(iTRAQ8plex)	0.0004455	42.47	0.00143259	3	1149.64	-1.80859	0
nTLTGLAR	7	P02843	N-Term(iTRAQ8plex)	0.0001185	21.62	0.186969	2	1149.69	-1.8787	0	0.915958	1.30227	0.80732	1.14678	0.798904	0.994938
qFLFHR	1	Q7KJV6	N-Term(iTRAQ8plex)	0.005001	28.62	0.0447251	3	1151.66	-1.93262	0	1.45741	1.14668	1.11874	1.19089	1.10695	1.16524
iPHTEPR	1	Q9W0J9	N-Term(iTRAQ8plex)	0.00223	22.97	0.112287	3	1153.66	-0.953349	0	0.916785	0.84124	0.653957	0.737371	0.865373	0.859492
dIPIVHR	1	O97066	N-Term(iTRAQ8plex)	0.004023	37.77	0.00341738	3	1153.7	-3.05434	0	1.13187	0.976611	1.01185	1.05344	1.01723	0.938984
eSGTFPGR	4	Q8IQW2	N-Term(iTRAQ8plex)	0.003144	5.37	6.50501	2	1154.61	-4.33118	0	1.03854	0.896951	0.992136	0.845314	1.00853	0.863534
mHFIFR	1	O02393;Q9VXF6	N-Term(iTRAQ8plex)	0.001117	26.6	0.0465993	3	1154.64	-2.92021	0
hLQLAIR	7	P84051;P08985	N-Term(iTRAQ8plex)	0.0006953	26.59	0.156457	3	1154.73	-2.42927	0
eLGGHAIR	2	Q9VY87	N-Term(iTRAQ8plex)	3.692e-05	30.04	0.0251176	3	1156.67	-3.02198	0	0.811797	0.925095	0.921767	0.869663	0.868841	0.991131
tLTEVHR	1	A3FP35	N-Term(iTRAQ8plex)	0.00425	28.79	0.0447919	3	1159.67	-4.13341	0	1.3037	1.22568	1.21187	1.08612	0.885872	0.84241
gYNSYPR	2	P07185	N-Term(iTRAQ8plex)	0.003922	13.41	0.264501	2	1160.6	-2.95883	0	0.698183	1.01822	0.748092	1.14585	0.638288	1.14139
gNLANVIR	7	X2JB48	N-Term(iTRAQ8plex)	0.001119	44.46	0.00126766	3	1160.7	-2.34467	0	0.905337	0.921842	1.08332	0.959345	1.01841	0.965576
eFVHLGR	1	Q7KVU4	N-Term(iTRAQ8plex)	0.0004278	35.41	0.00870413	3	1161.66	-2.99035	0	1.05351	1.42946	0.939995	1.11087	0.832377	1.34398
vVDGAVAAR	3	Q9VM14	N-Term(iTRAQ8plex)	0.005373	28.29	0.0619693	2	1161.69	-3.03239	0	0.780806	0.876714	0.829944	0.767727	0.912833	0.871762
aLQASVLR	7	P07764	N-Term(iTRAQ8plex)	0.0001103	49.03	0.000424463	3	1161.72	-3.72089	0	0.903334	0.875894	1.07243	0.953918	1.0132	0.948283
lGEAEIAR	4	Q9VFF0	N-Term(iTRAQ8plex)	0.001737	30.78	0.033633	2	1162.67	-3.13586	0	0.972128	1.04121	1.13233	1.06976	1.04562	1.02458
aLESTNAR	1	Q9VJ19	N-Term(iTRAQ8plex)	0.005909	11.19	2.48627	2	1165.64	-3.34819	0	1.00548	0.958397	0.80967	0.907282	0.963365	0.798117
lAPGGHVGR	4	P09180	N-Term(iTRAQ8plex)	0.0001098	49.7	0.000286096	3	1167.69	-2.99244	0	1.1833	0.885483	0.888629	0.901589	1.00223	0.954643
vAIDAGYR	4	M9PI17	N-Term(iTRAQ8plex)	0.001863	15.82	0.874473	2	1168.66	-4.30311	0	0.990288	1.14178	0.945808	1.06264	1.05001	1.02499
hLVALGVR	1	Q8SYR7	N-Term(iTRAQ8plex)	0.002514	15.24	2.83667	3	1168.74	-4.54512	0	0.741284	0.937789	1.04351	0.855352	1.11082	1.11559
gAAPVASHR	2	Q9VZQ3;Q23980	N-Term(iTRAQ8plex)	0.004895	20.97	0.126774	3	1169.66	-3.98905	0
nLLHAAAR	2	M9PEJ8	N-Term(iTRAQ8plex)	2.32e-05	45.18	0.00253482	3	1169.7	-1.90432	0	0.849625	0.989946	0.844588	0.863143	0.937073	0.971222
dGDTFVGR	3	Q9VSA9	N-Term(iTRAQ8plex)	0.004604	14.73	0.42737	2	1170.6	-5.25064	0	0.916009	1.04061	0.958984	1.1353	1.23735	1.07061
eTPNHLR	2	Q9Y119	N-Term(iTRAQ8plex)	0.004606	32.96	0.00877606	3	1170.65	-3.43074	0	1.12366	0.67668	0.938417	1.15066	1.83295	0.964067
iGVDHVAR	1	Q9VCY3	N-Term(iTRAQ8plex)	9.883e-05	29.92	0.0271455	3	1170.69	-3.86741	0	0.847664	1.10744	0.663481	0.939448	0.86225	0.915907
rLVIPIR	1	Q9VZ64	N-Term(iTRAQ8plex)	0.0007817	37.38	0.000182377	3	1170.8	-3.26636	1	0.928421	0.830866	0.81885	0.938423	0.965102	1.06748
qGVLTHGR	2	P29327	N-Term(iTRAQ8plex)	0.0007032	16.91	0.658983	2	1171.68	-3.59282	0	1.10471	0.915501	0.83286	0.836578	0.883667	0.915632
vTVEEHR	2	Q9U4Y0	N-Term(iTRAQ8plex)	0.003458	22.2	0.0843583	3	1173.65	-1.11261	0	0.714709	0.633277	0.778026	0.808421	0.880851	0.675042
vIHTMIR	1	Q9VGW6	N-Term(iTRAQ8plex)	0.002905	19.29	0.472809	3	1173.7	-5.08802	0	0.88511	1.18949	0.929508	1.04353	0.938001	1.12024
lGEIIGNR	10	P02844;B5RJK7	N-Term(iTRAQ8plex)	0.006564	21.77	0.302699	2	1175.7	-1.97072	0
qELDDPR	4	Q9W125	N-Term(iTRAQ8plex)	0.005789	42.96	0.000445126	2	1176.61	-3.30526	0	0.978248	0.98738	1.15909	0.958756	1.15433	1.00535
eGAGVVTSR	2	Q9VAC1	N-Term(iTRAQ8plex)	0.002461	18.12	0.565804	2	1179.66	-2.92417	0	0.719453	0.66266	0.984931	0.663351	0.797668	0.974839
gAFSNILR	8	X2JB48	N-Term(iTRAQ8plex)	0.0001177	32.91	0.00951728	2	1181.69	-2.00314	0	0.996153	0.962642	1.19332	0.916999	1.10892	1.02654
aAAAAAk	2	Q9VXF6	N-Term(iTRAQ8plex); K7(iTRAQ8plex)	0.001464	14.26	1.00305	2	1181.74	-2.88206	0	1.11034	1.27685	1.21738	1.45123	1.11955	1.23944
lILGIGHR	2	Q6AWP8;E2QCF1	N-Term(iTRAQ8plex)	0.0004785	43.05	0.00415187	3	1182.76	-4.97684	0
qVLHILR	1	M9PEL3	N-Term(iTRAQ8plex)	0.0008006	35.17	0.0254826	3	1182.76	-3.42025	0	0.675441	0.64793	0.759857	0.675707	0.692892	0.840239
lPIFHPR	4	Q95U15	N-Term(iTRAQ8plex)	0.006969	41.97	0.00323701	3	1183.72	-3.36538	0	1.0859	0.983769	1.18537	1.09586	1.12311	1.07892
aVLHTALR	3	P52029	N-Term(iTRAQ8plex)	0.0006894	30.79	0.0461443	3	1184.74	-3.17548	0	0.919488	0.696171	0.887508	0.916292	0.877625	0.98822
lYGGSTQR	2	P91938	N-Term(iTRAQ8plex)	0.004414	10.14	1.88814	2	1185.65	-2.62593	0	0.915575	1.03344	0.912317	0.982231	0.840598	0.976797
vPLIHFR	1	G2J5Z0	N-Term(iTRAQ8plex)	0.002111	33.81	0.0129764	3	1185.73	-6.23759	0	0.735811	1.22037	1.08291	0.967688	0.698793	1.06749
nRPLLLR	1	Q9VXK6	N-Term(iTRAQ8plex)	0.002903	24.95	0.0278304	3	1185.77	-2.03463	0	1.07143	0.905163	1.04887	0.891717	1.08176	1.04242
iVGADAIHS	1	Q8SYK3	N-Term(iTRAQ8plex)	0.0001348	44.34	0.00121114	2	1186.67	-3.06401	0	0.90536	1.05824	0.675102	0.829561	0.897239	0.780431
iESHAIGR	1	Q9VNF5	N-Term(iTRAQ8plex)	0.003958	6.94	6.41297	3	1186.68	-5.51802	0	0.964264	0.892008	0.911064	1.7769	1.57463	1.2549
sIVATHVR	2	F0JAP3	N-Term(iTRAQ8plex)	0.0001519	41.36	0.00381289	3	1186.72	-3.30883	0	1.04528	0.87945	0.979728	1.54551	1.14977	1.14124
gLVVVGLAR	5	Q9VYU9	N-Term(iTRAQ8plex)	0.001864	23.84	0.117512	2	1187.77	-3.71979	0	1.11937	0.815402	1.14469	0.884085	1.41349	0.848255
aGMTHIVR	3	O16797	N-Term(iTRAQ8plex)	0.0001492	27.83	0.0411217	3	1188.68	-4.30689	0	1.0589	0.933663	0.884961	0.850778	0.882635	0.891405
iMQIHSR	1	Q9V3V6	N-Term(iTRAQ8plex)	0.0007479	29.05	0.0306773	3	1188.68	-3.75933	0	0.750776	0.785074	0.847125	0.916554	0.912342	0.947841
fLVHNVR	4	P04359	N-Term(iTRAQ8plex)	0.001908	36.43	0.00633615	3	1188.71	-2.72388	0	1.40482	1.10944	1.12994	0.994264	1.04723	1.13933
vMPAVVIR	3	P48159	N-Term(iTRAQ8plex)	0.0001025	49.01	0.000350432	3	1188.74	-4.40603	0	1.06624	1.15611	1.00499	0.99241	1.04486	1.04234
vVVPIAMR	2	Q9VNE9	N-Term(iTRAQ8plex)	0.004239	23.54	0.123482	2	1188.74	-4.08665	0	1.17872	1.02872	1.04643	0.937918	1.14073	1.07431
rGAAVIAAR	3	Q8MQS7	N-Term(iTRAQ8plex)	5.871e-05	28.61	0.0316758	3	1188.75	-2.39919	1	0.839654	1.0722	0.925072	1.05822	0.994935	0.988528
wLQHFR	2	Q9VM14	N-Term(iTRAQ8plex)	0.004426	21.63	0.141536	3	1190.67	-5.18005	0	0.98233	0.802971	1.03079	0.827683	0.904762	0.823369
gAINELNR	3	P35415	N-Term(iTRAQ8plex)	0.0001283	28.93	0.0285942	2	1190.68	-1.75995	0	0.969089	1.17801	1.29243	1.24438	1.1108	1.32213
yHLANIR	4	Q9V496	N-Term(iTRAQ8plex)	0.001537	23.54	0.115737	3	1190.69	-3.15671	0	1.01846	0.995609	0.894645	1.2068	1.07597	0.949628
dDEPAGGAR	3	Q9VNW6	N-Term(iTRAQ8plex)	0.002995	16.63	0.102117	2	1191.59	-3.60689	0	0.942696	1.77808	1.48018	1.18789	1.16975	1.34013
dIAHYIR	2	A8DYP0;Q7K4Z6	N-Term(iTRAQ8plex)	0.0006041	36.65	0.00780741	3	1191.68	-1.55014	0
iGVLDESR	2	P55935	N-Term(iTRAQ8plex)	0.005547	23.01	0.152511	2	1192.68	-4.43945	0	1.14475	1.04449	0.899615	0.960584	1.0354	0.965131
aTFEEHR	2	Q9VFQ9	N-Term(iTRAQ8plex)	0.002721	11.34	0.932833	2	1193.62	-1.859	0	0.839776	0.918426	0.822095	0.968186	0.87813	0.978026
aDLEETGR	8	P35381	N-Term(iTRAQ8plex)	0.002485	31.17	0.0122214	2	1194.62	-1.8851	0	0.913431	0.853471	0.878984	1.04147	0.861354	0.960608
gLYGLPDR	2	Q9VQL7	N-Term(iTRAQ8plex)	0.006724	13.81	1.36835	2	1194.67	-3.71943	0	0.913038	0.820731	0.914417	0.929773	1.03744	0.940737
lGDGLFLR	5	Q9VD58	N-Term(iTRAQ8plex)	0.0007502	16.41	0.708536	2	1194.72	0.144067	0	0.988759	0.980058	1.05869	1.07299	1.12516	1.13839
fSVSPVVR	4	P13060	N-Term(iTRAQ8plex)	6.086e-05	52.34	0.000188744	3	1194.71	-1.31482	0	1.07453	1.0143	0.929871	1.08256	1.14498	1.15419
sQQDEER	4	P09491;A0A0B4KHJ9	N-Term(iTRAQ8plex)	0.006095	30.53	0.0134095	2	1195.58	-1.56699	0
lELAQYR	10	P35381	N-Term(iTRAQ8plex)	0.005325	16.98	0.82484	2	1196.69	-3.92971	0	0.924494	1.05448	0.983119	0.894995	1.01947	1.01766
iAVSHIPR	3	Q9U1K3	N-Term(iTRAQ8plex)	1.483e-05	50.09	0.000551943	3	1196.74	-4.90319	0	0.859127	1.15101	1.01286	1.09255	0.847925	1.02471
lQHEVIR	1	Q7K3U4	N-Term(iTRAQ8plex)	0.001318	17.89	0.921686	3	1198.72	-1.06082	0	0.909577	1.14097	1.1272	1.05144	1.2589	0.926622
tSLGQYAR	2	Q9V496	N-Term(iTRAQ8plex)	0.004438	6.81	5.17996	2	1199.66	-3.53187	0	0.997217	0.899587	0.807656	0.978977	1.09471	0.892551
aAVHQLTR	2	Q9VSU6	N-Term(iTRAQ8plex)	0.0003608	17.36	0.793385	3	1199.72	-0.661891	0	1.03966	1.03141	0.740077	0.891494	0.913787	0.945993
yESDGVAR	5	B8A423;M9ND95;M9NEP1;M9NF46;E1JHJ5	N-Term(iTRAQ8plex)	0.002861	21.93	0.0830366	2	1200.61	-2.92584	0
gQTGAVAHR	1	Q9VBT1	N-Term(iTRAQ8plex)	0.001186	17.98	0.38213	3	1200.67	-2.44697	0	0.74203	0.648086	0.652957	0.857263	1.00365	0.753931
qATYTTGR	2	Q9VAJ9	N-Term(iTRAQ8plex)	0.002227	15.01	0.507956	2	1201.65	0.933784	0	1.24118	0.968461	0.867544	0.957939	0.970549	0.950116
tEQHVQR	2	M9PEA0	N-Term(iTRAQ8plex)	0.0006879	20.73	0.142007	2	1201.66	-2.32488	0	0.667972	0.871945	0.74935	1.21971	0.821843	1.01937
aIIEILAR	4	A0A0B4KH34	N-Term(iTRAQ8plex)	0.003052	17.22	0.113802	2	1202.77	-3.08625	0	0.749817	0.949976	0.943015	0.937014	0.988602	0.958064
dSPGLTPGR	3	Q9VSA3	N-Term(iTRAQ8plex)	0.0001243	29.53	0.0157673	3	1203.66	-3.40947	0	0.97193	1.28021	1.00029	1.10716	1.15504	1.10118
vFLHDLR	2	O62602	N-Term(iTRAQ8plex)	0.002734	33.31	0.0180597	3	1203.71	-3.17637	0	1.05639	1.0497	0.890473	0.968539	0.890072	1.15238
lASGVALLR	4	O02649	N-Term(iTRAQ8plex)	1.836e-06	61.36	1.48056e-05	3	1203.77	-3.58548	0	0.983368	1.07124	0.882625	1.0826	1.02408	1.0805
tLAVLGLGR	2	Q9VKI8	N-Term(iTRAQ8plex)	0.002893	13.4	0.925604	2	1203.77	-3.70107	0	0.984044	1.01322	1.03529	0.96494	1.053	1.04392
yLPHSAGR	5	Q9VFE4;Q24186	N-Term(iTRAQ8plex)	0.00265	13.81	0.777753	3	1204.67	-3.26496	0
aGmTHIVR	2	O16797	N-Term(iTRAQ8plex); M3(Oxidation)	0.0001024	38.36	0.00326774	3	1204.67	-3.34722	0	1.18069	1.01107	0.86694	2.07884	1.90023	1.41486
vmPAVVIR	1	P48159	N-Term(iTRAQ8plex); M2(Oxidation)	0.0009849	42.52	0.00149175	3	1204.73	-6.0289	0	0.938962	0.912888	0.874526	0.8084	0.914355	0.861416
aFLEHER	2	P98163	N-Term(iTRAQ8plex)	0.0008523	30.57	0.0113572	3	1205.65	-3.35583	0	1.00444	1.0973	0.930171	0.951179	0.906354	0.974478
vGSAPDLSR	2	Q9VSA9	N-Term(iTRAQ8plex)	0.0001418	23.4	0.154039	3	1205.68	-2.13361	0	0.869734	0.93729	0.885732	1.05386	0.891506	1.09824
eLQDELR	7	P07764	N-Term(iTRAQ8plex)	0.004835	37.55	0.00390259	2	1206.66	-2.07115	0	0.972399	1.13764	1.16547	1.19587	1.06001	1.14093
yAFEFAR	2	A8JRB8	N-Term(iTRAQ8plex)	0.002215	16.53	0.351283	2	1207.64	-3.77179	0	0.932289	0.924629	1.03253	0.967046	1.1073	1.10302
dATEAGLAR	3	Q8IPE8	N-Term(iTRAQ8plex)	0.001612	35.44	0.00684393	2	1207.65	-3.80499	0	1.02818	1.18499	0.878626	1.20233	0.786134	1.00871
hIAmIFR	1	B5T1Z3	N-Term(iTRAQ8plex); M4(Oxidation)	0.006892	20.91	0.26194	3	1207.69	-6.06541	0	1.30286	0.96318	1.02706	0.992403	0.985794	1.11792
tALDEAER	2	M9MS06	N-Term(iTRAQ8plex)	0.0007686	21.3	0.137884	2	1208.64	-5.21687	0	0.854895	0.780253	0.92422	0.90203	0.964167	0.728196
gEPLGPVVH	1	Q9W087	N-Term(iTRAQ8plex)	0.0006043	36.95	0.00507619	2	1208.69	-3.20029	0	0.726947	0.869578	0.482727	0.436888	0.650235	0.370383
hLAVPLVR	2	Q9VNA5	N-Term(iTRAQ8plex)	0.0002683	33.39	0.00744481	3	1208.77	-8.29875	0	0.783215	0.920979	0.772711	0.725618	0.791562	0.876854
sVSDNDIR	1	Q7KN62;A0A0B4LFZ4	N-Term(iTRAQ8plex)	0.001027	22.41	0.122287	2	1209.64	-0.16743	0
fAEHVFR	1	P42325	N-Term(iTRAQ8plex)	0.001156	29.49	0.0305893	3	1209.66	-5.52066	0	0.932227	0.866493	0.69937	0.692028	0.686927	0.688266
aIVVHPNR	1	A8JTM7	N-Term(iTRAQ8plex)	0.005327	14.66	0.820751	3	1209.73	-2.034	0	1.03785	0.953614	0.68223	0.860492	0.969898	0.765463
mANTDLSR	1	P09180	N-Term(iTRAQ8plex)	0.004445	21	0.111206	2	1211.63	-3.87439	0	0.97876	1.04973	1.01138	1.09105	1.1048	1.02076
vLNVLGHR	1	Q11002	N-Term(iTRAQ8plex)	0.0007081	27.85	0.0972049	3	1211.75	-4.24232	0	0.908529	1.20113	1.34374	1.28542	1.26336	1.36242
lLNALAHR	1	Q9VT65	N-Term(iTRAQ8plex)	0.0002232	43.59	0.00258576	3	1211.75	-2.50457	0	0.899003	1.00327	0.879325	1.07473	0.809894	1.0281
aAVHELLR	2	A1Z784	N-Term(iTRAQ8plex)	0.0001056	43.58	0.00285264	3	1212.73	-4.62559	0	0.858786	0.762814	0.944966	0.879906	0.920196	0.851326
tTTSTTAAR	3	Q7JZN0	N-Term(iTRAQ8plex)	0.002466	28.12	0.0293694	3	1213.67	-3.10258	0	0.906445	0.855957	0.845457	0.906994	0.818096	0.877991
lLEHELR	1	Q7KJ37	N-Term(iTRAQ8plex)	0.0004915	32.84	0.0263898	3	1213.72	-4.09481	0	1.18951	1.00187	1.05039	0.91601	0.989163	0.981873
iQGSVLHR	1	A4V0U4	N-Term(iTRAQ8plex)	2.376e-05	38.27	0.00872766	3	1213.73	-1.88174	0	0.941252	0.550327	0.783539	0.628184	0.668552	0.624679
iDLHQER	1	Q9VND8	N-Term(iTRAQ8plex)	0.001526	24.88	0.0731446	3	1214.67	-5.77301	0	0.936169	1.07933	0.965806	1.04616	0.934896	1.16024
eHVLAVSR	3	P31409	N-Term(iTRAQ8plex)	0.004946	23.05	0.19273	3	1214.71	-2.71852	0	1.04364	0.817541	0.92773	0.935176	0.918514	0.863052
iQLPHFR	1	Q7K2E1	N-Term(iTRAQ8plex)	0.003469	19.13	0.507047	3	1214.73	-2.91223	0	1.02108	1.1488	1.15202	0.970185	1.18927	1.21354
tVLTIAHR	1	Q9W5F6	N-Term(iTRAQ8plex)	0.0007378	30.67	0.0434947	3	1214.75	-3.57511	0	1.50541	1.07241	1.99202	1.24506	1.47661	1.06735
aHNLDDAR	1	Q9VXV1	N-Term(iTRAQ8plex)	0.0065	12.88	0.623427	3	1215.64	-0.75392	0	0.580767	0.453821	0.495718	0.409519	0.532404	0.500504
nLDHSLGR	2	E1JH62;Q7KJN8;A1Z9J3	N-Term(iTRAQ8plex)	0.006863	8.58	3.6125	3	1215.67	-2.8902	0
hGDSQLVR	1	Q9XYZ5	N-Term(iTRAQ8plex)	0.006127	0.94	20.9801	3	1215.67	-2.06178	0	0.603151	0.608509	0.552767	0.54154	0.63507	0.616292
hALSDDVR	2	O77287	N-Term(iTRAQ8plex)	0.0002607	25.57	0.0363305	3	1216.66	-1.84358	0	0.9377	0.957579	0.917078	0.849576	0.826641	0.830276
gTHSELLR	1	E6PBW9	N-Term(iTRAQ8plex)	0.001863	8.41	3.50434	3	1216.69	-2.3226	0	0.849194	0.830579	0.827519	0.867876	0.72553	0.793228
vFSHVPAR	1	Q9VPY2	N-Term(iTRAQ8plex)	0.005622	12.95	1.84798	3	1216.7	-4.55588	0	1.07971	1.22998	0.922734	1.18277	0.937603	1.3277
vFLHIQR	2	Q9VZU7	N-Term(iTRAQ8plex)	0.002589	23.45	0.138946	3	1216.74	-2.92795	0	0.990632	0.969297	0.972195	0.91748	0.875954	1.09843
tEPVVVIR	2	P41374	N-Term(iTRAQ8plex)	0.0009298	16.85	0.532868	2	1216.75	-2.45867	0	0.996812	0.830377	0.784658	0.767971	0.888262	0.791898
nTLLLQGR	3	Q9VS34	N-Term(iTRAQ8plex)	0.003019	11.23	2.40697	2	1218.74	-3.06504	0	1.12907	0.989206	1.15749	1.05996	1.00455	0.946552
nLAENISR	7	Q9XTL9	N-Term(iTRAQ8plex)	0.001229	33.42	0.0123757	3	1220.69	-1.20345	0	0.903409	0.881245	1.19662	1.22303	1.18858	1.09282
aVEAGQSVR	4	A1ZA73	N-Term(iTRAQ8plex)	0.0007137	29.38	0.0292977	3	1220.69	-1.96165	0	1.02805	0.938991	1.04841	0.963642	1.01498	0.899957
eADLTIVR	4	Q9VWV6	N-Term(iTRAQ8plex)	0.001111	43.26	0.00141147	3	1220.71	-3.43948	0	0.458995	1.85529	0.437852	1.25396	0.486887	1.70061
rVTSIADR	1	Q8IGE6	N-Term(iTRAQ8plex)	0.00119	26.61	0.075959	3	1221.72	-1.74647	1	0.964826	1.10972	1.06437	0.933598	0.934017	0.971529
rESEELR	1	O96967	N-Term(iTRAQ8plex)	0.003055	19.05	0.311751	3	1222.67	-3.29113	1	0.948698	1.02615	0.897937	1.5819	0.928829	1.00255
hAAIAAPLR	2	O02393	N-Term(iTRAQ8plex)	1.08e-05	38.89	0.00332489	3	1223.75	-1.74005	0	0.823701	0.847788	0.720665	0.695188	0.89044	0.756798
iIGPHNLR	1	Q6NP57	N-Term(iTRAQ8plex)	0.002823	9.51	3.10644	3	1223.75	-3.97628	0	0.863935	0.943756	0.879072	0.821478	0.875359	0.81537
tAcDQLGR	6	B8A423;E1JHJ5	N-Term(iTRAQ8plex); C3(Carbamidomethyl)	0.0003689	35.78	0.00402967	3	1224.63	-3.49925	0
iIGEYGLR	4	P55935	N-Term(iTRAQ8plex)	0.002015	11.56	1.89919	2	1224.72	-5.08483	0	1.03313	0.922076	0.909606	0.911806	0.966298	1.01164
lIHTIAPR	1	Q2XXZ0	N-Term(iTRAQ8plex)	0.002041	26.73	0.118477	3	1224.76	-9.54116	0	0.724081	0.67924	0.71562	0.608392	0.967748	0.667599
lGLVHILR	1	Q9V9L1	N-Term(iTRAQ8plex)	0.0004836	39.53	0.00790035	3	1224.81	-1.12977	0	1.10762	1.73136	1.59646	1.06065	1.26914	1.54468
eHAALEPR	10	Q9VIE8;Q8T4D6	N-Term(iTRAQ8plex)	0.001246	26.71	0.0351952	3	1226.68	-2.1422	0
eLSHPIAR	5	Q9VAC1	N-Term(iTRAQ8plex)	0.002209	31.54	0.0287947	3	1226.71	-3.28899	0	0.857298	0.887672	0.654035	0.944231	0.764727	1.05277
gGLHGNVLR	1	Q95TT3	N-Term(iTRAQ8plex)	0.003008	3.09	24.9627	3	1226.72	-3.34648	0	0.911	0.93122	0.923554	0.889343	0.878262	0.897029
hVVVIAER	4	Q9VA91	N-Term(iTRAQ8plex)	5.423e-05	35.28	0.0193455	3	1226.75	-3.84682	0	1.03236	0.902031	0.962793	0.900762	0.998342	0.931992
rVFVVFR	1	Q9W374	N-Term(iTRAQ8plex)	6.994e-05	38.11	0.00875387	3	1226.76	-3.3751	1	1.06896	1.03407	0.82498	0.738369	0.977572	0.876756
vIAHSQIR	1	O16797	N-Term(iTRAQ8plex)	0.0005733	24.42	0.21287	3	1227.75	-1.73148	0	0.955384	0.791092	0.747034	0.691923	0.853785	0.908304
sVYAAEER	8	Q24400;P53777;B7YZP9	N-Term(iTRAQ8plex)	0.002907	29.38	0.0218003	2	1228.64	-2.70108	0
iHGNTGAVR	2	Q9VNB9	N-Term(iTRAQ8plex)	0.0007219	20.64	0.356842	2	1228.7	-4.60658	0	1.13609	0.999298	0.892779	0.820789	1.04857	0.709458
gNLGIGHTR	2	A0APG2;Q9VRZ1	N-Term(iTRAQ8plex)	0.0004024	28.78	0.0536358	2	1228.7	-3.01699	0
lNEEHQR	3	Q9VH72	N-Term(iTRAQ8plex)	0.004012	7.4	1.94708	2	1229.65	-1.81377	0	0.895552	0.582786	0.647201	0.673422	0.637255	0.606706
lASHPVFR	1	Q9VLQ9	N-Term(iTRAQ8plex)	4.614e-06	47.62	0.000522405	3	1230.72	-1.92067	0	1.03815	1.04617	1.02475	0.941618	1.04183	1.03442
eVDVPLVR	3	P54611	N-Term(iTRAQ8plex)	0.000265	43.98	0.00121783	3	1230.73	-3.64973	0	1.06475	1.0377	1.07608	1.02351	1.14811	1.02581
lNPLTNVR	2	P09180	N-Term(iTRAQ8plex)	0.003981	19.61	0.370304	3	1230.74	-3.83956	0	1.06062	1.00774	1.05688	0.880352	1.01523	0.979613
lHGILAFR	1	Q7KTG2	N-Term(iTRAQ8plex)	0.0009274	20.04	0.33292	3	1230.76	-3.89009	0	1.48296	0.818944	1.60069	0.813006	1.52528	0.790017
gAPEGVLER	4	A0A0B4LGB7	N-Term(iTRAQ8plex)	8.815e-05	34.02	0.00953049	3	1231.69	-4.04957	0	0.873236	1.17207	1.25661	1.33184	1.44852	1.20209
hEGVFIAR	1	Q9W1V3	N-Term(iTRAQ8plex)	0.002282	9.01	3.32848	3	1232.7	-3.2475	0	0.866706	0.726479	0.70742	0.638589	0.955096	0.810897
fHDILQR	1	P08181	N-Term(iTRAQ8plex)	0.004285	18.82	0.396284	3	1232.7	-2.34815	0	1.32507	1.17067	0.999541	1.05748	1.10162	1.16486
lAEAQQLR	2	Q9VM14	N-Term(iTRAQ8plex)	0.004493	10.66	2.48684	2	1232.72	-5.12763	0	0.965541	0.95882	0.944462	1.00746	0.98972	0.998405
dASQTVGPR	3	P17336	N-Term(iTRAQ8plex)	1.269e-05	27.59	0.032746	2	1234.66	-3.84146	0	0.796488	1.21986	0.909341	1.23065	0.999457	1.19906
hELTEFR	1	P29742	N-Term(iTRAQ8plex)	0.0006582	26.72	0.0545868	3	1235.67	-2.70703	0	1.11314	0.993773	1.12652	1.04365	1.01424	1.02213
vTVAEEGAR	4	Q0E8E8	N-Term(iTRAQ8plex)	0.0001691	33.55	0.0139757	2	1235.68	-4.74702	0	0.864987	0.930971	0.896237	0.931919	0.975146	0.913558
eQLGISER	6	B8A423;M9ND95;M9NEP1;M9NF46;E1JHJ5	N-Term(iTRAQ8plex)	0.0009817	43.24	0.00146541	3	1235.68	-5.21905	0
dTAVATAER	5	P91928	N-Term(iTRAQ8plex)	0.0001292	39.53	0.00247373	2	1237.66	-3.96004	0	0.830847	0.861809	0.878636	0.937409	0.911017	0.90881
fVHVIYR	1	Q9VAD0	N-Term(iTRAQ8plex)	0.003256	28.77	0.0315256	3	1237.73	-4.41934	0	1.07786	0.933516	0.966137	0.85695	0.891828	1.03073
lFTHLFR	1	Q7K4T8	N-Term(iTRAQ8plex)	0.003464	20.3	0.224448	3	1237.73	-2.94805	0	0.519085	0.312208	0.743521	0.223717	0.767213	0.419361
dLPAEHPR	1	Q9VY93	N-Term(iTRAQ8plex)	0.0007143	27.33	0.0435503	3	1238.68	-1.45624	0	0.760193	1.39787	0.801111	0.849582	1.31269	0.691674
lFTNFHR	2	Q9VDY8	N-Term(iTRAQ8plex)	0.001598	34.41	0.00952699	3	1238.69	-2.22943	0	0.974595	0.815166	1.19473	0.789467	1.16187	0.850899
iNLGAGAYR	3	Q8T0M9	N-Term(iTRAQ8plex)	0.001702	19.12	0.425554	2	1238.71	-1.69416	0	0.950391	1.32957	0.972249	1.16046	0.912148	1.12205
vTAFIVER	2	A1ZBJ2	N-Term(iTRAQ8plex)	0.00425	20.53	0.302267	2	1238.74	-0.621055	0	0.91506	0.92734	0.880088	0.91176	0.886561	0.99786
sAATEATER	3	Q7K3E2	N-Term(iTRAQ8plex)	0.0009333	34.88	0.00703814	2	1239.65	-2.58475	0	0.740608	0.797292	0.633613	0.737168	0.725018	0.733343
tVDGYLLR	3	P55830	N-Term(iTRAQ8plex)	0.002295	18.69	0.59356	2	1240.72	-3.08131	0	0.998433	1.00362	1.13894	0.818329	1.07638	1.01122
dLHTPVVR	3	Q9VGX3;B9EQU5	N-Term(iTRAQ8plex)	0.002548	17.91	0.8592	3	1240.73	-2.97682	0
vHGLENLR	1	Q9VY04	N-Term(iTRAQ8plex)	0.0003456	23.63	0.172537	3	1241.72	-2.73732	0	1.23709	1.15119	1.27884	1.07441	1.03865	1.07649
aLEHGAALR	1	Q8SZY4	N-Term(iTRAQ8plex)	0.004831	6.71	8.48952	3	1241.72	-2.59791	0	0.775588	0.823893	0.694593	0.896753	1.16734	0.888927
iVSHLESR	1	L0MN91;D1YSG0;O76281	N-Term(iTRAQ8plex)	0.0001477	35.5	0.0109635	3	1244.72	-5.47324	0
sSMYWLR	2	Q9VFF0	N-Term(iTRAQ8plex)	0.003371	19.06	0.126649	2	1246.65	-2.66475	0	0.934827	0.920758	1.14248	1.0721	0.962897	0.965705
hEGAFLIR	1	Q08012	N-Term(iTRAQ8plex)	0.001335	6.05	6.67963	3	1246.72	0.293834	0	1.21648	1.19256	1.17709	1.10895	1.06298	1.35198
gLIGIQGER	3	B7FNQ3	N-Term(iTRAQ8plex)	1.984e-05	35.26	0.0100376	2	1246.74	-1.96487	0	0.979097	1.08319	1.05306	1.08252	1.06925	1.07087
nIVEAAAVR	3	P13008	N-Term(iTRAQ8plex)	0.006003	33.09	0.0134754	3	1246.73	-5.72079	0	1.20572	1.00663	0.91872	0.902859	1.03779	0.893346
sLDLLILR	1	M9PE28	N-Term(iTRAQ8plex)	0.0007336	14.93	0.501331	2	1246.79	-7.74658	0	0.926837	0.881452	0.939196	0.904855	0.904035	0.861422
eLGVGLVTR	6	Q9VGM2	N-Term(iTRAQ8plex)	0.0001866	46.93	0.000748215	3	1247.76	-2.00992	0	0.993872	1.06134	1.00046	1.12307	1.11676	1.06804
iTDMIVPR	2	Q9V7N5	N-Term(iTRAQ8plex)	0.002131	20.32	0.317242	2	1248.73	-2.32527	0	0.888689	0.871501	0.990144	0.940061	1.0164	0.841825
aGLQFPVGR	7	P84051;P08985	N-Term(iTRAQ8plex)	0.005971	21.14	0.313805	3	1248.73	-5.96659	0
dPEADDQR	2	Q9VQ29	N-Term(iTRAQ8plex)	0.004619	26.74	0.00328346	2	1249.59	-1.76022	0	0.992175	0.895011	0.786983	0.777612	0.918281	0.666884
sFNADVHR	3	Q9W5R8	N-Term(iTRAQ8plex)	0.004301	18	0.213168	3	1249.65	-3.52422	0	0.839581	0.829317	0.738964	0.86242	1.01948	0.776123
amQSLHSR	2	Q9VWG3	N-Term(iTRAQ8plex); M2(Oxidation)	0.005702	9.07	2.09976	3	1249.66	-4.68645	0	0.738508	0.761719	0.717946	0.854213	0.771328	0.829792
tLLEQADR	9	B8A423;M9ND95;M9NEP1;M9NF46;E1JHJ5	N-Term(iTRAQ8plex)	0.0002212	45.57	0.00110239	3	1249.7	-3.05598	0
sQVQQLSR	8	Q9W401	N-Term(iTRAQ8plex)	0.006485	26.46	0.0933147	3	1249.71	-1.77775	0	0.863026	0.737205	0.897462	0.962745	1.01485	0.85354
lTEEEGLR	6	Q29QQ5	N-Term(iTRAQ8plex)	0.001704	1.51	21.2248	2	1250.68	-4.90625	0	0.956269	0.929692	1.03361	1.12599	0.944401	1.06484
tDAGLTITR	3	Q0KHZ6	N-Term(iTRAQ8plex)	0.003348	28.71	0.0346559	3	1251.72	-0.511069	0	0.990899	1.26168	0.930494	1.12464	1.03012	1.04708
rDEIEMR	2	Q9W402	N-Term(iTRAQ8plex)	0.0004155	14.28	0.718507	3	1252.66	-2.5235	1	1.28333	1.02741	1.02043	1.01966	1.08741	1.08353
lPSHLILR	1	Q8IGW0	N-Term(iTRAQ8plex)	0.0001194	21.82	0.493243	3	1252.8	-5.64054	0	0.848113	0.931526	0.898902	0.932377	0.780688	1.0521
yNLQQQR	12	P02843	N-Term(iTRAQ8plex)	0.00626	12.7	0.961287	2	1253.69	-3.03925	0	0.944845	1.13917	0.892337	1.03879	0.851593	1.06004
dYLHFVR	6	L0CQR2;L0CPE3	N-Term(iTRAQ8plex)	0.004896	27.7	0.0303136	3	1253.69	-4.26842	0
qSSSNQGSR	11	P02844	N-Term(iTRAQ8plex)	2.958e-05	45.03	0.000332894	3	1254.63	0.344536	0	0.812723	1.26243	0.669262	1.09358	0.693788	1.19048
lNHLNALR	2	Q9VV46	N-Term(iTRAQ8plex)	0.0019	16.71	1.24143	3	1254.76	-2.42802	0	0.946767	1.06931	1.30035	0.97882	1.26088	1.12112
eILLLGHR	1	Q9U9P7	N-Term(iTRAQ8plex)	0.003552	29.02	0.0677323	3	1254.78	-2.56035	0	1.14913	1.02439	1.11584	1.00341	1.0784	0.918089
qVPEDHAR	1	Q9VFM9	N-Term(iTRAQ8plex)	0.004489	7.87	2.8905	3	1255.67	-3.17579	0	0.611689	0.713317	0.502446	0.524	0.593666	0.573152
yLTGDLGGR	3	Q9VWH4	N-Term(iTRAQ8plex)	0.001414	28.18	0.0358849	2	1255.69	-2.39011	0	1.03804	0.924607	1.14569	0.978804	1.01212	1.10542
eGVQHLIR	1	Q9VJ75	N-Term(iTRAQ8plex)	0.006087	17.13	0.947879	3	1255.73	-6.08044	0	0.919392	0.835381	0.842721	0.854175	0.884245	0.870011
vVEIAPAPR	3	Q7KN97	N-Term(iTRAQ8plex)	0.0002126	22.99	0.269256	2	1255.76	-3.29359	0	0.863075	1.01654	0.665826	1.04216	1.01237	0.940463
gVQNEHIR	2	Q8T0M6	N-Term(iTRAQ8plex)	0.004045	17.59	0.404099	2	1256.7	-3.27059	0	1.08761	1.10317	0.828901	0.808111	0.982801	0.924414
tVTIEPHR	1	Q9W1V3	N-Term(iTRAQ8plex)	0.002122	20.72	0.406246	3	1256.72	-2.94406	0	1.12095	0.916764	0.896617	0.972595	1.10697	1.02445
hYPNPAVR	1	Q95TZ7;Q9VSN2	N-Term(iTRAQ8plex)	0.003223	7.93	3.65617	3	1257.7	-2.78737	0
lQESHLAR	1	Q7KUT5	N-Term(iTRAQ8plex)	0.003169	3.58	16.8615	2	1257.72	-1.33813	0	1.0564	0.860594	0.809882	0.833259	0.955433	0.93738
lIAPGDIVR	1	Q9VM17	N-Term(iTRAQ8plex)	0.00169	19.35	0.286878	2	1257.78	-1.65829	0	0.944686	0.845783	0.844678	0.749582	0.969495	0.846199
hNFYAFR	1	Q9V427	N-Term(iTRAQ8plex)	0.001136	11.06	1.02629	3	1258.66	-0.0369852	0	0.924196	1.35811	1.29712	1.04622	1.12927	1.2656
icNLAAHR	1	P13395	N-Term(iTRAQ8plex); C2(Carbamidomethyl)	0.0001443	43.36	0.00105642	3	1258.69	-4.58512	0	0.959053	0.782363	1.04837	0.894638	0.967466	1.11137
iEHAEVTR	1	Q9VZM5	N-Term(iTRAQ8plex)	0.0007649	20.7	0.202145	3	1258.7	-3.07809	0	0.911807	0.827241	0.729607	0.856591	1.30848	0.664196
aLSGSHQVR	3	P29844	N-Term(iTRAQ8plex)	1.094e-05	33.42	0.0151739	3	1258.71	-3.92628	0	0.854536	1.15616	0.922921	1.14517	0.841072	1.29836
hIFVPADR	1	Q960A7	N-Term(iTRAQ8plex)	0.000729	27.28	0.0771656	3	1258.72	-3.49119	0	1.09106	1.07092	1.0206	0.910897	0.971049	1.09997
gLVMDHGAR	1	Q9VXQ5	N-Term(iTRAQ8plex)	0.0003747	33.47	0.00656679	3	1259.68	-3.14954	0	0.821821	0.956012	0.686627	0.991491	0.901394	0.816839
aDVSIVVPR	2	Q9VSU6	N-Term(iTRAQ8plex)	1.067e-06	46.56	0.00074189	2	1259.76	-1.85898	0	0.840928	0.931109	0.652269	0.885223	0.60447	0.905214
tVSPGLILR	1	Q8INN5	N-Term(iTRAQ8plex)	0.005574	8.84	2.51438	2	1259.79	-3.4117	0	0.833012	0.860345	0.714731	0.871269	0.895449	0.826963
aVEDEHTR	3	M9PEJ8	N-Term(iTRAQ8plex)	0.0008225	23.91	0.0528376	2	1260.65	-1.35099	0	0.664728	0.570736	0.757414	0.927245	0.825174	0.707739
gHTFPELR	1	Q960X8	N-Term(iTRAQ8plex)	0.0002733	22.16	0.152338	3	1260.7	-1.87332	0	0.851925	0.93267	1.04296	0.950626	1.05707	1.08054
dTYGYSPR	7	Q95U15;Q70VI1;E1JIK9	N-Term(iTRAQ8plex)	0.0001702	27.55	0.00966858	2	1262.63	-3.07613	0
aDNSEPLGR	6	P02828	N-Term(iTRAQ8plex)	0.0001653	28.77	0.0150659	3	1262.66	-0.952151	0	0.904636	1.29059	0.778941	1.03475	0.850916	1.08501
aHPTFTER	3	Q9VNW6	N-Term(iTRAQ8plex)	0.00662	14.74	0.480105	3	1262.67	-3.74086	0	0.851862	0.686186	0.565028	0.783618	0.744584	0.531065
nAAALTEIR	5	O62619	N-Term(iTRAQ8plex)	0.0004845	27.79	0.0607146	2	1262.73	-2.54927	0	0.893451	0.95926	0.993573	1.02348	0.993693	0.999733
vSLVLGAGSR	6	Q9VV75	N-Term(iTRAQ8plex)	3.503e-06	52.78	0.000153951	3	1262.77	-1.99017	0	0.964885	0.874797	1.05129	0.892247	0.995833	0.996402
dLGVDTSPR	4	Q0KHZ6	N-Term(iTRAQ8plex)	0.003606	20.62	0.198534	2	1263.68	-2.25611	0	0.758633	1.0059	0.679291	1.07522	0.934629	1.008
aIVVTDGER	7	H7BWS6	N-Term(iTRAQ8plex)	0.0002076	30.87	0.0267638	2	1263.72	-2.26637	0	0.87748	0.920939	0.727124	0.9369	0.966022	0.83171
lTQEEDAR	10	B8A423;M9ND95;M9NEP1;M9NF46;E1JHJ5	N-Term(iTRAQ8plex)	0.0004454	33.27	0.0082421	2	1265.66	-3.32296	0
yNLGLDLR	1	P54385	N-Term(iTRAQ8plex)	0.006179	24.02	0.114326	2	1267.73	0.133736	0	1.21263	1.05938	1.24362	0.974759	1.32467	0.973877
eVFDSIVR	3	A0A0B4LGB7	N-Term(iTRAQ8plex)	0.00321	9.08	2.96627	2	1268.71	-3.44308	0	1.24359	1.08471	1.42192	1.04459	1.5311	1.16493
lEIAEHPR	2	A8DYP0;Q7K4Z6	N-Term(iTRAQ8plex)	0.0001196	36.56	0.00510049	3	1268.72	-3.93436	0
iTGYIIER	2	L0MN91;D1YSG0;O76281	N-Term(iTRAQ8plex)	0.002696	18.68	0.437726	2	1268.75	-3.82235	0
qEHLAVLR	1	Q8MRF8	N-Term(iTRAQ8plex)	0.002666	10.12	4.01258	2	1269.75	-3.25847	0	0.962975	0.992987	0.962651	0.956356	0.915087	1.03866
lMPHELAR	3	O77466	N-Term(iTRAQ8plex)	0.0007703	33.03	0.0165746	3	1270.72	-7.05477	0	1.02553	1.18442	0.989334	1.07025	0.968677	1.28023
ySQTIGGSR	4	O17445	N-Term(iTRAQ8plex)	0.0006306	10.7	1.19585	2	1272.68	-3.05923	0	1.10113	1.12191	1.02691	1.10787	0.973425	1.08277
eIDELHGR	2	Q9VCW6	N-Term(iTRAQ8plex)	0.0003977	30.36	0.0117818	3	1272.68	-2.24625	0	0.993622	0.793393	0.896834	0.859101	0.93189	0.871619
dSHGVAQVR	3	Q03334	N-Term(iTRAQ8plex)	9.033e-06	28.09	0.0275549	2	1272.69	-2.49906	0	1.11182	1.13486	1.31358	1.12754	1.47491	0.920391
vPTFHVIR	1	G4LTX1	N-Term(iTRAQ8plex)	0.0001597	40.42	0.00340433	3	1272.77	-3.57059	0	0.865416	0.991243	1.02015	0.780583	0.843893	0.950803
eIDPLLLR	1	O46073	N-Term(iTRAQ8plex)	0.002598	14.9	0.917388	2	1272.78	-3.67343	0	1.05819	1.00601	1.00835	0.952228	1.17876	0.891622
nHLEMIGR	1	Q95U15;Q70VI1;E1JIK9	N-Term(iTRAQ8plex)	0.003516	23.76	0.0902459	3	1273.7	-2.19222	0
vIVLQEIR	1	C4IXZ0	N-Term(iTRAQ8plex)	0.006279	15.71	0.33164	2	1273.81	-4.16043	0	0.88654	1.12458	0.863154	1.04	1.0404	1.05841
lLEHFVGR	1	P26019	N-Term(iTRAQ8plex)	0.0005214	29.45	0.0447194	3	1274.75	-1.76281	0	1.07168	1.07771	1.12574	0.907017	1.00761	0.953062
gLYLLHVR	1	O62613	N-Term(iTRAQ8plex)	1.503e-05	37.79	0.00593007	3	1274.79	-1.27852	0	1.20492	1.11617	1.26794	1.11815	1.17929	1.10131
gLVmDHGAR	2	Q9VXQ5	N-Term(iTRAQ8plex); M4(Oxidation)	0.000607	23.42	0.074618	3	1275.67	-2.76017	0	0.926316	0.997893	0.807457	1.10036	0.957149	0.998435
qAAEFHLR	1	Q5BHY9	N-Term(iTRAQ8plex)	0.0005507	16.26	0.639981	3	1275.71	-3.36247	0	0.922988	1.34154	1.14695	1.12778	0.897983	1.06798
sTQPHFVR	9	B8A423;M9ND95;M9NEP1;M9NF46;E1JHJ5	N-Term(iTRAQ8plex)	0.00144	21.25	0.186724	2	1275.71	-0.593044	0
gLVPLWMR	5	Q7JUS9;Q0E8E8	N-Term(iTRAQ8plex)	0.003749	11.53	2.17601	2	1275.75	-2.20929	0
gDSVILVLR	1	Q9VI10	N-Term(iTRAQ8plex)	0.0007919	13.72	0.798285	2	1275.79	-1.68344	0	0.880717	0.832869	0.809052	0.859089	0.904916	0.805397
aHQLAk	1	P15215	N-Term(iTRAQ8plex); K6(iTRAQ8plex)	0.005806	21.5	0.113625	2	1275.79	-3.89732	0	0.851181	1.06627	1.02227	1.26692	1.13148	1.13715
vPFSHDDR	6	P48610;A8JNP2	N-Term(iTRAQ8plex)	0.0009313	35.6	0.00228601	3	1276.65	-2.97606	0
iHDAVFDR	3	L0MN91;D1YSG0;O76281	N-Term(iTRAQ8plex)	0.002044	22.73	0.1096	3	1276.69	-2.93839	0
dDEVQVIR	2	Q9VVU2	N-Term(iTRAQ8plex)	0.0005663	20.02	0.253828	2	1277.7	-3.97064	0	1.11812	1.02176	0.953828	1.13222	1.20666	0.898523
iSLAEEGVR	5	Q7JUS9	N-Term(iTRAQ8plex)	0.0001055	25.62	0.101438	2	1277.73	-3.98074	0	0.868967	0.892016	0.98662	0.886864	0.968402	0.956505
eAQDEVQR	2	P29413	N-Term(iTRAQ8plex)	0.000845	9.54	1.11173	2	1278.66	0.616589	0	1.06099	1.05547	1.05605	1.06479	1.06978	1.10481
aEEVEEIR	3	P35415	N-Term(iTRAQ8plex)	0.0008892	26.77	0.0394458	2	1278.68	-4.64462	0	0.811674	0.801884	1.03238	1.20564	1.76224	1.02816
eLEELGER	9	B8A423;M9ND95;M9NEP1;M9NF46;E1JHJ5	N-Term(iTRAQ8plex)	0.0004195	39.87	0.00193713	3	1278.68	-4.15394	0
gRDDTAAIR	2	Q9W4X7	N-Term(iTRAQ8plex)	0.0003508	15.89	0.776761	3	1278.7	-3.18244	1	1.0465	0.853697	0.815527	0.89892	0.885952	1.01451
fDVPELVR	3	P91929	N-Term(iTRAQ8plex)	0.006256	6.17	8.6715	2	1278.73	-6.0797	0	0.998676	0.855928	1.02552	0.927291	0.96687	0.968209
vADMSHcR	2	P23128	N-Term(iTRAQ8plex); C7(Carbamidomethyl)	0.0002089	33.52	0.00111158	3	1279.62	-2.72284	0	0.997961	1.14399	0.996823	1.08004	0.807633	1.13172
rLADEESR	2	B8A423;M9ND95;M9NEP1;M9NF46;E1JHJ5	N-Term(iTRAQ8plex)	0.004127	31.28	0.0192886	3	1279.69	-1.32082	1
gNVFHVFR	1	Q8MRS6	N-Term(iTRAQ8plex)	0.002138	7.03	6.06347	3	1279.72	-0.543941	0	1.0729	1.30783	1.18659	1.09905	0.88487	1.11803
fAEIVQLR	5	P31409	N-Term(iTRAQ8plex)	0.001042	40.41	0.00149681	3	1279.76	-4.95145	0	0.986312	0.861168	1.0332	0.890524	1.03974	0.954808
aGFAGDDAPR	22	P10987;P83967;P02572;E1JGP0;P02574	N-Term(iTRAQ8plex)	1.42e-07	49.54	0.000138966	2	1280.65	-2.74643	0
dIIPIIHR	1	Q9VLT5	N-Term(iTRAQ8plex)	0.005731	19.7	0.249128	3	1280.8	0.11694	0	0.903367	0.926284	1.06707	0.976844	1.04081	1.01915
tEIVSDcR	2	Q9V496	N-Term(iTRAQ8plex); C7(Carbamidomethyl)	0.003942	15.25	0.308987	2	1283.65	-3.18607	0	0.843639	0.929873	0.934125	1.18206	1.02633	1.25594
aYDLVAGDR	4	Q7K569	N-Term(iTRAQ8plex)	0.0003046	19.99	0.196452	2	1283.69	-2.37456	0	1.06262	0.965649	1.09555	0.959877	1.18398	0.938813
sDGIVGLYR	9	X2JB48	N-Term(iTRAQ8plex)	0.0001252	39.86	0.00340295	3	1283.72	-3.55221	0	0.993789	0.799939	1.10569	0.858516	1.14652	0.942307
vMIHVQPR	1	O96299;O97479	N-Term(iTRAQ8plex)	2.329e-05	42.66	0.00291867	3	1283.75	-2.28697	0
lSILVAAHR	2	Q0E9F9	N-Term(iTRAQ8plex)	6.02e-05	40.56	0.00496648	3	1283.81	-2.526	0	1.36893	0.713119	1.42247	1.02597	1.29784	0.904775
aEIEHLIR	1	Q9VUW1	N-Term(iTRAQ8plex)	0.001038	34.31	0.0150867	3	1284.75	-3.56787	0	0.900404	0.783608	1.00299	0.897884	0.920467	0.826008
dLLVDHIR	2	P12426	N-Term(iTRAQ8plex)	0.0006487	34.04	0.0160544	3	1284.75	-3.06905	0	1.002	0.997764	1.08025	1.00785	0.999696	1.06275
iGVHVDWR	1	Q8MRF8	N-Term(iTRAQ8plex)	0.004614	16.35	0.668568	3	1285.73	-1.71294	0	0.778431	1.176	0.89593	0.744636	0.930628	0.788554
aINSHPMGR	2	Q9U1L2	N-Term(iTRAQ8plex)	0.003986	13.66	0.721132	3	1286.69	-3.36433	0	0.763094	0.629183	0.619998	0.767492	0.786875	0.645109
lmPHELAR	4	O77466	N-Term(iTRAQ8plex); M2(Oxidation)	0.0002559	27.97	0.0446846	3	1286.72	-0.643374	0	0.928736	1.09468	0.82323	0.99084	0.932176	1.00643
vYLDGLFR	5	Q9V496	N-Term(iTRAQ8plex)	0.0004487	19.83	0.366052	2	1286.74	-3.6259	0	0.887723	0.788038	0.818896	0.962559	0.871227	0.979477
iVLSPQVAR	1	Q9W5Y4	N-Term(iTRAQ8plex)	0.001441	20.44	0.25754	2	1286.81	-1.94491	0	1.01042	0.848144	0.641214	0.699416	0.922503	0.894749
aGGPHYILR	4	Q8T3P0	N-Term(iTRAQ8plex)	9.704e-05	28.89	0.0424811	3	1287.74	-3.4282	0	0.891121	0.925353	1.09151	1.13246	0.979903	1.02342
vPHSQIFR	1	P98163	N-Term(iTRAQ8plex)	0.003825	16.78	0.596099	3	1287.75	-0.655472	0	0.851653	1.3815	0.856078	1.13731	0.959935	1.34563
gAFLGIHLR	1	Q9V6X7	N-Term(iTRAQ8plex)	9.615e-05	34.07	0.0104595	3	1287.78	-4.10954	0	0.9944	1.21121	1.00529	0.997653	1.14586	1.05702
eVSDDYTR	4	A0A0B4JD82;A1ZA73	N-Term(iTRAQ8plex)	5.49e-05	31.79	0.0049004	2	1288.63	-3.5217	0
iAEMHEVR	1	Q9VM33	N-Term(iTRAQ8plex)	0.001161	13.42	0.625609	3	1288.69	-3.40254	0	0.976788	1.12062	0.929086	0.795057	0.996315	0.862621
qAVDVSPLR	5	Q9VFE4;Q24186	N-Term(iTRAQ8plex)	5.475e-07	53.87	0.000113421	3	1288.75	-5.27454	0
lFALLDHR	1	Q0KHU5	N-Term(iTRAQ8plex)	0.000966	37.44	0.00680639	3	1288.77	-1.47888	0	1.21008	1.24345	0.975794	0.900436	2.3003	1.39588
sPLTVAAVAR	2	Q7K2N0	N-Term(iTRAQ8plex)	0.004003	13.12	1.73316	3	1288.79	-2.5377	0	0.676266	0.64122	0.43372	0.534622	0.691155	0.617722
vNDIALAIR	4	Q94514	N-Term(iTRAQ8plex)	0.0001302	26.31	0.0810407	2	1288.79	-2.90613	0	0.969872	0.79882	1.11334	0.866774	1.0842	0.80833
rGTVALLVR	1	Q9V3U2	N-Term(iTRAQ8plex)	1.283e-05	33.73	0.00620637	3	1288.83	-2.26322	1	1.08938	0.638415	0.899701	0.741356	0.826995	0.714054
qPQDNEVR	3	Q8SXD5	N-Term(iTRAQ8plex)	0.0008574	33.92	0.00409564	3	1289.67	-3.83907	0	0.584464	1.96208	0.575191	1.62192	0.792265	1.24298
nHLEmIGR	2	Q95U15;Q70VI1;E1JIK9	N-Term(iTRAQ8plex); M5(Oxidation)	0.002675	30.1	0.0154892	3	1289.69	-2.1739	0
hFADMLPR	1	Q9VN44	N-Term(iTRAQ8plex)	8.388e-05	25.24	0.0580499	3	1290.69	-1.87059	0	0.916615	0.879285	0.968647	0.873987	0.976345	0.935385
rLPPGYGAR	2	Q9VGX3;B9EQU5	N-Term(iTRAQ8plex)	0.0004037	13.49	2.15574	3	1290.75	-2.79363	1
nLNScSHR	2	Q9V496	N-Term(iTRAQ8plex); C5(Carbamidomethyl)	0.004672	12.92	0.336933	3	1291.64	-3.29498	0	0.739717	0.714968	0.735733	0.810112	0.700073	0.844485
aMVGIVAGGGR	3	Q9V3G1	N-Term(iTRAQ8plex)	1.974e-06	45.39	0.00118229	3	1291.74	-1.605	0	1.1088	1.04433	0.920853	0.909873	0.976872	1.04146
eLFAAPIAR	4	Q01604	N-Term(iTRAQ8plex)	4.832e-06	58.51	4.79158e-05	3	1291.76	-2.21997	0	0.939854	0.981383	1.01696	0.982104	0.966809	1.00468
lLIAVTSDR	4	O01666	N-Term(iTRAQ8plex)	0.006393	22.55	0.11396	2	1291.78	-2.91967	0	0.882815	0.864253	0.977461	0.856273	0.942421	0.983606
sGTVGFQHR	3	P46222	N-Term(iTRAQ8plex)	8.719e-06	24.63	0.0874649	2	1292.7	-1.85748	0	0.983205	0.655523	0.948966	0.906296	0.896218	0.868213
aEHAEk	7	P09491;A0A0B4KHJ9	N-Term(iTRAQ8plex); K6(iTRAQ8plex)	0.00667	18.37	0.584367	3	1292.74	-3.96236	0
dFILVPER	2	A0A0B4LGC0	N-Term(iTRAQ8plex)	0.002076	26.31	0.0854845	2	1292.75	-3.76686	0	0.81506	1.04025	0.896063	0.994067	0.922429	1.04435
sAINEVVTR	5	Q9V597	N-Term(iTRAQ8plex)	3.129e-05	46.21	0.000863987	3	1292.74	-2.00546	0	1.24657	1.26178	1.11933	0.917795	1.04378	1.1667
eWGFHSAR	1	C8VV50	N-Term(iTRAQ8plex)	0.002316	5.05	3.76693	3	1293.66	-0.639324	0	0.877568	0.964776	0.836928	0.870565	0.996419	0.844876
tASLSPEER	1	P35122	N-Term(iTRAQ8plex)	0.0005299	13.73	1.69034	2	1293.69	-0.930649	0	0.940227	1.09972	0.891349	1.08603	1.08558	1.07169
vFLENVIR	5	P84040	N-Term(iTRAQ8plex)	0.0003237	45.96	0.000548855	3	1293.78	-2.51116	0	1.0198	0.97148	1.14433	0.934671	1.24599	1.02769
tAEDLQSAR	3	Q7K084	N-Term(iTRAQ8plex)	0.0001231	32.56	0.0118967	2	1294.68	-4.80395	0	1.01762	0.919936	0.988503	0.916872	1.1536	0.843926
vVGSEADTGR	6	Q95TZ7;Q9VSN2	N-Term(iTRAQ8plex)	5.226e-05	25.92	0.0541141	2	1294.69	-3.20881	0
nVGVPEGYR	2	F0JAN1	N-Term(iTRAQ8plex)	0.0001453	29.11	0.0338773	3	1294.71	-0.0932578	0	1.00836	1.16424	1.06759	1.15524	0.937559	1.15039
vADmSHcR	3	P23128	N-Term(iTRAQ8plex); M4(Oxidation); C7(Carbamidomethyl)	0.001458	23.26	0.00991332	2	1295.61	-3.39431	0	0.971929	0.799082	0.829187	0.990302	0.814902	0.96718
aFDLVVATR	1	Q9VPY2	N-Term(iTRAQ8plex)	0.0005834	9.33	2.9812	2	1295.76	1.39572	0	1.13961	0.961204	0.828345	0.778915	0.968038	0.868768
gEEEEEEAA	1	P18432	N-Term(iTRAQ8plex)	0.0001586	38.31	0.000147221	2	1296.57	-2.82508	0	0.48462	2.99998	0.972684	1.41756	1.15873	0.878627
dTMHGk	1	A1ZA73	N-Term(iTRAQ8plex); K6(iTRAQ8plex)	0.004866	18.61	0.270622	2	1296.72	-0.94104	0	0.820594	0.822811	1.07865	0.945183	0.825928	0.820323
lVIEHLLR	1	Q8MSB1	N-Term(iTRAQ8plex)	0.0004086	35.33	0.0102435	3	1296.83	-1.688	0	1.21981	0.943117	0.829706	0.981324	1.20755	0.813301
tLHQIPER	1	Q9VWI2	N-Term(iTRAQ8plex)	0.004107	14.41	2.07746	3	1297.76	1.78184	0	1.00241	0.824751	0.744941	0.816406	0.848807	0.735686
gYLTVATLR	8	Q7K860	N-Term(iTRAQ8plex)	0.0001116	42.55	0.00386076	3	1297.77	-2.57123	0	0.930652	0.85034	1.06568	0.972816	0.947763	0.89436
vVAEGSk	3	A1ZA73	N-Term(iTRAQ8plex); K7(iTRAQ8plex)	0.00174	25.12	0.210713	2	1297.79	-5.71041	0	0.870066	0.742598	1.05296	1.09107	0.91995	0.956327
lHTLGLLAR	2	Q9VBQ5	N-Term(iTRAQ8plex)	0.00173	18.14	0.815649	3	1297.82	-1.81255	0	1.26072	0.925809	1.15028	0.985608	1.06035	0.971446
lIQLAPALR	7	A0A0B4LGQ1	N-Term(iTRAQ8plex)	2.903e-06	52.05	6.67396e-05	3	1298.84	-2.06476	0	0.951732	1.04588	0.929225	1.05194	1.00811	1.01578
eHAQQLNR	1	Q9VPB8	N-Term(iTRAQ8plex)	0.001641	17.39	0.402169	3	1299.71	-0.129235	0	0.702649	0.670103	0.592886	0.70635	0.715208	0.630807
mQPTHPIR	1	P29310	N-Term(iTRAQ8plex); M1(Oxidation)	0.0008137	18.09	0.391202	3	1299.71	-2.44549	0	0.669924	0.570583	0.592972	0.519434	0.754964	0.408874
vmIHVQPR	1	O96299;O97479	N-Term(iTRAQ8plex); M2(Oxidation)	2.552e-05	37.83	0.00716951	3	1299.75	-4.0286	0
hLIPSLcR	1	Q9VY93	N-Term(iTRAQ8plex); C7(Carbamidomethyl)	0.001161	23.82	0.203535	3	1299.75	-1.4139	0	0.95857	0.99047	1.05034	1.0167	0.822035	0.937551
tVSVALLHR	1	Q8MLN4	N-Term(iTRAQ8plex)	1.694e-06	51.59	0.000249633	3	1299.8	-1.23202	0	0.848396	0.569472	0.953171	0.611523	0.890834	0.55971
lLEHDVDR	3	Q9VSW1	N-Term(iTRAQ8plex)	0.0002317	38.22	0.0041733	3	1300.71	-3.29208	0	0.997583	0.995546	1.16428	1.10627	1.0116	1.06996
vHDALNATR	3	O02649	N-Term(iTRAQ8plex)	0.0003042	21.97	0.16741	3	1300.72	-4.18325	0	0.996809	1.03074	0.903825	1.09861	1.01925	1.17636
gMVDcFIR	9	X2JB48	N-Term(iTRAQ8plex); C5(Carbamidomethyl)	0.002407	29.28	0.0137507	3	1301.66	-1.27121	0	1.0401	1.00049	1.1322	1.14876	1.09988	1.06549
hLLWDTGR	2	Q8MYW1	N-Term(iTRAQ8plex)	0.0002725	29.08	0.0342975	3	1301.72	-1.6265	0	1.03805	1.08623	1.16112	0.892471	1.0474	1.07414
vAAYAAk	3	O96827	N-Term(iTRAQ8plex); K7(iTRAQ8plex)	0.00404	27.7	0.0516266	2	1301.79	-7.30857	0	1.02893	1.33541	1.20658	1.32277	1.47547	1.2536
lIIDLGVVR	1	Q6NN26	N-Term(iTRAQ8plex)	0.003208	17.64	1.68571	2	1301.84	-2.61666	0	1.09885	1.03156	1.12361	1.06136	1.13215	1.22436
fWQSYIR	5	Q95U15;Q70VI1;E1JIK9	N-Term(iTRAQ8plex)	0.005724	24.31	0.0561581	3	1303.7	-4.75587	0
qHFILEGR	4	Q27889;Q9VXF1	N-Term(iTRAQ8plex)	0.002115	10.72	2.30869	3	1303.74	-2.34539	0
fLDVTLHR	2	Q9VUL1	N-Term(iTRAQ8plex)	8.569e-05	47.47	0.000692964	3	1304.76	-1.74636	0	1.04209	0.799988	0.907891	0.803518	0.844222	0.910484
iGQPIMSVR	3	O61231	N-Term(iTRAQ8plex)	0.004429	27.9	0.0628451	3	1304.77	-0.344949	0	0.871643	0.925449	0.830623	0.88205	0.997763	0.811917
vLSIGDGIAR	15	P35381	N-Term(iTRAQ8plex)	5.969e-07	56.65	8.14264e-05	3	1304.78	-0.905337	0	0.890649	0.986798	0.842994	1.03909	0.846278	1.13243
gHGAVQk	3	Q9V9M7	N-Term(iTRAQ8plex); K7(iTRAQ8plex)	0.0001293	32.22	0.023092	2	1304.78	-3.85495	0	1.32938	1.50324	0.984655	1.39028	1.23835	0.921437
aAAPAPAk	2	Q9VJY6	N-Term(iTRAQ8plex); K8(iTRAQ8plex)	8.479e-05	33.63	0.00873524	3	1304.82	0.279958	0	0.992832	0.990873	0.751107	0.904579	0.949485	0.701706
aELVHk	5	Q7KV27	N-Term(iTRAQ8plex); K6(iTRAQ8plex)	0.002015	27.89	0.0415328	2	1304.81	-6.19643	0	1.07567	0.924657	0.907485	0.949965	0.785704	0.955452
sGFQQHAAR	1	Q9VDP9	N-Term(iTRAQ8plex)	0.005148	12.95	0.778231	3	1305.69	-1.99775	0	0.888443	0.600048	0.916399	1.1314	0.747522	1.03102
nDLENQLR	5	B8A423;M9ND95;M9NEP1;M9NF46;E1JHJ5	N-Term(iTRAQ8plex)	0.005127	24.16	0.0730962	2	1305.7	-2.69804	0
aIPNHFFR	5	Q9VQL7	N-Term(iTRAQ8plex)	0.004535	7.7	5.1202	3	1305.73	-3.14654	0	0.999518	0.894533	1.03351	1.06934	0.88727	0.952465
lcMHTANR	2	O77466	N-Term(iTRAQ8plex); C2(Carbamidomethyl)	0.000222	23.95	0.0289956	3	1306.66	-3.81722	0	0.553753	0.597329	0.577924	0.649703	0.527987	0.660609
mLADQAEAR	2	P36241	N-Term(iTRAQ8plex)	0.0003052	25.17	0.0456133	2	1308.69	-1.47654	0	1.07645	0.950799	0.943303	0.866329	1.11475	0.952441
lGFHEVFR	1	Q94521	N-Term(iTRAQ8plex)	0.002792	19.43	0.311858	3	1308.73	-3.23695	0	1.09434	0.971649	1.20016	0.958708	1.27657	1.05004
aGIIAGAk	5	P13060	N-Term(iTRAQ8plex); K8(iTRAQ8plex)	0.0001333	41.77	0.00151682	2	1308.84	-4.45877	0	1.06338	1.03386	0.996647	1.0035	0.975302	1.00486
vIDILk	52	P07486;P07487	N-Term(iTRAQ8plex); K6(iTRAQ8plex)	0.006487	29.23	0.0379688	2	1308.86	-6.41229	0
fDHGIFNR	1	B3DN36	N-Term(iTRAQ8plex)	0.001489	19.03	0.292561	3	1309.69	-3.11632	0	1.44461	0.851739	1.14956	0.851838	1.04358	0.767412
lVQAYQQR	6	P02844;B5RJK7	N-Term(iTRAQ8plex)	0.0003037	15.84	0.671085	2	1309.75	-4.76397	0
lIDFGLATR	1	L0MN91;D1YSG0;O76281	N-Term(iTRAQ8plex)	0.0001114	21	0.225986	2	1309.77	-3.48467	0
gGQQLAk	3	Q9V7D2;Q9NEF6	N-Term(iTRAQ8plex); K7(iTRAQ8plex)	0.005482	19.05	0.349086	2	1309.8	-3.32773	0
gHTFDNcR	1	Q7K1U0	N-Term(iTRAQ8plex); C7(Carbamidomethyl)	0.004586	5.9	1.16953	3	1310.62	-1.48548	0	1.1488	0.974569	1.01424	0.904294	0.945426	0.862509
sQSLTEVSR	3	A8JRB8	N-Term(iTRAQ8plex)	0.001782	22.88	0.111547	3	1310.72	-2.03855	0	0.987213	0.875829	0.783708	0.929852	1.00753	0.936534
gNVADVk	7	Q9V496	N-Term(iTRAQ8plex); K7(iTRAQ8plex)	0.005228	35.05	0.0105505	2	1310.78	-3.33378	0	0.955353	1.18249	1.01211	1.41242	1.04431	1.20987
tLEAHALPR	7	Q7K5K3	N-Term(iTRAQ8plex)	1.111e-05	42.01	0.00260616	3	1311.76	-3.00983	0	0.885676	0.846081	0.883248	0.950075	0.992945	0.672731
hQVQVAVAR	1	X2JE40	N-Term(iTRAQ8plex)	0.005182	14.02	1.87638	3	1311.78	-2.77681	0	0.626865	0.700224	0.449728	0.425709	0.648735	0.438802
gESGYAIVGR	1	Q9VMV5	N-Term(iTRAQ8plex)	0.003589	3.88	8.69679	2	1312.71	-3.20525	0	1.01914	1.21397	1.00082	1.19425	1.14061	1.05244
lVQAYMQR	10	P02843	N-Term(iTRAQ8plex)	0.0005121	38.1	0.00356228	3	1312.73	-2.45154	0	0.935941	1.09094	0.756559	1.00895	0.921878	1.0954
nVQHVQQR	2	Q6NN26	N-Term(iTRAQ8plex)	0.004056	14.93	0.700578	2	1312.74	-1.0581	0	0.786895	0.885533	0.942672	0.929206	0.993813	1.06096
iAAEHAAIGR	4	Q7K5J8	N-Term(iTRAQ8plex)	8.914e-05	28.75	0.0426727	3	1312.76	-2.93036	0	0.721037	0.82179	0.783929	1.06851	0.861089	0.795764
aLQALEHAR	4	P39018	N-Term(iTRAQ8plex)	2.265e-05	45.99	0.000800621	3	1312.76	-3.20171	0	1.021	1.0728	1.07624	1.04613	1.02102	1.15026
gDLILIIPR	1	Q23979	N-Term(iTRAQ8plex)	0.0008654	6.29	4.12361	2	1313.84	-4.45098	0	1.04793	0.939481	1.09709	1.00985	1.13296	0.95136
lVEYLSMR	4	H1UUD2	N-Term(iTRAQ8plex)	0.004061	15.94	0.706745	2	1314.74	-2.99082	0	1.01586	1.28109	1.08325	0.97609	0.861287	0.990287
lIPIHFDR	1	Q9GYV9	N-Term(iTRAQ8plex)	0.0007188	29.15	0.0454245	3	1314.78	-0.563402	0	0.852188	0.872149	0.948595	0.936064	1.06483	0.781784
dQLQASHGR	2	P11046	N-Term(iTRAQ8plex)	0.001339	17.74	0.294468	2	1315.7	-2.28707	0	0.727191	0.859614	0.762278	0.773382	0.729222	0.81877
vHGPYDPAR	7	Q9W141	N-Term(iTRAQ8plex)	0.001842	16.87	0.350529	3	1315.7	-3.12597	0	0.788415	0.808063	0.66883	0.904645	0.993655	0.647113
rWPIIGNR	1	Q7K569	N-Term(iTRAQ8plex)	0.0001235	22.51	0.213198	3	1315.78	-3.94143	1	1.01405	1.10167	1.15893	0.847047	1.0926	1.25902
iPVGAETLGR	16	Q05825	N-Term(iTRAQ8plex)	8.713e-05	46.78	0.000816488	3	1316.78	-4.02584	0	1.07391	0.98051	1.05949	1.05526	1.03248	1.04701
vLQTPEVAR	2	Q8T6I0;Q8IGN0	N-Term(iTRAQ8plex)	0.001748	23.43	0.189975	2	1316.78	-2.03808	0
tLRPVALSR	3	Q9VV46	N-Term(iTRAQ8plex)	6.645e-05	25.62	0.0700472	3	1316.83	-3.54097	0	1.03973	0.759874	1.09306	1.05186	1.12825	0.892696
gmVDcFIR	4	X2JB48	N-Term(iTRAQ8plex); M2(Oxidation); C5(Carbamidomethyl)	0.0007434	32.82	0.00467545	3	1317.66	-1.54239	0	1.01297	0.899342	1.05247	1.01504	0.991168	1.00503
tLDSILVPR	1	Q9VRQ9	N-Term(iTRAQ8plex)	0.004438	6.04	8.68611	2	1317.8	-4.91892	0	0.984454	1.11891	0.948882	1.00853	0.817435	0.95492
lLTLHFDR	2	A0A0B4K715	N-Term(iTRAQ8plex)	0.0001709	41.76	0.00239717	3	1318.78	-1.67734	0	1.07279	0.804057	1.18538	0.891647	1.19741	0.925669
aSLPADQASR	5	Q9VYU9	N-Term(iTRAQ8plex)	0.0001449	29.08	0.0270055	2	1319.72	-4.91585	0	1.03436	0.898294	0.909747	0.68279	1.17274	0.70797
tLLPVETSR	1	P37276	N-Term(iTRAQ8plex)	0.005481	18.66	0.464933	2	1319.78	-3.07073	0	0.79012	0.790064	0.698844	0.834268	0.887591	0.826974
gHVVDGk	2	Q9V496	N-Term(iTRAQ8plex); K7(iTRAQ8plex)	0.004978	18.96	0.431995	2	1319.78	-3.83857	0	0.836956	0.864695	0.790647	1.03315	0.680142	0.857995
aHDLAGk	1	F0JAN1	N-Term(iTRAQ8plex); K7(iTRAQ8plex)	0.002427	27.39	0.0607357	2	1319.78	-4.57851	0	0.872689	1.24208	1.04931	1.38141	0.789061	1.48152
fAEPAVLLR	1	O76464	N-Term(iTRAQ8plex)	0.002175	16.39	0.691141	2	1319.79	-3.35666	0	0.748899	0.843885	0.686397	0.806398	0.732796	0.894109
nHLISk	2	P29413	N-Term(iTRAQ8plex); K6(iTRAQ8plex)	0.006515	20.6	0.151112	2	1319.82	-3.27825	0	1.04631	1.31618	1.19481	1.18367	1.14306	1.25661
sHIFDIER	2	Q7KJV6	N-Term(iTRAQ8plex)	0.001907	16.52	0.559337	3	1320.72	-2.95249	0	1.06624	1.19234	1.1391	1.06164	1.04898	1.24919
eLEQTIQR	18	B8A423;M9ND95;M9NEP1;M9NF46;E1JHJ5	N-Term(iTRAQ8plex)	8.673e-05	56.98	6.3642e-05	3	1320.74	-3.28489	0
vLIATSVASR	1	P09052	N-Term(iTRAQ8plex)	0.0002627	15.09	0.777452	2	1320.81	-3.17876	0	1.07711	0.839953	0.868349	0.750713	0.952045	0.768269
vDEVVGIMR	2	H1UUB1	N-Term(iTRAQ8plex)	0.0001011	21.23	0.397772	2	1321.74	-4.80743	0	0.532271	0.526852	0.486463	0.561692	0.547247	0.551951
gIILGIk	15	P07764	N-Term(iTRAQ8plex); K7(iTRAQ8plex)	0.0005333	35.83	0.00309541	2	1321.9	-2.02685	0	1.07645	0.966307	1.22002	0.98648	1.13952	1.15691
lENMNLER	9	P02843	N-Term(iTRAQ8plex)	0.0002328	53.54	0.000104672	3	1322.7	-2.58987	0	1.00714	1.28988	0.841153	1.28966	0.955329	1.22201
tAAEIETER	10	Q9VQ29	N-Term(iTRAQ8plex)	8.565e-06	43.46	0.000991797	2	1323.7	-3.8227	0	0.776179	0.905173	0.859736	0.978399	0.847989	0.955428
eVPPPPDLR	5	A1ZA73	N-Term(iTRAQ8plex)	0.0004802	35.33	0.00832374	3	1323.75	-3.56683	0	1.03165	0.984463	0.925512	0.982434	1.08485	0.914924
vTGGAPSk	4	Q9W499	N-Term(iTRAQ8plex); K8(iTRAQ8plex)	9.274e-05	42.02	0.00280742	2	1324.79	-8.29312	0	1.30462	1.00759	1.1559	1.07246	1.10792	0.987602
vVGNSLk	4	P09491;A0A0B4KHJ9	N-Term(iTRAQ8plex); K7(iTRAQ8plex)	0.002139	22.73	0.332268	3	1324.84	-2.03978	0
qNPFVSSSR	2	Q9VVU2	N-Term(iTRAQ8plex)	0.0004536	20.84	0.26496	2	1325.71	-0.964482	0	1.06173	1.05965	0.973661	1.01596	0.952855	1.05354
eILPWAHR	1	A0A0B4KG94	N-Term(iTRAQ8plex)	0.001148	29.99	0.0250576	3	1325.76	-2.32044	0	1.11142	0.932926	1.59979	0.802351	1.31028	1.06827
hIILLAEGR	2	Q27580	N-Term(iTRAQ8plex)	1.25e-05	40.78	0.00539382	3	1325.82	-1.92478	0	0.987389	1.0532	1.01473	0.855561	1.07828	1.0824
sISLIGk	1	Q9V496	N-Term(iTRAQ8plex); K7(iTRAQ8plex)	0.002939	28.44	0.0478351	2	1325.85	-8.57577	0	1.05609	1.09197	1.04339	1.06419	0.945999	1.05602
sLLILHLGR	1	E3CTU3	N-Term(iTRAQ8plex)	0.0002216	24.43	0.0730172	3	1325.86	-1.46668	0	0.73761	0.687866	0.602599	0.539845	0.70111	0.884309
aTESTGEDGR	2	A0ZWQ4;A0ZWT4	N-Term(iTRAQ8plex)	0.004991	27.27	0.01575	2	1326.64	-3.27695	0
rDGDTFVGR	2	Q9VSA9	N-Term(iTRAQ8plex)	0.00155	20.55	0.14273	2	1326.7	-2.55111	1	0.846587	0.964292	0.89763	0.923589	0.836454	1.12362
aAVVHGAELR	6	P13607	N-Term(iTRAQ8plex)	4.67e-05	51.85	0.000274315	3	1326.78	-2.43522	0	0.937456	1.00422	0.953436	1.03765	0.989768	0.893635
iTVLGHVQR	4	C8VV04	N-Term(iTRAQ8plex)	6.501e-05	31.77	0.0279415	3	1326.81	-4.10897	0	0.912259	0.877907	1.06125	1.06297	1.01266	1.06809
eDAANNYAR	6	P06603;P06604;P06606;K7WSB4	N-Term(iTRAQ8plex)	0.002196	30.22	0.00746225	2	1327.65	-3.2684	0
dIDSAAk	8	B9EQX6	N-Term(iTRAQ8plex); K7(iTRAQ8plex)	0.003868	29.73	0.0490038	2	1327.76	-7.55655	0	1.2615	1.69738	1.61195	2.0284	1.55316	1.70856
gLSVSEk	2	Q9V496	N-Term(iTRAQ8plex); K7(iTRAQ8plex)	0.003423	30.75	0.0500209	2	1327.79	-7.55864	0	1.04807	1.60217	1.59511	1.98493	1.65814	1.67982
lLDGILSHR	1	P07668	N-Term(iTRAQ8plex)	0.001453	29.89	0.0468723	3	1327.81	4.22866	0	0.778378	1.05326	1.00689	0.949108	0.768531	1.13282
eHIEDLLR	1	Q94899	N-Term(iTRAQ8plex)	0.0008666	26.54	0.0714259	3	1328.74	-4.22489	0	0.818131	1.07074	0.96868	0.781032	0.920921	0.932017
eANAQVHTR	2	Q9VVU5	N-Term(iTRAQ8plex)	0.003244	9	2.06464	3	1329.72	0.39333	0	0.649186	0.622837	0.597675	0.664088	0.629011	0.6507
iGGIGTVPVGR	13	P08736;P05303	N-Term(iTRAQ8plex)	4.435e-07	52.29	0.000207751	3	1329.82	0.333047	0
rFNFETGR	2	Q06559	N-Term(iTRAQ8plex)	8.104e-06	22.85	0.0832674	3	1330.72	-0.831759	1	1.07856	1.07404	1.02659	0.973376	1.1955	0.961823
vAVcDIPPR	1	Q8MST5	N-Term(iTRAQ8plex); C4(Carbamidomethyl)	0.0008982	15.21	0.727641	2	1330.74	-6.4861	0	0.901563	0.839383	0.664226	1.15127	0.941799	0.847946
aVDSLVPIGR	18	P35381	N-Term(iTRAQ8plex)	4.173e-06	51.5	0.000259816	3	1330.79	-3.79584	0	0.941494	0.935793	0.94507	1.02647	0.960412	0.930216
aDVVLLLGAR	1	Q7K3B7	N-Term(iTRAQ8plex)	0.0007258	16.76	0.343706	2	1330.83	-3.24509	0	1.05307	0.932436	1.20665	0.687829	1.00587	0.804525
yLNPHLDR	1	M9PEZ7	N-Term(iTRAQ8plex)	0.005072	8.95	2.92269	3	1331.73	-4.63082	0	0.991206	0.883929	0.898328	1.04131	1.07682	1.01281
tVIDISSHR	3	P35415	N-Term(iTRAQ8plex)	0.0001066	29.09	0.0398909	3	1331.75	-4.14301	0	0.911262	1.08549	1.02357	0.891065	0.975733	1.27425
lLDFHNIR	4	P17704	N-Term(iTRAQ8plex)	0.0004214	43.08	0.00206165	3	1331.77	-2.47106	0	1.07713	1.14909	0.868957	1.11429	0.896007	1.17089
eIDVISVPR	1	Q960Z0	N-Term(iTRAQ8plex)	0.0001222	31.58	0.0261677	2	1331.78	-4.70045	0	0.86286	1.21897	0.705277	1.03955	0.962792	1.25724
lESILSPIR	1	Q9VXQ8	N-Term(iTRAQ8plex)	0.001475	21.55	0.237596	2	1331.81	-7.544	0	0.891809	0.936801	0.940679	0.955575	0.838829	0.910483
vLHGIGk	5	Q9VM18	N-Term(iTRAQ8plex); K7(iTRAQ8plex)	0.004495	24.31	0.0950796	3	1331.85	-5.79653	0	1.03855	1.20563	1.45577	1.27704	1.2946	1.27427
eFTLEFSR	7	A0A0B4LGB7	N-Term(iTRAQ8plex)	0.005022	22.65	0.0904512	2	1332.71	-3.12228	0	1.00955	1.007	1.10615	1.02903	1.16852	1.17643
tLAPILSSAR	1	Q9W2L6	N-Term(iTRAQ8plex)	0.0004168	16.57	0.36899	2	1332.81	-3.42491	0	0.914975	0.953822	0.87592	1.01802	0.989607	1.03603
nYSTELFR	10	B8A423;M9ND95;M9NEP1;M9NF46;E1JHJ5	N-Term(iTRAQ8plex)	8.569e-05	27.56	0.0235897	2	1333.7	-2.38079	0
iDAVSVGNVR	6	Q9VFF0	N-Term(iTRAQ8plex)	1.537e-05	37.67	0.00768652	3	1333.77	-2.86628	0	1.0162	0.993783	1.12388	1.03496	1.056	1.11634
vDYPLPAVR	4	Q9VIQ8	N-Term(iTRAQ8plex)	0.0006432	34.91	0.0136565	3	1333.78	-0.793278	0	0.834774	0.800606	0.915068	0.893076	0.984851	0.911005
mSPEAILLR	1	D3DMF1	N-Term(iTRAQ8plex)	0.001849	16.99	0.845942	2	1333.78	-3.48501	0	0.853994	0.830491	0.86791	0.815778	0.941014	0.981231
qHmNEEAR	2	P14199	N-Term(iTRAQ8plex); M3(Oxidation)	0.005113	20.96	0.0220461	2	1334.64	-3.7295	0	0.574562	1.18545	0.845089	1.44876	0.568699	0.907598
aAVSVTVVER	1	Q9VLM8	N-Term(iTRAQ8plex)	0.0004633	13.89	1.30254	2	1334.79	-2.79611	0	0.945727	0.730802	0.74896	0.552966	0.796956	0.577377
qILGMTVLR	1	Q9VRD4	N-Term(iTRAQ8plex)	0.000374	14.3	0.952988	2	1334.81	-2.02942	0	0.892521	0.821554	0.904552	0.793341	0.924984	0.868642
gADTmDIHR	2	Q8SY53	N-Term(iTRAQ8plex); M5(Oxidation)	0.0006061	21.86	0.0413784	3	1335.66	-3.00088	0	1.22617	0.813916	0.834775	0.883187	0.86924	0.669717
eVDRLEDR	2	P09491	N-Term(iTRAQ8plex)	0.006771	22.37	0.143409	3	1335.71	-2.06912	1	0.890851	0.960996	1.06131	1.098	0.925988	1.11015
lIGMSPEER	2	Q9V3W2	N-Term(iTRAQ8plex)	9.61e-06	48.4	0.000374369	3	1335.72	-0.343753	0	0.890729	0.783391	0.83961	0.705108	0.915837	0.76474
lFQGNALLR	5	P55935	N-Term(iTRAQ8plex)	6.914e-05	37.35	0.00394846	3	1335.8	-1.13777	0	1.15855	1.06743	1.03765	0.945312	1.1126	0.924657
sIVLHPLPR	1	P05990	N-Term(iTRAQ8plex)	2.574e-05	35.15	0.00453656	3	1335.84	-2.87626	0	0.923159	0.617766	0.634424	0.696876	0.687924	0.598986
aEAEEExAR	6	A1ZA73	N-Term(iTRAQ8plex); X7(Q)	1.462e-05	25.26	0.0226367	2	1336.66	-4.15669	0	0.673606	0.588088	0.679414	0.66471	0.808614	0.662819
hAMEELFR	1	Q9XZL8	N-Term(iTRAQ8plex)	0.00249	9.64	2.01532	3	1336.7	-2.25298	0	0.989459	1.0157	1.07927	1.10455	1.06651	0.963942
gFTASLAPIR	1	Q9VV51	N-Term(iTRAQ8plex)	0.0001605	15.16	0.749782	2	1336.78	-3.34968	0	0.763104	0.687998	0.744578	0.817071	0.834832	0.811188
yRPGTVALR	4	P02299	N-Term(iTRAQ8plex)	0.000435	17.85	0.368312	3	1336.8	-3.85412	0	0.927821	1.00478	1.04478	0.963473	0.9952	0.986058
vLDTGYPIR	13	Q05825	N-Term(iTRAQ8plex)	6.132e-07	64.98	9.49885e-06	3	1337.77	-3.32789	0	0.949945	0.917142	1.03687	1.02833	0.950372	1.00731
dVALHINPR	1	C0PV05	N-Term(iTRAQ8plex)	4.542e-05	35.29	0.00739503	3	1338.77	-5.20974	0	0.839246	0.797514	0.865386	0.772813	0.845278	0.937035
sLVGVQk	4	P45594	N-Term(iTRAQ8plex); K7(iTRAQ8plex)	0.002987	27.85	0.0820295	2	1338.85	-3.39469	0	1.25277	1.57146	1.44035	1.58319	1.26652	1.61416
aNAEAQk	12	B8A423;M9ND95;M9NEP1;M9NF46;E1JHJ5	N-Term(iTRAQ8plex); K7(iTRAQ8plex)	0.0004589	28.93	0.047593	2	1339.78	-0.746094	0
sIAEIAk	24	P29613;K7Z7Z8	N-Term(iTRAQ8plex); K7(iTRAQ8plex)	0.004494	23.78	0.181338	3	1339.84	2.53421	0
iATAVEk	5	E1JHR5	N-Term(iTRAQ8plex); K7(iTRAQ8plex)	0.001472	32.94	0.0313534	2	1339.83	-4.22055	0	1.02414	0.890966	1.07496	0.92824	0.953072	0.995253
mAETYLHR	2	P23128	N-Term(iTRAQ8plex); M1(Oxidation)	0.002492	9.6	1.43639	3	1340.69	-2.85447	0	0.931068	1.16649	0.915364	1.05429	1.0765	0.954764
vLYDLEER	3	B7Z0X1	N-Term(iTRAQ8plex)	0.0004324	31.75	0.0142023	2	1340.73	-2.07587	0	1.01769	1.0182	0.97912	0.97922	0.925831	1.0316
gYVSINDIR	4	Q7K569	N-Term(iTRAQ8plex)	0.006387	22.85	0.119843	2	1340.75	-0.163527	0	1.02591	1.02838	1.05844	0.983258	1.08102	1.00159
tAVGAADk	3	P02255	N-Term(iTRAQ8plex); K8(iTRAQ8plex)	0.003121	21.3	0.333219	3	1340.79	-3.91464	0	1.15982	0.91436	1.08151	0.861197	0.966537	1.04123
gFLIDGYPR	3	Q8IQG9	N-Term(iTRAQ8plex)	7.525e-05	39.94	0.00384779	2	1341.75	-0.991472	0	0.88449	0.979569	1.027	1.09178	1.05888	0.99687
nNALLSHLR	1	Q9VY78	N-Term(iTRAQ8plex)	1.51e-05	32.79	0.0286416	3	1341.79	-1.23702	0	1.04217	0.813725	0.996436	1.00859	0.848568	0.90059
vSEAISk	1	Q8IRQ5	N-Term(iTRAQ8plex); K7(iTRAQ8plex)	0.001287	17.66	0.747285	2	1341.81	-4.22323	0	1.56256	1.70618	1.85967	2.10815	2.06108	1.9192
vTDALSk	1	Q8IPB9	N-Term(iTRAQ8plex); K7(iTRAQ8plex)	0.005436	17.66	0.747285	2	1341.81	-4.22323	0
lITPVVLQR	3	P29327	N-Term(iTRAQ8plex)	4.044e-05	39.74	0.000737878	3	1342.87	-1.83457	0	1.11038	1.07402	0.878739	0.829359	0.974457	0.988176
vLQLLAILR	2	Q9VZF3	N-Term(iTRAQ8plex)	2.449e-05	25.67	0.00270377	2	1342.9	-4.03855	0	1.16685	0.543436	1.0624	0.765707	0.805697	0.637332
lEEAGDLHR	2	Q00963;M9PF16	N-Term(iTRAQ8plex)	4.289e-05	45.06	0.00109785	3	1343.72	-0.886283	0
eGxPPDQQR	51	P15357;Q7JPZ3;Q24576	N-Term(iTRAQ8plex); X3(L)	0.003609	26.19	0.0586665	2	1343.72	-4.55552	0
sGILAGHDNR	1	P26308	N-Term(iTRAQ8plex)	0.006279	10.29	3.25521	2	1343.73	-5.00935	0	0.906751	0.776445	1.04944	1.05396	0.972406	0.963319
nHSGQLLDR	2	A1Z992	N-Term(iTRAQ8plex)	0.0002595	34.37	0.0134539	3	1343.73	-2.55911	0	1.06044	1.01389	1.54466	1.12296	1.23343	1.15945
aFTGFIVER	4	Q9VSA3	N-Term(iTRAQ8plex)	0.0001327	24	0.192883	2	1343.76	-2.10614	0	1.00228	1.14506	1.00249	1.03968	0.879116	1.05433
yLTVAAVFR	1	P08841	N-Term(iTRAQ8plex)	0.0007599	9.83	4.33647	2	1343.79	-4.0994	0	0.709172	1.28828	0.788026	0.825925	1.06102	0.848261
qVAGSmk	2	P35381	N-Term(iTRAQ8plex); M6(Oxidation); K7(iTRAQ8plex)	0.005727	26.05	0.0874063	3	1344.77	-7.52078	0	0.875347	1.14965	1.33612	1.77461	1.6643	1.2466
rVVVPIAMR	1	Q9VNE9	N-Term(iTRAQ8plex)	3.105e-07	40.51	0.00151609	3	1344.84	-5.49443	1	0.938553	0.836095	0.816163	0.813229	0.909192	0.669907
tFYDAAVVR	8	Q9W2X6	N-Term(iTRAQ8plex)	1.292e-05	52.4	0.000140695	3	1345.74	-2.59071	0	0.922542	0.950184	1.06029	1.03988	0.989987	1.07172
iEMLHEDR	1	Q9V3P6	N-Term(iTRAQ8plex)	0.0008502	15.47	0.34055	3	1346.7	-1.86389	0	0.944135	1.2433	0.957126	1.06995	0.97466	1.20505
tPNAVAGAVSR	5	Q9W141	N-Term(iTRAQ8plex)	2.759e-05	42.39	0.00196101	3	1346.77	-1.80424	0	0.819336	0.969559	0.850936	0.79048	0.921242	0.904952
tPAVLSADLR	4	Q0KHZ6	N-Term(iTRAQ8plex)	8.86e-06	52.43	0.000202589	3	1346.79	-2.53192	0	0.608649	0.736559	0.525753	0.67336	0.622884	0.706112
iNYAVLPPR	2	A1Z8Z9	N-Term(iTRAQ8plex)	0.006475	8.46	4.95399	2	1346.8	-10.2801	0	1.02645	0.80335	1.03737	0.857758	1.16311	0.809854
hYILDLLR	1	A0A0B4KEX0	N-Term(iTRAQ8plex)	7.022e-05	34.74	0.010005	3	1346.81	-2.75977	0	1.19199	0.559784	0.675946	0.898935	0.893365	0.938982
aDTQLLLLR	1	Q9VMA3	N-Term(iTRAQ8plex)	0.0002892	14.72	0.726854	2	1346.83	-2.68274	0	1.12075	0.919747	1.06446	0.983235	1.4442	1.0443
aQLELSQVR	16	B8A423;M9ND95;M9NEP1;M9NF46;E1JHJ5	N-Term(iTRAQ8plex)	0.0001627	36.9	0.00832008	3	1347.79	-3.05139	0
aNAEAQVWR	8	B8A423;M9ND95;M9NEP1;M9NF46;E1JHJ5	N-Term(iTRAQ8plex)	9.867e-06	46.48	0.000430694	3	1348.73	-1.05502	0
aQGTIDHFR	2	A8E7A5	N-Term(iTRAQ8plex)	0.000149	34.83	0.0061002	3	1348.72	-2.4731	0	1.01993	1.23844	1.20203	1.1184	1.03582	1.1679
mADFGVLHR	1	Q8IP94	N-Term(iTRAQ8plex)	3.266e-05	42.58	0.00106551	3	1349.72	-4.08028	0	1.0121	0.954296	0.753955	0.914632	0.945137	0.941077
lETAPFDPR	4	Q8IQW2	N-Term(iTRAQ8plex)	0.004769	26.22	0.0470399	3	1349.73	-3.41659	0	1.05145	0.924503	1.15537	0.946543	1.2	1.00775
aESVTFVHR	1	Q9VY05	N-Term(iTRAQ8plex)	0.000991	8.82	3.17552	3	1349.74	-3.58969	0	1.04936	0.885975	0.807055	0.909535	0.814406	0.970808
hINPQSPPR	1	A0A0B4K715	N-Term(iTRAQ8plex)	6.12e-05	27.58	0.0556044	3	1349.76	-2.75275	0	0.741485	0.731958	0.739097	0.847501	1.09549	0.736503
lGFVAGVINR	2	Q9VE75	N-Term(iTRAQ8plex)	4.761e-06	23.62	0.0905954	2	1349.82	-2.79236	0	0.846037	0.764884	0.89004	0.808993	0.918775	0.82408
aNSPGTGSTVR	7	Q9V496	N-Term(iTRAQ8plex)	0.0002369	31.27	0.0151156	3	1350.73	-1.36478	0	0.83182	0.82575	0.751142	1.02608	0.796012	0.858512
qILGmTVLR	1	Q9VRD4	N-Term(iTRAQ8plex); M5(Oxidation)	0.0007687	10.88	1.82914	2	1350.8	-2.7594	0	0.862357	0.748413	0.763848	0.71057	0.995833	0.769249
sSFGAFk	3	Q24251	N-Term(iTRAQ8plex); K7(iTRAQ8plex)	0.004519	23.27	0.141764	2	1351.78	-4.79698	0	0.958776	1.00436	1.19466	0.993927	1.01353	1.15365
vVGNNLk	3	Q8IGY1;P06754;P49455;Q6NN28;A0A0B4KG06;H1UUP7	N-Term(iTRAQ8plex); K7(iTRAQ8plex)	0.002025	14.8	0.697031	2	1351.85	-4.7245	0
lPQVTPHTR	1	P48601	N-Term(iTRAQ8plex)	0.0001081	28.86	0.030879	3	1352.79	-4.21937	0	0.793047	0.821566	0.655617	0.770936	0.715419	0.792952
cFLHFGNR	2	Q8IGE9	N-Term(iTRAQ8plex); C1(Carbamidomethyl)	0.006547	17.8	0.20081	3	1354.7	-2.97613	0	1.12141	1.10706	1.05237	0.917272	0.929418	1.01594
fLQAANAcR	3	P48610;A8JNP2	N-Term(iTRAQ8plex); C8(Carbamidomethyl)	0.0001878	24.07	0.0877502	2	1354.72	-3.20755	0
lVQDGHPER	2	P13395	N-Term(iTRAQ8plex)	0.0008614	46.75	0.000471308	3	1354.73	-3.10094	0	0.97575	0.799352	0.872428	0.766592	0.849232	0.899887
gDFcIQVGR	2	P08879	N-Term(iTRAQ8plex); C4(Carbamidomethyl)	0.0001283	18.96	0.212186	2	1355.7	-3.21349	0	0.972834	1.00938	0.869819	1.06183	0.932242	1.04074
aVAVFLk	5	P39018	N-Term(iTRAQ8plex); K7(iTRAQ8plex)	0.001378	32.52	0.00803252	2	1355.88	-3.84824	0	1.06465	0.951427	1.04137	0.976197	0.932421	1.01252
lTPILILLR	1	Q09332	N-Term(iTRAQ8plex)	0.0001788	11.36	0.756729	2	1355.93	-1.12941	0	0.946086	0.809582	0.854319	0.618953	1.09735	0.814889
iHNADITLR	1	P32234	N-Term(iTRAQ8plex)	0.002076	13.87	1.84592	3	1356.79	-2.32968	0	0.971132	0.984785	0.901359	0.909	0.890413	1.05572
lLNIDVPLR	2	Q9V4E0	N-Term(iTRAQ8plex)	0.001754	42.28	0.00161792	3	1356.85	-3.22632	0	1.00095	0.970229	1.27224	0.9278	1.30971	0.997812
lAHAELDER	2	Q95TW4;A0A0B4KGK8	N-Term(iTRAQ8plex)	0.0001872	36.94	0.00464283	3	1357.74	-0.625825	0
vIFLENYR	4	Q9XTL9	N-Term(iTRAQ8plex)	0.000419	34.51	0.0147086	3	1357.78	-2.18789	0	0.991405	1.04706	1.36795	1.17073	1.31014	1.13859
aGVYDPk	4	Q9VEB1	N-Term(iTRAQ8plex); K7(iTRAQ8plex)	0.006823	33.59	0.0186822	3	1357.78	-6.8766	0	0.942183	1.30201	1.4488	1.57163	1.52702	1.36608
gDGADDHVLR	1	Q9V9U7	N-Term(iTRAQ8plex)	0.0006087	27.96	0.0191147	2	1358.7	-0.576229	0	0.872253	1.03267	0.802864	0.843245	0.788002	0.867164
iITPLNEVR	2	L0MN91;D1YSG0;O76281	N-Term(iTRAQ8plex)	0.003406	9.52	3.89785	2	1358.82	-4.72527	0
yWVDETSR	2	Q7JS69	N-Term(iTRAQ8plex)	0.0001352	28.62	0.0100305	2	1359.68	-1.54344	0	1.02353	0.974184	1.03544	0.962308	0.981918	0.98248
aLVIFAEHR	3	Q9VIM0	N-Term(iTRAQ8plex)	0.001003	15.81	1.03001	3	1359.8	-2.32959	0	1.06974	1.06821	0.992856	0.917255	0.8571	1.10521
dVVIPLIMR	1	O18373	N-Term(iTRAQ8plex)	0.0002891	9.25	3.86263	2	1359.83	-3.08715	0	1.01677	1.14739	1.09185	1.32036	1.08232	1.19587
lDAEVGLLAR	1	M9PCT2	N-Term(iTRAQ8plex)	0.0004873	16.17	0.730677	2	1360.8	-5.28011	0	0.987942	1.03184	0.893898	0.757526	1.04395	0.901503
aTIVTIEGPR	2	Q9V813	N-Term(iTRAQ8plex)	0.0006905	24.65	0.103687	3	1360.8	-4.94625	0	0.926432	0.786538	0.652751	0.669867	0.851062	0.698607
vVGIDLEGVR	1	Q23709	N-Term(iTRAQ8plex)	6.929e-06	30.01	0.029482	2	1360.81	-2.40955	0	1.04285	1.02329	1.29116	1.38194	1.71036	1.13583
rVVVPIAmR	1	Q9VNE9	N-Term(iTRAQ8plex); M8(Oxidation)	7.8e-05	43.1	0.000817931	3	1360.84	-3.08355	1	1.17143	1.1394	1.27193	1.1257	1.26491	1.12889
lFNEHIER	1	Q9VEU2	N-Term(iTRAQ8plex)	0.002299	11.27	1.77655	3	1361.74	-3.82698	0	0.950397	0.848981	1.10955	0.956228	0.924518	1.0201
yVAEGSk	5	A1ZA73	N-Term(iTRAQ8plex); K7(iTRAQ8plex)	0.0006417	24.07	0.129275	2	1361.78	-2.683	0	0.981303	1.17633	1.44103	1.25581	1.47599	1.35083
eIVDVVLDR	1	P06604	N-Term(iTRAQ8plex)	0.002365	19.85	0.331245	2	1361.79	-3.84294	0	0.929694	0.74613	0.98568	0.810177	1.12489	1.00964
lEPPAVk	4	Q7K860	N-Term(iTRAQ8plex); K7(iTRAQ8plex)	0.0047	30.14	0.0188814	3	1361.85	-7.26825	0	0.92844	0.898425	1.09142	1.00631	0.931738	0.948664
eDGHGmIQR	2	P02518	N-Term(iTRAQ8plex); M6(Oxidation)	0.00613	18.01	0.0932936	3	1362.67	-2.6093	0	0.768156	0.852373	0.692759	0.838673	0.816516	0.663004
lIAEDVQDR	3	P55830	N-Term(iTRAQ8plex)	0.0002074	42.93	0.00159421	2	1362.75	-3.48024	0	1.24735	0.990874	1.05397	1.00051	1.184	1.03315
gAALVAAVAcR	3	Q9W330	N-Term(iTRAQ8plex); C10(Carbamidomethyl)	1.115e-07	62.04	2.28188e-05	3	1362.78	-1.42782	0	1.07479	1.02611	0.99966	1.11596	1.13348	1.20211
fLTALNHSR	5	A8JNU6;Q8IQQ0	N-Term(iTRAQ8plex)	4.695e-06	45.2	0.00113852	3	1362.78	-2.62494	0
vETVVNIER	2	Q9VZ71	N-Term(iTRAQ8plex)	0.001189	21.07	0.282949	2	1362.78	-3.66153	0	0.791803	0.797122	0.799973	0.804548	0.71659	0.71028
tNVHVGk	2	Q9VVA4	N-Term(iTRAQ8plex); K7(iTRAQ8plex)	0.003354	23.23	0.123112	2	1362.82	-7.71409	0	0.962048	1.12088	0.997751	0.998519	0.834745	1.50211
vYESGFTTR	3	Q9VGX3;B9EQU5	N-Term(iTRAQ8plex)	0.002457	10.01	1.8657	3	1363.71	-1.94345	0
gLAFTHEER	2	H7BWS6	N-Term(iTRAQ8plex)	9.336e-05	42.59	0.00142659	3	1363.73	-1.3983	0	1.03891	1.07994	1.00686	1.11858	0.993441	1.07065
vISQQSLER	17	B8A423;M9ND95;M9NEP1;M9NF46;E1JHJ5	N-Term(iTRAQ8plex)	0.0001061	63.37	1.78349e-05	3	1363.78	-1.40916	0
lNTLANVcR	2	A8JNU6;Q8IQQ0	N-Term(iTRAQ8plex); C8(Carbamidomethyl)	0.0004489	18.77	0.494454	2	1364.76	-3.08709	0
fVLDPTVNR	1	Q9NFV6	N-Term(iTRAQ8plex)	0.004011	5.54	11.2679	2	1364.78	0.716895	0	0.796695	0.838677	0.76053	0.889185	0.854302	0.938674
iFLTQAVLR	1	Q9VRP4	N-Term(iTRAQ8plex)	0.003473	3.84	5.76201	2	1364.85	-4.66125	0	1.27883	1.06429	1.25982	0.893771	1.49194	0.924366
eTADLEEVR	3	P29845	N-Term(iTRAQ8plex)	6.312e-05	28.18	0.0279781	2	1365.71	-3.48965	0	1.27593	1.2565	1.29339	1.14777	1.1311	1.18677
mADFGVLHR	1	Q8IP94	N-Term(iTRAQ8plex); M1(Oxidation)	0.000382	37.68	0.0031989	3	1365.71	-7.929	0	0.993231	0.846267	0.855532	0.79705	1.30774	0.769876
dSIEIQSGGR	5	A1ZA73	N-Term(iTRAQ8plex)	0.006367	24.18	0.075243	2	1365.72	-2.95298	0	0.892487	0.96893	0.91726	0.926792	1.01795	1.025
aTQLTAVAMR	1	A0A0B4LHZ4	N-Term(iTRAQ8plex)	0.0001283	12.58	1.42712	2	1365.77	-5.87767	0	0.704656	0.596797	0.558184	0.527481	0.702509	0.617026
aQVGPASk	2	Q3YMU0;Q9TWZ1	N-Term(iTRAQ8plex); K8(iTRAQ8plex)	0.001277	26.76	0.0421726	3	1365.82	-5.32769	0
lAAILEk	17	Q9XTL9	N-Term(iTRAQ8plex); K7(iTRAQ8plex)	0.0004483	35.58	0.00848068	2	1365.89	-3.72105	0	0.95476	0.903581	1.39911	1.03906	1.06574	1.02426
gVITGLDMTR	1	Q9VZJ8	N-Term(iTRAQ8plex)	0.006945	18.67	0.37829	2	1366.76	-2.66634	0	0.924165	0.617683	0.699471	0.620222	0.746382	0.659088
rDVQEIFR	1	Q27268	N-Term(iTRAQ8plex)	0.003935	18.98	0.416731	2	1366.77	-0.103681	1	1.12721	1.01814	1.03566	0.946725	0.977022	1.09938
iNVGIATYGR	3	Q9W303	N-Term(iTRAQ8plex)	8.919e-07	49.38	0.00031893	3	1367.79	-3.06168	0	0.887767	1.12154	0.892853	0.877266	0.789724	1.02644
lEEVAAk	11	P48610;A8JNP2	N-Term(iTRAQ8plex); K7(iTRAQ8plex)	0.0004717	39.37	0.00620254	2	1367.83	-1.31269	0
nIQSIGk	9	Q9VFF0	N-Term(iTRAQ8plex); K7(iTRAQ8plex)	0.0003973	21.59	0.32487	2	1367.84	-4.1608	0	1.12849	1.22831	1.54984	1.2738	1.1854	1.14457
tVDGPSGk	6	P07486;P07487	N-Term(iTRAQ8plex); K8(iTRAQ8plex)	0.002666	30.98	0.0284485	2	1368.79	-5.50161	0
gETPLHLAAR	1	X2JCM1;Q0KIE7	N-Term(iTRAQ8plex)	6.682e-06	25.38	0.10329	3	1368.79	-1.91524	0
tIGIGSYVVR	2	A1Z784	N-Term(iTRAQ8plex)	0.0001661	8.98	5.71028	2	1368.81	-2.43573	0	0.992208	0.703352	0.942649	0.764764	1.1107	0.781698
aQDLVSk	5	Q9XTL9	N-Term(iTRAQ8plex); K7(iTRAQ8plex)	0.003001	21.66	0.371533	2	1368.82	-4.43354	0	0.894663	1.00357	1.23991	1.04535	0.971666	1.1075
nEGAENk	2	A0A0B4JD82;A1ZA73	N-Term(iTRAQ8plex); K7(iTRAQ8plex)	0.0007965	25.05	0.0570509	2	1369.75	-5.40696	0
hGLGVEQIGR	1	Q7JV09	N-Term(iTRAQ8plex)	2.96e-06	20.01	0.392595	3	1369.79	-0.161642	0	0.975316	0.88234	1.01838	0.872051	1.02161	1.12928
vGSAAQTk	10	P35381	N-Term(iTRAQ8plex); K8(iTRAQ8plex)	5.863e-05	20.97	0.404716	2	1369.82	-3.10145	0	0.910627	1.03554	1.04897	1.0001	0.895569	1.13059
nLLVSVQHR	1	E1JH62;Q7KJN8;A1Z9J3	N-Term(iTRAQ8plex)	2.67e-05	47.36	0.000927452	3	1369.81	-7.79815	0
hILSAQQLR	1	A8E760	N-Term(iTRAQ8plex)	2.775e-05	27.74	0.0779078	3	1369.82	-1.64922	0	0.927233	0.829493	0.763834	0.722143	0.810793	0.771297
hLDVVTLLR	1	M9PFZ4	N-Term(iTRAQ8plex)	5.607e-06	33.23	0.0199165	3	1369.84	-3.10714	0	1.2998	1.00935	1.20713	1.16366	1.22758	1.31991
aSAAYSDEPR	2	Q9VHR8	N-Term(iTRAQ8plex)	0.001814	31.88	0.00405397	2	1370.68	-6.96915	0	1.1981	1.34654	1.21472	1.46398	1.25856	1.21081
hPGGPFWIR	1	P19967	N-Term(iTRAQ8plex)	0.001441	13.78	1.32758	3	1370.75	-6.43292	0	0.790167	0.989973	0.881281	0.796514	0.918954	0.765128
acVVEGk	5	O16157	N-Term(iTRAQ8plex); C2(Carbamidomethyl); K7(iTRAQ8plex)	0.000963	26.13	0.104095	2	1370.79	-4.84776	0	0.851338	1.01828	1.1531	1.20659	1.05117	1.01082
gAPLAVVHFR	5	Q9V3G1	N-Term(iTRAQ8plex)	1.513e-07	65.6	1.38813e-05	3	1370.81	-4.44718	0	0.95647	0.935854	0.951885	0.824284	1.05498	1.01399
nTIVTSYNR	10	Q9VIE8;Q8T4D6	N-Term(iTRAQ8plex)	0.0001076	17.8	0.341875	2	1371.75	-5.09993	0
tDPPQLVAAR	1	Q8SZM1	N-Term(iTRAQ8plex)	0.001827	9.39	4.4536	3	1371.79	-0.402438	0	0.591853	0.489687	0.312436	0.386406	0.734866	0.560148
sTTAQQk	2	P09491;A0A0B4KHJ9	N-Term(iTRAQ8plex); K7(iTRAQ8plex)	0.001459	23.13	0.229584	2	1371.8	-2.83144	0
eSTLHLVLR	15	P15357;Q7JPZ3;Q24576	N-Term(iTRAQ8plex)	1.142e-06	45.01	0.00141186	3	1371.82	-2.6887	0
qIIAPLAEGR	1	Q7PLB8	N-Term(iTRAQ8plex)	4.776e-05	18.16	0.672129	2	1371.82	-0.958285	0	0.791132	0.560452	0.66942	0.565324	0.796932	0.525286
eLVLMPLPR	2	M9NGL3;M9NGK3	N-Term(iTRAQ8plex)	4.605e-05	51.15	0.000337255	3	1371.83	-0.756372	0
vQLIIATPGR	3	P23128	N-Term(iTRAQ8plex)	6.668e-07	59.45	2.28137e-05	3	1371.86	-1.39295	0	1.19394	1.09298	0.91484	0.896184	1.07383	0.964613
gTDAGYEAER	4	Q8IPE8	N-Term(iTRAQ8plex)	0.001844	25.71	0.0170519	2	1372.66	-0.838919	0	0.878519	1.19984	0.859647	1.09355	0.833299	1.05503
aQNHLAVcR	2	M9PCJ8	N-Term(iTRAQ8plex); C8(Carbamidomethyl)	0.002258	21.04	0.187317	2	1372.74	-0.898185	0	0.816515	0.897198	0.837211	0.854553	0.960835	0.836256
dAGATEVHIR	2	Q9VRZ1	N-Term(iTRAQ8plex)	8.121e-06	37.19	0.00548128	3	1372.75	-2.29012	0	1.03632	1.29694	0.803196	0.937272	0.82012	0.885897
qNDGFGk	6	P02843	N-Term(iTRAQ8plex); K7(iTRAQ8plex)	0.001734	29.51	0.0304487	3	1373.75	-6.96157	0	0.919276	1.48908	0.952499	1.30076	0.893725	1.25329
iIQDGAALLR	1	Q27889	N-Term(iTRAQ8plex)	8.348e-05	17.57	0.669316	2	1373.84	-1.95247	0	1.04967	1.23364	1.02552	1.02657	0.945181	1.13253
aLISHPk	1	Q9VKI8	N-Term(iTRAQ8plex); K7(iTRAQ8plex)	0.002886	25.36	0.13171	2	1373.87	-3.47771	0	0.912488	1.65752	1.05267	1.13359	0.843268	1.62159
aVVHIVk	2	Q24492	N-Term(iTRAQ8plex); K7(iTRAQ8plex)	6.34e-05	38.93	0.00728608	2	1373.9	-6.15261	0	0.987515	1.20629	0.943494	1.04477	0.837149	1.1082
iYDEFVER	6	Q9VLC5	N-Term(iTRAQ8plex)	0.0006957	27.2	0.0371565	2	1374.72	-2.62795	0	0.943336	1.2345	1.0277	1.17803	0.894949	1.19922
nIGAQHAFGR	1	Q6NR07	N-Term(iTRAQ8plex)	3.997e-05	11.93	1.84348	2	1374.75	-3.52936	0	0.862208	1.19712	0.857839	0.877206	0.866124	1.0486
lFGAHEIQR	3	P13395	N-Term(iTRAQ8plex)	5.251e-06	31.82	0.0207491	3	1374.78	-2.00995	0	0.937051	0.917585	0.957143	1.12273	1.09015	1.17026
nVAAVVVGADR	2	Q9V9X4	N-Term(iTRAQ8plex)	6.476e-06	44.31	0.00134001	3	1374.8	-4.14188	0	0.938921	0.793321	0.745482	0.764303	0.942899	0.879957
sAFQVSk	6	O62619	N-Term(iTRAQ8plex); K7(iTRAQ8plex)	0.000341	25.4	0.102239	2	1374.81	-4.00673	0	0.990289	1.08392	1.20298	1.13901	1.08826	1.21095
lGEIGAWLGR	6	Q9W141	N-Term(iTRAQ8plex)	4.514e-07	63.82	1.78223e-05	3	1375.8	-3.3199	0	0.802005	0.936905	1.02394	1.02644	0.989865	1.04509
eIVDLVLDR	9	P06603;K7WSB4	N-Term(iTRAQ8plex)	1.056e-05	52.43	0.000252022	3	1375.81	-2.52302	0
qALGIALETR	3	Q9V3P6	N-Term(iTRAQ8plex)	1.03e-06	42.34	0.00217042	3	1375.82	-3.89791	0	0.902064	1.11673	0.913116	1.04479	1.07867	1.15634
aAAAPAPAk	6	P50887	N-Term(iTRAQ8plex); K9(iTRAQ8plex)	0.0002821	37.22	0.00469435	3	1375.85	-4.04532	0	0.97229	1.44589	0.97237	1.2578	0.896775	1.46088
vATAVLSIAAR	3	Q9V3P6	N-Term(iTRAQ8plex)	6.618e-06	23.86	0.0807909	2	1375.85	-2.94373	0	1.01295	1.11824	1.01997	1.00227	0.9928	1.05815
iVITNDQNR	4	P29844	N-Term(iTRAQ8plex)	0.0001683	41.35	0.00242565	3	1376.78	-2.77795	0	1.01763	1.58078	0.925864	1.51427	1.37084	1.36629
hIEIYELR	1	Q7KTG2	N-Term(iTRAQ8plex)	4.607e-05	31.63	0.0249749	3	1376.78	-3.49611	0	1.01704	0.863946	0.884033	0.920151	0.867385	0.839321
tESLQLLIR	1	A1Z7F3	N-Term(iTRAQ8plex)	0.0008972	8.36	2.66963	2	1376.84	-2.40329	0	0.928725	1.67968	0.889767	0.912935	1.01141	0.985144
eGGHIEk	2	P54399	N-Term(iTRAQ8plex); K7(iTRAQ8plex)	0.002768	25.3	0.109047	2	1377.79	-6.05959	0	0.781512	0.89768	0.714956	0.814672	0.694406	0.802569
eGIDGWEIR	8	Q94514	N-Term(iTRAQ8plex)	0.0002204	27.55	0.0411354	3	1378.73	0.708315	0	1.0902	0.98496	1.12677	1.05526	1.18611	0.981235
eRDLEAWR	3	O96967	N-Term(iTRAQ8plex)	0.0001637	32.56	0.0143648	3	1378.73	-2.39018	1	1.03015	0.995966	1.18989	1.13906	1.09116	0.97505
lQVDPAk	3	Q7JUS9	N-Term(iTRAQ8plex); K7(iTRAQ8plex)	0.006215	26.81	0.0480475	2	1378.85	-4.56971	0	1.08219	1.04123	1.29085	1.0103	1.10121	1.02395
lVGGISPk	8	Q94522	N-Term(iTRAQ8plex); K8(iTRAQ8plex)	0.002219	31.51	0.00988845	3	1378.88	-3.15021	0	1.06786	1.10784	1.24613	1.12632	0.972917	1.1956
aLVcEQEAR	7	Q8IGY1;P06754;P49455;Q6NN28;A0A0B4KG06;Q6LEH1;H1UUP7	N-Term(iTRAQ8plex); C4(Carbamidomethyl)	4.274e-05	41.55	0.00145567	3	1379.72	-1.3179	0
lLHPIVVER	1	Q2XYI8	N-Term(iTRAQ8plex)	0.001006	22.47	0.118627	3	1379.86	-3.56248	0	0.86167	0.562166	0.647372	0.552029	0.694742	0.94078
aAAALLNk	14	Q9VWV6	N-Term(iTRAQ8plex); K8(iTRAQ8plex)	0.0002896	42.93	0.00116891	2	1379.88	-4.84893	0	0.818039	1.93545	0.883074	1.32278	0.847681	1.67618
qVQAVVk	4	Q9NJH0	N-Term(iTRAQ8plex); K7(iTRAQ8plex)	0.001038	30.87	0.0205844	2	1379.87	-6.78792	0	1.03326	1.19811	1.11906	1.178	0.995109	1.05241
sAYDVVVPAR	3	Q8IPB1	N-Term(iTRAQ8plex)	0.0001348	32.1	0.018837	3	1380.77	-3.43884	0	0.887049	0.898011	0.643531	0.661831	0.849911	0.856583
vLYEFHIR	1	Q9VCU0	N-Term(iTRAQ8plex)	0.000321	15.56	0.794998	3	1380.79	-1.87808	0	0.817146	0.846185	1.14012	0.931643	0.892536	0.899068
yATLGVLLAR	1	Q95U74	N-Term(iTRAQ8plex)	1.836e-05	13.53	1.2665	2	1380.85	-3.66158	0	0.977895	0.811155	1.04446	0.92141	1.06469	0.786394
iSHGLPILAR	1	Q5U119	N-Term(iTRAQ8plex)	2.371e-05	25.3	0.136051	3	1380.86	-4.54011	0	0.747451	0.774873	0.864858	0.737532	0.801392	0.854025
aVAIASLk	10	Q9VM14	N-Term(iTRAQ8plex); K8(iTRAQ8plex)	0.0003179	35.88	0.0111425	3	1380.9	-0.246547	0	0.862989	0.828003	1.02987	0.867506	0.909085	0.940644
gHGGGGGFk	2	Q9VKR8	N-Term(iTRAQ8plex); K9(iTRAQ8plex)	0.0001884	34.7	0.00740374	3	1381.78	-3.05839	0	0.851144	0.870004	0.910241	1.0005	0.785117	0.813724
gHAVGDIPGVR	2	Q8T3U2	N-Term(iTRAQ8plex)	3.336e-06	40.88	0.00192305	3	1381.78	-0.631274	0	0.974005	0.965857	0.976314	0.994366	1.04619	0.986258
gALLTFHYR	3	Q9Y119	N-Term(iTRAQ8plex)	0.0003526	26.11	0.0541243	3	1381.78	-5.17527	0	1.07864	0.846047	0.956979	0.921478	0.978241	1.03326
dNNLLGk	4	P11147	N-Term(iTRAQ8plex); K7(iTRAQ8plex)	0.002056	27.58	0.0545569	2	1381.82	-3.33953	0	1.05295	1.31464	1.0101	1.28441	0.966753	1.17877
nTPNLHILR	1	Q9VY05	N-Term(iTRAQ8plex)	0.0004729	23.28	0.13439	3	1381.82	-2.8275	0	0.86836	1.01358	0.95725	0.896882	0.843517	1.04601
nLIYALESR	3	Q9VHR8	N-Term(iTRAQ8plex)	0.0001881	18.3	0.477752	2	1382.79	-2.33147	0	1.12399	1.06157	1.1136	1.02914	1.07651	1.05873
ePEAAIVPPR	1	O62602	N-Term(iTRAQ8plex)	3.802e-05	33.44	0.014538	3	1382.79	-2.73807	0	0.752639	0.942425	0.462701	0.573977	0.736419	0.89463
dLAEAQk	2	Q9VNW6	N-Term(iTRAQ8plex); K7(iTRAQ8plex)	0.003324	29.16	0.051387	3	1382.81	-1.50116	0	0.937801	1.36023	0.96433	1.49595	1.09299	1.4157
vDVIGSGk	3	Q9V496	N-Term(iTRAQ8plex); K8(iTRAQ8plex)	0.000335	31.81	0.0325302	2	1382.84	-5.2084	0	1.15358	1.49808	1.10587	1.66223	1.13242	1.3307
qLVSVTk	5	P02828	N-Term(iTRAQ8plex); K7(iTRAQ8plex)	0.00368	26.77	0.0805747	2	1382.88	-3.3495	0	1.38027	1.28131	0.95808	1.35766	1.07532	1.21202
gALQDYQER	16	B8A423;M9ND95;M9NEP1;M9NF46;E1JHJ5	N-Term(iTRAQ8plex)	5.617e-06	46.36	0.000335249	2	1383.71	-2.32605	0
aEQGENk	3	Q8IGY1;P06754;P49455;A0A0B4KG06;Q6LEH1;H1UUP7	N-Term(iTRAQ8plex); K7(iTRAQ8plex)	0.005263	25.92	0.0475897	3	1383.76	-7.40897	0
eDEIAAk	4	P36241	N-Term(iTRAQ8plex); K7(iTRAQ8plex)	0.0008053	31.25	0.024634	2	1383.79	-5.29172	0	1.36094	1.39708	1.27651	1.50484	1.38537	1.36681
gHYTIGk	3	P06603;P06604;K7WSB4	N-Term(iTRAQ8plex); K7(iTRAQ8plex)	0.006217	12.21	3.11709	2	1383.82	-1.83016	0
qGSGFTNTIR	4	O62619	N-Term(iTRAQ8plex)	0.0006845	19.6	0.260414	2	1384.75	-1.98888	0	0.996134	1.00294	1.03525	1.13173	1.11136	1.09276
lDGTENk	1	E1JHR5	N-Term(iTRAQ8plex); K7(iTRAQ8plex)	0.004642	15.17	1.10688	2	1384.78	-7.84486	0	1.13396	2.01151	2.26319	2.53405	1.96182	2.25453
iHVDINTLR	2	Q0E8J3	N-Term(iTRAQ8plex)	5.871e-05	23.35	0.216163	3	1384.82	-3.17808	0	0.842848	1.07871	0.963872	1.14905	0.94058	1.15402
eDNHGLALGR	2	Q9VNW6	N-Term(iTRAQ8plex)	6.468e-07	31.93	0.0111891	2	1385.74	-2.88332	0	0.853919	1.25139	0.835421	1.14453	1.0099	1.21261
lRPPMPQSR	1	Q9VG23	N-Term(iTRAQ8plex)	0.0003617	8.13	6.59868	3	1385.8	-2.7805	0	0.964434	1.05102	0.734752	0.948743	0.917628	0.949086
iISDELVHR	1	Q86LS0	N-Term(iTRAQ8plex)	5.095e-05	48.76	0.000608683	3	1385.8	-0.937709	0	1.0881	0.831428	0.965905	0.781143	1.19303	0.89652
hLYVPTVPR	4	Q9VHN7	N-Term(iTRAQ8plex)	2.065e-06	38.05	0.00716789	3	1385.82	-4.0732	0	0.929009	0.922234	0.930963	0.958938	0.95041	0.907839
dLHTILTLR	2	Q9U4Y0	N-Term(iTRAQ8plex)	0.001417	5.99	9.57976	2	1385.84	-3.15431	0	1.06823	1.17741	1.08813	1.15194	1.05363	1.14607
lDYQVEcR	2	Q94516	N-Term(iTRAQ8plex); C7(Carbamidomethyl)	0.001247	14.95	0.2895	2	1386.69	-6.78925	0	0.861851	0.952222	0.916391	0.940507	1.00615	0.894773
sSLEQLIHR	1	A0A0B4LFU6	N-Term(iTRAQ8plex)	0.0009089	16.06	1.02565	3	1386.8	-4.08441	0	0.972078	0.888765	0.880682	0.933209	0.929251	0.904111
vLAAPDIEVR	2	P45437	N-Term(iTRAQ8plex)	0.002198	32.8	0.02052	2	1386.82	-4.40688	0	0.877674	0.775298	0.699917	0.63468	0.849328	0.60892
rLNPLTNVR	3	P09180	N-Term(iTRAQ8plex)	5.237e-05	18.45	0.479394	3	1386.84	-3.24235	1	1.09773	1.01539	1.05653	0.948987	0.995224	1.10213
aHVNPLk	1	Q9VRZ1	N-Term(iTRAQ8plex); K7(iTRAQ8plex)	0.002334	19.49	0.235605	2	1386.86	-2.30862	0	0.938768	0.814799	0.868609	0.941699	0.820963	0.9799
tGENPLPEAR	5	Q9VSY0	N-Term(iTRAQ8plex)	6.368e-05	29.44	0.0194534	2	1387.74	-3.86511	0	0.711626	0.905433	0.748818	1.00058	0.732367	0.92057
hGGFLGVLQR	1	A0A0B4LHH1	N-Term(iTRAQ8plex)	0.0001262	16.4	0.849912	3	1387.8	-8.53923	0	0.937811	0.874884	1.03601	0.96516	0.958322	1.02228
eLVLmPLPR	2	M9NGL3;M9NGK3	N-Term(iTRAQ8plex); M5(Oxidation)	4.987e-05	43.45	0.0014482	3	1387.82	-5.1758	0
rDVSPLIQR	1	O97418	N-Term(iTRAQ8plex)	3.866e-05	31.48	0.0286263	3	1387.83	-2.78635	1	1.02202	0.965514	1.1121	1.0165	1.42783	1.14308
aAFETIk	8	Q9VWH4	N-Term(iTRAQ8plex); K7(iTRAQ8plex)	0.001305	28.15	0.057722	2	1387.83	-4.33845	0	1.07065	1.21103	1.33776	1.30572	1.38212	1.30304
mIFAGLk	20	P84029	N-Term(iTRAQ8plex); K7(iTRAQ8plex)	0.001881	35.01	0.00925994	2	1387.85	-6.42286	0	1.07608	0.836367	1.30754	0.925587	0.99473	0.940286
iQHLEDSSR	1	M9PEA0	N-Term(iTRAQ8plex)	0.0004692	20.6	0.169838	2	1388.74	-4.91048	0	0.894471	0.880282	1.20471	1.03861	1.08092	1.0182
hVGFLINER	1	Q9VFR0	N-Term(iTRAQ8plex)	1.624e-06	42.36	0.00212269	3	1388.79	-2.13951	0	1.07685	0.875932	0.863095	0.766131	0.968092	0.923221
lVSAVDPDLR	1	Q7K2E1	N-Term(iTRAQ8plex)	0.0004372	39.96	0.00430951	2	1388.8	-3.61814	0	0.941293	0.963585	0.869745	0.839764	0.951007	0.979176
qTAVLVNIAR	2	Q7KT11	N-Term(iTRAQ8plex)	4.483e-07	47.71	0.000482039	3	1388.85	-3.60758	0	0.99427	0.634899	0.840215	0.711229	0.905231	0.657936
lLTLIVTGVR	3	P22465	N-Term(iTRAQ8plex)	0.006161	18.63	0.376992	2	1388.91	-5.74099	0	0.912394	0.756839	0.818723	0.72523	1.06545	0.693049
sYGIYIVDR	2	A0A0B4KHJ5	N-Term(iTRAQ8plex)	0.0006532	17.36	0.547288	2	1389.76	-3.5864	0	1.00601	0.982073	1.06431	1.03666	0.989236	1.09261
lSVDYGk	10	P06603;P06604;K7WSB4	N-Term(iTRAQ8plex); K7(iTRAQ8plex)	0.001515	26.64	0.0898513	2	1389.82	-2.57703	0
gRPAPAITFR	1	C0PTW6	N-Term(iTRAQ8plex)	1.025e-06	23.49	0.194531	3	1389.82	-2.88685	0	0.938655	0.942495	0.891142	0.751229	0.943091	0.877896
vVSAYDk	2	M9PDU4	N-Term(iTRAQ8plex); K7(iTRAQ8plex)	0.0003047	29.8	0.0434035	2	1389.82	-1.6987	0	0.946774	0.95321	1.03791	0.854247	0.922449	0.952733
gEINLLTGIR	1	P55035	N-Term(iTRAQ8plex)	0.00049	4.76	11.3961	2	1389.84	3.92806	0	0.803735	0.955605	0.690868	1.08453	1.45506	0.949057
gEHSLWDSR	1	A1Z992	N-Term(iTRAQ8plex)	0.0003712	18.91	0.109892	3	1390.7	-1.73861	0	0.988101	1.03738	1.23783	1.02216	1.0664	1.20689
hEAANLk	4	Q7K569	N-Term(iTRAQ8plex); K7(iTRAQ8plex)	0.0004067	30.41	0.0288897	2	1390.82	-5.31057	0	1.04124	1.12268	1.10947	0.881731	0.857219	0.937208
nAAELHk	1	Q9VJD1	N-Term(iTRAQ8plex); K7(iTRAQ8plex)	0.005129	14.3	1.20377	2	1390.82	-3.73073	0	1.03499	1.20362	1.00769	1.12197	0.949696	1.19515
aSTLLIEALR	2	Q9VY76	N-Term(iTRAQ8plex)	5.535e-05	32.78	0.00914744	3	1390.85	-2.12866	0	0.936742	1.08033	0.96516	0.995278	1.01661	1.05648
fSLTSTLYR	2	Q9VQL7	N-Term(iTRAQ8plex)	0.001168	29.05	0.0471049	2	1391.78	-2.37125	0	1.13891	0.999222	1.0274	0.994629	1.22859	0.949367
lVEGcLIAGR	2	Q9VMI3	N-Term(iTRAQ8plex); C5(Carbamidomethyl)	2.539e-07	62.53	2.39025e-05	3	1391.79	-5.25012	0	0.912481	0.868999	0.904082	1.00688	1.04822	0.98852
lIIVEGcQR	2	P13607	N-Term(iTRAQ8plex); C7(Carbamidomethyl)	0.0007199	39.93	0.00416662	3	1391.8	-1.2961	0	0.845472	0.973386	0.823692	1.06411	0.892325	1.04554
vFSVHPVFR	1	Q8IQ82	N-Term(iTRAQ8plex)	0.004881	12.34	2.37462	3	1391.81	1.02477	0	1.26739	0.600951	0.973802	0.626243	0.758129	0.668852
tVHEAVk	1	Q9VGF3	N-Term(iTRAQ8plex); K7(iTRAQ8plex)	0.0003671	23.64	0.10921	2	1391.84	-4.61529	0	0.858601	0.759399	0.942542	0.995463	1.03015	0.915113
aTNLIISSLR	1	Q8MQY1;Q9VZW7	N-Term(iTRAQ8plex)	3.357e-06	25.39	0.063884	2	1391.85	1.01739	0
vHSIISk	2	A1ZAX1	N-Term(iTRAQ8plex); K7(iTRAQ8plex)	0.001161	24.49	0.060813	3	1391.88	-4.93397	0	1.18277	1.19871	1.22579	1.19353	1.10248	1.16972
dADAGVAEANR	2	A4V4F2	N-Term(iTRAQ8plex)	3.622e-05	28.6	0.00938661	2	1392.69	-5.38066	0	0.842909	1.10352	0.903885	1.20483	0.916559	1.01856
lQEEERER	1	P17704	N-Term(iTRAQ8plex)	0.003386	18.03	0.336045	2	1392.74	-1.6943	1	1.05074	1.01586	0.911612	0.939261	0.899503	0.898837
aLDLTTDALR	1	Q9VR31	N-Term(iTRAQ8plex)	0.002835	15.9	0.821241	2	1392.79	-4.68603	0	0.903505	0.861988	0.852921	0.873514	0.989727	0.88796
lHSTELFSR	1	P13469	N-Term(iTRAQ8plex)	0.002306	5.44	8.44418	3	1393.77	-1.74323	0	1.01293	0.655744	1.03351	0.625651	0.7806	0.60937
lHPLIVGNAR	1	Q9VE00	N-Term(iTRAQ8plex)	0.00382	26.08	0.0598015	3	1393.85	-8.68736	0	1.37129	0.853668	0.85022	0.871641	0.982444	0.848164
iLHFAGk	1	A0A0B4LFW5	N-Term(iTRAQ8plex); K7(iTRAQ8plex)	0.005792	16.84	0.408853	3	1393.87	-3.78314	0	0.886277	1.08185	1.08859	1.08089	0.848532	1.27989
qDEHGYVSR	1	P82147	N-Term(iTRAQ8plex)	0.002122	5.85	2.69117	3	1394.69	-4.68505	0	0.700421	0.841995	0.77185	0.920672	0.715788	0.898513
eAIAIEAFAR	2	Q9W392	N-Term(iTRAQ8plex)	3.3e-07	53.7	0.000129893	3	1394.79	-2.32068	0	0.938642	1.15945	0.819493	0.998414	0.917914	0.974522
gLAVFISDIR	2	P91926	N-Term(iTRAQ8plex)	3.863e-07	29.14	0.0321204	2	1394.83	0.115416	0	1.06302	0.956171	0.782373	0.817006	1.01462	0.698754
rAESFVILR	2	Q9VMH2	N-Term(iTRAQ8plex)	4.151e-07	28.34	0.038031	3	1394.84	-0.747165	1	0.901592	1.17952	1.0125	0.958443	1.04066	1.03056
gISQSALPYR	7	Q03334	N-Term(iTRAQ8plex)	4.354e-07	51.81	0.000171715	3	1395.79	-2.67692	0	1.01793	1.00683	0.912961	0.873902	0.939032	0.938411
iVFDELSLR	1	Q9VLN6	N-Term(iTRAQ8plex)	0.002935	10	2.93	2	1395.81	-4.6081	0	1.02277	1.17066	1.0904	1.06133	0.989082	0.968388
tVALGYQAIR	2	Q9W0H6	N-Term(iTRAQ8plex)	0.0002089	6.63	7.13732	2	1395.82	-3.55111	0	0.961939	0.81996	0.79967	0.791329	0.940489	0.85459
eHGLELEEH	3	E2DCD4	N-Term(iTRAQ8plex)	2.525e-08	68.45	1.78612e-06	2	1396.69	-4.32264	0	1.05864	1.09498	1.21409	1.19988	1.29214	1.0375
aELSAmLADR	3	Q9VV46	N-Term(iTRAQ8plex); M6(Oxidation)	8.196e-05	43.09	0.001269	2	1396.74	-3.52884	0	1.03349	0.822488	1.13008	1.01054	1.23422	0.996916
yVLEHFER	2	Q9VN44	N-Term(iTRAQ8plex)	0.0001023	30.87	0.021321	3	1396.75	-3.0826	0	0.874868	0.963924	1.1125	0.973802	0.899209	1.12675
aELNEFLTR	4	Q06559	N-Term(iTRAQ8plex)	2.063e-05	44.6	0.000807897	3	1396.77	-2.1003	0	1.12002	1.16129	1.01459	1.05064	1.08241	1.10612
aLLAHEPEGR	1	X2JDV7	N-Term(iTRAQ8plex)	0.0001805	36.76	0.00505016	3	1396.78	-1.75753	0	1.07338	0.928392	0.680779	0.810293	0.974391	0.994829
nLADEVk	7	B8A423;M9ND95;M9NEP1;M9NF46;E1JHJ5	N-Term(iTRAQ8plex); K7(iTRAQ8plex)	0.001209	35.83	0.0114543	2	1396.81	-8.83531	0
lAEEQAk	3	A1Z7Z4	N-Term(iTRAQ8plex); K7(iTRAQ8plex)	0.000185	21.82	0.282464	2	1396.82	-5.86397	0	1.12677	0.926013	1.66159	1.29917	1.37936	1.22769
lQDHVVLLR	2	Q95SA2	N-Term(iTRAQ8plex)	1.33e-05	32.32	0.0319445	3	1396.86	-0.166948	0	0.934029	0.996202	0.816664	0.878348	0.908518	0.995899
sALEQIk	3	O16797	N-Term(iTRAQ8plex); K7(iTRAQ8plex)	0.006101	21.79	0.328128	2	1396.86	-4.72993	0	1.05645	1.13233	1.19837	1.0091	1.079	1.05384
dTDSEEEIR	7	P62152	N-Term(iTRAQ8plex)	0.0009846	30	0.0041	2	1397.66	-3.89726	0	1.4836	1.76396	1.20703	1.26006	1.05379	0.922247
hQVEcPAPR	1	Q8SXM8	N-Term(iTRAQ8plex); C5(Carbamidomethyl)	0.0012	21.09	0.132266	3	1397.72	-3.47616	0	0.769957	1.13335	0.747189	0.931173	0.990684	0.640686
lPGSTTTSSSR	5	O96967	N-Term(iTRAQ8plex)	1.868e-05	35.12	0.00745953	3	1397.75	-1.18149	0	0.652546	0.652166	0.940102	0.819175	0.994008	0.730798
rGPLPEVAVR	2	Q9VC18	N-Term(iTRAQ8plex)	3.58e-08	39.47	0.00513492	3	1397.85	-2.06636	1	0.89556	0.898022	0.797657	0.798357	0.901406	0.947741
aTSQIAAk	3	Q8MQS7	N-Term(iTRAQ8plex); K8(iTRAQ8plex)	0.0002593	32.67	0.0245773	2	1397.85	-4.82157	0	1.04996	1.40479	1.21603	1.24715	1.02429	1.42357
yTDTTPIAGR	7	X2JC80	N-Term(iTRAQ8plex)	0.001128	28.48	0.0290907	2	1398.75	-3.81272	0	0.994706	0.867059	0.864628	0.874317	0.945375	0.83639
hILEGIAADR	1	Q9V9R2	N-Term(iTRAQ8plex)	0.001365	10.39	2.91602	3	1398.8	-1.57652	0	0.936426	0.800194	1.05471	0.875309	0.864589	0.913494
dAIDASAk	3	Q7JW48	N-Term(iTRAQ8plex); K8(iTRAQ8plex)	0.001028	28.85	0.0401375	2	1398.79	-7.70401	0	1.13548	1.01313	1.48985	1.0306	1.28388	1.0001
sVNTLEk	3	P35415	N-Term(iTRAQ8plex); K7(iTRAQ8plex)	0.006337	12.97	2.71255	2	1398.83	-5.16811	0	1.03841	1.3697	1.78012	1.98682	1.76249	1.52452
aVALQPIINR	2	A3FP35	N-Term(iTRAQ8plex)	3.529e-05	38.5	0.00437887	3	1398.87	-1.30434	0	0.980064	0.842769	0.777506	0.918457	0.950369	0.841388
iGAAFLAk	9	Q8T0M9	N-Term(iTRAQ8plex); K8(iTRAQ8plex)	0.002181	36.82	0.00534482	3	1398.89	-4.99853	0	0.990364	1.05928	1.05999	1.07885	0.933926	1.1544
vVLPDLAVLR	1	P13217	N-Term(iTRAQ8plex)	0.0005	20.95	0.272395	2	1398.89	-4.46762	0	0.982314	1.10474	1.20874	1.06574	1.39068	0.978988
sGSPVEYSGGR	3	P54399	N-Term(iTRAQ8plex)	2.151e-05	22.03	0.0623481	2	1399.71	-3.37955	0	1.30522	1.08872	1.09825	1.14461	0.991227	0.99698
iADLYVDMR	1	Q00963;M9PF16	N-Term(iTRAQ8plex)	0.001593	7.71	3.56658	2	1399.75	-2.22198	0
aISATNLHLR	1	A1Z8U0	N-Term(iTRAQ8plex)	0.0004049	16.82	0.912987	3	1399.82	-5.69846	0	0.810652	0.685124	0.783626	0.669	0.836607	0.756979
eAQEMGk	4	P08736;P05303	N-Term(iTRAQ8plex); K7(iTRAQ8plex)	0.001414	29.92	0.020983	2	1400.76	-3.9189	0
eLGVHTVSVR	2	Q9GQV2	N-Term(iTRAQ8plex)	5.517e-07	39.57	0.00492419	2	1400.81	-2.79536	0	0.924975	0.666486	0.8138	0.676285	0.729101	0.646749
sVIVPSNPQR	4	L0MLJ3;H9XVM8	N-Term(iTRAQ8plex)	0.0001201	19.62	0.508611	2	1400.81	-5.49679	0
aHVLQLPYR	2	Q9VFC2	N-Term(iTRAQ8plex)	0.0005118	19.57	0.517813	3	1400.83	-3.7065	0	0.837728	0.962094	0.770214	0.980562	0.810173	0.95627
rPQILGGLSR	12	P06607	N-Term(iTRAQ8plex)	4.717e-05	44.55	0.00119606	3	1400.86	-3.03883	0	1.07587	1.13311	0.946503	1.05317	0.952617	1.16259
aISFLNk	11	Q9V496	N-Term(iTRAQ8plex); K7(iTRAQ8plex)	0.000821	31.9	0.0180138	2	1400.86	-5.17933	0	1.19768	1.21692	1.15077	1.16329	1.17335	1.14624
lLQcDPQSH	1	P42325	N-Term(iTRAQ8plex); C4(Carbamidomethyl)	0.005053	17.66	0.126833	2	1401.7	-6.04534	0	0.76638	0.828458	0.640542	0.682265	0.850737	0.720035
lAADFNQYR	3	P35415	N-Term(iTRAQ8plex)	0.0003841	18.89	0.171732	2	1401.74	-3.29913	0	0.902154	0.92181	1.0434	0.957181	0.848733	1.10692
qHGVSDELGR	2	Q00963;M9PF16	N-Term(iTRAQ8plex)	2.219e-05	30.87	0.00998527	2	1401.73	-3.83473	0
lEHPFDALR	1	Q9VTE9	N-Term(iTRAQ8plex)	0.001281	19.16	0.305167	3	1401.77	-6.8955	0	0.931037	1.23126	1.02395	1.10853	1.04884	1.19953
vAIEPGVPcR	2	O96299;O97479	N-Term(iTRAQ8plex); C9(Carbamidomethyl)	2.701e-05	32.64	0.016444	3	1401.78	-1.47211	0
sVEPHLLmR	1	Q9VV51	N-Term(iTRAQ8plex); M8(Oxidation)	0.002738	14.41	1.09397	3	1401.78	-1.98818	0	0.962871	0.719939	0.711574	0.721642	0.861752	0.570571
sMPTFVFLR	6	P47938	N-Term(iTRAQ8plex)	0.0001146	36.35	0.0072071	3	1401.78	-2.44299	0	1.23666	1.44021	1.09903	1.29055	1.31041	1.32363
lLSSPPSVAAR	2	Q7K3W2	N-Term(iTRAQ8plex)	0.000419	25.17	0.112361	3	1401.83	-3.97402	0	0.903794	0.892318	0.706733	0.878117	1.00212	0.857693
dVATFLk	5	Q9VRL0	N-Term(iTRAQ8plex); K7(iTRAQ8plex)	0.00345	10.01	2.8185	2	1401.85	-4.48706	0	1.02249	1.19087	1.41459	1.2438	1.19994	1.16823
dIAAYIk	4	Q24117	N-Term(iTRAQ8plex); K7(iTRAQ8plex)	0.005236	21.7	0.217699	2	1401.84	-8.05015	0	0.976237	1.06837	0.950784	1.0296	0.930211	1.04138
lLHLLGk	6	G4LU37	N-Term(iTRAQ8plex); K7(iTRAQ8plex)	0.0005029	32.13	0.0235755	2	1401.93	-6.84892	0	1.1822	1.24512	1.25676	0.902539	1.10592	1.08788
iQHLEDTSR	2	M9PEA0	N-Term(iTRAQ8plex)	0.0002768	24.4	0.106019	2	1402.76	-2.26857	0	0.906393	0.941766	1.15468	1.13522	0.942481	1.07111
aAFDSVGk	15	P18432	N-Term(iTRAQ8plex); K8(iTRAQ8plex)	1.468e-05	35.46	0.0118614	2	1402.81	-5.44669	0	0.994054	1.00992	1.28338	1.13811	1.05446	1.05061
vVSVELSPLR	3	M9NGL3;M9NGK3	N-Term(iTRAQ8plex)	8.698e-07	49.84	0.000411899	3	1402.85	-3.48095	0
qLLVGAAIGTR	1	Q07152	N-Term(iTRAQ8plex)	0.0001256	14.24	1.29398	2	1402.86	-7.26332	0	0.596601	0.705213	0.520348	0.621899	0.625902	0.64947
lHPPVPILGR	1	Q961G3	N-Term(iTRAQ8plex)	0.000387	22.71	0.117607	3	1402.88	0.347207	0	1.21801	0.88848	1.28023	0.988323	1.32307	1.23767
qIGLDEVGLR	2	A4VA32	N-Term(iTRAQ8plex)	0.0001876	13.61	1.49381	2	1403.81	-3.431	0	0.621887	1.14666	0.647541	0.975615	0.821738	0.996868
tVLQGLEALR	1	M9PFG7	N-Term(iTRAQ8plex)	0.003181	11.63	1.98563	2	1403.85	-4.56349	0	1.05159	1.15196	0.900007	0.963638	0.916078	1.11436
mIFAGLk	9	P84029	N-Term(iTRAQ8plex); M1(Oxidation); K7(iTRAQ8plex)	0.004363	31.18	0.0229005	2	1403.85	-4.55352	0	1.01605	0.98114	1.20791	1.04045	1.01544	1.09768
tLGGLEIQLR	1	O46067	N-Term(iTRAQ8plex)	7.681e-05	18.01	0.435634	2	1403.85	-1.08532	0	0.985693	0.930106	1.0268	0.874752	1.01394	0.841385
aVHILDk	2	Q7KN97	N-Term(iTRAQ8plex); K7(iTRAQ8plex)	0.0002283	38.39	0.00727283	2	1403.87	-5.8893	0	0.992254	1.29206	1.22971	1.20984	1.0328	1.23204
aDAHEDWTR	2	M9MS06	N-Term(iTRAQ8plex)	0.0002123	19.76	0.0644659	3	1404.68	-2.82322	0	1.02174	1.01933	1.21541	0.97454	0.927888	1.01613
vEPVGDPTMR	1	M9PEA0	N-Term(iTRAQ8plex)	0.00036	28.24	0.0266194	3	1404.74	-6.09542	0	0.870471	0.791183	0.610283	0.932057	0.870439	0.846382
gYVAGDSk	11	P08736;P05303	N-Term(iTRAQ8plex); K8(iTRAQ8plex)	7.126e-05	31.44	0.0261277	2	1404.79	-6.04868	0
aADIVVDEIR	1	Q9VXJ0	N-Term(iTRAQ8plex)	1.633e-05	17.91	0.625388	2	1404.8	-2.74141	0	1.00374	0.985248	1.11579	1.04515	1.05577	0.903448
cIAFLHALR	1	Q0E8X6	N-Term(iTRAQ8plex); C1(Carbamidomethyl)	0.0001229	26.47	0.0820543	3	1404.8	-3.00167	0	0.851565	1.08803	0.929322	0.985264	0.908096	1.17521
dRLPIFPSR	2	Q9V7D2;Q9NEF6	N-Term(iTRAQ8plex)	0.000147	27.19	0.0625477	3	1404.82	-1.83195	1
lITPSVVSER	4	P48588	N-Term(iTRAQ8plex)	6.72e-05	45.22	0.00101305	3	1404.83	-3.78868	0	0.929143	0.812738	0.756414	0.768973	1.00445	0.739973
lGASLGALSVGR	1	Q9VMD7	N-Term(iTRAQ8plex)	2.47e-05	25.54	0.0706514	3	1404.85	3.77879	0	0.953197	0.930411	0.914584	0.714614	1.11637	0.829742
vVTHNVk	2	Q9VMQ9	N-Term(iTRAQ8plex); K7(iTRAQ8plex)	0.001351	22.25	0.104837	2	1404.87	-7.01525	0	0.997444	0.830455	1.00702	0.982662	0.865082	1.00847
lDDLLNWGR	9	Q9VXK7	N-Term(iTRAQ8plex)	1.536e-05	34.54	0.01183	2	1405.77	-2.38428	0	1.0907	0.927234	1.24531	0.986375	1.16388	1.02409
tDVDHVFLR	1	P61849	N-Term(iTRAQ8plex)	0.0003449	15.69	0.921278	3	1405.77	-0.693443	0	0.668822	0.724325	0.747961	0.615274	0.742032	0.556892
rGPPGGPPGGPR	2	M9NFR5	N-Term(iTRAQ8plex)	1.079e-05	29.03	0.0448218	3	1405.8	-0.938303	1	1.02947	0.91381	0.720568	0.791107	0.758444	0.745611
fIDTSSk	2	O16797	N-Term(iTRAQ8plex); K7(iTRAQ8plex)	0.005924	17.59	0.730688	3	1405.81	-0.962555	0	1.16875	1.25226	1.48222	1.41908	1.40987	1.26376
vEDVAHk	1	Q9W3L4	N-Term(iTRAQ8plex); K7(iTRAQ8plex)	0.0004854	27.37	0.0794308	2	1405.82	-4.75867	0	0.577105	1.01651	0.706754	1.13189	0.585659	1.29484
dLTALQATIR	14	Q24439	N-Term(iTRAQ8plex)	8.122e-07	57.69	6.38309e-05	3	1405.83	-4.03243	0	0.933114	0.912763	1.03175	0.902104	1.03985	0.920992
tHAQNVk	1	Q9VH64	N-Term(iTRAQ8plex); K7(iTRAQ8plex)	0.000846	19.26	0.439327	2	1405.83	-5.01168	0	1.15561	1.22299	1.02219	1.13357	0.768464	1.15873
lVQAAPAk	4	Q9VTB4	N-Term(iTRAQ8plex); K8(iTRAQ8plex)	4.663e-05	31.94	0.0174008	2	1405.89	-4.42967	0	1.1831	1.10644	1.26035	1.18329	1.24875	1.11017
aELAHMk	2	P52029	N-Term(iTRAQ8plex); K7(iTRAQ8plex)	4.957e-05	31.67	0.0191977	2	1407.82	-2.13303	0	1.12851	1.18287	1.18336	1.15909	1.05101	1.22313
gAAQFVELLR	1	Q4V6I7	N-Term(iTRAQ8plex)	0.002334	17.7	0.457677	2	1407.82	-1.45403	0	0.772019	0.868795	0.860855	0.853741	0.977292	0.810061
aVALLNAk	7	A1A6X4	N-Term(iTRAQ8plex); K8(iTRAQ8plex)	4.205e-06	58.56	2.99529e-05	2	1407.91	-4.7879	0	1.01657	1.13173	1.05373	0.998725	0.987576	1.04162
yLVAcDAHR	1	C8VV50	N-Term(iTRAQ8plex); C5(Carbamidomethyl)	0.0008858	24.33	0.0579295	3	1408.73	-2.09116	0	0.932706	0.76745	0.659405	0.930819	0.922231	1.01127
lADEESRER	2	B8A423;M9ND95;M9NEP1;M9NF46;E1JHJ5	N-Term(iTRAQ8plex)	0.001188	31.02	0.0129276	2	1408.73	-3.1815	1
tPVSEDMLGR	5	P31409	N-Term(iTRAQ8plex)	0.0004457	33.27	0.00949019	2	1408.74	-2.97532	0	1.02452	0.934994	0.814939	0.982116	1.15184	0.857799
aGAFHLGk	7	Q9W125	N-Term(iTRAQ8plex); K8(iTRAQ8plex)	4.256e-05	26.6	0.0467087	2	1408.84	-7.37407	0	1.06893	1.15238	1.2663	1.2555	1.10043	1.36161
aIELLGGk	7	Q8IRQ5	N-Term(iTRAQ8plex); K8(iTRAQ8plex)	3.366e-06	45.21	0.00107414	2	1408.89	-6.3521	0	1.1015	0.999405	1.15569	1.16187	1.05802	1.12309
lLAELNk	22	Q95U15;Q70VI1;E1JIK9	N-Term(iTRAQ8plex); K7(iTRAQ8plex)	0.001272	35.94	0.00849368	2	1408.89	-5.47857	0
iSLLNLk	52	Q9VIE8;Q8T4D6	N-Term(iTRAQ8plex); K7(iTRAQ8plex)	0.0006909	34.55	0.00889156	2	1408.93	-5.48059	0
rGILTLk	5	P10987;P83967;P02572;E1JGP0	N-Term(iTRAQ8plex); K7(iTRAQ8plex)	0.006347	22.59	0.134122	4	1408.94	-6.3728	1
lLTSLcTAAR	1	Q9VXG4	N-Term(iTRAQ8plex); C6(Carbamidomethyl)	8.731e-05	16.1	0.752368	2	1409.8	-4.53931	0	0.907861	0.875301	0.793168	0.876631	0.951862	1.45719
sHLLFFVSR	1	P54399	N-Term(iTRAQ8plex)	0.004119	16.2	0.796413	3	1409.82	-2.4524	0	0.882492	1.09351	1.09419	0.833304	1.18294	0.829478
hFVAAEk	2	Q8SWZ9	N-Term(iTRAQ8plex); K7(iTRAQ8plex)	0.0002851	32.86	0.0158129	2	1409.83	-6.41734	0	0.955769	0.980666	1.29423	1.1812	0.963254	1.06269
vVFLTSGLNR	2	Q7K3N4	N-Term(iTRAQ8plex)	1.225e-05	40.16	0.00332521	3	1409.84	-3.29041	0	0.835799	0.728076	1.02418	0.869926	1.08173	0.854748
lEIGGGQk	2	A1ZA73	N-Term(iTRAQ8plex); K8(iTRAQ8plex)	0.001256	34.97	0.0130234	2	1409.85	-4.61446	0	1.98371	1.19145	1.48441	1.41728	1.2572	1.29518
lQVDQAk	4	Q0E8E8	N-Term(iTRAQ8plex); K7(iTRAQ8plex)	0.001648	35.34	0.0126177	2	1409.85	-5.90613	0	1.0273	1.43552	1.32075	1.547	1.36129	1.44564
gVHIVVATPGR	1	Q9V3C0	N-Term(iTRAQ8plex)	0.001272	20.75	0.374421	3	1409.85	0.425965	0	0.946022	1.12798	1.04776	1.21475	1.18028	1.12506
tTTTSEPLTR	4	M9PGT0	N-Term(iTRAQ8plex)	2.152e-05	27.2	0.0429681	3	1410.77	-3.60347	0	0.67926	0.898079	0.456694	0.869007	0.731653	0.693841
aAEEAALk	3	Q9VGX3	N-Term(iTRAQ8plex); K8(iTRAQ8plex)	0.000117	43.96	0.00193261	2	1410.83	-5.48442	0	1.1219	1.17654	1.59312	1.46989	1.33066	1.06986
lVATVDGk	10	Q9V496	N-Term(iTRAQ8plex); K8(iTRAQ8plex)	1.856e-05	39.68	0.00671176	2	1410.88	-0.381682	0	0.999561	1.03977	1.04493	1.14447	1.00826	1.04098
qYNADEIVR	2	P35416;M9NDM6	N-Term(iTRAQ8plex)	8.262e-06	29.92	0.0169086	2	1411.74	-2.83409	0
qHPELQSLR	1	Q9VC57	N-Term(iTRAQ8plex)	0.0002923	18.27	0.513085	3	1411.79	-2.57141	0	0.819423	0.673511	0.566059	1.01095	1.0601	0.749752
sLEVEVk	6	P35415;P35416	N-Term(iTRAQ8plex); K7(iTRAQ8plex)	0.002498	39.31	0.00550346	2	1411.85	-8.76902	0
sIDDLIk	5	P05389	N-Term(iTRAQ8plex); K7(iTRAQ8plex)	0.00571	28.18	0.0742027	2	1411.85	-6.17517	0	1.11304	1.04351	1.02498	1.01064	0.99842	1.03759
gASAISVAk	6	Q0E8E8	N-Term(iTRAQ8plex); K9(iTRAQ8plex)	1.452e-06	44.8	0.00143049	2	1411.87	-5.40372	0	0.885589	0.955456	1.0132	0.972743	0.915533	1.00531
nTVIATGGYGR	7	Q94523	N-Term(iTRAQ8plex)	8.906e-07	35.69	0.00667691	2	1412.78	-3.10807	0	0.954751	0.850743	0.73057	0.66592	0.944168	0.737438
hQNEIQAIR	3	Q9VN25	N-Term(iTRAQ8plex)	1.493e-05	23.98	0.129382	3	1412.79	-2.03718	0	0.93228	0.913047	0.834211	0.869435	0.741567	0.925733
nNLLVEHGGR	1	Q9Y119	N-Term(iTRAQ8plex)	6.034e-07	32.57	0.0165175	2	1412.78	-4.67007	0	0.928646	0.759403	0.939457	0.937379	0.852306	0.935159
iMLLNHPDR	1	Q9VTJ8	N-Term(iTRAQ8plex)	0.0005104	29.35	0.0457611	3	1412.8	-2.16269	0	1.05441	0.864726	0.921937	0.814996	1.24339	1.01988
aAQPLDLPGAR	2	P91926	N-Term(iTRAQ8plex)	1.659e-07	36.41	0.0108109	2	1412.81	-2.00815	0	0.966962	0.94946	0.790261	0.823659	0.975023	0.797116
gLSVDDAk	1	Q9VSP9	N-Term(iTRAQ8plex); K8(iTRAQ8plex)	0.002835	24.94	0.167528	3	1412.81	-4.09067	0	1.56601	1.39813	1.99391	1.97922	2.2698	1.6507
aLHVIQESGR	3	Q95U34	N-Term(iTRAQ8plex)	0.001172	23.22	0.177232	3	1413.81	-1.29738	0	0.974753	0.942272	0.895345	0.992146	0.93714	1.07439
rPLQAPASGGR	1	A1Z6P3	N-Term(iTRAQ8plex)	0.001072	17.2	0.657384	3	1413.81	-7.31191	0	0.798701	1.03606	0.880123	0.980762	0.914569	0.796099
sEQDEYALR	1	O77466	N-Term(iTRAQ8plex)	0.0003508	8.47	1.24454	2	1414.71	-2.3268	0	0.981531	1.23585	1.00757	1.42088	0.97083	1.20544
gINILIGTPGR	1	X2JKW3	N-Term(iTRAQ8plex)	0.0008345	9.83	3.98289	2	1414.86	-4.5271	0	0.941714	0.830756	0.856577	0.820169	0.979813	0.854834
gINILVATPGR	1	Q9VD51	N-Term(iTRAQ8plex)	0.0006026	9.83	3.98289	2	1414.86	-4.5271	0
lIVADPTIIR	1	O61305;Q5LK13	N-Term(iTRAQ8plex)	0.001843	30.52	0.0269252	2	1414.89	-4.01185	0
eEADQLNHR	1	P15215	N-Term(iTRAQ8plex)	0.0006582	14.84	0.470817	3	1415.71	-2.26274	0	0.915413	0.971471	0.850492	0.697417	0.79658	0.70989
yQQQLk	12	B8A423;M9ND95;M9NEP1;M9NF46;E1JHJ5	N-Term(iTRAQ8plex); K6(iTRAQ8plex)	0.006919	18.12	0.624389	2	1415.84	-3.40209	0
gVEVIIATPGR	1	Q9W3M7	N-Term(iTRAQ8plex)	0.005445	6.3	9.07217	2	1415.84	-9.36008	0	0.867067	0.806039	0.758431	1.01733	1.19462	0.945943
aFGGQSLk	2	Q94523	N-Term(iTRAQ8plex); K8(iTRAQ8plex)	0.0003337	29.64	0.0380792	3	1415.84	-2.50594	0	0.892469	1.264	1.34841	1.36761	1.35138	1.37543
vIDYAVk	5	Q0KHZ6	N-Term(iTRAQ8plex); K7(iTRAQ8plex)	0.002417	41.28	0.00218206	2	1415.87	-2.38405	0	1.00578	1.12389	1.09182	1.12695	1.00139	1.0949
lSILSFk	8	Q9VW68	N-Term(iTRAQ8plex); K7(iTRAQ8plex)	0.0006647	27.09	0.0470996	2	1415.9	-5.41069	0	0.982858	1.07713	1.04229	1.08391	0.870853	1.11604
yASIcQSQR	12	P07764	N-Term(iTRAQ8plex); C5(Carbamidomethyl)	0.0002381	29.87	0.00839765	2	1416.71	-4.10383	0	0.96351	0.816365	0.912729	1.15346	0.799676	1.02419
aADLMATTYR	2	Q8T3P0	N-Term(iTRAQ8plex)	0.0001869	14.8	0.412258	2	1416.74	-3.77993	0	0.943767	1.11533	0.978072	1.14292	1.09291	1.11158
aVPEEVELAR	2	Q9W374	N-Term(iTRAQ8plex)	0.0005588	35.24	0.00903664	3	1416.79	-5.1617	0	0.868442	0.734954	0.766798	0.737396	0.765762	0.965402
aTYAAIAk	6	P31009	N-Term(iTRAQ8plex); K8(iTRAQ8plex)	6.577e-06	37.09	0.00605845	2	1416.86	-2.82073	0	1.1379	1.14112	1.14761	1.03733	1.06048	1.12314
aPSADNVNVAR	5	O96827	N-Term(iTRAQ8plex)	3.689e-06	64.1	8.85078e-06	3	1417.77	-1.992	0	0.905631	0.932928	0.738953	0.898687	1.00636	0.800186
smPTFVFLR	2	P47938	N-Term(iTRAQ8plex); M2(Oxidation)	0.001764	23.99	0.140656	3	1417.78	-3.13382	0	1.02355	1.16553	0.899343	1.03993	1.29344	1.07994
eIEFGSk	3	Q9VA91	N-Term(iTRAQ8plex); K7(iTRAQ8plex)	0.003811	18.95	0.585811	2	1417.81	-5.83804	0	1.09552	1.13413	1.08647	0.995776	1.11896	1.15632
lEEGYAk	10	P48610;A8JNP2	N-Term(iTRAQ8plex); K7(iTRAQ8plex)	0.003576	34.86	0.015023	2	1417.81	-6.00319	0
gIEAEVINLR	4	Q7K5K3	N-Term(iTRAQ8plex)	1.234e-05	29.32	0.0374825	3	1417.83	-0.260142	0	0.729898	0.788998	0.716778	0.774339	0.927301	0.648269
iASDYLk	3	P55830	N-Term(iTRAQ8plex); K7(iTRAQ8plex)	0.004797	16.17	0.702899	2	1417.84	-4.79984	0	1.145	1.15534	1.09534	0.962065	1.03725	1.10707
iAEVVVVSAAR	3	Q9W3N9	N-Term(iTRAQ8plex)	4.871e-07	52.13	0.000272802	3	1417.87	-1.90513	0	0.80994	1.04788	0.656877	0.886309	0.752831	0.949853
iVLTQAELAR	1	A1Z8D0	N-Term(iTRAQ8plex)	1.032e-05	28.6	0.0617722	2	1417.86	-3.41678	0	0.971925	1.0868	0.863347	1.01347	0.911018	1.11193
aIELVHk	6	Q9VV75	N-Term(iTRAQ8plex); K7(iTRAQ8plex)	0.0003509	36.26	0.0112381	3	1417.89	-5.44926	0	1.00019	1.01432	1.20983	1.08372	1.02021	1.08371
aQVEcQSHR	2	P22769	N-Term(iTRAQ8plex); C5(Carbamidomethyl)	0.0004568	17.81	0.145708	3	1418.71	-2.06469	0	0.850956	0.980778	0.831732	1.07059	1.0446	0.982542
tLFALEHQR	1	Q23978	N-Term(iTRAQ8plex)	9.27e-05	17.15	0.674634	3	1418.8	-1.47113	0	1.11257	1.0076	1.04639	1.0554	1.19362	1.06412
rPTNQFVPR	1	P08182	N-Term(iTRAQ8plex)	0.005825	1.45	26.927	3	1418.81	-2.61783	0	0.864146	0.847845	1.11048	0.889064	0.823377	0.9033
vLITTDLLAR	2	D3DMH8	N-Term(iTRAQ8plex)	0.0009263	20.79	0.194248	2	1418.88	-4.37073	0	1.09873	0.965696	0.88859	0.821235	1.08304	1.02
ePSAEAVDAAR	4	Q8SXR1	N-Term(iTRAQ8plex)	5.5e-07	45.61	0.000438289	3	1419.74	-1.36018	0	0.954513	0.845228	0.7483	0.88691	1.06877	0.624582
tDDQVAVVLR	1	M9PFW8	N-Term(iTRAQ8plex)	0.0001388	12.06	2.95281	2	1419.81	-2.90251	0	0.819971	0.659631	0.65123	0.951631	1.20529	1.70786
aLTLIAASSLR	1	Q9VKY2	N-Term(iTRAQ8plex)	3.645e-06	23.34	0.0716025	2	1419.88	-1.36619	0	1.03873	1.06601	0.98718	1.04213	1.12338	1.08536
nRPVVVk	1	Q9XZ53	N-Term(iTRAQ8plex); K7(iTRAQ8plex)	0.005894	7.34	3.30258	3	1419.92	-4.28371	0	1.09287	1.18081	1.12407	1.2667	0.982031	1.1163
gGNVGDAGGAADR	5	Q7KN62;A0A0B4LFZ4	N-Term(iTRAQ8plex)	1.81e-05	47.72	0.000123402	2	1420.71	-2.30706	0
eIAASHGk	3	Q9VHX4	N-Term(iTRAQ8plex); K8(iTRAQ8plex)	9.956e-06	28.91	0.0345099	2	1420.83	-4.9913	0	0.961527	1.00938	1.15802	1.18186	1.03672	1.04648
aHEAQDAGYR	1	Q27889;Q9VXF1	N-Term(iTRAQ8plex)	0.001537	23.14	0.0291173	2	1421.7	-3.13763	0
dSQGHVFATR	4	P41042	N-Term(iTRAQ8plex)	1.904e-06	24.98	0.0481296	2	1421.74	-3.91946	0	1.07306	0.92146	0.881332	0.881965	0.955848	0.878984
qADAAPLLYR	1	Q24319	N-Term(iTRAQ8plex)	0.003694	13.21	1.3538	2	1421.8	-3.50166	0	0.866039	0.757934	0.632378	0.664	0.790521	0.728359
fIAALQEAVR	4	Q9VKW5	N-Term(iTRAQ8plex)	4.011e-06	48.85	0.000336869	3	1421.84	-3.20528	0	0.971619	0.935886	0.970373	0.875883	0.868467	0.940293
vVEAQSATGTR	3	Q9VN44	N-Term(iTRAQ8plex)	0.0003083	29.13	0.0298119	2	1422.78	-2.22602	0	1.03421	0.872761	0.598952	0.563474	0.838368	0.487121
nFPEFVPLR	7	Q27331	N-Term(iTRAQ8plex)	3.653e-06	47.88	0.000379626	3	1422.8	-2.05885	0	1.08104	0.921924	1.07088	0.863589	1.0728	0.941879
lSELVLSDSR	2	O46037	N-Term(iTRAQ8plex)	7.375e-06	33.54	0.0100689	2	1422.81	-3.77277	0	0.938367	0.98674	1.01357	0.921057	1.02097	1.01887
vHNIGFk	2	Q9V597	N-Term(iTRAQ8plex); K7(iTRAQ8plex)	0.0001131	34.57	0.00816988	2	1422.86	-4.39502	0	1.40545	1.3328	1.50679	1.20469	1.20266	1.24227
nLVHGFk	5	Q0E8E8	N-Term(iTRAQ8plex); K7(iTRAQ8plex)	0.0001819	33.16	0.0114002	2	1422.86	-4.22344	0	0.9992	0.981623	1.13555	0.974272	0.93637	1.08486
iTGLDPAk	6	P06607	N-Term(iTRAQ8plex); K8(iTRAQ8plex)	0.006659	27.6	0.0396219	2	1422.87	-4.15329	0	1.15956	1.33453	1.05559	1.25136	1.08245	1.25476
aIELALGk	11	Q8T0M9	N-Term(iTRAQ8plex); K8(iTRAQ8plex)	0.001862	36.91	0.00489909	3	1422.91	-5.22273	0	0.964457	1.12022	1.02956	1.13039	0.937317	1.06977
lLLYSPEER	3	A8DYP0;Q7K4Z6	N-Term(iTRAQ8plex)	4.99e-05	37.2	0.00587835	3	1423.81	-0.944978	0
aAGAVNQGk	6	A1Z7Z4	N-Term(iTRAQ8plex); K9(iTRAQ8plex)	6.69e-05	33.66	0.0114305	2	1423.84	-6.55608	0	1.48571	0.887962	1.80459	1.37344	1.45931	1.34757
aLILVGGYGTR	1	Q7JZB4	N-Term(iTRAQ8plex)	0.0008488	18.44	0.440398	2	1423.85	-2.83747	0	1.02994	0.923645	0.95716	0.780301	1.04359	1.00452
yLATAVVINR	1	O77410	N-Term(iTRAQ8plex)	3.448e-05	16.45	0.685055	2	1423.85	-2.23032	0	1.12246	0.937835	1.02583	1.00846	1.10803	0.944694
nLEGALAk	6	Q7KUB0	N-Term(iTRAQ8plex); K8(iTRAQ8plex)	8.02e-05	40.27	0.00297892	2	1423.87	-5.18672	0	1.10354	1.49382	1.40227	1.29748	1.12028	1.31456
vTGLDPSk	10	P02843	N-Term(iTRAQ8plex); K8(iTRAQ8plex)	0.00514	22.38	0.292517	2	1424.85	-3.5562	0	0.951664	1.26553	0.974502	1.13548	0.90484	1.24556
vNLQHALGLR	1	Q59E30	N-Term(iTRAQ8plex)	9.753e-05	22.61	0.271945	3	1424.85	-6.3861	0	0.923899	1.05687	0.934436	0.958143	0.953086	0.939028
iLAHNNLIGR	1	Q9VZ69	N-Term(iTRAQ8plex)	0.0009774	5.11	15.123	3	1424.86	-4.00869	0	0.9058	1.22895	0.985068	1.09479	0.846104	1.17004
fPQHLLLPR	1	M9PFK6	N-Term(iTRAQ8plex)	0.0002116	28.38	0.0712261	3	1424.86	-5.86621	0	0.737134	0.776855	2.0253	1.00868	0.81387	0.851476
vTLELGGk	5	Q9VLC5	N-Term(iTRAQ8plex); K8(iTRAQ8plex)	0.0005464	26.97	0.116829	2	1424.88	-8.02015	0	0.965282	1.2558	1.00607	1.09808	1.01865	1.21727
gSVVDNVLYR	2	Q9VHS2	N-Term(iTRAQ8plex)	2.85e-07	43.73	0.00110783	2	1425.8	-3.26092	0	0.941694	0.790929	0.99388	0.70078	1.1974	0.843443
aAEEAAQk	4	Q9VGX3	N-Term(iTRAQ8plex); K8(iTRAQ8plex)	0.0001702	37.15	0.00569584	3	1425.81	-5.45217	0	1.04524	1.07851	1.276	1.24417	1.22339	1.32272
aGISLNDk	6	P07486;P07487	N-Term(iTRAQ8plex); K8(iTRAQ8plex)	6.353e-05	46.01	0.00111271	2	1425.85	-4.75983	0
eVIEAEk	2	O97428	N-Term(iTRAQ8plex); K7(iTRAQ8plex)	0.0009498	35.5	0.0117245	2	1425.83	-4.58897	0	1.2702	1.12409	0.714609	1.17433	0.845268	1.00255
lQHALLSALR	1	A1Z6S6	N-Term(iTRAQ8plex)	0.003483	12.17	2.17515	3	1425.88	-2.49623	0	1.08522	1.13309	1.40948	0.906844	1.34501	0.98077
qHFDFGTDR	2	Q9V496	N-Term(iTRAQ8plex)	0.002492	19.51	0.0750023	3	1426.7	-1.69474	0	1.27586	0.991341	1.14778	1.0863	1.09587	0.947275
nHEPNNLER	1	Q9VW12	N-Term(iTRAQ8plex)	0.0002622	22.3	0.0659505	3	1426.73	-3.39247	0	0.895411	1.17688	0.892262	1.06094	0.919872	0.98607
tTEENPk	3	P08736	N-Term(iTRAQ8plex); K7(iTRAQ8plex)	0.005709	13.73	1.02733	2	1426.79	-7.14395	0	0.724398	1.08038	0.850311	0.84705	0.762565	0.85787
lQLVDEHLR	1	Q8MP07	N-Term(iTRAQ8plex)	0.0003974	16.97	0.994501	3	1426.83	-2.79272	0	0.848764	0.836299	0.987662	0.960658	1.00404	0.719525
lLESGIIQIH	3	Q9VPN5	N-Term(iTRAQ8plex)	3.252e-06	55.56	0.00013565	2	1426.85	-3.87651	0	0.961776	0.965786	0.823504	0.977806	0.951234	0.872548
vLVEVSHLAR	1	Q9W332	N-Term(iTRAQ8plex)	0.00372	19.13	0.630449	3	1426.86	-3.01567	0	0.944791	1.0626	0.998275	0.904547	1.01103	0.923314
eHGAPVDENR	4	P61851	N-Term(iTRAQ8plex)	4.289e-07	40.5	0.00101157	3	1427.71	-3.34086	0	0.861225	0.950233	0.91769	1.07223	1.06064	0.983485
eTPVPEQPAR	1	P29746	N-Term(iTRAQ8plex)	0.002839	12.67	1.49248	2	1427.78	-2.25281	0	0.659733	0.738306	0.432077	0.740021	0.588073	0.640374
dIHQALAAER	2	E1JJA5	N-Term(iTRAQ8plex)	0.005192	7.75	5.32181	3	1427.79	-1.27868	0	0.928685	0.783523	0.765906	0.74937	0.849871	0.774549
lPANLLQAQR	1	M9PIS3	N-Term(iTRAQ8plex)	0.002048	19.42	0.491438	2	1427.86	-3.03305	0	0.803553	0.742005	0.748606	0.66931	0.77148	1.0021
lLESGQQGHR	1	Q8MLZ7	N-Term(iTRAQ8plex)	0.0008032	17.1	0.725342	3	1428.78	-4.97345	0	0.718667	0.819872	0.725816	0.752706	0.750309	0.827412
hAENVSAQLR	2	Q9VLT5	N-Term(iTRAQ8plex)	0.0006069	11.28	2.98265	3	1428.78	-3.62782	0	0.569128	0.507441	0.43914	0.485861	0.514808	0.472141
eHPLSSWIR	1	L0MN91;D1YSG0	N-Term(iTRAQ8plex)	0.003776	9.66	4.39062	3	1428.78	-4.96762	0
eGEPPIDVLR	1	Q9VI25	N-Term(iTRAQ8plex)	8.839e-06	19.32	0.533292	2	1428.79	-3.89147	0	0.784616	0.734649	0.808872	0.693037	0.839809	0.918285
sENTIEk	3	Q9V496	N-Term(iTRAQ8plex); K7(iTRAQ8plex)	0.0004637	30.07	0.039508	2	1428.81	-4.41743	0	0.933688	1.04883	1.10402	1.22608	0.958908	0.978837
yAGIIFTSPR	1	Q9W3B3	N-Term(iTRAQ8plex)	0.0002044	10.02	3.90697	2	1428.81	-2.76062	0	0.935538	0.820353	1.00398	0.827951	0.993592	0.771009
tIFAQLk	25	P00334;A0A077HCQ5	N-Term(iTRAQ8plex); K7(iTRAQ8plex)	0.001005	29.08	0.0294155	2	1428.9	-2.54981	0
aDETPDQHGR	1	A1Z7J7	N-Term(iTRAQ8plex)	0.003051	28.85	0.0105557	2	1429.69	-3.86883	0	0.584815	0.805453	0.602664	0.585027	0.725649	0.976248
hEGFmGLYR	1	A0A0B4KHW3	N-Term(iTRAQ8plex); M5(Oxidation)	0.003008	14.13	0.523527	3	1429.72	-2.38468	0	1.03859	0.886974	1.05967	0.86628	0.896299	0.913533
lFSYSDTHR	2	P17336	N-Term(iTRAQ8plex)	0.001634	10.19	1.65595	3	1429.74	-1.34174	0	0.939619	0.931533	1.13611	0.990845	0.893477	1.0244
ePQLAFHER	2	P25161	N-Term(iTRAQ8plex)	7.252e-05	34.38	0.00817049	3	1430.77	-2.65116	0	0.931609	0.977156	0.831945	0.951598	0.884062	1.04732
lLLPWLESR	3	P29742	N-Term(iTRAQ8plex)	0.003468	30.58	0.0292245	3	1430.86	-2.693	0	0.941081	1.01136	0.857579	0.925319	0.997329	1.01689
aFEEAEk	2	Q7KN62;A0A0B4LFZ4	N-Term(iTRAQ8plex); K7(iTRAQ8plex)	0.00131	41	0.00235121	2	1431.78	-6.39318	0
qLEGEIAIVR	3	A8JNU6;Q8IQQ0	N-Term(iTRAQ8plex)	1.04e-06	49.65	0.00041406	3	1431.84	-2.83267	0
vAVVTGAGAGLGR	1	Q9VXJ0	N-Term(iTRAQ8plex)	1.265e-05	27.89	0.0545372	2	1431.85	-3.32711	0	0.925512	0.784374	0.721243	0.782707	0.915037	0.74261
aTEVIYk	12	X2JB48	N-Term(iTRAQ8plex); K7(iTRAQ8plex)	0.0008381	31.49	0.0233451	2	1431.86	-6.47538	0	1.04411	1.06622	1.31097	0.971586	1.08624	1.00578
lLETIFVHR	8	Q9VZL3	N-Term(iTRAQ8plex)	4.845e-06	59.18	3.44227e-05	3	1431.86	-1.45547	0	1.04473	0.785423	0.987287	0.531818	0.96344	0.852473
aLGVLDTVIAR	2	P10676;M9PCU0	N-Term(iTRAQ8plex)	5.861e-07	31.55	0.0447899	2	1431.88	-3.74878	0
aGQAIDQGVNR	3	A1Z7Z4	N-Term(iTRAQ8plex)	8.062e-06	31.38	0.0153925	2	1432.77	-4.84085	0	0.991647	0.817273	1.0074	0.875405	0.949038	0.887167
iAPTHTAFDR	1	B3DNM3	N-Term(iTRAQ8plex)	8.671e-05	32.95	0.0121678	3	1432.78	-4.32625	0	1.08692	0.637848	0.786854	0.643595	0.718035	0.703931
vFcVGDk	7	O01666	N-Term(iTRAQ8plex); C3(Carbamidomethyl); K7(iTRAQ8plex)	0.002195	23.05	0.149131	2	1432.8	-4.91098	0	1.03416	1.06623	1.11682	1.13539	0.956402	1.15848
eRPIEESLR	1	Q9Y105	N-Term(iTRAQ8plex)	5.721e-05	19.34	0.349238	3	1432.8	-2.78657	0	0.950588	0.972326	0.756214	0.98448	1.05849	1.12375
lcELLIDPR	1	Q9W2U4	N-Term(iTRAQ8plex); C2(Carbamidomethyl)	7.47e-06	60.81	2.73436e-05	2	1432.81	-1.39883	0	0.96516	0.885852	0.848626	0.841396	0.977815	0.883898
vTGSPNLATLR	4	Q9W0S7	N-Term(iTRAQ8plex)	5.114e-05	30.99	0.0285025	3	1432.84	-2.55434	0	1.06751	0.849642	0.702282	0.839306	1.09801	0.830641
iVLVDDSIVR	1	Q9VRZ1	N-Term(iTRAQ8plex)	1.384e-05	27.81	0.0540609	2	1432.86	-3.83225	0	1.28681	1.12962	1.02521	1.1871	1.05975	1.1092
eHVVAAAk	2	A1ZAX1	N-Term(iTRAQ8plex); K8(iTRAQ8plex)	1.651e-05	32.14	0.0180228	2	1432.87	-2.57306	0	0.997249	1.148	0.88659	0.866652	0.976153	0.952093
eGILADENLR	5	P13060	N-Term(iTRAQ8plex)	0.000143	35.25	0.0099861	3	1433.79	-3.1756	0	0.980933	1.17643	1.0124	0.956083	1.05772	0.971523
iVELEEELR	18	Q8IGY1;P06754;P49455;Q6NN28;A0A0B4KG06;Q6LEH1;H1UUP7	N-Term(iTRAQ8plex)	9.969e-05	62.73	2.13334e-05	3	1433.81	-2.9013	0
eVSSYIk	13	P08736;P05303	N-Term(iTRAQ8plex); K7(iTRAQ8plex)	0.004552	23.08	0.157945	3	1433.84	-4.41962	0
hIASFEAAER	2	O96827	N-Term(iTRAQ8plex)	0.0001968	21.02	0.163275	2	1434.76	-3.56048	0	1.04407	1.14113	0.94786	1.02637	1.02544	1.09086
aEEVEEIRR	1	P35415	N-Term(iTRAQ8plex)	0.0004281	22.93	0.141849	3	1434.78	-1.62819	1	1.1164	0.956135	1.05796	0.946169	1.24304	1.04597
hAEIASSFIR	5	Q500Y7	N-Term(iTRAQ8plex)	2.112e-07	41.96	0.00227973	3	1434.8	-1.40238	0	0.995192	0.997086	1.13022	1.01623	1.03954	1.05966
gSQVVAAETIR	3	A0A0B4LGC6	N-Term(iTRAQ8plex)	9.563e-09	41.21	0.00260729	2	1434.82	-1.70597	0	0.992992	1.17609	0.780712	1.05752	1.13818	0.83931
eAATVHAk	1	Q9VP57	N-Term(iTRAQ8plex); K8(iTRAQ8plex)	0.00159	25.91	0.0833457	3	1434.84	-6.24548	0	0.814796	0.914368	0.990484	0.950497	1.01492	0.916156
yDYDVTEAR	1	P13060	N-Term(iTRAQ8plex)	0.001561	19.77	0.0379579	2	1435.69	-5.40687	0	0.960481	0.914017	0.898659	0.998838	0.937434	0.895835
rGDVITVTDR	1	Q08012	N-Term(iTRAQ8plex)	1.071e-05	27.39	0.0576351	3	1435.81	-2.21049	1	0.937781	0.917527	1.01437	1.11392	1.00805	0.921782
lGEAcTIVIR	1	Q9W392	N-Term(iTRAQ8plex); C5(Carbamidomethyl)	0.004125	15.37	0.916219	2	1435.83	2.31998	0	0.954835	0.943405	1.20453	0.7264	0.781108	0.927762
lLVELLk	5	A0AP29	N-Term(iTRAQ8plex); K7(iTRAQ8plex)	0.001405	38.83	0.00212742	2	1435.96	-5.92176	0	1.08633	1.23169	0.964019	1.06024	0.99107	1.18248
gYSFTTTAER	63	P10987;P83967;P02572;E1JGP0;P02574	N-Term(iTRAQ8plex)	2.053e-05	49.76	0.00010621	3	1436.73	-3.66589	0
vPLMEcVER	1	C8VV04	N-Term(iTRAQ8plex); C6(Carbamidomethyl)	0.002484	17.65	0.302352	3	1436.75	-0.522422	0	0.996323	0.654541	1.66933	0.448498	0.539984	0.452805
sVAEASHk	1	Q7KLV9	N-Term(iTRAQ8plex); K8(iTRAQ8plex)	0.0003975	30.4	0.0290931	3	1436.82	-5.39561	0	0.931343	1.10685	1.25095	1.5243	1.29929	1.2956
hAVSEGTk	4	P02283	N-Term(iTRAQ8plex); K8(iTRAQ8plex)	0.0001676	38.07	0.00495158	3	1436.82	-4.82214	0	0.95848	0.901745	1.15898	1.05658	1.08004	0.880202
aPVTFLSELR	1	A8DY82	N-Term(iTRAQ8plex)	0.000226	21.23	0.203406	2	1436.84	-2.90459	0	1.16945	1.15885	1.10868	1.0692	1.18857	0.986516
vGPNLHGLIGR	15	P84029	N-Term(iTRAQ8plex)	1.225e-07	61.29	1.89098e-05	3	1436.86	-3.79102	0	0.917598	0.803359	1.06616	0.965435	0.93869	0.978838
hGIQFVk	3	Q9V9A9;Q7KJC0;E1JGY7	N-Term(iTRAQ8plex); K7(iTRAQ8plex)	0.003986	23.88	0.0935161	3	1436.87	-5.90811	0
vPLTSALk	11	A0A0B4LGB7	N-Term(iTRAQ8plex); K8(iTRAQ8plex)	0.002892	38.91	0.00300114	2	1436.92	-7.10555	0	1.06258	0.963503	1.28221	1.01885	1.12311	1.0679
aEGSMVTLLGR	1	B4F5L3	N-Term(iTRAQ8plex)	5.893e-07	27.33	0.0577896	2	1437.79	-6.19274	0	1.06124	0.896717	0.863386	0.853644	0.997729	0.873031
fSSAGPVLSIR	1	P21187	N-Term(iTRAQ8plex)	0.0004387	26.72	0.0579918	2	1437.84	-1.21207	0	1.04505	0.870263	0.939992	0.857617	1.09579	1.09031
sATLFYk	9	Q9VQL7	N-Term(iTRAQ8plex); K7(iTRAQ8plex)	0.0005206	26.38	0.0556949	2	1437.85	-4.7853	0	1.03375	1.00336	1.06512	0.979891	1.06323	1.02576
qQQAQVk	3	P18171	N-Term(iTRAQ8plex); K7(iTRAQ8plex)	0.002248	38.33	0.00352542	2	1437.86	-4.543	0	1.33386	1.96115	1.43988	1.90389	1.19485	1.74734
aVGVELNk	6	P20432	N-Term(iTRAQ8plex); K8(iTRAQ8plex)	1.212e-05	39.43	0.00425883	2	1437.88	-8.04003	0	0.987308	1.10292	0.978909	1.10533	1.01052	1.13254
aALDAAGLk	5	Q9VL70	N-Term(iTRAQ8plex); K9(iTRAQ8plex)	2.85e-05	43.92	0.00151457	3	1437.88	-7.7592	0	1.07934	1.29842	0.864488	1.16494	0.893891	1.19997
aLEQQIk	11	Q7JQV2;B8A423;M9ND95;M9NEP1;M9NF46;E1JHJ5	N-Term(iTRAQ8plex); K7(iTRAQ8plex)	0.0006911	30.04	0.0350755	2	1437.88	-4.8919	0
iSPEELYQR	3	P13607	N-Term(iTRAQ8plex)	2.529e-05	48.83	0.000282129	3	1438.78	-1.99024	0	0.968249	1.03269	0.943165	1.04854	1.1678	1.0397
rGGIVDFNTR	1	Q9VA83	N-Term(iTRAQ8plex)	3.117e-05	28.39	0.0388271	3	1438.8	-3.87693	1	0.945828	1.25589	1.096	1.02282	0.886672	1.02176
iPLHELEQR	4	Q9VFF0	N-Term(iTRAQ8plex)	2.085e-06	46.72	0.000609712	3	1438.83	-4.74197	0	0.949807	0.976198	0.964359	0.992235	0.967476	0.976399
lALDSIAk	6	P55830	N-Term(iTRAQ8plex); K8(iTRAQ8plex)	4.865e-05	37.44	0.00730222	2	1438.9	-3.46308	0	1.10169	1.05243	1.09043	1.06775	1.03695	1.19112
cVTDLVAMAR	1	M9PEJ8	N-Term(iTRAQ8plex); C1(Carbamidomethyl)	3.56e-05	14.1	0.830611	2	1439.76	-3.52549	0	1.10855	1.01028	0.927787	1.02084	1.05353	0.985865
yHTEIVFAR	2	P13607	N-Term(iTRAQ8plex)	0.000511	15.06	0.960618	3	1439.79	-2.39292	0	0.953607	1.05246	1.12419	1.16583	1.31269	0.984475
iDNAAEAk	2	Q9V9A9;Q7KJC0;E1JGY7	N-Term(iTRAQ8plex); K8(iTRAQ8plex)	9.59e-06	36.75	0.00937332	2	1439.82	-5.83103	0
vLPDAVGAHTR	1	P91927	N-Term(iTRAQ8plex)	3.342e-05	30.85	0.0365487	3	1439.82	-3.8417	0	0.991688	0.8477	0.927474	0.782633	0.901231	0.933956
gASALDVAk	10	Q7JUS9	N-Term(iTRAQ8plex); K9(iTRAQ8plex)	1.1e-05	52.35	0.000332672	2	1439.86	-5.41605	0	1.05805	0.968714	1.18141	1.09775	1.00186	1.08344
tIIDGQGk	7	Q9V496	N-Term(iTRAQ8plex); K8(iTRAQ8plex)	0.001934	35.93	0.0146142	2	1439.86	-5.66344	0	1.16479	0.977643	1.32281	0.907046	1.00236	0.889591
lENILLQHR	3	Q9VMD9	N-Term(iTRAQ8plex)	2.23e-06	47.99	0.000891969	3	1439.86	-0.106475	0	0.788505	0.845361	1.04258	1.15219	0.919342	1.01758
gQVTEAVk	4	M9PI17	N-Term(iTRAQ8plex); K8(iTRAQ8plex)	0.000299	39.99	0.00586349	2	1439.86	-2.44182	0	0.965386	1.09726	0.947463	1.38779	1.3039	1.14487
lVTPIVAPAVR	5	Q8SYA5	N-Term(iTRAQ8plex)	1.37e-07	52.08	0.000147737	3	1439.92	-3.18379	0	1.01761	0.726014	1.04571	0.923126	0.934582	0.752653
cNQFGHFAR	2	Q8T8R1	N-Term(iTRAQ8plex); C1(Carbamidomethyl)	4.384e-05	26.06	0.0282426	2	1440.71	-3.19353	0	1.04738	0.930567	1.12607	1.00791	0.990472	1.1023
rFDAQTGADR	1	Q9V405	N-Term(iTRAQ8plex)	0.002385	20.02	0.19062	2	1440.75	-1.30555	1	0.878495	0.969116	1.08024	0.894027	0.888331	0.948573
dVVDVVTSFR	1	Q8MQZ0	N-Term(iTRAQ8plex)	0.0006637	17.18	0.44315	2	1440.79	-7.32584	0	0.914348	1.05303	0.963621	0.947978	0.983534	1.02496
aNFSEHk	3	Q9V9W3	N-Term(iTRAQ8plex); K7(iTRAQ8plex)	0.004869	23.73	0.110783	2	1440.8	-4.11796	0	1.11903	0.743289	1.01363	0.812897	0.802338	0.670979
nLQDALHVAR	2	P48605	N-Term(iTRAQ8plex)	2.282e-08	59.84	4.17605e-05	3	1440.81	-5.85174	0	0.945194	1.12172	0.783213	0.99269	0.808301	1.21162
sDLIVHPVTR	1	C0PTW6	N-Term(iTRAQ8plex)	0.0001605	21.29	0.403831	3	1440.84	-2.21104	0	0.913836	0.903794	0.87256	0.866591	1.18406	0.735898
nTGTAIAGk	5	A8JRB8	N-Term(iTRAQ8plex); K9(iTRAQ8plex)	9.991e-06	31.53	0.0384229	2	1440.86	0.178746	0	0.885464	0.781635	1.00685	0.844909	0.765695	0.806724
lFLPLHQLR	1	E4NKH1	N-Term(iTRAQ8plex)	0.0008286	21.19	0.262693	3	1440.9	-2.21391	0	1.0931	1.36472	1.06799	1.04567	1.14166	1.18488
aLGLRPILQR	1	Q95SG7	N-Term(iTRAQ8plex)	0.0002671	9.15	2.13441	3	1440.93	-2.76511	0	0.920693	0.975589	0.886996	1.00571	0.748001	1.03507
aFSPTTVTTGR	2	F0JAP1	N-Term(iTRAQ8plex)	0.0001174	16.23	0.505052	2	1441.79	-3.34198	0	0.809424	0.823374	0.651284	0.650164	0.86447	0.701198
aAFGLVAEGFR	9	Q94523	N-Term(iTRAQ8plex)	2.935e-07	53.59	0.000122944	3	1441.81	-3.70464	0	0.956233	1.05713	1.23887	1.00682	1.21105	1.11424
hSQPMAVIVR	1	Q9W0H3	N-Term(iTRAQ8plex)	0.000737	18.13	0.568348	3	1441.82	-2.01312	0	1.05995	1.00681	0.955787	0.865525	0.951718	0.849603
nGPPPHSk	2	Q7PL91	N-Term(iTRAQ8plex); K8(iTRAQ8plex)	0.0008652	26.95	0.0912302	2	1441.83	-4.55483	0	1.08049	0.865212	0.85829	0.94934	0.749931	0.82165
vLDRPSPPTR	2	L0MN91;D1YSG0;O76281	N-Term(iTRAQ8plex)	0.001456	21.96	0.300886	3	1441.84	-3.79017	0
lAVLDLSHNR	2	B7FNR3	N-Term(iTRAQ8plex)	4.966e-07	36.74	0.00910895	3	1441.84	-1.05285	0	0.977045	0.975003	1.0428	1.04869	1.05145	1.0532
nIFHEIIPR	1	Q9VF24	N-Term(iTRAQ8plex)	0.0001528	21.81	0.298276	3	1442.84	-0.969191	0	0.878742	1.11403	1.00085	0.900033	0.920592	1.0285
lYPPVPLIAR	1	Q9V3S0	N-Term(iTRAQ8plex)	0.000103	29.81	0.0251778	3	1442.9	-3.89936	0	1.27038	0.89429	0.94183	1.0783	1.22051	0.942324
nDDNELTYR	3	A1Z7H3	N-Term(iTRAQ8plex)	3.402e-06	35.88	0.00192378	2	1443.69	-6.70995	0	1.06444	0.877298	0.837166	0.900336	0.813276	0.854497
vDHAGELGADR	2	Q9TVU0	N-Term(iTRAQ8plex)	0.0005101	30.37	0.0224991	2	1443.75	-3.01894	0	1.4132	1.03463	0.884684	0.992734	0.833283	0.907875
lTFAAANk	8	Q9W2X6	N-Term(iTRAQ8plex); K8(iTRAQ8plex)	1.857e-05	35.88	0.00800501	2	1443.87	-7.36503	0	0.894192	1.08907	1.08451	1.23426	1.13813	1.11913
lGVHEDSNNR	7	P02828	N-Term(iTRAQ8plex)	1.916e-06	43.2	0.000619826	2	1444.74	-3.43292	0	0.911921	0.892367	0.859975	1.09706	0.864138	0.899307
iHDATISDLR	3	Q9VAN0	N-Term(iTRAQ8plex)	0.0003947	22.98	0.184029	2	1444.8	-4.37363	0	0.966632	0.99709	1.31042	1.01349	1.03828	1.13513
nIDFSLk	9	Q9V496	N-Term(iTRAQ8plex); K7(iTRAQ8plex)	0.001161	29.9	0.0420573	2	1444.85	-5.58663	0	1.00005	1.14098	1.05224	1.31339	1.05162	1.11965
rVNDIALAIR	6	Q94514	N-Term(iTRAQ8plex)	7.813e-07	51.32	0.000237605	3	1444.88	-4.5763	1	0.981099	1.05529	1.14321	1.04611	1.12612	1.08922
aPLVAAESDIR	1	M9PEZ7	N-Term(iTRAQ8plex)	2.331e-05	29.89	0.0292311	3	1445.82	-5.20562	0	0.939977	0.808023	0.573179	0.725581	0.814702	0.7256
gTPLIQEEVR	1	Q9VLT5	N-Term(iTRAQ8plex)	0.000744	6.49	6.77652	2	1445.82	-4.38732	0	0.735119	0.736951	0.589491	0.6269	0.787449	0.673496
lTENALEPVR	3	Q8IPB1	N-Term(iTRAQ8plex)	0.0001469	29.03	0.0382579	2	1445.82	-3.37416	0	1.07259	0.865941	0.687501	0.715821	0.96655	0.981252
lTPTLSPEQR	1	Q8IN43	N-Term(iTRAQ8plex)	1.422e-05	44.45	0.00116829	3	1445.82	-2.15231	0	0.922833	0.937815	0.660785	1.03633	0.992379	0.823365
nVVALEMLPR	2	Q9VMA3	N-Term(iTRAQ8plex)	2.919e-07	61.28	2.68848e-05	3	1445.84	-3.33688	0	1.02222	1.07582	0.803552	0.994	0.967951	0.978841
gVQAANVLLTR	2	Q9VIV8	N-Term(iTRAQ8plex)	2.944e-07	25.89	0.0720082	2	1445.87	-1.60978	0	0.881792	1.45561	0.757021	1.03845	1.17629	1.31808
lQALHQk	3	Q9VUC1	N-Term(iTRAQ8plex); K7(iTRAQ8plex)	0.0002466	26.99	0.0926936	2	1445.89	-7.19591	0	1.0276	1.42269	1.12558	1.2169	1.01252	1.25123
iIHAAANk	2	E3CTS3	N-Term(iTRAQ8plex); K8(iTRAQ8plex)	1.046e-05	39.33	0.00535566	2	1445.9	-5.59873	0	1.04925	1.1267	1.18198	1.0957	1.04449	1.13253
tFVIHPDTGR	1	Q5BI86	N-Term(iTRAQ8plex)	0.0003957	23.46	0.0953477	3	1446.79	-9.61716	0	0.95635	1.07813	0.791113	0.812488	0.899464	0.8811
dAIGVHFDIR	10	Q9W3L4	N-Term(iTRAQ8plex)	0.001738	35.46	0.00795027	3	1446.8	-2.28357	0	0.893696	0.928379	0.852486	0.70751	0.918781	0.977636
fGFPVIHAVR	1	M9PEL3	N-Term(iTRAQ8plex)	1.566e-06	41.58	0.00270364	3	1446.85	-4.56443	0	0.950914	0.667911	0.904863	0.813316	1.19774	1.09677
lVVQTSSGPVR	1	A0A0B4KGI5	N-Term(iTRAQ8plex)	0.0002191	24.5	0.12383	2	1446.85	-3.29691	0	0.847527	0.973883	0.825738	1.04136	1.02733	0.977929
lEHLAQk	1	M9MS06	N-Term(iTRAQ8plex); K7(iTRAQ8plex)	0.001109	24	0.12401	2	1446.88	-8.63303	0	1.06784	1.17577	1.15675	1.10471	1.07267	1.22697
eQGFSSFWR	22	X2JB48	N-Term(iTRAQ8plex)	1.485e-05	41.17	0.000786751	3	1447.73	0.45352	0	1.04507	1.0831	1.17483	1.09313	1.12012	1.11605
gFTGATPTVHR	1	P07668	N-Term(iTRAQ8plex)	7.933e-05	19.14	0.28951	3	1447.79	-3.65264	0	0.770671	0.800574	0.772955	0.862871	1.03564	0.822388
dVAGAEALLER	1	P13395	N-Term(iTRAQ8plex)	8.2e-09	67.17	5.72723e-06	3	1447.81	1.11873	0	1.03477	0.909275	0.833531	0.982826	1.03419	0.87658
lAVNMVPFPR	8	Q24560;P61857;P08841;Q8MST5;E0R982	N-Term(iTRAQ8plex)	1.692e-05	48.85	0.000515402	3	1447.84	-2.54041	0
qQEVHAk	1	Q9XYU0	N-Term(iTRAQ8plex); K7(iTRAQ8plex)	0.00385	17.79	0.62877	3	1447.84	-4.71447	0	1.19462	1.11233	1.12743	1.2881	1.12529	1.05806
vALVTGGGSGLGR	1	Q9VCR9	N-Term(iTRAQ8plex)	0.001636	27.2	0.0647857	2	1447.85	-1.62964	0	0.796563	0.725679	0.766568	0.758742	0.648027	0.910739
sLGLEVIAWR	1	Q9VVA4	N-Term(iTRAQ8plex)	0.0003697	3.88	13.8944	2	1447.85	-3.2189	0	1.0586	0.96811	0.940229	0.985359	0.996686	0.988334
aVQSGLHk	2	A1ZA47;A0A126GUN6	N-Term(iTRAQ8plex); K8(iTRAQ8plex)	0.0003611	29.21	0.0345456	2	1447.88	-3.32296	0
aGHDDTPk	1	Q9VAP0	N-Term(iTRAQ8plex); K8(iTRAQ8plex)	0.005045	21.89	0.175376	2	1448.78	-7.44611	0	1.11628	1.78424	1.34934	1.66995	1.25825	1.48819
rGGAVQGASSVR	1	Q9W440	N-Term(iTRAQ8plex)	1.632e-06	20.77	0.264659	3	1448.82	-1.59379	1	1.07645	1.02962	0.822407	0.85761	0.94394	0.843844
aLDQHEk	1	Q00963;M9PF16	N-Term(iTRAQ8plex); K7(iTRAQ8plex)	0.001834	18.95	0.439995	2	1448.82	-4.83611	0
lTHDAVGk	1	Q0E8J3	N-Term(iTRAQ8plex); K8(iTRAQ8plex)	0.003424	11.15	2.38266	2	1448.85	-9.14191	0	0.946927	1.23708	1.29931	1.29976	1.08601	1.37653
tPADIVFIIR	1	Q24133	N-Term(iTRAQ8plex)	0.003941	6.19	5.86665	2	1448.87	-4.91152	0	0.946501	1.01784	0.785907	0.97354	0.97628	0.963209
aVPIFESLIR	1	Q9VWI2	N-Term(iTRAQ8plex)	0.0002577	8.98	2.92154	2	1448.87	-4.069	0	1.08034	0.948864	0.940851	0.859415	1.09388	0.945945
qIDVETVADR	7	P45594	N-Term(iTRAQ8plex)	1.047e-06	54.78	8.63252e-05	3	1449.78	-3.08186	0	0.838049	0.94801	0.692478	0.812308	0.908529	0.843535
icEVVAEVAR	1	Q9VN44	N-Term(iTRAQ8plex); C2(Carbamidomethyl)	2.143e-06	29.76	0.0316517	2	1449.79	-6.97934	0	1.09813	1.02372	0.871739	0.938567	0.964158	0.938081
sDSLEYk	9	Q9V496	N-Term(iTRAQ8plex); K7(iTRAQ8plex)	0.001048	43.03	0.00158778	2	1449.8	-4.91132	0	0.895802	1.00646	1.00987	1.06815	1.02454	1.01954
tVHELDk	3	P35415	N-Term(iTRAQ8plex); K7(iTRAQ8plex)	0.000735	25.35	0.0930659	2	1449.85	-3.74799	0	1.00887	1.27854	1.15185	1.33916	0.948145	1.25404
eHMLLAk	1	A1Z9E3	N-Term(iTRAQ8plex); K7(iTRAQ8plex)	0.0003574	28.4	0.0424959	2	1449.87	-1.78612	0	0.972949	1.1034	1.10403	1.22052	1.23441	1.10559
aAVPDAVAk	7	P13607	N-Term(iTRAQ8plex); K9(iTRAQ8plex)	0.0039	37.63	0.00459936	2	1449.89	-0.992312	0	1.13049	1.18873	1.11313	1.14049	1.16687	1.13288
lEPMGDPTMR	1	M9PEA0	N-Term(iTRAQ8plex)	0.001157	17.71	0.166045	3	1450.73	-2.91373	0	0.890122	0.866083	0.930108	1.02122	1.20852	0.899591
lAMVEADLER	12	Q8IGY1;P06754;P49455;A0A0B4KG06;Q6LEH1;H1UUP7	N-Term(iTRAQ8plex)	9.761e-09	75.07	7.2503e-07	2	1450.78	-3.70494	0
nSHPLFk	4	A0A0A0RVF0	N-Term(iTRAQ8plex); K7(iTRAQ8plex)	0.002674	23.22	0.13888	3	1450.86	-4.26082	0	1.10051	1.06906	1.28679	1.31027	1.15958	1.18545
vYPTDVLAIR	2	A0APQ0	N-Term(iTRAQ8plex)	0.006422	15.48	0.801284	2	1450.85	-4.90617	0	1.09344	0.862182	0.9376	0.806656	1.13932	0.777829
vIATLGVGGFGR	1	Q03043	N-Term(iTRAQ8plex)	0.003382	12.72	1.39254	2	1450.87	-0.551388	0	0.996513	1.04615	1.01791	0.983268	1.18614	1.01061
qGLGNIIk	8	Q9VKM3	N-Term(iTRAQ8plex); K8(iTRAQ8plex)	0.003199	31.69	0.0197871	2	1450.91	-6.12637	0	1.0795	1.36705	1.5043	1.4591	1.32557	1.39332
lGLVSLLk	8	D9IWU3	N-Term(iTRAQ8plex); K8(iTRAQ8plex)	1.901e-05	33.91	0.00227608	2	1450.98	-4.53905	0	1.01604	0.821984	1.12424	1.023	1.02118	0.973359
dLFQANHFR	7	M9PC43;M9PET0	N-Term(iTRAQ8plex)	0.000166	33.72	0.00976625	3	1451.77	-3.02931	0
aLEGINVk	4	P08570	N-Term(iTRAQ8plex); K8(iTRAQ8plex)	0.006316	37.23	0.00613119	3	1451.9	-4.98314	0	1.00259	1.04096	1.04009	1.04069	1.0166	1.06155
vPLmEcVER	1	C8VV04	N-Term(iTRAQ8plex); M4(Oxidation); C6(Carbamidomethyl)	0.0003035	30.3	0.0135322	3	1452.75	0.924926	0	0.839817	0.813127	0.810978	0.671218	0.869826	0.691841
nFNAGGHk	3	Q94920	N-Term(iTRAQ8plex); K8(iTRAQ8plex)	1.592e-05	35.57	0.0072661	3	1452.81	-3.88967	0	0.933309	1.0205	1.07068	1.22411	0.955198	1.04935
lVSLFETLAR	2	Q7KNA0	N-Term(iTRAQ8plex)	1.857e-06	30.26	0.0323068	2	1452.87	-3.075	0	1.03787	1.08058	1.02709	0.997731	0.996407	0.989379
tAPELIHVLR	2	Q9VV87	N-Term(iTRAQ8plex)	5.887e-07	30.94	0.0346313	3	1452.88	-4.17617	0	1.16115	0.953681	1.17568	0.99127	0.996484	0.834238
yAALAAPMGER	2	P13395	N-Term(iTRAQ8plex)	2.124e-06	29.94	0.0225595	3	1453.78	-1.30206	0	1.08187	0.910576	0.958664	0.898445	1.14035	0.904513
vRDVFEGATR	1	Q7JWF1	N-Term(iTRAQ8plex)	7.682e-05	17.47	0.458395	3	1453.8	-1.2169	1	1.06334	0.963767	1.13894	1.03643	0.911625	1.10816
dITVQIAYAR	1	Q9W5R8	N-Term(iTRAQ8plex)	3.984e-05	33.62	0.0109279	3	1453.83	-2.44402	0	1.04433	0.772556	0.829396	0.801345	1.29566	0.775597
eIEAQQk	4	O77134	N-Term(iTRAQ8plex); K7(iTRAQ8plex)	0.001429	24.76	0.106107	2	1453.84	-5.53324	0	0.833797	1.16928	1.18679	1.44	0.979384	1.15782
gGSSLLAIk	3	P02255	N-Term(iTRAQ8plex); K9(iTRAQ8plex)	0.0001314	35.69	0.0107775	2	1453.91	-4.29151	0	1.07609	1.06206	1.26291	0.999537	1.08964	1.02297
sTVAQIVk	16	P35381	N-Term(iTRAQ8plex); K8(iTRAQ8plex)	4.881e-05	39.76	0.00401062	2	1453.92	-0.506437	0	0.993362	0.856853	1.07493	0.951076	1.00478	0.977008
dLMQLEVFR	1	Q9VQL6	N-Term(iTRAQ8plex)	0.0003044	15.99	0.524936	2	1454.79	-6.65093	0	0.866376	0.832185	0.894476	0.760078	1.0918	0.851599
lEDVAPHLTR	7	Q94511	N-Term(iTRAQ8plex)	1.229e-07	53.68	0.000189633	3	1454.83	-0.925294	0	1.02613	0.777772	1.07176	0.867117	0.902004	0.744078
aVAVGPPTPEGR	3	Q9VPY2	N-Term(iTRAQ8plex)	6.208e-05	33.74	0.0197175	2	1454.83	1.44058	0	0.528137	0.506042	0.365372	0.405067	0.545203	0.368846
sVPEAAVPGAPR	1	Q9NH88;Q9NFR7	N-Term(iTRAQ8plex)	0.001647	17.19	0.84511	2	1454.83	-1.16054	0
aLEVAIEHIR	11	P41374	N-Term(iTRAQ8plex)	1.924e-07	53.37	0.00025061	3	1454.86	-1.144	0	1.0326	0.992963	1.09109	1.02894	1.135	0.990859
lMSAPLSk	3	Q9VVU2;Q7JRQ1	N-Term(iTRAQ8plex); K8(iTRAQ8plex)	7.713e-05	32.7	0.0293488	2	1454.88	-6.43678	0
lQLNVPLVVR	1	Q9V470	N-Term(iTRAQ8plex)	0.006421	9.85	1.55789	2	1454.93	-4.7745	0	0.923155	0.890575	0.902737	0.741845	0.834268	0.754298
nAHPQSQITR	1	C8VV50	N-Term(iTRAQ8plex)	8.245e-05	21.3	0.19793	2	1455.79	-3.3174	0	0.853581	0.633624	0.840967	0.954409	0.895463	1.06406
sSYYLSk	2	Q7K569	N-Term(iTRAQ8plex); K7(iTRAQ8plex)	0.0005835	26.61	0.0709387	2	1455.82	-4.58524	0	1.27431	1.12077	1.48276	1.17542	1.22774	1.27078
lTSAVFSLASR	1	X2J7P4	N-Term(iTRAQ8plex)	0.003597	6.88	7.60981	2	1455.84	-7.52831	0	1.19979	0.9847	1.05138	0.832664	1.16704	0.900873
lHELELELR	8	P35415	N-Term(iTRAQ8plex)	3.833e-06	51.74	0.000269294	3	1455.84	-2.27602	0	1.06632	1.01996	1.18126	0.992215	1.008	1.07697
dISNSIAk	7	Q9VEB1	N-Term(iTRAQ8plex); K8(iTRAQ8plex)	0.0006884	34.05	0.0174933	2	1455.86	-4.70427	0	1.18992	1.19126	1.1909	1.3208	1.12139	1.18683
eRPALLLALR	1	A0A0B4KH76	N-Term(iTRAQ8plex)	0.00287	20.54	0.177941	3	1455.92	-4.64799	0	0.719333	0.686838	0.641453	0.733421	0.878401	0.827525
dAPTTESYLR	6	Q95TZ7;Q9VSN2	N-Term(iTRAQ8plex)	0.001206	32.24	0.00916449	3	1456.76	-2.15277	0
mQDLVDk	8	B8A423;M9ND95;M9NEP1;M9NF46;E1JHJ5	N-Term(iTRAQ8plex); K7(iTRAQ8plex)	0.002436	24.58	0.107114	2	1456.82	-5.93155	0
aEETGTLk	12	Q95RB2	N-Term(iTRAQ8plex); K8(iTRAQ8plex)	0.0006959	40.08	0.00413316	2	1456.84	-4.37362	0	1.03954	1.11901	1.54772	1.23996	1.03168	1.04257
yIAEAGPk	4	Q9VQL7	N-Term(iTRAQ8plex); K8(iTRAQ8plex)	0.0003486	26.21	0.114161	2	1456.85	-5.45682	0	0.988098	1.04145	1.05004	1.04296	1.05006	1.0539
eLSSITAk	4	B8A423;M9ND95;M9NEP1;M9NF46;E1JHJ5	N-Term(iTRAQ8plex); K8(iTRAQ8plex)	0.001021	23.66	0.173072	2	1456.88	-2.78361	0
sVPVVDVVSPR	1	Q86PC1	N-Term(iTRAQ8plex)	0.0001341	22.56	0.222405	2	1457.86	-3.60645	0	0.801791	1.09365	0.6995	0.909864	0.865558	0.929244
lAIIPGAGGTQR	2	A1Z934	N-Term(iTRAQ8plex)	0.0002127	16.8	0.721852	3	1457.87	-2.91046	0	0.986962	0.988922	0.830049	0.984682	1.18982	0.923368
sTLIIHSVQR	1	Q1RKY1	N-Term(iTRAQ8plex)	0.0006342	2.7	19.2526	3	1457.87	-4.02026	0	0.941461	0.850645	0.89651	0.87155	0.96656	0.846658
hLILPEk	1	Q9VUV9	N-Term(iTRAQ8plex); K7(iTRAQ8plex)	0.004831	3.51	5.1919	3	1457.92	-3.57561	0	0.955222	1.05143	0.999886	0.936992	0.917747	0.965165
nLENATSHLR	1	Q960X8	N-Term(iTRAQ8plex)	0.003092	3.61	10.5829	3	1458.79	-2.50783	0	0.856598	0.915372	0.879708	0.933917	0.89883	0.950873
dVmHPITVAR	1	B4F5C6	N-Term(iTRAQ8plex); M3(Oxidation)	7.591e-05	18.08	0.405329	3	1458.8	-2.57004	0	0.845381	0.90984	0.969914	1.0553	1.04147	0.80649
eIAQDFk	3	P02299	N-Term(iTRAQ8plex); K7(iTRAQ8plex)	0.006787	10.64	3.01611	2	1458.83	-4.46034	0	1.17391	1.09568	1.36052	1.09532	1.25816	1.14561
sLHDAIMIVR	2	Q9VHL2	N-Term(iTRAQ8plex)	7.321e-07	39.8	0.00332463	3	1458.84	-0.337148	0	1.07217	0.757983	0.875149	0.808813	0.933194	0.801745
vVNLAGETVPR	1	M9PCJ8	N-Term(iTRAQ8plex)	4.933e-05	37	0.00794114	2	1458.85	-3.19297	0	0.842104	0.881704	0.902386	0.808391	0.933674	0.936938
sSPYcTDVAR	8	A8JNU6;Q8IQQ0	N-Term(iTRAQ8plex); C5(Carbamidomethyl)	1.023e-06	33.59	0.00299703	2	1459.71	-2.20014	0
vNDLTVDHSR	3	Q9W0S7	N-Term(iTRAQ8plex)	0.0001137	23.66	0.0811543	3	1459.77	-5.27337	0	1.00852	1.00142	0.861587	0.86783	0.891671	0.924023
gILFADLHNR	1	Q8I0S6	N-Term(iTRAQ8plex)	0.001312	3.13	15.8082	3	1459.83	-0.892908	0	1.03946	1.14589	1.2495	0.94284	1.15798	1.12278
iVDVVTQLLR	7	Q8IHG0	N-Term(iTRAQ8plex)	4.032e-06	48.87	0.000424826	3	1459.91	-2.96088	0	0.983055	0.851115	0.886657	0.717384	0.89456	0.954855
vDGHADAQSTR	3	M9NGL3;M9NGK3	N-Term(iTRAQ8plex)	1.168e-07	43.84	0.000425439	2	1460.73	-3.26034	0
dGSLELMVHR	1	Q9VKV1	N-Term(iTRAQ8plex)	3.274e-05	28.26	0.0350807	3	1460.78	-0.426361	0	0.701329	0.864859	0.549206	0.66428	1.111	0.700318
gANAPEDLTLR	6	Q8IPE8	N-Term(iTRAQ8plex)	1.178e-05	44.14	0.00110054	3	1460.8	-1.74165	0	0.878091	1.12113	0.892683	1.03976	0.909258	0.851628
hITIFSPEGR	2	Q9XZJ4	N-Term(iTRAQ8plex)	5.231e-06	29.39	0.0411987	3	1460.81	-3.52538	0	0.973708	0.704613	0.897151	0.829074	0.860844	0.703998
aHPGETLk	2	Q9VA18;Q24269	N-Term(iTRAQ8plex); K8(iTRAQ8plex)	0.002079	23.68	0.174634	3	1460.86	-8.09417	0
vIGLHEGk	2	L0MN91;D1YSG0;O76281	N-Term(iTRAQ8plex); K8(iTRAQ8plex)	2.855e-05	29.11	0.0398918	2	1460.9	-4.814	0
gNHEcASINR	2	P48462;P12982;P48461	N-Term(iTRAQ8plex); C5(Carbamidomethyl)	0.0007422	16.75	0.125753	2	1461.71	-3.38751	0
dcVAIATDHR	1	Q9XYN7	N-Term(iTRAQ8plex); C2(Carbamidomethyl)	0.005036	14.7	0.452357	3	1461.74	-1.06761	0	0.890022	1.39235	1.52476	1.43282	1.45823	1.27873
lVDSNPDIER	7	Q24407	N-Term(iTRAQ8plex)	6.706e-06	57.1	5.18659e-05	3	1461.78	-2.05446	0	0.82201	0.858948	0.861984	0.992001	1.02559	0.824841
lFVATGQEHR	1	Q8MSW9	N-Term(iTRAQ8plex)	0.0001314	23.52	0.145172	3	1461.8	-5.70151	0	0.870514	0.771872	0.69771	0.857584	1.07379	0.800773
aGNVVHLYER	3	Q7KN97	N-Term(iTRAQ8plex)	1.057e-05	23.58	0.160064	2	1461.81	-3.68131	0	0.919781	0.878361	1.06412	0.998408	1.01277	0.95837
gLGLDDVLEAR	1	Q9V3K3	N-Term(iTRAQ8plex)	4.111e-07	22.71	0.176545	2	1461.82	-3.96074	0	0.917751	1.05693	0.788704	0.917359	0.944449	0.908488
iLRPEQVFR	1	Q9W4C3	N-Term(iTRAQ8plex)	0.00112	13.99	1.09732	3	1461.88	-3.69414	0	1.14247	1.02317	0.926927	0.96121	1.24529	0.940249
gLHNATIk	5	Q9VMS1	N-Term(iTRAQ8plex); K8(iTRAQ8plex)	1.147e-05	35.66	0.00563661	2	1461.89	-5.47925	0	1.07228	0.991398	1.23844	0.971763	1.22855	0.992843
hILEEScDR	3	Q9Y125	N-Term(iTRAQ8plex); C7(Carbamidomethyl)	0.0005666	24.73	0.0270892	2	1462.72	-2.05997	0	0.992211	0.990062	0.866918	0.881712	0.844237	0.998677
ySLVDPDGHR	1	R9PY51	N-Term(iTRAQ8plex)	0.001171	17.65	0.227623	3	1462.75	-7.42138	0	0.743237	0.736645	0.929925	0.839201	0.90935	0.701651
eASADYAk	4	P29327	N-Term(iTRAQ8plex); K8(iTRAQ8plex)	0.001259	33.54	0.00922797	2	1462.78	-12.309	0	1.05502	1.18168	1.22005	1.09799	1.17199	1.28863
eSAQIALTVAR	1	Q7KUT2	N-Term(iTRAQ8plex)	0.0009989	12.08	2.12468	2	1462.85	-0.956441	0	1.04395	1.04482	0.906466	0.727341	1.00602	0.712721
yVIGTSSk	5	Q9V9W3	N-Term(iTRAQ8plex); K8(iTRAQ8plex)	0.001411	24.68	0.109952	2	1462.87	-4.80235	0	1.33669	1.17994	1.11041	1.05893	1.04732	1.11387
iHETNLk	2	Q9VIE8;Q8T4D6	N-Term(iTRAQ8plex); K7(iTRAQ8plex)	0.001408	16.02	0.802611	2	1462.88	-5.14261	0
aPVIDLVk	7	P41092	N-Term(iTRAQ8plex); K8(iTRAQ8plex)	0.0004063	35.44	0.00662961	3	1462.94	-4.11269	0	1.61168	1.43245	1.47941	1.21191	1.35237	1.23559
eGENAHFEAR	4	M9PEA0	N-Term(iTRAQ8plex)	2.819e-05	31.38	0.00487612	3	1463.72	-2.00773	0	0.920601	0.922833	1.07425	1.0624	0.980805	0.98546
tLADAEGDVLR	2	Q7KW39	N-Term(iTRAQ8plex)	5.997e-05	44.67	0.000892219	2	1463.79	-4.29712	0	0.786615	0.941299	0.59179	0.970847	0.99117	0.825919
tREEIQEVR	6	Q9W4H6	N-Term(iTRAQ8plex)	3.314e-05	35.3	0.00869131	2	1463.81	-3.45601	1	0.866864	0.958467	0.833511	1.09539	1.00392	0.984097
lAVNmVPFPR	4	Q24560;P61857;P08841;Q8MST5;E0R982	N-Term(iTRAQ8plex); M5(Oxidation)	7.698e-07	70.58	3.50431e-06	3	1463.83	-4.77203	0
aDSVAQHk	3	Q9VTB4	N-Term(iTRAQ8plex); K8(iTRAQ8plex)	9.246e-06	40.85	0.00309985	2	1463.84	-4.31058	0	0.936197	1.05523	1.10067	0.978272	0.984403	1.10481
lSIENSDLLR	19	B8A423;M9ND95;M9NEP1;M9NF46;E1JHJ5	N-Term(iTRAQ8plex)	1.184e-08	78.33	5.76554e-07	3	1463.83	-1.71633	0
aGEIFPASVLR	1	E4NKI3	N-Term(iTRAQ8plex)	0.003858	14.51	1.28324	2	1463.84	-6.88499	0	0.878586	1.11138	0.914294	0.95428	0.952943	0.86126
lADYIPQLAR	1	A1Z942	N-Term(iTRAQ8plex)	0.00531	13.69	1.67391	2	1463.85	-0.200102	0	1.03652	1.05503	1.04668	1.05096	1.02079	1.07318
sHEGEVAYIR	2	Q9V3W7	N-Term(iTRAQ8plex)	0.006733	10.63	1.49639	3	1464.77	-4.61557	0	0.93679	1.07714	1.00867	0.92218	0.989929	0.953249
gMAFLHSLER	2	Q9V400	N-Term(iTRAQ8plex)	0.0004678	27.25	0.0375788	2	1464.78	-6.0048	0	1.16716	1.0683	1.09369	1.10058	1.10128	1.0393
iTGFDLAMHR	2	P98163	N-Term(iTRAQ8plex)	1.77e-07	52.06	0.000148419	3	1464.79	-2.90967	0	1.07373	1.19147	0.878918	1.01098	1.0027	1.16511
dIcLAHk	2	Q9VHR8	N-Term(iTRAQ8plex); C3(Carbamidomethyl); K7(iTRAQ8plex)	0.003291	24.3	0.114804	3	1464.84	-4.33012	0	1.1477	1.09524	1.08669	1.15904	0.994641	1.07306
sALEATHk	2	P46415	N-Term(iTRAQ8plex); K8(iTRAQ8plex)	0.000465	31.39	0.0244698	3	1464.86	-3.014	0	0.91244	0.863171	0.950117	1.00604	1.02072	0.987929
iHFGPTGk	17	B8A423;M9ND95;M9NEP1;M9NF46;E1JHJ5	N-Term(iTRAQ8plex); K8(iTRAQ8plex)	3.555e-05	40.68	0.0026165	3	1464.88	-2.18148	0
tYANLFk	4	Q9NH72	N-Term(iTRAQ8plex); K7(iTRAQ8plex)	0.006606	16.13	0.837388	3	1464.86	-4.93897	0	1.01627	1.329	0.950236	1.19022	0.81984	1.238
fHIQSPk	5	Q9V496	N-Term(iTRAQ8plex); K7(iTRAQ8plex)	0.002562	21.53	0.224632	2	1464.87	-4.47793	0	0.969402	0.941001	1.01534	0.864507	0.850862	0.90097
hVDFDEMLR	1	Q8I725	N-Term(iTRAQ8plex)	6.658e-05	19.72	0.10666	3	1465.74	-2.38602	0	1.01773	0.952466	0.942226	1.04132	0.86695	1.13777
tIDSLQLTDR	5	Q7JX87	N-Term(iTRAQ8plex)	1.791e-05	34.65	0.0103344	3	1465.81	-2.13856	0	0.899627	0.955499	0.74624	0.831543	0.958425	1.04476
vcIHSGGk	1	Q9VY87	N-Term(iTRAQ8plex); C2(Carbamidomethyl); K8(iTRAQ8plex)	0.001123	16.85	0.703262	2	1465.84	-3.28437	0	1.05553	1.26323	1.18336	1.20196	0.992857	1.28928
lAmVEADLER	3	Q8IGY1;P06754;P49455;A0A0B4KG06;Q6LEH1;H1UUP7	N-Term(iTRAQ8plex); M3(Oxidation)	6.327e-05	46.2	0.000594911	2	1466.78	-2.77768	0
aGHFVTVFER	3	Q9VVA4	N-Term(iTRAQ8plex)	0.0001425	25.64	0.069316	3	1466.8	-5.17482	0	0.993219	1.06898	1.24931	1.09121	1.04655	1.15733
nFFDTLHIR	2	Q9VH09	N-Term(iTRAQ8plex)	2.157e-05	36.74	0.00538064	3	1466.8	-3.54516	0	0.932108	1.01077	1.00642	0.963817	0.982943	0.921346
dAMSHGLk	4	Q9VIE8	N-Term(iTRAQ8plex); K8(iTRAQ8plex)	0.0003802	28.53	0.035912	2	1466.82	-4.12611	0	0.942299	0.850583	1.14651	0.938038	0.899579	1.00755
hGLFEQk	1	Q9W229	N-Term(iTRAQ8plex); K7(iTRAQ8plex)	0.002951	20.63	0.361124	3	1466.85	-3.22693	0	1.19615	1.06234	1.14918	1.07625	1.14553	1.11095
vIDTPEGk	9	Q9XTL9	N-Term(iTRAQ8plex); K8(iTRAQ8plex)	0.006612	29.97	0.0434994	2	1466.87	-1.67259	0	1.02822	1.01542	1.19951	1.14456	1.04001	0.988466
aAQQLAEk	4	P54399	N-Term(iTRAQ8plex); K8(iTRAQ8plex)	0.0001759	42.62	0.00220447	2	1466.87	-5.41708	0	1.01597	1.03521	0.87326	1.21715	0.937672	1.17381
iTALDPTk	13	P02844;B5RJK7	N-Term(iTRAQ8plex); K8(iTRAQ8plex)	0.000241	26.2	0.0915155	2	1466.9	-2.09071	0
eVDAALLk	3	Q9V9W3	N-Term(iTRAQ8plex); K8(iTRAQ8plex)	0.0002439	37.52	0.00688572	2	1466.9	-4.67725	0	1.47246	1.46144	1.51642	1.47336	1.37902	1.53953
vADILTVk	12	Q9VIE8	N-Term(iTRAQ8plex); K8(iTRAQ8plex)	0.0005391	33.55	0.0111497	2	1466.94	-2.84848	0	1.01112	0.960579	1.21086	0.936037	1.07492	1.00867
aLQHAALAVNR	1	Q9VUL1	N-Term(iTRAQ8plex)	8.976e-05	21.43	0.277707	3	1467.85	-13.1371	0	0.864545	0.798791	0.611873	0.644139	0.814655	0.709801
tVVDAGHLPVR	1	Q9VSF2	N-Term(iTRAQ8plex)	1.593e-05	31.18	0.0283874	3	1467.86	-2.18072	0	0.896648	1.07048	0.783622	0.902072	1.14437	0.849908
hIDFSLk	7	P55935	N-Term(iTRAQ8plex); K7(iTRAQ8plex)	0.001992	27.17	0.0862442	3	1467.87	-3.94127	0	1.06576	1.09678	1.07129	1.00705	1.04149	1.09887
eLPLALPALAR	1	E1JJD6	N-Term(iTRAQ8plex)	0.0002788	27.53	0.0650785	2	1467.92	-2.83405	0	0.923851	1.05116	0.758666	0.983472	0.861618	1.02753
nIGEANDk	3	Q9V496	N-Term(iTRAQ8plex); K8(iTRAQ8plex)	0.00462	33.51	0.0130577	2	1468.82	-4.25246	0	1.02731	0.982767	1.00836	1.17942	0.872696	0.805086
iILDEAHVVR	1	M9WDW1	N-Term(iTRAQ8plex)	5.479e-05	28.96	0.0638463	3	1468.87	-2.77065	0	0.952789	0.769313	0.78982	0.61019	0.989939	0.68197
iLIAAHGNSLR	6	A5XD87;A5XD83	N-Term(iTRAQ8plex)	3.08e-07	38.79	0.00664612	3	1468.89	-2.31323	0
dVDNIISAYR	4	Q9W4H6	N-Term(iTRAQ8plex)	5.821e-06	20.78	0.187593	2	1469.79	-3.0543	0	0.96913	0.943713	0.989875	1.02204	1.06466	1.07762
yLAEVATGDAR	9	P29310	N-Term(iTRAQ8plex)	4.05e-07	54.77	7.48542e-05	3	1469.79	-2.84186	0	0.982833	0.952547	0.994145	0.96756	0.996743	0.96189
nDEELNk	6	P84051	N-Term(iTRAQ8plex); K7(iTRAQ8plex)	0.0008371	41.13	0.00179621	2	1469.8	-3.33686	0	0.956105	1.03484	1.15267	1.06607	1.04176	1.10557
eANDIATk	4	A0A0B4JCW4	N-Term(iTRAQ8plex); K8(iTRAQ8plex)	0.005102	22.1	0.218275	2	1469.83	-7.3321	0	0.905274	1.11719	1.14048	1.16417	0.966552	1.06456
vHAAELQELR	2	Q9VEH0	N-Term(iTRAQ8plex)	4.794e-06	30.03	0.0361991	3	1469.83	-2.66346	0	1.13364	1.13758	0.943937	1.10893	0.945734	1.183
acDIALAk	4	Q9V496	N-Term(iTRAQ8plex); C2(Carbamidomethyl); K8(iTRAQ8plex)	0.001482	38.96	0.00562864	2	1469.86	-2.48603	0	1.04567	1.04615	1.02749	1.1072	0.973233	1.07385
gcHVVIATPGR	1	P09052	N-Term(iTRAQ8plex); C2(Carbamidomethyl)	0.000116	15.18	0.784261	3	1470.81	-1.7181	0	1.0044	0.610213	0.601081	0.515798	0.806751	0.612423
fGQLATVFQR	3	Q9W3N9	N-Term(iTRAQ8plex)	2.385e-06	40.81	0.00273436	3	1470.84	-1.2109	0	0.90221	1.03445	0.843814	1.03424	0.920792	1.04568
sIVDDVSk	6	Q9V496	N-Term(iTRAQ8plex); K8(iTRAQ8plex)	0.0001012	41.58	0.0027384	2	1470.86	-5.01289	0	0.982403	1.0685	1.02238	1.1826	0.91496	1.002
lIFDNLk	16	P13607	N-Term(iTRAQ8plex); K7(iTRAQ8plex)	0.0002283	32.39	0.01713	2	1470.91	-4.18571	0	1.01193	1.00455	1.14991	1.02509	1.09237	1.06028
lLLPNTLGLGR	4	P02518	N-Term(iTRAQ8plex)	0.0002773	24.83	0.0736628	3	1470.93	-2.25322	0	0.986475	1.47247	0.841864	1.2671	1.16553	1.28282
mIDHPQGDVR	1	M9PFW8	N-Term(iTRAQ8plex)	0.0003927	23.38	0.0711757	3	1471.76	-1.32585	0	1.11841	0.742693	0.649252	0.701609	0.945373	0.769886
vEQHLQEER	2	O62621	N-Term(iTRAQ8plex)	0.0001075	17.89	0.294224	2	1471.77	-6.21654	0	0.845194	0.829312	0.702026	0.723799	0.733158	0.761027
hAAATLGSGNLR	2	Q95RA8	N-Term(iTRAQ8plex)	2.792e-06	33.05	0.0163003	3	1471.82	-3.25502	0	0.817736	0.830716	0.647817	0.794338	0.766505	0.800478
lVQQESQAHE	1	Q8IMQ8	N-Term(iTRAQ8plex)	0.001361	25.93	0.0395669	2	1472.76	-5.88166	0	0.812654	0.49428	0.484452	0.55073	0.576077	0.445662
eVHSGVQEGAR	1	F3YDH3	N-Term(iTRAQ8plex)	0.006424	16.87	0.321747	2	1472.77	-4.73449	0	0.60323	1.02308	0.640046	0.989913	0.763647	0.992329
gGPRPGGFGGGPR	2	Q9V426	N-Term(iTRAQ8plex)	0.002285	12.18	2.08237	3	1472.8	-2.02925	0	0.972358	0.832672	0.850351	0.952776	0.953747	0.969815
rPEcLGPALR	1	A0A0B4K715	N-Term(iTRAQ8plex); C4(Carbamidomethyl)	1.737e-05	17.57	0.773432	3	1472.83	-1.30439	0	1.17752	1.00984	1.05136	0.810709	0.934848	1.22777
eVFDNLk	8	P48610;A8JNP2	N-Term(iTRAQ8plex); K7(iTRAQ8plex)	0.004322	32.23	0.0287238	2	1472.85	-5.01504	0
aLDFIASk	9	M9MS06	N-Term(iTRAQ8plex); K8(iTRAQ8plex)	1.64e-05	39.85	0.00519641	2	1472.88	-7.6759	0	1.06207	0.847138	1.08068	1.03849	1.10523	1.01185
sIHDAIcVVR	4	A1Z8U4;Q9VK69	N-Term(iTRAQ8plex); C7(Carbamidomethyl)	0.0002819	14.96	0.844162	3	1473.81	-4.65203	0
dQIPVVLDDR	3	A1ZA73	N-Term(iTRAQ8plex)	6.099e-05	38	0.00471506	2	1473.82	-3.01062	0	0.681202	0.701988	0.528657	0.598123	0.76214	0.498193
sDTVASTGk	2	Q9VQL7	N-Term(iTRAQ8plex); K9(iTRAQ8plex)	0.0009985	26.39	0.0811689	2	1473.83	-6.75751	0	0.96693	0.793271	1.37793	1.04335	1.25389	0.869099
aLGYYAVVTGR	1	A0A0B4LFB8	N-Term(iTRAQ8plex)	4.856e-06	13.05	1.66471	2	1473.83	-4.15061	0	0.892629	0.834164	0.9398	0.939871	1.04748	0.866591
eQANLYk	2	A8JNU6;Q8IQQ0	N-Term(iTRAQ8plex); K7(iTRAQ8plex)	0.0002734	19.86	0.400195	2	1473.85	-4.7569	0
gITEGVIVEPR	1	Q9VMW7	N-Term(iTRAQ8plex)	9.187e-09	46.67	0.000834203	2	1473.85	-3.35069	0	1.03676	1.04094	0.872775	1.02529	0.926467	0.956185
dAGAIAGLNVLR	4	P29843;O97125	N-Term(iTRAQ8plex)	4.777e-08	42.66	0.00199185	3	1473.86	-4.13238	0
vLIVGGGDGGVAR	2	Q9VHA1	N-Term(iTRAQ8plex)	1.234e-06	30.65	0.0327178	3	1473.86	-2.83469	0	0.91873	0.785661	0.896558	0.799794	0.97043	0.872736
vGGLTPGHk	2	L0MN91;D1YSG0;O76281	N-Term(iTRAQ8plex); K9(iTRAQ8plex)	5.451e-05	32.75	0.0136437	3	1473.89	-4.56021	0
tVELLYk	5	Q0E8E8	N-Term(iTRAQ8plex); K7(iTRAQ8plex)	0.0005598	27.08	0.0331045	2	1473.91	-4.10536	0	0.809562	0.827403	0.921279	0.884394	0.899124	0.911789
aGLQHVLk	1	Q9VA97	N-Term(iTRAQ8plex); K8(iTRAQ8plex)	0.0008678	17.37	0.315158	3	1473.93	-4.27229	0	0.855848	0.911939	0.832301	0.960791	0.840433	0.926659
vAPAPLAVk	3	P46223	N-Term(iTRAQ8plex); K9(iTRAQ8plex)	0.0004105	38.56	0.00204097	3	1473.95	-8.86392	0	1.23016	1.39931	1.29647	1.42832	1.32483	1.41903
yEEFPQAMR	4	O16157	N-Term(iTRAQ8plex)	5.698e-05	31.85	0.00401675	3	1474.73	-0.622883	0	0.993573	0.855854	1.09069	0.999896	1.11983	0.93623
fVNFVQGFGR	4	Q9VDH8	N-Term(iTRAQ8plex)	5.817e-06	35.53	0.00825699	3	1474.81	-1.3556	0	1.22578	0.994748	0.994776	0.881357	1.17692	0.769682
aDEAGYLk	1	A1Z8H1	N-Term(iTRAQ8plex); K8(iTRAQ8plex)	0.002943	28.08	0.0514247	3	1474.83	-5.1083	0	0.952634	1.37094	1.41323	1.97818	1.49724	1.61507
vYASPMAk	3	Q9VM14	N-Term(iTRAQ8plex); K8(iTRAQ8plex)	0.000411	25.33	0.09203	2	1474.85	-6.14341	0	0.935611	0.952259	1.09853	1.09271	0.861263	1.11823
hVcLLPk	1	Q868Z9	N-Term(iTRAQ8plex); C3(Carbamidomethyl); K7(iTRAQ8plex)	0.006103	13.99	1.61805	3	1474.89	-7.68796	0	0.839254	1.02112	0.959441	0.958437	0.808504	0.998227
gGVSHPWk	1	Q9VN93;H5V8F3	N-Term(iTRAQ8plex); K8(iTRAQ8plex)	0.000722	14.3	1.31338	3	1475.85	-2.01084	0
gLATQLHk	1	Q9VEP3	N-Term(iTRAQ8plex); K8(iTRAQ8plex)	0.002739	28.12	0.0413947	2	1475.91	-5.36145	0	0.936221	1.23502	0.898527	1.02027	0.880915	1.09605
dMGIDEHEAR	2	P52486	N-Term(iTRAQ8plex)	0.0005667	28.7	0.00721695	2	1476.7	-2.47949	0	0.965228	1.10019	0.973826	0.926718	1.1169	0.997365
dGSLELmVHR	1	Q9VKV1	N-Term(iTRAQ8plex); M7(Oxidation)	0.001439	11.51	1.25018	3	1476.78	-1.42141	0	0.602116	1.22825	0.550215	1.07108	0.773407	1.30453
dLLDQIGEGGR	13	B8A423;M9ND95;M9NEP1;M9NF46;E1JHJ5	N-Term(iTRAQ8plex)	4.57e-05	46.53	0.000564721	3	1476.79	-2.04389	0
lVIEFQHMR	4	Q9W4P5	N-Term(iTRAQ8plex)	8.708e-06	44.6	0.00118064	3	1476.83	-2.66072	0	1.00312	0.878881	0.973902	0.880723	0.984966	0.938368
vVLPmNSQIR	6	A0A0A0RZ60	N-Term(iTRAQ8plex); M5(Oxidation)	0.001462	31.54	0.024095	3	1476.85	-1.84552	0	1.05911	0.797255	0.823232	0.738256	0.940078	0.619498
aSSVVVSGTPIR	1	Q9VZI8	N-Term(iTRAQ8plex)	2.486e-07	38.33	0.0047887	2	1476.86	-4.51847	0	1.04718	0.884605	0.994306	0.978087	1.01363	1.11355
hIQQQSk	2	Q9I7D3	N-Term(iTRAQ8plex); K7(iTRAQ8plex)	0.006422	20.36	0.263249	3	1476.87	-4.88347	0	1.04256	0.916547	0.947419	0.862243	0.782711	0.774654
tGTITTFk	3	P13060	N-Term(iTRAQ8plex); K8(iTRAQ8plex)	0.002132	17.74	0.549393	2	1476.88	-4.86312	0	1.06833	1.05754	1.0079	0.934127	0.98477	0.970422
vHGDFVTAATR	1	A0A0B4KEX0	N-Term(iTRAQ8plex)	1.023e-06	38.1	0.00446834	3	1477.81	-0.0132819	0	0.978272	0.814168	1.06322	0.941229	1.31916	1.18413
lDAGAVQcLAR	2	M9PEA0	N-Term(iTRAQ8plex); C8(Carbamidomethyl)	3.323e-07	36.53	0.00630308	3	1477.81	-1.80755	0	0.866477	0.933754	0.943654	1.07835	1.0077	0.875135
fLTVMMk	6	P48149;Q7KR04	N-Term(iTRAQ8plex); K7(iTRAQ8plex)	0.002284	26.14	0.0778305	2	1477.87	-5.22189	0
lGDYLITcGY	4	P25843	N-Term(iTRAQ8plex); C8(Carbamidomethyl)	0.0001795	24.69	0.0450003	2	1478.75	-1.97008	0	0.939097	0.995546	1.01509	1.02206	0.983621	0.917537
hNFLLMEDR	2	Q01637	N-Term(iTRAQ8plex)	1.178e-06	42.14	0.0014296	3	1478.77	-1.25991	0	1.03004	0.968915	0.984383	0.908425	1.00969	0.933747
yVLPLGTQQR	6	P02517	N-Term(iTRAQ8plex)	0.001977	22.82	0.172391	3	1478.86	-1.91671	0	0.916202	1.14995	0.826028	1.02308	0.87658	0.95618
dPVSILVk	3	D3DMH8	N-Term(iTRAQ8plex); K8(iTRAQ8plex)	0.003214	23.45	0.11816	3	1478.94	-1.65828	0	1.20822	1.24339	1.13866	0.916812	0.964756	0.878595
qLIVGVNk	8	P08736;P05303	N-Term(iTRAQ8plex); K8(iTRAQ8plex)	0.0002	41.33	0.00165278	2	1478.95	-3.07265	0
yIGDEFEFR	6	Q9VYR1	N-Term(iTRAQ8plex)	0.005629	29.08	0.0102584	2	1479.74	-3.25667	0	0.993247	0.963529	1.02619	1.00694	1.0365	1.0337
fFETHLPER	2	Q9VGJ9	N-Term(iTRAQ8plex)	0.0001633	21.02	0.19174	3	1479.79	-1.66556	0	0.966365	1.02262	1.08083	0.947441	0.991181	0.998137
rEVPPPPDLR	2	A1ZA73	N-Term(iTRAQ8plex)	1.654e-05	41.5	0.00189729	3	1479.86	-0.623146	1	1.16825	0.809723	1.06485	1.04185	1.06085	1.13893
sQQAVNPk	3	Q9V9S8	N-Term(iTRAQ8plex); K8(iTRAQ8plex)	9.103e-05	28.05	0.0365053	2	1479.87	-4.95758	0	0.667843	0.926687	0.863179	1.07862	0.84795	1.32273
gmAFLHSLER	1	Q9V400	N-Term(iTRAQ8plex); M2(Oxidation)	0.0001127	15.53	0.667557	3	1480.79	-0.845669	0	1.02712	1.02592	1.02501	1.00249	0.904557	1.08362
mcLAVALTAAR	3	Q7K569	N-Term(iTRAQ8plex); C2(Carbamidomethyl)	5.146e-10	80.15	2.64215e-07	3	1480.82	-3.21873	0	1.3042	0.918105	1.14202	0.990199	1.29792	0.927962
tAGVSTTDLVGR	2	Q7KTB3	N-Term(iTRAQ8plex)	0.006203	9.97	2.75396	2	1480.82	-2.63329	0	0.508061	0.452448	0.391435	0.393477	0.546067	0.381816
lANSPENk	3	Q0E8X7	N-Term(iTRAQ8plex); K8(iTRAQ8plex)	0.00234	30.46	0.0255457	2	1480.85	-5.45645	0	0.889142	1.33592	1.57011	1.37599	1.17124	1.36155
sHLQIFk	4	P07190	N-Term(iTRAQ8plex); K7(iTRAQ8plex)	0.004781	12.96	1.84879	3	1480.9	-3.3595	0	1.19354	1.27863	1.30136	1.13189	1.09092	1.18551
iGDIVDIk	10	Q9V9M7	N-Term(iTRAQ8plex); K8(iTRAQ8plex)	0.003419	33.94	0.0150358	3	1480.92	-2.51578	0	1.09445	1.08032	1.13602	1.04214	1.0654	1.13517
mYPDGLAALAR	2	Q9W4P5	N-Term(iTRAQ8plex)	1.663e-05	46.31	0.000551966	3	1481.8	-3.28828	0	0.944951	0.906584	0.820555	0.935399	0.954601	1.05117
lIAALVEHGVR	2	Q95T19	N-Term(iTRAQ8plex)	2.385e-07	63.36	2.67564e-05	3	1481.91	-1.83563	0	0.855765	0.53338	0.484952	0.563889	0.920539	0.456644
dAmSHGLk	4	Q9VIE8	N-Term(iTRAQ8plex); M3(Oxidation); K8(iTRAQ8plex)	0.001346	22.01	0.153285	3	1482.81	-4.16013	0	0.877327	0.800079	1.02755	0.89136	0.822725	0.91686
sVFQEHk	2	Q9W0P5	N-Term(iTRAQ8plex); K7(iTRAQ8plex)	0.004523	21.71	0.19595	3	1482.85	-4.24606	0	0.964336	0.892418	1.07904	1.02841	1.08828	0.978381
aGIASEAQk	8	Q9VIE8	N-Term(iTRAQ8plex); K9(iTRAQ8plex)	8.728e-06	53.81	0.000152015	2	1482.87	-5.06103	0	1.13166	1.4779	1.75307	1.52421	1.61796	1.47275
hLQTLGLLQR	1	Q8SXX2	N-Term(iTRAQ8plex)	0.0008112	18.9	0.539132	3	1482.9	-3.65975	0	0.742353	0.72203	0.646306	0.893517	0.875049	0.69687
aADDVISGk	10	Q8IRQ5	N-Term(iTRAQ8plex); K9(iTRAQ8plex)	2.348e-06	40.39	0.00422777	2	1483.85	-6.62829	0	1.17716	1.23311	1.20048	1.3721	1.42848	1.1289
gGEIEGVSk	2	A8DYP0	N-Term(iTRAQ8plex); K9(iTRAQ8plex)	0.000564	35.73	0.0122825	2	1483.85	-4.98297	0	1.12189	1.1051	1.31171	1.28723	1.28219	1.13641
lYSILVTGSAR	1	P91679	N-Term(iTRAQ8plex)	0.0002471	24.54	0.170858	2	1483.87	-5.35642	0	1.08097	0.862574	0.894719	0.878469	0.990176	0.862666
lESTIGQk	5	Q9V3U6	N-Term(iTRAQ8plex); K8(iTRAQ8plex)	0.004157	21.91	0.315965	2	1483.88	-7.28156	0	1.0761	1.2335	1.03246	1.06074	1.06164	1.28463
yQILNPk	3	M9ND95	N-Term(iTRAQ8plex); K7(iTRAQ8plex)	0.004522	30.26	0.0336726	3	1483.91	-1.88964	0	0.967977	0.84197	0.954232	0.947382	0.905151	0.960439
kTGSLLTR	1	Q9V7N5	N-Term(iTRAQ8plex); K1(iTRAQ8plex)	0.005222	5.55	5.19612	3	1483.94	-4.15235	1	0.877014	0.804242	0.923741	0.807915	0.940346	0.84302
qGQQGGHQQGR	2	Q9VUQ5	N-Term(iTRAQ8plex)	6.11e-07	39.08	0.0018292	3	1484.76	-4.05873	0	0.856199	0.856815	0.717239	1.34879	0.687243	0.981059
iSGLIYEETR	15	P84040	N-Term(iTRAQ8plex)	1.024e-05	44.13	0.00117456	3	1484.82	-1.37352	0	1.04229	0.964643	1.10704	0.976069	1.12917	1.03841
aYSDGVHk	5	Q9W401	N-Term(iTRAQ8plex); K8(iTRAQ8plex)	0.0004782	34.11	0.0121685	2	1484.83	-2.98566	0	0.780071	0.598309	0.718146	0.6512	0.927157	0.53619
gcHLIVATPGR	1	Q9VHP0	N-Term(iTRAQ8plex); C2(Carbamidomethyl)	3.1e-05	15.45	0.885241	3	1484.83	-0.608863	0	0.731521	0.912767	0.763618	0.903737	1.07611	0.95148
hEVVSLLLDR	1	A0A0B4LHK4	N-Term(iTRAQ8plex)	0.0001139	25.31	0.133235	3	1484.87	-2.12856	0	1.21926	1.09904	1.09502	0.926701	0.996135	1.05827
lAFMGPLk	5	O16797	N-Term(iTRAQ8plex); K8(iTRAQ8plex)	5.666e-05	35.64	0.00998806	2	1484.91	-3.72524	0	1.0707	1.06977	1.05551	0.995052	1.00257	0.978002
iEIGLFGk	15	Q9W227	N-Term(iTRAQ8plex); K8(iTRAQ8plex)	2.436e-05	40.86	0.0021042	2	1484.92	-3.51211	0	1.04634	1.29899	0.998382	1.19113	1.00052	1.23071
dLVALFAk	4	P13469	N-Term(iTRAQ8plex); K8(iTRAQ8plex)	0.002806	30.87	0.0284417	3	1484.92	-5.94627	0	1.24577	0.841692	1.21403	0.779459	1.08399	0.796054
yQLDDDASVR	14	Q94920	N-Term(iTRAQ8plex)	0.0001245	39.57	0.00149603	2	1485.74	-3.94809	0	0.87454	0.957435	0.868001	0.928805	0.896238	1.09059
hYQAIAEPPR	2	Q9V3Z4	N-Term(iTRAQ8plex)	1.395e-05	20.11	0.213035	3	1485.8	-4.61679	0	0.984521	1.08617	1.10712	1.0747	1.16807	1.07296
eETLIHIGNR	4	A8JNU6;Q8IQQ0	N-Term(iTRAQ8plex)	2.382e-05	46.31	0.000917994	3	1485.83	-4.61088	0
fIYNAVLDAR	1	Q9VG79	N-Term(iTRAQ8plex)	0.0007809	28.08	0.0604493	2	1485.83	-5.35617	0	1.10698	0.900678	1.03805	0.794669	1.08006	0.865141
aEQMLHLALR	1	Q8SYD0	N-Term(iTRAQ8plex)	0.003483	17.14	0.895467	3	1485.84	-7.5437	0	1.10434	1.15251	1.30109	1.30873	1.02639	1.32744
hTNIDTVIIR	4	Q9VD58	N-Term(iTRAQ8plex)	2.103e-07	40.44	0.00451373	3	1485.86	-8.39196	0	0.93721	0.839375	0.992477	0.996211	1.00603	1.04266
aLHYVFk	2	Q9VRD4	N-Term(iTRAQ8plex); K7(iTRAQ8plex)	0.0001264	25.94	0.087611	2	1485.9	-4.80333	0	1.27466	1.24979	1.46327	1.18879	1.30481	1.19121
aGGDNDAAAQHR	4	Q9VE75	N-Term(iTRAQ8plex)	5.787e-09	75.46	1.76357e-07	3	1486.73	-1.36563	0	1.02975	0.694635	1.15206	1.13087	1.16755	0.917309
hLFDEVIGPR	1	A8WHL5	N-Term(iTRAQ8plex)	7.389e-06	32	0.021421	3	1486.83	-2.62517	0	0.895114	0.962258	0.849022	0.861432	0.882612	1.00643
vPSGATPIGDLR	1	Q9VZL3	N-Term(iTRAQ8plex)	8.482e-07	37.15	0.00630301	3	1486.85	-1.07992	0	1.08093	1.11908	0.727477	0.837525	1.01198	0.790381
gLDIPHVk	2	Q9VHP0	N-Term(iTRAQ8plex); K8(iTRAQ8plex)	0.004833	28.2	0.044196	3	1486.91	-7.38274	0	1.0709	1.1939	1.0634	1.07782	0.9616	1.24073
lVVLGHLk	1	O76904	N-Term(iTRAQ8plex); K8(iTRAQ8plex)	0.002573	22.78	0.206938	3	1486.99	-1.76984	0	1.07894	1.12071	1.14425	1.03549	1.10467	1.16083
nYQDETEER	2	Q95029	N-Term(iTRAQ8plex)	5.638e-06	29.33	0.00344209	2	1487.69	-3.61398	0	0.979111	1.40895	0.954195	1.12974	0.878808	1.31797
sDTGVYTLTAR	3	L0MN91;D1YSG0	N-Term(iTRAQ8plex)	7.622e-05	21.23	0.172142	2	1487.8	-1.82825	0
iSEDPSLPVAR	2	Q9V434	N-Term(iTRAQ8plex)	5.445e-05	36.89	0.0064156	2	1487.83	-2.26065	0	0.64347	0.765417	0.427679	0.442817	0.632338	0.568706
iTPLGAGQDVGR	1	Q9VAH9	N-Term(iTRAQ8plex)	0.006251	23.01	0.168262	2	1487.84	-3.66181	0	0.729531	0.695665	0.492846	0.639016	0.709873	0.704415
fDLTGIPPAPR	11	P29844	N-Term(iTRAQ8plex)	5.522e-05	34.75	0.0105179	3	1487.85	-3.09093	0	0.850958	1.00028	0.8903	0.946424	0.862197	0.926466
fELSGIPPAPR	16	P11147	N-Term(iTRAQ8plex)	2.657e-06	44.16	0.00124705	3	1487.85	-0.506511	0	0.853621	1.13735	0.710293	1.04604	0.880057	1.00036
tLELLYk	16	Q7JUS9	N-Term(iTRAQ8plex); K7(iTRAQ8plex)	0.001218	32.4	0.0208022	2	1487.92	-7.77536	0	0.897362	0.902948	1.19151	0.898704	0.965016	0.902624
nEAGSDEAHVR	4	M9NGL3;M9NGK3	N-Term(iTRAQ8plex)	5.527e-07	32.61	0.00592139	3	1488.73	-1.94816	0
tVHADTSAVQR	2	Q9W388	N-Term(iTRAQ8plex)	0.0008304	9.93	2.80485	3	1488.8	-2.17763	0	0.962195	0.887937	0.941234	1.04003	1.14189	0.960389
iAEGEHPk	2	Q9XZ53	N-Term(iTRAQ8plex); K8(iTRAQ8plex)	0.004053	20.9	0.324319	2	1488.86	-5.07433	0	0.784988	0.825554	0.755833	0.686464	0.686517	0.844841
vFGSLETk	11	Q94920	N-Term(iTRAQ8plex); K8(iTRAQ8plex)	1.841e-05	36.64	0.00964628	2	1488.88	-4.66667	0	0.976552	1.00866	1.12969	1.05868	0.997433	1.11484
vLTQFNPLPR	2	Q7KTW5	N-Term(iTRAQ8plex)	8.66e-06	32.02	0.0277916	3	1488.88	-3.02984	0	0.906241	1.12688	0.912816	1.05799	0.90414	0.976574
gSVEFLLHAGR	1	Q9VIH3;Q961S9	N-Term(iTRAQ8plex)	0.0007538	10.1	2.89262	3	1489.83	-6.8021	0
dGLAFSALVHR	2	E1JH62;Q7KJN8;A1Z9J3	N-Term(iTRAQ8plex)	2.235e-07	50.4	0.000295036	3	1489.84	-3.3608	0
dLQNVNITLR	2	P24156	N-Term(iTRAQ8plex)	0.0002176	39.78	0.00381862	3	1489.86	-1.49798	0	1.01241	1.12362	0.917829	0.970844	0.964203	1.04044
vGGQVVETQIR	1	I1WYH6	N-Term(iTRAQ8plex)	9.232e-06	15.88	0.915411	2	1489.87	2.31426	0	1.1432	0.87239	0.675428	0.861861	0.965765	0.910357
iAVSNLHk	2	P48591	N-Term(iTRAQ8plex); K8(iTRAQ8plex)	0.003617	16.11	0.492262	3	1489.93	-1.64993	0	0.982828	0.934456	1.0694	1.05806	0.816059	0.970623
iGPLGLSPk	5	Q9W1B9	N-Term(iTRAQ8plex); K9(iTRAQ8plex)	9.657e-05	39.48	0.00193314	2	1489.95	-4.19647	0	1.08572	1.12151	0.997934	0.935437	0.915019	1.04703
gASYDEIk	9	P07487	N-Term(iTRAQ8plex); K8(iTRAQ8plex)	2.265e-05	38.12	0.00586617	2	1490.82	-5.15114	0	1.19345	1.30235	1.22856	1.28431	1.00347	1.33871
lVGFDLEHTR	2	B3DN36	N-Term(iTRAQ8plex)	5.662e-06	22.98	0.186295	3	1490.83	-1.08718	0	1.12666	0.840544	0.950676	0.822365	0.937275	0.75115
dLDQYTk	3	Q8IPE8	N-Term(iTRAQ8plex); K7(iTRAQ8plex)	0.004025	28.93	0.0449703	2	1490.83	-1.13225	0	1.03137	1.28405	1.15027	1.42091	1.12741	1.22637
dLLEPYPALR	14	P41043;A0A0B4KFT5	N-Term(iTRAQ8plex)	4.964e-05	36.4	0.00794931	3	1490.85	-4.01673	0
vILPFPETDR	1	Q9VG81	N-Term(iTRAQ8plex)	0.001128	22.3	0.211984	3	1490.84	-6.1728	0	0.837919	0.975227	0.922015	0.995899	1.15109	1.00227
aLVPGAGAFEVR	3	Q9VXQ5	N-Term(iTRAQ8plex)	1.356e-05	34.68	0.0129355	3	1490.86	-5.18283	0	0.896154	0.866095	0.593464	0.790469	0.673301	0.765161
nIHEIEk	12	B8A423;M9ND95;M9NEP1;M9NF46;E1JHJ5	N-Term(iTRAQ8plex); K7(iTRAQ8plex)	7.628e-05	34.6	0.012968	2	1490.87	-4.8319	0
dLAHALDk	2	Q9VEH0	N-Term(iTRAQ8plex); K8(iTRAQ8plex)	0.004653	17.98	0.601059	3	1490.87	-2.92348	0	1.07795	1.0655	1.1817	0.933776	0.916666	0.963359
qVLSGDTVVIR	3	Q9W0S7	N-Term(iTRAQ8plex)	3.318e-07	69.81	3.14983e-06	3	1490.88	-3.31454	0	1.02436	1.168	0.881562	0.943266	0.916452	1.07442
lETAALHk	3	P21914	N-Term(iTRAQ8plex); K8(iTRAQ8plex)	0.003728	35.79	0.007329	3	1490.9	-11.4202	0	1.12305	1.05251	1.01875	1.14786	0.947784	1.09569
vLASLSTGVIAR	1	Q24492	N-Term(iTRAQ8plex)	0.0003976	28.3	0.041415	2	1490.91	-4.91078	0	0.898544	0.917326	0.732788	0.805092	0.867999	0.803319
tFLIVPELVR	2	Q9VWV4	N-Term(iTRAQ8plex)	0.001811	21.8	0.154933	2	1490.92	-2.1214	0	0.953043	0.959517	0.939785	1.0059	1.05993	0.915052
lGLWVHcFR	1	Q8T047	N-Term(iTRAQ8plex); C7(Carbamidomethyl)	0.0001041	22.46	0.185303	3	1491.82	-2.95283	0	0.906141	1.147	0.927085	1.00393	0.74417	0.802948
aWNDHLk	2	Q95U15;Q70VI1;E1JIK9	N-Term(iTRAQ8plex); K7(iTRAQ8plex)	0.005501	12.69	1.74669	3	1491.85	-0.336646	0
eTLQQHk	1	Q9VAY2	N-Term(iTRAQ8plex); K7(iTRAQ8plex)	0.003553	23.31	0.143264	2	1491.87	-2.94722	0	0.910403	1.20275	0.814463	0.895922	0.998488	1.00739
lIGPLPTSHPR	1	Q8IQ82	N-Term(iTRAQ8plex)	2.085e-05	28.48	0.0399465	3	1491.89	-4.3773	0	0.807584	0.789499	0.692783	0.922795	0.772891	0.794373
fVVYVEk	4	Q9VVU2	N-Term(iTRAQ8plex); K7(iTRAQ8plex)	0.0001399	33.57	0.0103073	2	1491.9	-3.60522	0	1.12219	1.00693	1.15211	0.922728	1.05512	1.0357
lFELAYk	11	P29845	N-Term(iTRAQ8plex); K7(iTRAQ8plex)	0.003463	30.09	0.0233119	3	1491.9	-4.16654	0	0.975936	1.00244	1.00339	1.05636	0.968619	1.11319
lTNTHLGk	9	B8A423;M9ND95;M9NEP1;M9NF46;E1JHJ5	N-Term(iTRAQ8plex); K8(iTRAQ8plex)	7.017e-06	37.91	0.00389148	2	1491.9	-7.53794	0
rLFQGNALLR	1	P55935	N-Term(iTRAQ8plex)	0.0003868	24.94	0.0698967	3	1491.9	-0.803941	1	1.01969	1.16994	1.11419	0.857676	0.909642	0.919694
hALISQSk	3	Q94522	N-Term(iTRAQ8plex); K8(iTRAQ8plex)	0.00097	25.37	0.0650501	3	1491.9	-4.51952	0	0.986063	1.18652	1.14668	1.10267	0.942705	1.27481
vLLLLTMTQR	1	D0Z768	N-Term(iTRAQ8plex)	2.238e-05	37.44	0.00375028	3	1491.92	-0.917637	0	0.876717	0.658388	0.530618	0.540624	0.763093	0.490722
lGVPISAVk	3	Q8MQS7	N-Term(iTRAQ8plex); K9(iTRAQ8plex)	3.112e-05	32.74	0.00537429	3	1491.96	-4.97339	0	1.26986	1.29431	1.40381	1.37679	1.20617	1.30104
dDHDEEcLR	2	P48810	N-Term(iTRAQ8plex); C7(Carbamidomethyl)	0.003608	3.8	0.415882	3	1492.66	-1.63574	0	0.747005	0.863018	0.871849	0.907463	0.90236	0.948017
rAEAEEEQAR	4	A1ZA73	N-Term(iTRAQ8plex)	3.057e-08	33.51	0.00704137	2	1492.76	-2.93494	1	0.727499	0.666182	0.748947	0.813635	0.746954	1.36232
tGGPLTVcDIR	4	A1Z7H3	N-Term(iTRAQ8plex); C8(Carbamidomethyl)	1.624e-05	39.87	0.00269961	3	1492.81	-0.335041	0	1.07341	0.88987	0.817382	0.870675	0.879587	0.931425
lVIEFQHmR	2	Q9W4P5	N-Term(iTRAQ8plex); M8(Oxidation)	1.741e-05	46.64	0.000637305	3	1492.82	-2.45588	0	1.04486	0.895348	0.992718	0.947909	1.03896	1.01069
vTVNTGVDDIR	2	Q8SZV3	N-Term(iTRAQ8plex)	6.141e-05	22.96	0.146942	3	1492.83	1.81496	0	0.775156	0.630681	0.560012	0.531408	0.799742	0.529429
tESELLELVR	2	Q9VIV8	N-Term(iTRAQ8plex)	1.99e-06	44.87	0.000995431	3	1492.85	-3.80911	0	0.873603	1.39397	0.823958	0.932432	1.02499	1.10942
aTEEHIGk	1	E1JGM9	N-Term(iTRAQ8plex); K8(iTRAQ8plex)	0.002065	24.55	0.103472	2	1492.85	-6.14853	0	0.904276	1.06438	1.0475	1.0478	0.913092	0.925979
iLVLELGk	4	Q9I7M3	N-Term(iTRAQ8plex); K8(iTRAQ8plex)	0.0001216	33.64	0.0064012	2	1492.98	-5.68596	0	1.17299	0.872644	1.1853	0.848317	1.12497	0.878124
lVGDETTDALR	1	Q9VE79	N-Term(iTRAQ8plex)	0.0006321	13.96	1.10894	2	1493.81	-3.43509	0	1.00842	1.39331	0.722738	0.898163	0.931463	1.09719
lVVTQTDEER	1	Q9W4D2	N-Term(iTRAQ8plex)	0.0005469	21.45	0.197656	2	1493.81	-2.69293	0	0.787744	0.695514	0.708431	0.678348	0.935584	0.737721
dSTLIMQLLR	7	D3DMY5;P29310	N-Term(iTRAQ8plex)	1.947e-06	48.89	0.000457092	3	1493.86	-2.90399	0
iVEYAYk	4	H7BWS6	N-Term(iTRAQ8plex); K7(iTRAQ8plex)	0.003171	11.61	2.33301	2	1493.88	-2.04919	0	1.16197	1.21627	1.32351	1.27817	1.06589	1.37803
sAEFLLQLLR	12	Q9W3W8	N-Term(iTRAQ8plex)	5.185e-07	56.68	5.89579e-05	3	1493.9	-1.71238	0	1.13944	0.850018	0.972826	0.668959	1.05728	0.851352
gGQYFNIHVR	1	Q9V7Y2	N-Term(iTRAQ8plex)	0.0002549	23.7	0.140558	2	1494.81	-2.92251	0	1.06469	1.01917	0.960222	0.918543	0.860255	1.12581
gDQYYIk	2	L0MN91;D1YSG0	N-Term(iTRAQ8plex); K7(iTRAQ8plex)	0.006304	26.44	0.0753595	2	1494.83	-5.80277	0
vEEERPk	2	Q7PLL3	N-Term(iTRAQ8plex); K7(iTRAQ8plex)	0.00357	22.82	0.153846	2	1494.87	-3.71385	0	0.970639	1.05856	0.865371	0.940449	0.866111	0.990231
gASPAPTASk	5	M9ND95;E1JHJ5	N-Term(iTRAQ8plex); K10(iTRAQ8plex)	9.595e-05	33.91	0.0126607	2	1494.87	-2.16231	0
lHDQFVk	2	Q8SXQ1	N-Term(iTRAQ8plex); K7(iTRAQ8plex)	0.0006716	25.13	0.100817	2	1494.88	-4.68115	0	0.986431	1.12747	1.2429	1.20174	1.0551	1.19616
rVYASILNVR	2	Q9VQL7;Q9VQL6	N-Term(iTRAQ8plex)	0.0001467	9.12	5.15563	3	1494.91	2.24898	1
lVEEGLVk	3	M9PI17	N-Term(iTRAQ8plex); K8(iTRAQ8plex)	0.0003922	41.73	0.00278307	2	1494.93	-3.07152	0	0.979584	1.07876	0.975192	0.966546	0.931566	1.14096
vSELPTLk	1	Q9VM18	N-Term(iTRAQ8plex); K8(iTRAQ8plex)	0.006607	10.84	3.33364	3	1494.93	-5.07441	0	0.952943	0.958865	1.15843	1.10998	1.20816	1.14971
eNIVIFAETR	2	A1Z7H3	N-Term(iTRAQ8plex)	5.761e-05	26.54	0.0592258	3	1495.84	0.0384339	0	0.965144	0.861709	0.748543	0.791476	0.842104	0.804799
lTLAEVFDQR	2	Q27889	N-Term(iTRAQ8plex)	8.311e-05	40.76	0.00227913	3	1495.84	-1.6141	0	0.941095	1.11835	0.966009	0.974266	1.00299	1.03571
fDLMYAk	7	P06603;P06604;K7WSB4	N-Term(iTRAQ8plex); K7(iTRAQ8plex)	0.000664	27.9	0.0434645	2	1495.84	-4.15634	0
qLLALTFETR	3	Q7KV27	N-Term(iTRAQ8plex)	1.74e-06	44.51	0.000915083	3	1495.87	-3.90103	0	0.823049	1.14855	0.860867	0.928654	0.910764	1.04136
lSILYPATTGR	1	Q95SB0	N-Term(iTRAQ8plex)	0.0002517	10.57	2.18373	2	1495.87	-2.8653	0	0.949867	1.01159	0.987305	0.914718	0.96118	1.11416
eLEALNAk	16	B8A423;M9ND95;M9NEP1;M9NF46;E1JHJ5	N-Term(iTRAQ8plex); K8(iTRAQ8plex)	4.976e-05	43.18	0.00186325	2	1495.89	-5.02651	0
sYTLYLk	2	Q9VGS2	N-Term(iTRAQ8plex); K7(iTRAQ8plex)	0.004438	25.23	0.120416	2	1495.89	-5.56543	0	1.08348	1.15347	1.19177	0.9331	1.13329	0.977367
iHFFPVk	2	A1Z803	N-Term(iTRAQ8plex); K7(iTRAQ8plex)	0.002082	15.85	1.15317	3	1495.92	-2.35117	0	0.972524	1.26283	1.12541	1.1711	0.977837	1.29108
gLTLDQIk	9	A0A0B4LGB7	N-Term(iTRAQ8plex); K8(iTRAQ8plex)	0.0002233	41.77	0.00290724	2	1495.92	-5.11003	0	1.05316	1.04059	1.25566	1.14483	1.12285	1.06695
tQTVVVSSDTR	1	A1Z9J3	N-Term(iTRAQ8plex)	0.0001645	25.75	0.0645226	2	1496.82	-2.62316	0	0.509615	0.459168	0.41742	0.483911	0.493356	0.61961
dIDFNHk	2	P10676;M9PCU0	N-Term(iTRAQ8plex); K7(iTRAQ8plex)	0.004262	24.63	0.0878092	3	1496.83	-3.09972	0
tVHAAFDk	2	Q9V7Y2	N-Term(iTRAQ8plex); K8(iTRAQ8plex)	2.515e-05	34.63	0.0113119	2	1496.86	-4.20032	0	0.955373	1.01243	1.18728	1.03237	1.0311	1.10248
lFGNYFk	12	Q9W1C9	N-Term(iTRAQ8plex); K7(iTRAQ8plex)	0.005655	27.51	0.0600563	2	1496.86	-7.45012	0	0.948591	1.2455	1.29	1.20935	1.03969	1.04275
eDLAALEk	8	P06603;P06604	N-Term(iTRAQ8plex); K8(iTRAQ8plex)	1.562e-05	45.46	0.000891739	2	1496.87	-5.11225	0
dLLSALEk	11	Q9V496	N-Term(iTRAQ8plex); K8(iTRAQ8plex)	1.434e-05	41.23	0.00287782	2	1496.91	-6.09275	0	1.00807	0.875685	1.04321	0.967926	1.09817	0.825432
tLVLLGAHGVGR	1	Q24210	N-Term(iTRAQ8plex)	4.219e-06	17.63	0.670488	3	1496.92	-2.6158	0	1.14088	0.968485	1.40841	1.06842	1.18351	1.18869
yETVSIPTQR	1	A0ANV7	N-Term(iTRAQ8plex)	2.149e-05	14.86	0.862192	2	1497.82	-0.741879	0	0.82551	0.875402	0.650062	0.7396	0.781854	0.808444
vTLGPHEDVAR	1	Q9VCQ7	N-Term(iTRAQ8plex)	4.793e-06	17.96	0.472669	3	1497.83	-4.76399	0	0.888744	1.02475	0.922244	1.11685	1.02667	0.945039
eFHEVTk	4	Q9VSW1	N-Term(iTRAQ8plex); K7(iTRAQ8plex)	0.001543	26.85	0.0640268	2	1497.84	-6.31731	0	1.06257	1.20221	1.42494	1.24781	1.27488	1.30066
vMDHFIk	3	P29844	N-Term(iTRAQ8plex); K7(iTRAQ8plex)	0.006015	22.9	0.212068	3	1497.86	-7.99273	0	0.977803	1.27457	1.08273	1.11909	0.859817	1.20103
iNRPPLSLQR	2	Q9VS34	N-Term(iTRAQ8plex)	0.003595	7.47	7.95029	3	1497.91	-3.44987	0	1.15234	0.906433	0.988757	0.934672	0.999524	0.91132
lSEIVLHNLR	1	M9PFK6	N-Term(iTRAQ8plex)	0.0006159	18.99	0.551419	3	1497.9	-0.468994	0	1.162	0.861422	2.01862	1.02132	0.797655	1.05185
hLEPDTVVER	2	P35416;M9NDM6	N-Term(iTRAQ8plex)	1.114e-07	45.89	0.00073554	3	1498.81	-2.50157	0
aTYETILVER	1	Q24524	N-Term(iTRAQ8plex)	2.067e-05	18.05	0.534262	2	1498.84	-3.20086	0	1.02449	1.13212	0.831496	0.827393	1.05147	1.03468
aVLPHLLk	1	Q9U1L2	N-Term(iTRAQ8plex); K8(iTRAQ8plex)	0.001469	27.19	0.0221543	3	1498.98	-6.64181	0	1.2071	0.917022	1.35603	1.13831	1.26679	0.992542
vGGAEFEALmR	1	Q02645;A0A0B4K7A5	N-Term(iTRAQ8plex); M10(Oxidation)	0.0002216	22.48	0.0802211	2	1499.78	-1.96656	0
iANLEYSMVR	1	M9PEA0	N-Term(iTRAQ8plex)	7.824e-05	7	5.28745	2	1499.82	-1.30075	0	0.843857	0.747585	0.736616	0.714647	0.824268	0.680884
qGDIIGVNHSR	1	Q9VXN4	N-Term(iTRAQ8plex)	0.0003331	13.41	1.2085	3	1499.82	-3.6869	0	0.961423	1.06206	0.758419	0.671278	0.929917	0.743365
aLSELVAIHSR	1	Q7PLL6	N-Term(iTRAQ8plex)	4.531e-08	50.66	0.000403307	3	1499.88	-4.18611	0	1.24098	1.17181	1.13209	1.08699	1.18002	1.10055
sVVEFDTPFR	2	Q8IRG6	N-Term(iTRAQ8plex)	0.0002113	10.38	1.43847	2	1500.8	0.206068	0	0.851276	1.01035	0.802988	0.966558	0.927662	0.990583
aADVDLGLVAPR	1	Q9VT55	N-Term(iTRAQ8plex)	0.001415	14.39	1.47022	2	1500.86	-6.81823	0	0.817876	0.749813	0.593866	0.861049	0.87967	0.876821
lETSSIDk	4	P20477	N-Term(iTRAQ8plex); K8(iTRAQ8plex)	0.001069	13.38	1.81613	2	1500.86	-6.49927	0	0.938257	1.20389	1.03973	1.21316	1.07069	1.2027
lHEFAVVLLR	5	Q95TZ7	N-Term(iTRAQ8plex)	1.365e-07	53.49	0.000130061	3	1500.92	-2.91257	0	0.851831	0.711671	1.20259	1.05235	1.03334	0.887381
gDLIAYLk	15	P84029	N-Term(iTRAQ8plex); K8(iTRAQ8plex)	0.0007198	46.44	0.000683229	3	1500.92	-5.02656	0	1.04761	0.876537	1.35626	0.831004	1.06431	0.756574
nAGEmIDk	4	O01666	N-Term(iTRAQ8plex); M5(Oxidation); K8(iTRAQ8plex)	0.006517	17.86	0.338821	3	1501.81	-5.8495	0	1.01732	1.03878	1.31508	0.988965	1.10639	0.885496
gLcGAVHTGVAR	10	O01666	N-Term(iTRAQ8plex); C3(Carbamidomethyl)	2.003e-08	39.44	0.00229232	2	1501.81	-7.82491	0	0.974389	1.02861	1.1151	1.10279	1.06421	0.985357
lVLSQTEDHR	3	Q9VE75	N-Term(iTRAQ8plex)	0.0001496	26.06	0.0613162	3	1501.82	-2.98106	0	0.903892	0.789702	0.707928	0.851687	0.947538	0.574377
gVPFLVTHDGR	6	P41042	N-Term(iTRAQ8plex)	1.346e-07	50.59	0.000275422	3	1501.84	-1.20032	0	1.04903	1.05641	1.00841	1.07412	0.992093	1.14611
yLQNFFPLR	2	M9NEV7	N-Term(iTRAQ8plex)	2.841e-05	36.33	0.00779911	3	1501.85	-0.571861	0	1.0495	1.14571	1.10925	1.16565	1.16815	0.907415
tPIQNQLDLR	3	M9PEA0	N-Term(iTRAQ8plex)	0.0005839	22.77	0.192354	3	1501.86	-4.2292	0	0.877644	0.727516	0.701929	0.699901	0.863201	0.709711
rNEYLAk	2	Q9VQM2	N-Term(iTRAQ8plex); K7(iTRAQ8plex)	0.002127	12.27	2.49622	3	1501.89	-2.58312	1	0.953276	0.805473	1.08201	0.869086	0.975172	0.851123
dNIFEEk	4	Q8SY69	N-Term(iTRAQ8plex); K7(iTRAQ8plex)	0.002141	38.08	0.00554702	2	1502.82	-7.47227	0	1.01882	1.0685	1.22321	1.11578	1.06333	1.09777
dTNILVPGVDR	1	Q8MT58	N-Term(iTRAQ8plex)	0.006567	19.87	0.383819	2	1502.84	-4.94233	0	0.952057	0.771563	0.775203	0.8743	1.09249	0.847734
lVQEQELAIR	1	O44386	N-Term(iTRAQ8plex)	0.0002157	15.56	0.888118	2	1502.88	-2.66994	0	0.813102	0.948006	0.778464	0.945727	0.985659	0.997275
lDFIVIEPPR	3	G4LTX1	N-Term(iTRAQ8plex)	3.121e-06	31.12	0.0246871	2	1502.88	-5.10779	0	0.839736	0.896225	0.787828	0.919319	1.0434	0.822116
aAVVGMTLPIAR	5	O18404	N-Term(iTRAQ8plex)	5.091e-07	46.35	0.000828469	3	1502.9	0.323898	0	0.949073	0.932267	0.780878	0.825109	0.823924	0.854969
sAPLAVAAPFVR	1	O97062	N-Term(iTRAQ8plex)	9.569e-05	23.37	0.154876	2	1502.9	-2.19004	0	0.807774	0.904691	0.927584	0.974997	1.07142	0.969109
aVFPSIVGRPR	56	P10987;P83967;P02572;E1JGP0;P02574	N-Term(iTRAQ8plex)	7.394e-07	41.68	0.00245193	3	1502.91	-2.34079	0
vSLLQISVPSR	6	Q9Y119	N-Term(iTRAQ8plex)	7.1e-06	37.76	0.00525095	3	1502.92	-3.79766	0	1.13626	0.866199	1.04334	0.986003	1.20067	1.01685
vHLVLDAk	1	D1KS75;Q9VSL3	N-Term(iTRAQ8plex); K8(iTRAQ8plex)	0.0003455	27.22	0.0773856	3	1502.94	-5.08336	0
iILPEGSSDIR	2	Q76NQ0	N-Term(iTRAQ8plex)	0.0006496	27.19	0.0668449	3	1503.86	-4.02392	0	0.941442	0.93473	0.714672	0.829462	0.988663	0.794733
sTPSIITPDIR	2	L0MN91;D1YSG0	N-Term(iTRAQ8plex)	0.00607	22.02	0.259388	3	1503.87	3.5925	0
dAGTIAGLNVLR	12	P11147	N-Term(iTRAQ8plex)	3.099e-07	44.74	0.00137988	3	1503.87	-3.52291	0	0.973311	1.19239	0.920008	1.08325	0.972074	1.12054
aAELTLLNAQR	2	Q9VU75	N-Term(iTRAQ8plex)	6.374e-05	24.36	0.152255	3	1503.88	-2.96836	0	0.736253	0.688224	0.749362	0.777617	0.755839	0.731868
aVANTTAALVLR	1	M9PEJ8	N-Term(iTRAQ8plex)	0.003532	18.58	0.445149	2	1503.91	-3.82029	0	0.56366	0.43035	0.614211	0.501862	0.477754	0.473067
tAVETAILLLR	7	P48605	N-Term(iTRAQ8plex)	4.984e-07	52.09	0.000211053	3	1503.93	-5.17078	0	0.803215	0.970043	0.778625	0.696548	0.994032	0.939748
lTQIFLPLVR	2	Q7K3N4	N-Term(iTRAQ8plex)	1.416e-06	37.53	0.00430913	3	1503.95	-3.07483	0	1.30856	0.756566	1.41162	0.821066	1.16825	0.884267
gATQAGQNLGAGR	10	P14318	N-Term(iTRAQ8plex)	6.294e-08	47.29	0.000480593	3	1504.81	-5.26095	0	0.93048	0.968125	1.06074	0.990121	0.880301	0.804983
eDIDIAVQAAR	1	Q9VLC5	N-Term(iTRAQ8plex)	7.98e-07	26.5	0.078803	2	1504.82	-3.6525	0	0.924876	0.864283	0.767388	0.855093	0.779152	0.867193
fHPGLNVGFGR	1	Q4V6F3	N-Term(iTRAQ8plex)	0.0001657	17.74	0.583047	3	1504.82	-5.22923	0	0.998798	1.12007	0.999519	0.89996	0.974681	1.00748
gATYDEIk	11	P07486	N-Term(iTRAQ8plex); K8(iTRAQ8plex)	0.0002674	39.33	0.00423552	2	1504.83	-9.0135	0	1.01016	1.11856	1.27566	1.16928	1.06132	1.13436
dGHTPLEk	1	Q9V400	N-Term(iTRAQ8plex); K8(iTRAQ8plex)	0.001798	17	0.77915	3	1504.85	-5.68256	0	1.01223	0.899777	0.960509	1.09126	1.13512	0.927111
iAVNVQQVSSR	2	M9PCM8	N-Term(iTRAQ8plex)	3.467e-05	14.18	1.29861	2	1504.87	-0.48389	0	0.845466	0.770428	0.92946	0.922256	1.05325	0.7909
eSLPLLIFLR	18	P41042	N-Term(iTRAQ8plex)	6.602e-06	47.36	0.000575755	3	1504.93	-4.54032	0	0.997374	0.696496	0.763702	0.552781	0.93977	0.866815
lRDSELELAR	1	P40797	N-Term(iTRAQ8plex)	0.002331	9.61	3.77962	3	1505.86	-2.28999	1	0.928194	1.05772	1.0685	1.01838	1.09402	1.04906
dSDLVVAcAPR	2	P12080	N-Term(iTRAQ8plex); C8(Carbamidomethyl)	7.09e-05	23.99	0.0668367	3	1506.78	-4.94404	0	0.928456	0.802203	0.857871	0.811303	0.994328	0.837043
tVAMHEVFLR	1	Q9VLQ9	N-Term(iTRAQ8plex)	0.0001513	8.25	4.93758	2	1506.84	-3.21363	0	0.895949	1.03291	0.992131	1.01848	1.01224	1.09564
tGVENFAIVPR	1	Q9VG79	N-Term(iTRAQ8plex)	1.643e-05	27.08	0.0649357	3	1506.85	-4.63938	0	0.970495	0.699689	0.650009	0.937977	1.29549	0.983349
cIADLSALALR	8	Q94516	N-Term(iTRAQ8plex); C1(Carbamidomethyl)	3.487e-08	63.92	1.26721e-05	3	1506.86	-4.08363	0	0.9481	0.849339	1.06915	1.0502	0.948657	1.05208
dLQMINISLR	4	A8DYI6	N-Term(iTRAQ8plex)	8.208e-05	41.84	0.00210466	3	1506.85	-4.44552	0	1.01201	1.01187	0.957467	0.96023	1.05581	1.02452
tVLVNMAEVAR	1	Q9VXK6	N-Term(iTRAQ8plex)	0.003008	12.59	1.66895	2	1506.86	-3.63313	0	0.878247	0.800087	0.590848	0.681893	0.756054	0.733919
rPEFASVLQR	1	Q7JYW9	N-Term(iTRAQ8plex)	3.623e-07	35.05	0.00933135	3	1506.87	-2.55303	0	0.870535	0.842633	0.898762	0.856296	0.82102	0.919094
eHLVSADk	2	P15215	N-Term(iTRAQ8plex); K8(iTRAQ8plex)	0.003365	22.74	0.141541	3	1506.87	-3.80807	0	1.10739	0.965223	1.09168	0.991579	1.08788	1.01758
sSTGAALLDVIR	1	Q9V4S8	N-Term(iTRAQ8plex)	1.464e-06	26.99	0.0482967	2	1506.87	-3.09907	0	1.01482	0.955456	0.94861	0.900921	0.949912	0.998197
hSIDVISk	5	Q9V496	N-Term(iTRAQ8plex); K8(iTRAQ8plex)	1.705e-05	36.63	0.00469303	2	1506.9	-7.64896	0	1.01659	1.16645	1.11376	1.05326	1.00451	1.06678
iVLAAAGGVk	19	Q9VFF0	N-Term(iTRAQ8plex); K10(iTRAQ8plex)	5.345e-07	44.87	0.000659819	3	1506.97	-6.63504	0	0.974006	0.987459	1.10415	0.925081	0.924254	1.11225
iGLQVAAVk	4	O02649	N-Term(iTRAQ8plex); K9(iTRAQ8plex)	1.553e-06	40.82	0.00167658	2	1506.97	-6.70049	0	1.11417	1.15492	0.987522	1.01977	0.938262	1.149
dGSHLDSGPYR	2	L0MN91;D1YSG0;O76281	N-Term(iTRAQ8plex)	3.81e-05	19.61	0.0809528	2	1507.74	-1.60665	0
yYTQMQTIR	4	Q9W4H6	N-Term(iTRAQ8plex)	0.0001364	20.85	0.136492	2	1507.78	-3.26482	0	0.977332	0.89925	0.980457	0.939759	0.965534	0.914423
dLLEAQDMIR	2	P46150	N-Term(iTRAQ8plex)	7.614e-07	52.12	0.000139938	2	1507.8	-3.46771	0	0.955424	1.11516	1.00262	0.987763	1.01497	1.02194
aRPIGELYER	1	Q9Y143	N-Term(iTRAQ8plex)	0.003192	11.78	1.63281	3	1507.85	-4.00939	0	0.918152	0.929161	0.916463	1.12879	0.988835	1.01374
gPLMTPVGk	5	Q9VWH4	N-Term(iTRAQ8plex); K9(iTRAQ8plex)	8.804e-05	37.59	0.00384939	2	1507.91	-2.45251	0	0.948061	0.888342	1.04449	0.887085	1.01432	1.0089
lIAENLVk	6	Q9VAC1	N-Term(iTRAQ8plex); K8(iTRAQ8plex)	0.005565	40.18	0.00180367	3	1507.96	-7.04988	0	0.973164	1.43753	1.23201	1.41178	1.15069	1.36653
nIADILLk	19	Q9XTL9	N-Term(iTRAQ8plex); K8(iTRAQ8plex)	8.204e-06	48.32	0.000281212	2	1507.96	-4.83504	0	1.08985	0.939509	1.27773	1.01754	1.192	1.08836
dGHEIYEDAR	2	A8DYP0	N-Term(iTRAQ8plex)	2.525e-07	36.79	0.00116223	2	1508.72	-3.39305	0	0.946327	0.891471	0.969863	1.10763	1.06391	0.917009
nQLEEESEAR	7	P35415	N-Term(iTRAQ8plex)	2.46e-05	41.83	0.000708637	2	1508.75	-1.70839	0	1.03366	1.01544	1.13139	1.09436	1.17304	1.07509
iNDVDVFNLR	3	A1ZA47;G3JX30;G3JX32;A0A126GUN6	N-Term(iTRAQ8plex)	7.286e-06	45.67	0.000745303	3	1508.83	-2.67929	0
tEDVAHTk	2	A8JRB8	N-Term(iTRAQ8plex); K8(iTRAQ8plex)	7.422e-06	31.46	0.0190056	2	1508.85	-3.76164	0	0.955379	0.852984	1.04093	0.916716	0.960106	0.927594
iTHIYSTTLR	10	A0A0B4LGB7	N-Term(iTRAQ8plex)	8.193e-06	31.45	0.0184765	3	1508.87	-2.68159	0	0.990084	0.888452	1.08988	0.996058	1.07688	0.925556
vVAPPSPDLGPR	1	Q8MLV1	N-Term(iTRAQ8plex)	0.0006505	22.75	0.138295	2	1508.87	-3.59574	0	0.788895	0.788713	0.58312	0.608436	0.735851	0.567806
gSAITGPVAk	3	P48159	N-Term(iTRAQ8plex); K10(iTRAQ8plex)	2.529e-06	52.26	0.000188688	2	1508.92	-3.21908	0	1.55823	1.5524	1.72731	2.10647	1.9086	1.76055
vIGVNLTGk	11	Q9VIE8	N-Term(iTRAQ8plex); K9(iTRAQ8plex)	2.58e-06	43.75	0.00143377	2	1508.96	-2.81653	0	1.08114	1.00019	1.22974	1.01115	1.07896	1.15114
iAGHPLAQNER	2	Q9VG51	N-Term(iTRAQ8plex)	3.981e-06	34.38	0.0114533	3	1509.84	-1.79496	0	0.961803	0.993021	0.945433	0.886889	0.96644	0.881814
dSTLImQLLR	3	D3DMY5;P29310	N-Term(iTRAQ8plex); M6(Oxidation)	3.504e-05	39.2	0.00417787	3	1509.85	-4.15417	0
vFFSSIRPPR	2	Q9W0S7	N-Term(iTRAQ8plex)	0.000939	7.48	6.12765	3	1509.88	-3.45543	0	1.04827	0.861852	0.996898	0.741978	1.01161	0.922609
vYYDLTk	2	A8JNU6;Q8IQQ0	N-Term(iTRAQ8plex); K7(iTRAQ8plex)	0.002732	25.22	0.110924	2	1509.88	1.4245	0
lFGVSTLDVVR	14	Q9VEB1	N-Term(iTRAQ8plex)	4.988e-07	62.34	2.22001e-05	3	1509.89	-2.43275	0	0.894972	0.854493	0.999543	0.873333	0.953238	0.899088
dLISNVLk	6	Q9VQL7	N-Term(iTRAQ8plex); K8(iTRAQ8plex)	1.299e-05	45.64	0.00130445	2	1509.94	-2.24959	0	1.2043	1.01755	1.11535	0.984166	1.19243	0.9938
nYTNVANALAR	2	Q9VAJ9	N-Term(iTRAQ8plex)	8.636e-08	29.99	0.0312719	2	1510.82	-2.04167	0	0.936027	1.04301	1.07138	1.0379	1.05324	0.945882
rPSLAPEPPSR	2	L0MN91;D1YSG0	N-Term(iTRAQ8plex)	3.627e-06	24.41	0.125879	3	1510.86	-1.28464	0
vNLEGDQk	4	Q9VU35	N-Term(iTRAQ8plex); K8(iTRAQ8plex)	0.0005141	26.01	0.0890922	3	1510.86	-4.89962	0	0.884139	1.25546	1.00617	1.22227	0.933967	1.15965
gLVPLIYk	14	O62619	N-Term(iTRAQ8plex); K8(iTRAQ8plex)	0.003545	44.05	0.00064739	2	1510.97	-5.8064	0	1.05958	1.02821	1.18496	0.978578	1.10054	1.01352
vDPFDVcLSR	1	Q9W3F6	N-Term(iTRAQ8plex); C7(Carbamidomethyl)	0.0001858	21.06	0.105763	2	1511.78	-4.2787	0	0.966168	1.21483	0.904985	1.11218	0.864811	1.19254
dEAEHLLQPR	1	Q7KSQ2	N-Term(iTRAQ8plex)	0.002064	2.85	10.4279	3	1511.8	-6.82722	0	1.06234	1.067	1.14737	1.24499	1.25892	1.03603
tLDDFILGSAR	5	Q8SXD0	N-Term(iTRAQ8plex)	4.518e-06	39.9	0.00287034	3	1511.83	-2.39514	0	0.860731	0.950282	1.00803	1.10063	0.907037	0.894503
dTSFEQLVLR	8	Q9VQL7	N-Term(iTRAQ8plex)	7.425e-07	47.36	0.000476582	3	1511.83	-3.72079	0	0.959787	0.88286	0.752726	1.04137	1.03483	0.996026
sLGTADVIFER	1	Q9V3E7	N-Term(iTRAQ8plex)	1.684e-05	33.95	0.0107324	2	1511.83	-4.56632	0	0.888242	0.894505	0.782676	0.754844	0.996418	0.765206
hLVAGGIAGAVSR	1	Q8MR46	N-Term(iTRAQ8plex)	4.932e-05	19.59	0.509939	3	1511.88	-9.11116	0	1.19101	0.991541	1.21184	1.27125	1.11354	0.890176
lIEDQLAHLR	1	M9PCM8	N-Term(iTRAQ8plex)	2.741e-06	35.71	0.01246	3	1511.88	-1.48844	0	0.948944	0.654202	0.94617	0.787264	1.05205	1.05042
hSNVVINLVGR	3	A0A024E3A5	N-Term(iTRAQ8plex)	3.587e-08	47.2	0.000947967	3	1511.89	-4.85903	0	0.967073	0.713942	1.21356	0.885792	1.16553	0.92118
gLAVVLmGk	2	P19889	N-Term(iTRAQ8plex); M7(Oxidation); K9(iTRAQ8plex)	0.004098	30.7	0.0291089	3	1511.93	-8.809	0	1.34843	1.23012	1.31927	1.08354	1.33595	1.24349
vGIAMTAIk	3	P41094	N-Term(iTRAQ8plex); K9(iTRAQ8plex)	4.936e-06	41.86	0.00216666	2	1511.94	-4.09379	0	1.15721	1.19331	1.20874	1.07889	1.03466	1.17853
aQYLQSVEDR	5	P21914	N-Term(iTRAQ8plex)	6.973e-06	52.43	9.00079e-05	2	1512.79	-3.82245	0	0.998523	0.963915	1.01926	0.936245	1.05802	1.01229
eQLEEEk	8	M9PHJ0;M9PHR2;B9EQV5;E1JJP0	N-Term(iTRAQ8plex); K7(iTRAQ8plex)	0.000464	37.69	0.00424689	2	1512.83	-4.67067	0
gNQDTIEk	11	Q9VEB1	N-Term(iTRAQ8plex); K8(iTRAQ8plex)	1.405e-05	40.33	0.00282683	2	1512.84	-5.07378	0	1.02676	1.15682	1.29258	1.24089	1.09413	1.2011
sNTIVGDAk	4	B7Z0L1	N-Term(iTRAQ8plex); K9(iTRAQ8plex)	0.006219	31.58	0.0317974	2	1512.88	-5.56641	0	0.777904	0.942471	1.02716	0.969484	1.04404	0.854713
dcVIDLVGYR	2	A8JNU6;Q8IQQ0	N-Term(iTRAQ8plex); C2(Carbamidomethyl)	7.271e-06	31.74	0.0111871	2	1513.79	-7.91169	0
hQEVPTDVER	2	Q8T0I9	N-Term(iTRAQ8plex)	0.003706	26.49	0.0374728	2	1513.79	-2.86597	0	0.883863	0.978285	0.854306	0.953709	0.866408	0.885556
yTAQTGHk	9	P06607	N-Term(iTRAQ8plex); K8(iTRAQ8plex)	0.0002011	33.34	0.0183293	3	1513.85	-4.52306	0	1.08711	0.935103	0.817993	1.00904	0.787071	0.766222
nQLFQQk	27	B8A423;M9ND95;M9NEP1;M9NF46;E1JHJ5	N-Term(iTRAQ8plex); K7(iTRAQ8plex)	0.00103	35.1	0.0168421	2	1513.89	-4.6704	0
gAGIGANFAk	5	P41126	N-Term(iTRAQ8plex); K10(iTRAQ8plex)	4.289e-07	49.05	0.000685728	2	1513.89	-2.83564	0	0.97147	1.03906	1.02911	1.04597	0.955035	1.03259
qHIVPALk	1	F6JQ95	N-Term(iTRAQ8plex); K8(iTRAQ8plex)	0.001281	12.78	0.983284	3	1513.96	-6.12748	0	0.840721	0.935846	0.836653	0.912387	0.978271	1.11791
nEVASGSDk	4	Q8IQG9	N-Term(iTRAQ8plex); K9(iTRAQ8plex)	0.0004856	31.23	0.0207173	2	1514.82	-3.7117	0	0.965862	0.964271	1.16689	1.07252	0.942129	1.12254
nLLGHLMSVAR	3	B3DN78	N-Term(iTRAQ8plex)	3.799e-05	27.84	0.0826297	3	1514.88	-1.61723	0	1.08715	0.823061	1.0703	0.935828	0.991968	0.98132
qGVELAPDLLR	1	Q9NHA5	N-Term(iTRAQ8plex)	0.0002323	17.92	0.782964	2	1514.88	-3.13888	0	1.13637	1.00456	0.844057	1.01569	0.99938	1.02704
vIVGmDGSVYR	1	Q7JYW9	N-Term(iTRAQ8plex); M5(Oxidation)	0.005131	14.83	0.713608	2	1515.8	-9.3745	0	1.01895	0.633239	0.813551	0.741858	0.87014	0.673783
iAAHIADFTPR	1	A0A0B4LFW6	N-Term(iTRAQ8plex)	7.586e-05	10.62	3.79296	3	1515.86	-1.68889	0	0.879841	1.02106	0.982029	0.924424	0.944701	0.927024
qITVNDLPVGR	9	Q9V3P0	N-Term(iTRAQ8plex)	2.892e-07	53.47	0.000181261	3	1515.87	-3.36763	0	0.861054	0.960555	0.728626	0.951082	0.813159	0.971258
lTPLSPEVISR	2	Q24208	N-Term(iTRAQ8plex)	0.005938	8.85	4.84126	3	1515.9	-4.07451	0	0.949947	0.938243	0.867992	0.831898	1.13807	0.870078
nLLSVAYk	12	D3DMY5;P29310	N-Term(iTRAQ8plex); K8(iTRAQ8plex)	1.419e-06	46.94	0.000503732	2	1515.93	-3.23347	0
sAAAAAAPGGAIER	1	Q94516	N-Term(iTRAQ8plex)	3.989e-05	19.46	0.334058	3	1516.83	-3.40388	0	0.875739	0.869268	0.579145	0.93863	1.06736	0.84665
dSYLSPVk	5	Q95U15;Q70VI1	N-Term(iTRAQ8plex); K8(iTRAQ8plex)	0.002073	18.91	0.510901	2	1516.87	-6.20782	0
lNSFSVNk	8	A0A0B4LGB7	N-Term(iTRAQ8plex); K8(iTRAQ8plex)	7.705e-06	39.62	0.00434393	2	1516.89	-5.97263	0	1.09283	0.988651	1.18515	1.14444	1.07567	1.15711
aTDLHEEQDR	2	C8VUZ1	N-Term(iTRAQ8plex)	0.0002285	34.76	0.00262343	2	1517.75	-1.83526	0	0.750887	0.74965	0.635529	0.769445	0.762904	0.747403
mVNVDVEDHR	1	Q7K3Z3	N-Term(iTRAQ8plex)	0.0009806	15.4	0.320127	3	1517.76	-2.40298	0	0.858013	0.966665	0.884247	1.04647	1.15408	0.824297
sTQEEVDHIR	1	Q06PM6	N-Term(iTRAQ8plex)	0.0001487	15.6	0.392478	3	1517.79	-0.700001	0	0.973035	0.885791	0.812655	0.824903	0.931324	0.78232
yFVEAGAMAVR	2	P12613	N-Term(iTRAQ8plex)	5.445e-06	36.55	0.00416062	3	1517.8	-3.14997	0	1.38026	1.05036	0.950295	0.75198	1.16078	0.880607
eFPHILNSTR	2	Q9VW68	N-Term(iTRAQ8plex)	0.0001109	33.94	0.0120488	3	1517.83	-4.98537	0	0.912692	0.86433	0.907469	1.1239	0.861777	0.803833
aELTLTcLHR	1	Q494I2	N-Term(iTRAQ8plex); C7(Carbamidomethyl)	0.004564	4.19	11.9655	3	1517.84	-3.77014	0	1.14088	0.775232	1.03802	0.649457	1.02854	0.78035
eGLVFLGPPER	2	A1Z784	N-Term(iTRAQ8plex)	6.463e-06	41.11	0.00326823	3	1517.86	-1.36823	0	0.704631	0.553155	0.587734	0.493991	0.705255	0.556894
aIFIESGIHAR	2	Q0E9F9	N-Term(iTRAQ8plex)	0.002629	20.69	0.37963	3	1517.87	-2.06502	0	1.33085	1.4774	0.790403	0.770267	1.37697	0.865757
qLIQTLAASIR	18	P35554	N-Term(iTRAQ8plex)	3.383e-08	63.95	1.23835e-05	3	1517.93	-1.83349	0	0.923583	0.766088	1.04981	0.91516	0.91905	0.806272
aHSIQIIk	2	P41093	N-Term(iTRAQ8plex); K8(iTRAQ8plex)	0.0001149	37.32	0.00513428	3	1517.96	-3.28086	0	1.14293	1.02221	1.06994	1.02119	0.949726	1.17709
aPDFmFFAPR	1	P46150	N-Term(iTRAQ8plex); M5(Oxidation)	7.707e-05	46.1	0.000230743	3	1518.77	-3.71348	0	0.934069	1.01887	0.939745	0.871715	1.00913	0.932693
nQALNLEEQR	3	Q27598	N-Term(iTRAQ8plex)	8.948e-08	38.29	0.00449944	2	1518.81	-2.17313	0	0.96664	0.561531	1.03862	0.702034	1.01059	0.587623
dAAVcLVTPLR	6	Q9Y119	N-Term(iTRAQ8plex); C5(Carbamidomethyl)	2.802e-06	47.01	0.000778353	3	1518.85	-5.61858	0	1.01264	0.929784	0.972616	1.0464	1.10423	0.901806
aTDNVAEIILR	3	Q6NL87	N-Term(iTRAQ8plex)	3.461e-07	53.85	0.000156597	3	1518.87	-2.90261	0	0.928781	0.861812	1.05571	0.947835	1.08525	1.1026
aAVVGmTLPIAR	4	O18404	N-Term(iTRAQ8plex); M6(Oxidation)	6.147e-07	47.15	0.000725713	3	1518.89	-4.08719	0	0.766557	0.924362	0.623973	0.827354	0.805363	0.728788
hGLPVIFk	3	Q7KN97	N-Term(iTRAQ8plex); K8(iTRAQ8plex)	8.289e-05	28.11	0.045276	3	1518.96	-3.80925	0	0.927183	1.19151	1.14361	1.18658	0.964501	1.24364
dcNVDVQLPR	6	Q9VWV6	N-Term(iTRAQ8plex); C2(Carbamidomethyl)	2.091e-05	40.24	0.000946237	3	1519.78	-3.91832	0	0.773476	1.47078	0.746186	1.19806	0.861969	1.46878
aTLHAIDVGYR	2	Q9Y112	N-Term(iTRAQ8plex)	5.16e-07	32.15	0.0205109	2	1519.85	-2.57683	0	0.946897	0.80799	0.822332	0.954857	0.873043	0.829899
iDSTNLLHFR	1	Q8MRJ3	N-Term(iTRAQ8plex)	0.0004223	24.3	0.125393	3	1519.85	-1.68211	0	1.0625	0.790784	1.08532	0.83528	0.937074	0.96186
iTTHYTLNPR	1	Q7JWF1	N-Term(iTRAQ8plex)	0.0002271	14.27	1.31313	3	1519.85	-0.765378	0	0.837173	0.656633	0.614407	0.775476	0.843171	0.435698
nILMVANEVGR	6	O01666	N-Term(iTRAQ8plex)	2.916e-06	52.28	0.000210004	3	1519.86	-0.184414	0	0.936872	0.907804	1.22659	1.20466	1.26529	0.952936
vHEATVQk	2	Q9I7P8	N-Term(iTRAQ8plex); K8(iTRAQ8plex)	2.061e-05	29.18	0.036476	2	1519.9	-4.8599	0	0.961121	1.06893	1.08459	1.08093	1.07617	1.16611
lVALRPVYER	1	B3DND4	N-Term(iTRAQ8plex)	0.001973	18.14	0.365239	3	1519.92	-1.49841	0	0.531004	1.07897	0.568058	0.729446	0.524932	1.38003
eHLELFWSR	3	P29742	N-Term(iTRAQ8plex)	0.0002263	16.66	0.667822	2	1520.81	-3.61826	0	1.0044	1.11584	1.07048	1.08935	1.02839	1.09581
vADISLAEWGR	4	Q27580	N-Term(iTRAQ8plex)	2.728e-07	51.32	0.000293317	3	1520.83	-1.94234	0	1.08856	1.13331	1.03329	1.06571	1.0023	1.03064
dLEIISEELR	3	Q8SWU7	N-Term(iTRAQ8plex)	0.003321	23.35	0.167382	2	1520.84	-5.32621	0	0.995129	0.931126	0.935698	0.852479	1.03433	0.870958
aPAPEAGDGk	6	P02518	N-Term(iTRAQ8plex); K10(iTRAQ8plex)	5.348e-05	52.67	0.000198727	2	1520.84	-5.35698	0	1.03822	1.68176	1.11814	1.47413	0.980532	1.31114
gVEDDLHk	2	Q7JVI3	N-Term(iTRAQ8plex); K8(iTRAQ8plex)	4.208e-05	32.71	0.0197709	2	1520.85	-5.1833	0	1.0975	1.10374	1.05511	1.00264	0.954502	0.889122
lYELLVSHSR	1	M9PB19	N-Term(iTRAQ8plex)	0.002069	23.91	0.125185	3	1520.87	-2.968	0	1.21908	0.877047	1.16819	0.762722	1.09321	0.72112
fVSDGIFk	7	Q06559	N-Term(iTRAQ8plex); K8(iTRAQ8plex)	0.0002982	42.71	0.00147076	2	1520.88	-6.14943	0	1.18776	1.11627	1.17665	1.01039	1.0303	1.05682
lVYQYVk	10	Q9VHE5	N-Term(iTRAQ8plex); K7(iTRAQ8plex)	0.001533	30.18	0.0245607	2	1520.92	-3.24216	0	1.2933	1.24258	1.28515	1.13253	1.09253	1.22147
lHVVVIGPGLGR	1	Q9VVW8	N-Term(iTRAQ8plex)	3.965e-07	41.41	0.00146	3	1520.96	-1.82058	0	0.813364	1.25281	1.03329	1.09419	0.954673	0.983245
yFVNENk	7	P07183	N-Term(iTRAQ8plex); K7(iTRAQ8plex)	0.0002756	24.73	0.109871	2	1521.85	-1.07753	0	1.00009	1.40855	0.907883	1.28765	0.911705	1.26566
iAGYVTHLMGR	10	P17704	N-Term(iTRAQ8plex)	1.442e-09	58.77	4.3804e-05	3	1521.85	-2.60609	0	1.16581	0.919513	1.1139	0.879531	0.906733	0.756794
dNEcTVTHSR	2	Q9VK99	N-Term(iTRAQ8plex); C4(Carbamidomethyl)	1.66e-05	22.92	0.0313961	3	1522.72	-0.723921	0	0.737085	0.828392	1.03546	1.00891	0.859654	0.94067
dYFMTDAISR	2	Q94511	N-Term(iTRAQ8plex)	7.493e-06	25.55	0.0252144	2	1522.75	-4.0693	0	1.05102	0.936715	1.20706	0.995314	1.20203	1.04004
eDAQAAVDLMR	2	Q8MRU8	N-Term(iTRAQ8plex)	0.0001147	31.78	0.00846272	2	1522.77	-11.3111	0	0.966074	1.04842	1.02011	1.08418	0.895139	1.00969
tVQVPYQVER	1	Q8SZM2	N-Term(iTRAQ8plex)	0.0008442	24.67	0.110035	3	1522.85	-3.43947	0	0.884903	0.717295	0.858083	0.702791	1.08307	0.569946
dLQmINISLR	2	A8DYI6	N-Term(iTRAQ8plex); M4(Oxidation)	6.208e-05	35.09	0.00983431	3	1522.85	-3.3843	0	1.01648	0.920792	0.9624	0.953755	1.17249	1.06036
tHSEEALk	2	P11046	N-Term(iTRAQ8plex); K8(iTRAQ8plex)	0.005263	7.71	5.6252	3	1522.86	-4.91456	0	1.02816	0.972758	1.16823	0.930402	0.979625	1.08277
vADTMLHk	4	Q95TZ7;Q9VSN2	N-Term(iTRAQ8plex); K8(iTRAQ8plex)	0.0001984	35.87	0.00828228	2	1522.88	-5.56288	0
eFLQHIk	15	P35381	N-Term(iTRAQ8plex); K7(iTRAQ8plex)	0.001508	31.06	0.0262449	2	1522.91	-6.07063	0	0.994204	1.08522	1.18254	1.03559	0.978628	1.12495
gIIIGLTQFTR	3	Q961K9	N-Term(iTRAQ8plex)	3.881e-05	34.47	0.0117185	3	1522.92	-3.80367	0	0.890983	0.727311	0.707258	0.72606	0.692326	0.651658
qTVAVGVIk	9	P08736;P05303	N-Term(iTRAQ8plex); K9(iTRAQ8plex)	1.832e-05	50.5	0.000299015	2	1522.97	-4.16963	0
yYTQmQTIR	2	Q9W4H6	N-Term(iTRAQ8plex); M5(Oxidation)	0.005496	12.8	0.83182	2	1523.78	-4.37964	0	0.850161	0.726419	0.914689	0.79559	0.853291	0.775496
dLLEAQDmIR	2	P46150	N-Term(iTRAQ8plex); M8(Oxidation)	0.0007638	29.17	0.0274806	2	1523.8	-4.50026	0	0.902031	1.06291	0.810411	0.873052	1.07419	0.756232
sIcEILTLDR	1	A1ZAK4	N-Term(iTRAQ8plex); C3(Carbamidomethyl)	5.958e-07	37.94	0.00347099	2	1523.84	-0.649781	0	0.936931	1.33985	0.844391	1.14628	0.895057	1.27029
vQEHFQk	2	Q9VHS2	N-Term(iTRAQ8plex); K7(iTRAQ8plex)	4.346e-05	36.58	0.00614302	2	1523.87	-3.18149	0	1.08565	1.12804	1.30988	1.0128	1.09596	1.08635
gNLQNLEk	4	Q9V7N5	N-Term(iTRAQ8plex); K8(iTRAQ8plex)	3.108e-05	50.13	0.000284845	2	1523.89	-5.99944	0	1.03509	1.03933	1.10038	0.999798	1.02241	0.956174
gPLmTPVGk	4	Q9VWH4	N-Term(iTRAQ8plex); M4(Oxidation); K9(iTRAQ8plex)	0.001087	30.51	0.0338341	2	1523.9	-5.25794	0	0.967597	0.886359	1.0892	0.889025	1.02516	0.965021
yVFLVFk	10	Q9VD01	N-Term(iTRAQ8plex); K7(iTRAQ8plex)	0.002846	30.36	0.0404998	3	1523.94	-4.75758	0	1.62211	0.83037	1.62942	0.811063	1.45001	0.788621
iGTLVGIDk	3	Q8MSI7	N-Term(iTRAQ8plex); K9(iTRAQ8plex)	3.318e-05	42.59	0.00230513	2	1523.95	-4.4947	0	1.04599	0.966176	1.16782	0.914588	1.04971	1.0141
aDHPFFFAIR	1	Q9VL44	N-Term(iTRAQ8plex)	0.00351	8.18	4.69089	3	1524.82	-2.16812	0	1.00193	1.15362	1.04419	1.07867	0.937978	1.1632
lQDATFLAGER	5	Q9NJH0	N-Term(iTRAQ8plex)	4.279e-08	54.43	0.000105469	3	1524.83	-0.560519	0	0.965356	0.933072	0.84523	0.911135	0.902191	0.864735
qEFHNNk	1	Q9VYU9	N-Term(iTRAQ8plex); K7(iTRAQ8plex)	5.077e-05	31.44	0.0214262	2	1524.83	-3.81842	0	1.54091	0.89752	1.50485	1.13806	1.86631	1.11655
lSVTTTTTPGSR	3	E1JH62;Q7KJN8;A1Z9J3	N-Term(iTRAQ8plex)	2.99e-06	36.59	0.00669902	2	1524.85	-3.24816	0
aVELAANTk	6	Q9VHN7	N-Term(iTRAQ8plex); K9(iTRAQ8plex)	2.133e-06	31.29	0.0296093	2	1524.91	-6.09138	0	1.14704	1.44495	1.13349	1.20888	1.10388	1.10584
sPAGVGSITk	6	P39018	N-Term(iTRAQ8plex); K10(iTRAQ8plex)	5.883e-08	35.03	0.0134257	2	1524.92	-3.4497	0	1.28802	1.25213	1.32941	1.26669	1.30122	1.27485
iFcLVHk	1	Q9VHJ4	N-Term(iTRAQ8plex); C3(Carbamidomethyl); K7(iTRAQ8plex)	0.001913	19.03	0.557616	3	1524.92	-0.30764	0	0.947631	1.30479	1.02174	1.16602	1.00327	1.19713
vHGIVTYk	4	Q9VVH5	N-Term(iTRAQ8plex); K8(iTRAQ8plex)	0.00401	31.42	0.0314042	2	1524.93	-6.71285	0	0.942178	0.982322	1.16281	1.08083	0.933765	0.998238
aTAHGLIGVLIR	1	Q9VJC7	N-Term(iTRAQ8plex)	1.993e-06	23.22	0.140309	3	1524.96	1.60205	0	0.973214	1.21338	0.977818	1.00568	0.961837	0.935907
gLGYEPTVMVR	3	P91938	N-Term(iTRAQ8plex)	5.282e-06	41.11	0.00168058	3	1525.83	-3.29039	0	1.04607	1.39462	0.752117	0.953333	0.966749	1.00425
gIYHNDAk	5	P48610;A8JNP2	N-Term(iTRAQ8plex); K8(iTRAQ8plex)	0.0002117	32.97	0.0157202	2	1525.85	-4.38522	0
iIYSSSVEAPR	1	Q9W423	N-Term(iTRAQ8plex)	2.703e-06	41.33	0.00232641	2	1525.85	-1.72759	0	0.841762	0.680642	0.646704	0.759642	0.788754	0.733524
aQLQHGLEAVR	1	Q9VBU7	N-Term(iTRAQ8plex)	8.569e-05	22.12	0.26269	3	1525.86	-7.86894	0	1.1315	1.19861	1.01948	1.124	1.33738	1.27081
aIDDDGNAk	4	Q9U1K3	N-Term(iTRAQ8plex); K9(iTRAQ8plex)	1.066e-06	37.57	0.00470709	2	1526.82	-4.08884	0	0.816936	0.846747	1.10124	0.982467	0.890365	1.01138
tTTITTASSSPR	1	Q9VWN5	N-Term(iTRAQ8plex)	0.0005742	12.35	1.60952	2	1526.83	-2.05253	0	1.27553	0.944284	0.559469	0.97001	0.698701	0.754303
hLAIAQELGDR	1	Q9NH88;Q9NFR7	N-Term(iTRAQ8plex)	0.0003025	20.05	0.388007	3	1526.86	-2.05489	0
aTVSTAAPHIVR	1	Q9VJ12	N-Term(iTRAQ8plex)	5.303e-08	29.86	0.0451317	3	1526.89	-1.77703	0	0.959379	0.754695	0.790045	0.873792	1.03411	0.678474
vLVDGPLTGVPR	9	P55841;Q5U0W4	N-Term(iTRAQ8plex)	1.161e-07	50.29	0.000360599	3	1526.92	-3.69111	0
aQLTGSITk	7	Q9V496	N-Term(iTRAQ8plex); K9(iTRAQ8plex)	4.319e-05	29.55	0.0380447	2	1526.93	-5.37366	0	1.03202	0.98272	1.01041	0.918396	0.95205	1.00871
fTLVDPFDGGR	1	O76867	N-Term(iTRAQ8plex)	0.0003773	16.54	0.470258	2	1527.81	-2.62398	0	0.994925	1.11015	0.816353	1.04308	0.993466	1.13834
lYFNLEPTAR	1	A0A0C4DHG6	N-Term(iTRAQ8plex)	0.0002569	22.5	0.186978	2	1527.84	-3.4118	0	0.879753	1.02467	0.932124	1.08939	0.965148	1.02982
tDFEHMFAAR	1	Q9VXC1	N-Term(iTRAQ8plex)	0.006091	8.64	1.08734	3	1528.75	-1.45267	0	0.862069	0.799421	0.887848	1.06376	0.95321	0.949124
vSmPSGVNYVR	2	Q7JX87	N-Term(iTRAQ8plex); M3(Oxidation)	9.215e-05	23.11	0.0820936	2	1528.8	-3.78581	0	0.933144	1.0117	0.81035	0.980697	0.865171	0.840493
dLESEEAk	4	P54399	N-Term(iTRAQ8plex); K8(iTRAQ8plex)	0.002972	30.46	0.0201487	3	1528.82	-5.10047	0	1.19569	1.20251	0.992491	1.03978	1.00261	1.08178
lLEGTMYELR	3	L0MN91;D1YSG0;O76281	N-Term(iTRAQ8plex)	3.746e-06	52.12	0.000143007	3	1528.83	-3.78015	0
dGTGSHLVSVPR	4	P55035	N-Term(iTRAQ8plex)	2.075e-07	50	0.00028	2	1528.83	-4.62628	0	0.815883	0.757748	0.760483	0.818666	0.852761	0.787324
sLEVSEEk	16	Q8IGY1;P09491;P06754;P49455;Q6NN28;A0A0B4KG06;Q6LEH1;H1UUP7;A0A0B4KHJ9	N-Term(iTRAQ8plex); K8(iTRAQ8plex)	8.848e-06	40.58	0.00324619	2	1528.86	-4.57455	0
gLFIIDDk	20	Q9V3P0	N-Term(iTRAQ8plex); K8(iTRAQ8plex)	1.565e-06	56.89	8.10392e-05	2	1528.91	-4.66357	0	1.00306	1.22196	0.995935	1.14269	0.848104	1.05268
lEIAEAFk	16	A0A0B4KH34	N-Term(iTRAQ8plex); K8(iTRAQ8plex)	2.27e-06	51.99	0.000250435	2	1528.91	-4.98293	0	0.932091	1.06707	1.12705	1.13103	1.05237	1.07927
lREEFVk	1	Q7JZK1	N-Term(iTRAQ8plex); K7(iTRAQ8plex)	0.003963	10.77	3.04023	3	1528.92	-4.51234	1	1.09845	0.986316	1.19597	1.00526	1.10105	1.08924
eYVTcHTcR	1	P41375	N-Term(iTRAQ8plex); C5(Carbamidomethyl); C8(Carbamidomethyl)	0.002735	6.4	1.0538	3	1529.71	-2.21592	0	0.944701	0.949513	0.925898	1.00684	0.817571	0.98321
dVVLSSDDYGR	2	P13395	N-Term(iTRAQ8plex)	0.001344	33.77	0.00602354	2	1529.77	-3.41906	0	0.583981	0.580233	0.557291	0.625464	0.595288	0.612574
sAGSGGGSTLk	3	Q7JZN0	N-Term(iTRAQ8plex); K11(iTRAQ8plex)	7.704e-06	33.29	0.0190104	3	1529.87	-3.71588	0	1.14403	1.31046	1.13554	1.11746	0.886937	1.22407
hGVTAMLEVLR	1	Q95T88	N-Term(iTRAQ8plex)	2.873e-06	33.61	0.0194892	3	1529.87	-2.34316	0	1.48851	0.968301	1.31753	0.689499	0.839654	0.963363
dAQQLIIGLVR	1	X2JG40	N-Term(iTRAQ8plex)	1.114e-05	21.25	0.304082	2	1529.93	-3.45252	0	1.15627	1.12156	1.01339	0.987567	0.97881	0.952169
hLVVLVNk	2	M9PD08	N-Term(iTRAQ8plex); K8(iTRAQ8plex)	4.267e-06	38.56	0.00612989	2	1529.99	-4.99012	0	1.15817	1.08982	1.13846	1.06203	1.0174	1.07094
vPEGELGEQLR	3	Q9GU68	N-Term(iTRAQ8plex)	0.003185	26.83	0.0620399	2	1530.84	-4.16494	0	0.91857	0.831257	0.768216	0.75816	0.963756	0.746356
fLAEEADk	12	Q8IGY1;P06754;P49455;Q6LEH1;H1UUP7	N-Term(iTRAQ8plex); K8(iTRAQ8plex)	3.648e-05	43.96	0.00148663	2	1530.86	-4.82295	0
gQGEVAFSk	6	Q9VWV6	N-Term(iTRAQ8plex); K9(iTRAQ8plex)	5.045e-06	50.82	0.000328693	2	1530.87	-5.14156	0	0.735168	1.8378	0.732253	1.46506	0.710333	1.63668
fDGAQIIVHAR	1	Q8IQX5	N-Term(iTRAQ8plex)	2.744e-06	31.45	0.0284309	3	1530.87	-1.91496	0	0.907637	0.80852	1.03108	0.837512	1.073	1.0705
nLLGHLmSVAR	2	B3DN78	N-Term(iTRAQ8plex); M7(Oxidation)	8.45e-06	25.31	0.117188	3	1530.87	-2.98331	0	0.889961	0.966941	1.00414	0.903057	0.998555	0.914095
dAGQIAGLNVLR	3	P29845	N-Term(iTRAQ8plex)	6.443e-07	50.33	0.000405951	3	1530.89	-3.58377	0	1.06091	1.18307	1.0843	1.17228	1.04945	1.07895
vLIEPSINSVR	1	Q9VMH2	N-Term(iTRAQ8plex)	0.0007031	13.46	2.08277	3	1530.91	-3.85856	0	0.908254	1.19464	0.95765	1.50756	2.01671	0.962835
fVSYITENVR	1	E2QCY2	N-Term(iTRAQ8plex)	0.0004973	17.76	0.555244	2	1531.83	-6.6146	0	0.959216	0.894373	0.942966	0.893011	0.91673	0.932694
nSEHVIPk	1	A0A0B4K7G9	N-Term(iTRAQ8plex); K8(iTRAQ8plex)	0.00126	25.67	0.0982444	3	1531.9	-6.62355	0	1.10472	0.686901	0.826764	0.821262	0.770124	0.688426
eSScQPHIDR	1	Q9NF33	N-Term(iTRAQ8plex); C4(Carbamidomethyl)	0.0009388	4.57	2.32178	3	1532.74	-2.46351	0	0.861855	0.877748	0.791351	0.838998	0.890892	0.764531
vEIIANDQGNR	9	P29843;P11147;O97125;Q9BIR7;P29844;P11146	N-Term(iTRAQ8plex)	2.502e-06	49.71	0.000341029	3	1532.83	-1.6274	0
gGAGFPSGmk	3	Q9VMI3	N-Term(iTRAQ8plex); M9(Oxidation); K10(iTRAQ8plex)	0.002319	31.78	0.0196468	2	1532.83	-4.9608	0	1.07046	0.97666	1.08469	1.031	1.11442	0.981229
aGGDLLVELDAR	1	Q9VLL3	N-Term(iTRAQ8plex)	1.194e-08	46.66	0.000920278	2	1532.85	-4.26194	0	0.990883	0.972035	0.992064	1.08594	0.847294	0.987754
eIcLLPVATGR	3	Q868Z9	N-Term(iTRAQ8plex); C3(Carbamidomethyl)	0.000605	17.39	0.824401	3	1532.87	-4.74735	0	0.871928	0.992564	0.833586	1.01975	0.83917	0.971569
sSLILDSQLPR	3	M9PEA0	N-Term(iTRAQ8plex)	5.319e-05	36.26	0.00934538	3	1532.89	-4.19982	0	0.788011	0.904154	0.843805	1.01789	0.935987	1.16495
eIVEHVAk	4	A1Z8Z9	N-Term(iTRAQ8plex); K8(iTRAQ8plex)	9.87e-06	38.84	0.00440833	2	1532.92	-6.26784	0	1.03265	0.817489	1.34337	1.00262	1.26822	1.06348
lHDEILGk	2	E1JH62;Q7KJN8;A1Z9J3	N-Term(iTRAQ8plex); K8(iTRAQ8plex)	0.0006283	18.51	0.482681	3	1532.92	-4.44505	0
aVIEVLSLQTR	2	P98163	N-Term(iTRAQ8plex)	1.716e-07	41.99	0.00193202	2	1532.92	-7.4445	0	0.66473	0.793596	0.574733	0.63008	0.609963	0.70025
tGSILTIPATVR	1	M9PEA0	N-Term(iTRAQ8plex)	9.304e-08	33.03	0.015828	2	1532.92	-5.05551	0	0.72225	0.60529	0.736198	0.696023	0.716565	0.511266
fAFLDALk	4	Q7KJ37	N-Term(iTRAQ8plex); K8(iTRAQ8plex)	0.0006682	33.62	0.0145995	3	1532.92	-6.7754	0	0.912847	1.01024	0.838138	0.671537	1.43522	0.923712
mVNVDVEDHR	3	Q7K3Z3	N-Term(iTRAQ8plex); M1(Oxidation)	0.000154	17.36	0.107437	3	1533.75	-6.32505	0	1.09452	1.18661	1.02403	1.15257	1.28297	1.17857
iSEQFTAMFR	6	Q24560;Q8MST5;E0R982	N-Term(iTRAQ8plex)	3.294e-05	35.26	0.00506348	3	1533.8	-3.18101	0
lLQDDLEVER	3	P35415	N-Term(iTRAQ8plex)	1.617e-05	44.03	0.00127901	3	1533.84	-1.73541	0	0.79185	0.934758	0.749349	1.16329	0.886111	1.20257
dFASALDVVHR	1	Q9V558	N-Term(iTRAQ8plex)	3.145e-07	42.02	0.00169576	3	1533.83	0.361712	0	0.570661	0.874853	0.60587	0.929861	1.12105	0.85792
ePVQAVQVFGR	4	Q9W237	N-Term(iTRAQ8plex)	8.665e-08	50	0.0004335	3	1533.87	-0.442635	0	0.823929	0.80691	0.688654	0.648171	0.826289	0.789775
dAGVIAGLQVMR	3	P29844	N-Term(iTRAQ8plex)	6.787e-08	58.28	6.53069e-05	3	1533.87	-1.10086	0	0.906336	1.32989	0.834422	1.24254	0.914882	1.12157
gQFNRPELLR	2	Q7PLL3	N-Term(iTRAQ8plex)	0.0002843	9.85	4.8807	3	1533.88	-2.09367	0	0.904607	1.05506	0.92488	0.977441	0.870798	1.06582
sNILVATDVAAR	1	E1JJ68	N-Term(iTRAQ8plex)	2.885e-07	35.01	0.0142448	2	1533.89	-2.35156	0	1.04316	0.943899	0.826647	0.783507	0.964175	0.796702
yLEPYLk	14	Q9VXI6	N-Term(iTRAQ8plex); K7(iTRAQ8plex)	0.005091	22.63	0.216666	3	1533.91	-2.63393	0	0.960692	0.959354	1.14084	0.935665	1.04646	1.02051
hVAQLETk	3	Q5BIJ0	N-Term(iTRAQ8plex); K8(iTRAQ8plex)	0.0001631	20.77	0.317424	2	1533.92	-3.47891	0	1.00755	1.00994	1.20513	0.914975	1.13296	1.06766
rQELAEEAER	1	Q00963;M9PF16	N-Term(iTRAQ8plex)	1.513e-08	42.44	0.00132848	3	1534.81	-1.91798	1
vDITDREQVR	1	Q9W0P5	N-Term(iTRAQ8plex)	0.002539	12.4	1.73783	3	1534.85	-2.35735	1	0.991972	0.851484	1.02168	1.00311	0.966225	1.21382
yVFLIYEQR	4	Q9VK60	N-Term(iTRAQ8plex)	0.0004302	33.11	0.0141954	3	1534.85	-3.16204	0	1.12531	1.00334	1.13292	1.07206	1.13762	1.0504
gSSNSYAIk	1	Q9VFE4;Q24186	N-Term(iTRAQ8plex); K9(iTRAQ8plex)	3.52e-05	35.39	0.00964042	2	1534.86	-2.35561	0
qLALEFPGSLR	1	Q8SXY3	N-Term(iTRAQ8plex)	0.002459	6.07	8.02074	2	1534.88	-7.203	0	0.974363	0.988726	0.998954	0.868053	0.904595	0.933173
gMLHTAGLFER	1	Q7K2E1	N-Term(iTRAQ8plex)	0.0004733	15.56	0.864491	3	1535.83	-2.76214	0	0.998807	0.847413	0.991245	0.790228	0.984954	1.0186
nILmVANEVGR	3	O01666	N-Term(iTRAQ8plex); M4(Oxidation)	7.94e-06	51.8	0.00021902	3	1535.85	-3.64736	0	1.04858	0.919609	1.00164	1.0989	1.01305	1.02108
lVTTDPEISTR	2	Q9VVA6	N-Term(iTRAQ8plex)	5.719e-05	38.24	0.00487398	2	1535.85	-4.57558	0	0.827069	0.883066	0.604515	0.743015	0.762776	0.823059
eIESHNAk	2	Q86NS1	N-Term(iTRAQ8plex); K8(iTRAQ8plex)	0.004452	24.06	0.134874	2	1535.86	-5.22888	0	1.05503	1.0963	1.0187	1.15817	0.997566	1.04142
fEDENFk	6	Q9W227	N-Term(iTRAQ8plex); K7(iTRAQ8plex)	0.0003921	33.84	0.00991314	2	1536.8	-7.05247	0	1.18267	1.40193	1.12763	1.29387	1.243	1.33438
iDVTTSPSLSGR	3	Q9W1I7	N-Term(iTRAQ8plex)	3.453e-05	29.77	0.0303136	3	1536.85	-1.01404	0	1.2711	1.0696	0.632024	0.662477	0.943579	0.823611
gLFPANFTRPI	2	A0A0B4KEW6	N-Term(iTRAQ8plex)	0.0003584	35.07	0.009164	3	1536.88	-4.55013	0	0.958212	0.98273	0.866585	1.09609	0.852934	0.922654
yVGSMVADVHR	1	X2JES1	N-Term(iTRAQ8plex)	9.014e-06	39.74	0.00270732	3	1537.81	-2.56141	0	1.05006	1.01149	1.10217	1.07153	1.05188	1.01269
iAGYVTHLmGR	6	P17704	N-Term(iTRAQ8plex); M9(Oxidation)	9.709e-08	44.52	0.0011708	3	1537.84	-1.33622	0	0.991403	0.785416	0.898661	0.872646	0.866578	0.827781
sALLDEPVHPR	1	Q95SA2	N-Term(iTRAQ8plex)	3.86e-06	29.51	0.0322398	3	1537.86	-2.17211	0	0.727538	0.768482	0.741572	0.862864	0.991455	0.870112
iLSTMLSEAIR	19	Q8IPE8	N-Term(iTRAQ8plex)	9.202e-09	76.6	6.36639e-07	3	1537.89	-2.50686	0	0.8503	0.863316	0.785397	0.881406	0.830049	0.740356
fHGENVVk	1	Q9VN86	N-Term(iTRAQ8plex); K8(iTRAQ8plex)	0.0007401	32.07	0.0182846	3	1537.89	-4.61276	0	1.10009	1.05431	1.24128	1.10109	1.09212	1.10782
vGNANIITk	9	Q9V496	N-Term(iTRAQ8plex); K9(iTRAQ8plex)	2.126e-05	38.24	0.00588626	2	1537.95	-2.71508	0	1.08309	1.00089	1.03003	1.11504	1.00651	1.02621
iVAALDSIk	33	Q01604	N-Term(iTRAQ8plex); K9(iTRAQ8plex)	8.671e-05	46.7	0.000716217	3	1537.97	-4.43905	0	1.01913	0.905042	1.15463	0.972077	1.00673	1.08066
iAAAIETLk	5	Q0E993	N-Term(iTRAQ8plex); K9(iTRAQ8plex)	0.000253	35.88	0.00934778	3	1537.97	-5.98679	0	1.02258	1.02266	1.00595	0.866086	0.884782	1.04915
eDAQAAVDLmR	1	Q8MRU8	N-Term(iTRAQ8plex); M10(Oxidation)	7.559e-05	36.74	0.00251026	2	1538.77	-3.92241	0	0.805466	1.00729	0.726683	0.827308	0.972722	1.06357
iSGETEESVQR	3	A0A126GUS7	N-Term(iTRAQ8plex)	1.286e-05	26.77	0.0320826	3	1538.79	-4.90567	0	0.922276	1.0367	0.820607	0.983787	0.975652	1.04132
eESFVVQPGSR	2	Q9V521	N-Term(iTRAQ8plex)	6.596e-05	28.57	0.0333589	3	1538.81	-1.13832	0	0.947447	0.862376	0.863488	0.75538	1.02191	0.823082
vEQQNLGQYR	3	M9NGL3;M9NGK3	N-Term(iTRAQ8plex)	1.785e-05	30.12	0.02427	2	1538.82	-4.01173	0
tEGVSTSDIVAR	1	Q9W0D9	N-Term(iTRAQ8plex)	3.051e-06	24.68	0.114547	2	1538.83	-1.17692	0	0.829832	0.816115	0.74977	0.807862	0.945921	0.77822
eVGELQSFVAR	2	Q24492	N-Term(iTRAQ8plex)	3.088e-07	52.34	0.000228419	3	1538.84	-3.12993	0	0.958061	0.990747	0.7622	0.962171	0.926225	1.03311
lGSMETGTALVR	1	A0A0B4LGC0	N-Term(iTRAQ8plex)	0.00011	16.02	0.996388	2	1538.85	-4.08808	0	0.967494	1.07509	0.961406	1.00936	1.01765	1.13067
vADTmLHk	4	Q95TZ7;Q9VSN2	N-Term(iTRAQ8plex); M5(Oxidation); K8(iTRAQ8plex)	0.001512	29.01	0.0491736	3	1538.88	-2.64571	0
fFAFVDGk	17	Q8MT58	N-Term(iTRAQ8plex); K8(iTRAQ8plex)	3.753e-06	35.88	0.0101225	2	1538.88	-3.41957	0	1.19964	1.05096	1.19318	0.978809	1.05345	1.05527
fINQHSGk	2	Q8MSW0	N-Term(iTRAQ8plex); K8(iTRAQ8plex)	0.0009477	18.89	0.512614	2	1538.89	-3.01504	0	0.957345	1.11025	0.975319	0.981826	0.957866	1.05947
hMLPTGFk	2	P04359	N-Term(iTRAQ8plex); K8(iTRAQ8plex)	0.001707	19.61	0.421173	3	1538.89	-4.11071	0	1.14003	1.18601	1.21475	0.998722	1.08643	1.16952
sIGGGAIDIk	5	Q94511	N-Term(iTRAQ8plex); K10(iTRAQ8plex)	6.223e-06	38.84	0.00538142	2	1538.93	-6.29662	0	1.20003	1.04286	1.22334	1.06389	1.05744	1.08967
vIDMLVIk	7	Q7JZK1	N-Term(iTRAQ8plex); K8(iTRAQ8plex)	0.0001409	35.84	0.00686721	2	1538.97	-5.55446	0	1.11385	0.824925	1.38999	0.88007	1.32748	0.964457
vLSPYDAEDAR	5	Q7K5K3	N-Term(iTRAQ8plex)	4.009e-05	46.13	0.00037908	2	1539.79	-1.72423	0	0.906062	0.848204	0.967106	1.01863	0.949594	1.02551
rPDETFIMAR	2	A8DYP0;Q7K4Z6	N-Term(iTRAQ8plex)	1.629e-06	24.02	0.0711319	3	1539.82	-5.20339	0
ePHTLQIIER	1	Q9VQL6	N-Term(iTRAQ8plex)	1.266e-05	28.06	0.0437681	3	1539.87	-3.36811	0	1.19537	1.00943	0.917724	0.853338	1.01444	0.818433
vLLHLLPcDR	1	A0A0B4K6W2	N-Term(iTRAQ8plex); C8(Carbamidomethyl)	0.0004445	28.81	0.0473481	3	1539.89	-2.86467	0	0.958778	0.98788	0.900554	1.02812	1.0105	0.993586
yAVTALTEVLR	5	Q9VYU9	N-Term(iTRAQ8plex)	1.379e-07	59.46	4.48997e-05	3	1539.9	-2.45871	0	1.11216	0.799673	1.15711	0.892255	1.38597	0.771026
gYEIGHGYGQR	6	P07185	N-Term(iTRAQ8plex)	4.28e-06	30.54	0.0104645	2	1540.78	-1.55068	0	0.897546	0.995771	0.759397	1.02889	0.825121	0.925356
aGVLGQMEEFR	12	B8A423;M9ND95;M9NEP1;M9NF46;E1JHJ5	N-Term(iTRAQ8plex)	3.338e-06	42.62	0.000965483	3	1540.81	-2.83058	0
fNSLEELQTR	7	O96967	N-Term(iTRAQ8plex)	2.476e-07	36.95	0.00537895	2	1540.82	-2.20737	0	0.973424	0.825654	1.09518	0.988973	1.22501	0.941387
sDYILLEDLR	1	Q9VBS0	N-Term(iTRAQ8plex)	0.001122	3.87	13.106	2	1540.84	-6.32922	0	0.886436	0.840355	0.81411	0.765872	0.913986	0.691158
eRPAAIPVEVR	2	Q9NBK5	N-Term(iTRAQ8plex)	1.371e-06	31.95	0.0251795	3	1540.91	0.527108	0	1.22671	0.841409	0.59549	0.811854	0.819281	0.66414
iANQIVFk	5	P39018	N-Term(iTRAQ8plex); K8(iTRAQ8plex)	0.00509	23.51	0.0864573	2	1540.96	-5.26252	0	1.09418	1.21143	1.40765	1.28825	1.14945	1.33478
yLILAIVk	4	Q9VKW5	N-Term(iTRAQ8plex); K8(iTRAQ8plex)	0.0007178	34.22	0.000548742	3	1541.02	-4.32472	0	1.17513	0.90158	1.23814	0.886331	1.20803	1.16491
yEDIPVTNMR	4	Q9VM14	N-Term(iTRAQ8plex)	0.0009926	23.81	0.069873	3	1541.79	-0.916394	0	0.93503	0.931091	0.973246	1.01083	1.04807	1.00806
aTPAPAQAEPER	1	Q29R26	N-Term(iTRAQ8plex)	6.021e-05	25.55	0.0470854	3	1541.82	-2.98675	0	0.908382	0.946301	0.542358	0.948123	0.863123	0.787682
gLGYEPTVmVR	2	P91938	N-Term(iTRAQ8plex); M9(Oxidation)	3.249e-05	26.42	0.0426424	3	1541.83	-2.78864	0	0.922683	0.966469	0.79957	0.957033	1.07369	0.854688
lDTYVEQITR	3	Q9V7N5	N-Term(iTRAQ8plex)	4.629e-06	25.15	0.0875235	2	1541.84	-1.89198	0	1.05392	0.910013	1.13381	0.857883	1.075	0.91786
sNYLELTELR	2	Q9VE75	N-Term(iTRAQ8plex)	0.001393	12.45	1.67812	2	1541.85	-0.625233	0	0.948034	0.992112	1.06275	0.970189	0.995074	1.08921
sDLDDQLk	7	M9PHJ0;M9PHR2;B9EQV5;E1JJP0	N-Term(iTRAQ8plex); K8(iTRAQ8plex)	0.005285	45.1	0.00115886	3	1541.86	-1.02857	0
aNTELEEk	10	P09491;A0A0B4KHJ9	N-Term(iTRAQ8plex); K8(iTRAQ8plex)	0.0004409	44.18	0.0013941	2	1541.86	-4.85965	0
lNIPVSEVNPR	5	P13607	N-Term(iTRAQ8plex)	0.0001027	28.09	0.0745922	2	1541.89	-3.3381	0	0.897108	0.973861	1.07602	0.971703	1.00626	1.0461
eLLAQGLLPQR	2	A1ZAX1	N-Term(iTRAQ8plex)	5.986e-08	38.37	0.00447554	3	1541.93	-2.40519	0	0.82277	0.854901	0.800099	0.740412	0.908691	0.764162
hAITALTEILR	4	Q9VDC0	N-Term(iTRAQ8plex)	1.759e-07	45.85	0.000789148	3	1541.93	0.332566	0	1.19435	0.938174	1.13097	1.05565	1.05085	1.063
aASANWYGGDAR	3	Q9VV75	N-Term(iTRAQ8plex)	2.747e-08	52.93	4.04918e-05	2	1542.76	-2.44625	0	1.02668	1.24307	0.939029	0.997673	0.867004	0.939349
aGQAQGDAEVHR	2	H5V8F3	N-Term(iTRAQ8plex)	1.714e-07	36.68	0.00265257	3	1542.79	-1.55885	0	1.26232	0.909504	0.594115	0.822584	0.603961	0.740696
rLDYQVEcR	2	Q94516	N-Term(iTRAQ8plex); C8(Carbamidomethyl)	0.0002353	24.68	0.0580396	3	1542.8	-2.18453	1	0.942268	0.940679	1.07472	1.02251	0.945421	0.981402
nLEHDLDNLR	24	B8A423;M9ND95;M9NEP1;M9NF46;E1JHJ5	N-Term(iTRAQ8plex)	4.612e-06	51.61	0.000149437	3	1542.82	-1.4755	0
sEELEEAk	19	B8A423;M9ND95;M9NEP1;M9NF46;E1JHJ5	N-Term(iTRAQ8plex); K8(iTRAQ8plex)	0.001177	45.79	0.000769809	3	1542.84	-2.93407	0
fYDQFSk	9	P02828	N-Term(iTRAQ8plex); K7(iTRAQ8plex)	0.0003054	27.09	0.0518877	2	1542.84	-3.3342	0	1.10035	1.33982	1.03402	1.13135	0.977955	1.30103
eLLLMDTTFR	4	Q7KN97	N-Term(iTRAQ8plex)	0.0001531	46.8	0.000625744	3	1542.85	-3.4718	0	0.887207	1.04439	0.943078	1.09383	0.963915	1.00715
qATLHVGDEIR	1	Q24210	N-Term(iTRAQ8plex)	0.0007954	16.19	0.805462	3	1542.85	-2.63116	0	1.03154	1.19931	0.955063	0.741067	0.837361	0.869707
gcEVVVSGk	3	Q06559	N-Term(iTRAQ8plex); C2(Carbamidomethyl); K9(iTRAQ8plex)	6.922e-05	25.97	0.0928252	2	1542.87	-6.73458	0	1.09878	0.881397	0.918073	0.890445	0.898336	0.822319
lTATASLGVIHR	2	Q9V3P6	N-Term(iTRAQ8plex)	8.832e-08	53.56	0.00015067	3	1542.93	-0.900911	0	1.02241	0.906042	0.908418	0.940361	1.00321	0.776555
yEGIILVk	13	Q9VWV6	N-Term(iTRAQ8plex); K8(iTRAQ8plex)	7e-05	39.82	0.00239733	2	1542.96	-5.10748	0	0.726338	1.842	0.716169	1.30273	0.784295	1.81445
eLSFQSEEDR	19	B8A423;M9ND95;M9NEP1;M9NF46;E1JHJ5	N-Term(iTRAQ8plex)	6.729e-07	55.17	2.67598e-05	3	1543.75	-2.304	0
mQGETNQk	6	B8A423;M9ND95;M9NEP1;M9NF46;E1JHJ5	N-Term(iTRAQ8plex); K8(iTRAQ8plex)	0.00122	30.89	0.0261113	3	1543.83	-2.5443	0
tVYEAPLYQR	1	A1ZB77	N-Term(iTRAQ8plex)	0.002607	11.38	2.25612	3	1543.84	-3.44215	0	1.13056	0.825498	0.748083	0.640623	0.905638	0.582408
rGGVWFASFGR	1	Q9VMI3	N-Term(iTRAQ8plex)	1.038e-05	29.89	0.0328209	3	1543.84	-3.26859	1	1.0594	0.778782	1.03585	0.982757	1.09656	0.994088
yREFENILR	1	P10676;M9PCU0	N-Term(iTRAQ8plex)	9.867e-06	23.87	0.151981	3	1543.85	-3.0199	1
lAEEFIPHQR	1	P55162	N-Term(iTRAQ8plex)	3.912e-05	19.33	0.446305	3	1543.85	0.413118	0	1.04051	1.02936	1.05884	1.2469	1.16862	0.919768
fFEHEVk	1	Q9W4P5	N-Term(iTRAQ8plex); K7(iTRAQ8plex)	0.004324	24.85	0.13912	2	1543.87	-5.09336	0	0.891088	1.21422	1.13942	1.04386	1.14664	1.04337
eLTAmVQk	3	Q06559	N-Term(iTRAQ8plex); M5(Oxidation); K8(iTRAQ8plex)	0.001786	25.88	0.102387	2	1543.9	-0.889054	0	0.969825	0.988099	0.899065	0.779635	0.930947	0.760311
aLPEHLQk	1	Q9W2J4	N-Term(iTRAQ8plex); K8(iTRAQ8plex)	0.005482	4.87	10.1498	3	1543.94	-3.69449	0	1.096	1.10354	1.25096	1.10218	0.983075	1.17599
gVImPHQVTSR	1	A0A0B4LFB8	N-Term(iTRAQ8plex); M4(Oxidation)	0.0001387	13.28	1.58589	3	1544.85	-3.95177	0	1.49521	0.962051	0.769379	0.883098	0.888754	0.814263
vYQGVYSVAVR	1	Q9V3G7	N-Term(iTRAQ8plex)	6.044e-07	17.79	0.59966	2	1544.87	-3.64409	0	1.05893	0.985694	0.992883	0.903742	1.13596	0.969493
gDGVILVSPPMR	1	Q8IGW7	N-Term(iTRAQ8plex)	0.0001307	17.65	0.64078	2	1544.87	-3.01326	0	1.00202	0.820042	0.561108	0.715036	0.832585	0.671657
lYTLVPHLER	3	A0A075BNB9	N-Term(iTRAQ8plex)	1.479e-05	36.12	0.008833	3	1544.91	-1.76479	0	1.14694	0.810233	1.16708	0.847653	1.19693	0.902895
hVETNAQGETR	2	A0A0C4DHG6	N-Term(iTRAQ8plex)	6.913e-08	48.84	0.000202456	3	1545.79	-1.92168	0	0.988763	0.787707	0.775313	1.07444	0.846613	0.793028
iAPEVVLSEER	1	Q960S8	N-Term(iTRAQ8plex)	0.00378	10.57	3.46415	2	1545.87	-4.14983	0	0.994489	0.826868	0.650194	0.775205	0.831438	0.772839
tYLGLNEk	4	O77466	N-Term(iTRAQ8plex); K8(iTRAQ8plex)	0.002425	26.06	0.0952569	2	1545.91	-2.4982	0	0.992075	1.36742	1.12848	1.19604	0.980908	1.30096
vIFLDAALHSR	1	Q8SZR4	N-Term(iTRAQ8plex)	3.53e-05	29.46	0.0411628	3	1545.9	-0.993906	0	1.01791	1.04907	1.25332	0.77272	1.02379	0.331585
eLALREELIR	2	Q00963;M9PF16	N-Term(iTRAQ8plex)	0.0003108	12.45	2.19862	3	1545.92	-2.82416	1
eNSMIHELNR	1	F0JAP1	N-Term(iTRAQ8plex)	8.273e-07	26.93	0.0247377	2	1546.79	-2.75686	0	1.32298	0.917597	1.07061	0.946163	1.08348	1.00599
eVAVESPADGIR	1	Q9VCG4	N-Term(iTRAQ8plex)	5.509e-06	39.05	0.00339752	2	1546.83	-2.5739	0	0.851109	1.02893	0.589191	0.886021	0.845049	1.00127
hTPEFLTIER	1	Q8SZW5	N-Term(iTRAQ8plex)	0.0001771	20.83	0.276723	3	1546.85	-4.22119	0	0.82402	0.845546	1.06865	0.824949	0.795447	0.904769
lVPcLVQEER	1	Q95SC0	N-Term(iTRAQ8plex); C4(Carbamidomethyl)	0.0007839	35.83	0.00979561	3	1546.86	0.693534	0	0.88397	1.04538	0.805493	0.915213	1.04609	0.963552
hIADLAGNk	10	E1JHR5	N-Term(iTRAQ8plex); K9(iTRAQ8plex)	1.1e-05	41.04	0.00260512	3	1546.91	-3.43233	0	1.00791	1.05172	1.23718	1.03961	0.964379	1.12611
fVMRPPQVLR	1	P41375	N-Term(iTRAQ8plex)	0.0002982	9.14	3.85201	3	1546.92	-1.25263	0	1.09147	0.873647	0.793239	0.913557	0.910409	0.986623
hIEAVLEk	1	P91927	N-Term(iTRAQ8plex); K8(iTRAQ8plex)	0.000678	30.14	0.0281285	2	1546.93	-6.62177	0	0.97213	1.06794	1.14717	1.03821	0.956637	1.13883
eHAIELVk	2	E2DCD4	N-Term(iTRAQ8plex); K8(iTRAQ8plex)	2.021e-06	33.59	0.0132569	2	1546.94	-2.20273	0	1.01735	1.05166	1.17018	1.09025	1.06344	1.03211
tVLHMLPk	1	Q7PLB8	N-Term(iTRAQ8plex); K8(iTRAQ8plex)	0.00121	23.1	0.14375	3	1546.95	-3.9172	0	1.05925	0.802139	1.27915	0.786585	0.937153	0.695934
lTMTcDPIHR	3	Q9W3L4	N-Term(iTRAQ8plex); C5(Carbamidomethyl)	5.35e-06	41.95	0.000820169	3	1547.8	-1.39617	0	0.656948	0.840458	0.804718	0.974787	0.792929	1.16336
aGTAPAAVDEEGR	1	Q9VAQ7	N-Term(iTRAQ8plex)	0.005137	30.31	0.0119182	2	1547.8	0.577414	0	0.830722	0.658922	0.437301	0.720459	0.632481	0.699639
iTLHTDSTAER	2	Q9VCW6	N-Term(iTRAQ8plex)	0.0002704	42.11	0.00166405	2	1547.82	-7.52837	0	0.969736	0.470811	0.791766	0.89915	0.825603	0.60641
qVAANVAEASQR	9	A1Z7Z4	N-Term(iTRAQ8plex)	9.417e-07	32.2	0.0231383	3	1547.85	0.455207	0	1.0253	0.712107	0.705225	0.752363	1.05722	0.719116
tADSPVQISAVR	5	Q9VUC1	N-Term(iTRAQ8plex)	1.173e-06	40.83	0.00298613	3	1547.87	2.18792	0	0.87997	0.906138	0.602438	0.939821	1.06164	0.757821
qVNEHANk	2	Q9VKU1	N-Term(iTRAQ8plex); K8(iTRAQ8plex)	5.028e-05	35.28	0.0111181	2	1547.87	-4.47823	0	0.960058	0.986711	0.835695	1.05421	0.904634	0.878709
ySSDGGLIk	8	Q9VV75	N-Term(iTRAQ8plex); K9(iTRAQ8plex)	0.0008869	37.67	0.00644676	2	1547.88	-5.19053	0	0.972228	1.05934	1.23874	1.02973	1.04491	1.02933
iSSVNLTEPQR	1	M9PEJ8	N-Term(iTRAQ8plex)	1.572e-05	45.46	0.00107236	2	1547.87	3.50431	0	0.894955	0.93843	0.687209	0.974156	0.923584	0.950544
aLNAINLEMVR	1	Q960K8	N-Term(iTRAQ8plex)	0.001629	11.36	2.51146	2	1547.89	1.23455	0	0.931201	1.02849	0.920859	0.99749	0.916572	0.954822
aAPGYYVAk	11	Q9XTL9	N-Term(iTRAQ8plex); K9(iTRAQ8plex)	0.0005874	33.88	0.0140172	3	1547.9	-4.9569	0	0.979286	0.796464	1.01337	0.813772	0.999174	0.929224
aLVAFYQk	6	Q9W237	N-Term(iTRAQ8plex); K8(iTRAQ8plex)	0.0001658	41.09	0.00208125	2	1547.93	-4.32564	0	1.07499	1.07183	0.970035	0.913482	0.975832	1.01337
iLLLSkPR	1	A0A0B4K6R7	N-Term(iTRAQ8plex); K6(iTRAQ8plex)	0.0001541	19.46	0.0305748	3	1548.04	-3.18187	0	0.851592	0.862559	0.998448	0.945651	0.939543	1.15669
sYASGGEDGFVR	2	O02195	N-Term(iTRAQ8plex)	0.000712	26.08	0.015536	2	1548.76	-1.29481	0	1.03067	1.02355	1.05675	1.04815	1.05011	1.05139
lTQEAVADLER	24	B8A423;M9ND95;M9NEP1;M9NF46;E1JHJ5	N-Term(iTRAQ8plex)	6.63e-07	67.6	6.90776e-06	2	1548.85	-3.92007	0
dVESNLGLLER	1	Q7K0B6	N-Term(iTRAQ8plex)	0.006553	28.4	0.0575285	2	1548.85	-3.68363	0	1.05566	1.08809	0.975508	0.964722	0.902431	1.04535
eLEVLLMQNR	7	P04359	N-Term(iTRAQ8plex)	3.57e-06	54.37	0.000152087	3	1548.87	-3.11039	0	1.14158	1.05905	1.08538	0.965166	1.13341	1.11341
aGFLLGNHLFR	1	Q9W0Y6	N-Term(iTRAQ8plex)	2.197e-06	45.01	0.00106639	3	1548.89	-3.48999	0	0.976293	1.13467	1.14242	0.969033	0.96341	1.15341
tTcQQTDVHR	1	Q7JQH9	N-Term(iTRAQ8plex); C3(Carbamidomethyl)	0.0004171	24.65	0.0222799	3	1549.77	-2.09505	0	1.14719	0.641457	1.02776	1.16164	0.868923	0.839717
aSEPVDLTEER	1	M9PCM8;M9MRJ4	N-Term(iTRAQ8plex)	4.099e-08	49.08	0.000161909	2	1549.79	-5.88564	0
rAEWSQELAR	1	A1ZB77	N-Term(iTRAQ8plex)	0.001426	11.06	2.29545	3	1549.83	-5.65805	1	0.919314	1.1404	0.89065	0.885914	1.0439	1.14152
sQVISQLEDAR	6	P35415	N-Term(iTRAQ8plex)	3.651e-07	53.64	0.000149434	3	1549.85	-1.64258	0	0.936252	0.871466	1.11943	0.994776	1.10721	1.01362
dAGVIAGLQVmR	3	P29844	N-Term(iTRAQ8plex); M11(Oxidation)	1.429e-07	51.03	0.00026624	3	1549.87	-0.0926612	0	0.739631	0.969271	0.582508	0.8997	0.983037	0.883516
tEDRIELITR	1	Q9V9A9	N-Term(iTRAQ8plex)	0.0008782	17.69	0.576181	3	1549.88	-3.73813	1	0.973857	0.923118	0.930991	1.05945	0.936879	1.41803
aDLTPYPTIVR	1	Q9VHD3	N-Term(iTRAQ8plex)	0.0007303	24.85	0.109823	2	1549.88	-6.11985	0	0.933353	0.777639	0.640599	0.682904	0.64421	0.6365
lTFASTLSHLR	1	P08266	N-Term(iTRAQ8plex)	1.487e-05	27.66	0.046791	3	1549.89	-3.88349	0	1.22041	0.959239	1.31685	0.953555	1.06835	0.975944
aVGVDNPAAk	5	Q9W392	N-Term(iTRAQ8plex); K10(iTRAQ8plex)	9.363e-08	50.93	0.000219164	2	1549.91	-5.84901	0	0.939481	0.949048	0.860646	0.979563	0.889732	0.949519
aTGLLLFAGQVR	1	Q95SG7	N-Term(iTRAQ8plex)	0.0001011	23.02	0.141683	2	1549.93	-4.40798	0	0.907582	0.967548	0.892608	0.80236	1.10701	0.88597
vQLIELVk	6	Q9VW54	N-Term(iTRAQ8plex); K8(iTRAQ8plex)	7.212e-06	52.71	9.05496e-05	2	1550.01	-3.96472	0	0.97381	1.06355	0.958395	1.01845	0.96069	1.05653
eIDVDAVASDGR	1	P05990	N-Term(iTRAQ8plex)	2.795e-07	26.8	0.0307127	2	1550.79	-4.95065	0	0.814349	0.90632	0.452695	0.548873	0.67532	0.521254
nMLSADEITPR	1	Q9VFC2	N-Term(iTRAQ8plex)	0.001836	13.68	0.932093	2	1550.81	-1.45057	0	0.897252	0.833778	0.626749	0.822602	0.840041	0.770152
eAQEPQIk	5	P21914	N-Term(iTRAQ8plex); K8(iTRAQ8plex)	0.0006926	33.03	0.0146335	2	1550.9	-3.08478	0	1.06219	1.16475	1.12453	0.99042	1.12896	1.10986
qTGPIVISk	3	P39018	N-Term(iTRAQ8plex); K9(iTRAQ8plex)	3.592e-05	42.21	0.00191474	2	1550.97	-2.54407	0	1.02295	1.12318	1.01758	1.1957	0.910276	1.17336
aTVGLSQSLDTR	1	Q8SXV8	N-Term(iTRAQ8plex)	0.004461	9.54	3.50751	2	1551.86	-2.8278	0	0.896977	0.797794	0.66568	0.655177	0.967401	0.612042
aATPGVHYk	3	P91928	N-Term(iTRAQ8plex); K9(iTRAQ8plex)	0.006689	29.52	0.0338968	2	1551.9	-6.93187	0	0.970647	0.772679	0.871972	0.926226	0.848651	1.09423
gQAPGEPIPIIR	9	A8DRW0	N-Term(iTRAQ8plex)	3.026e-07	41.74	0.00215703	3	1551.91	-3.7959	0	1.01365	0.996539	1.04738	1.23175	1.06468	1.03144
vAALHAFSk	6	Q9V496	N-Term(iTRAQ8plex); K9(iTRAQ8plex)	2.329e-07	43.17	0.00234227	2	1551.94	-2.22714	0	0.977389	0.888272	1.00429	1.11646	0.947679	0.986752
aGIISELLk	7	Q8SXQ5	N-Term(iTRAQ8plex); K9(iTRAQ8plex)	2.091e-07	50.38	0.000378399	2	1551.98	-7.04134	0	1.04795	1.07579	1.01232	1.14847	1.04242	1.23673
eQLEAEAQGHH	7	Q24251	N-Term(iTRAQ8plex)	2.339e-10	76.34	2.34596e-07	2	1552.76	-3.35896	0	0.889865	0.771973	0.781999	0.840186	0.786907	0.695075
tMLTPAQTTER	1	B4F5L3	N-Term(iTRAQ8plex)	0.006742	29.32	0.0296468	2	1552.82	-5.93923	0	0.867325	1.04865	0.826549	0.953642	0.981459	0.849784
fNPDVFSPGIR	2	A0A0B4KEX0	N-Term(iTRAQ8plex)	6.805e-08	50.59	0.000226536	3	1552.84	-2.12755	0	1.14583	0.916883	0.966501	0.848869	0.911324	0.899656
aVLTATSSLTER	1	Q6NN26	N-Term(iTRAQ8plex)	0.0001797	21.32	0.175252	2	1552.88	-4.3287	0	0.754589	0.689218	0.614368	0.600821	0.617799	0.637202
lPNSHLGELLR	3	Q9W1X9	N-Term(iTRAQ8plex)	0.0001502	37.47	0.00710871	3	1552.91	0.182181	0	0.921837	0.909009	0.919654	1.03339	0.851741	1.0524
gHIYDVLk	4	H7BWS6	N-Term(iTRAQ8plex); K8(iTRAQ8plex)	2.244e-05	36.51	0.00884495	2	1552.92	-8.19422	0	1.04993	1.06972	1.06937	1.03028	0.911273	1.10297
fDPDNFLPER	2	Q9V3S0	N-Term(iTRAQ8plex)	4.982e-05	48.13	0.000218418	3	1553.79	-2.16436	0	0.940079	0.807336	0.932568	0.878161	1.04736	0.967708
yVGSmVADVHR	3	X2JES1	N-Term(iTRAQ8plex); M5(Oxidation)	1.78e-06	47.87	0.000303748	3	1553.8	-0.597978	0	0.830921	0.826882	0.935011	0.850972	0.845952	0.733095
dTDTLESLSLR	1	Q9VZL3	N-Term(iTRAQ8plex)	2.961e-05	15.49	0.714695	2	1553.82	-8.09584	0	0.920878	1.04144	0.972532	1.05906	1.06613	1.28031
lDDRGEYIIR	1	L0MN91;D1YSG0	N-Term(iTRAQ8plex)	0.001554	5.49	8.06503	3	1553.85	-5.15882	1
aAENVADQk	4	A1Z7Z4	N-Term(iTRAQ8plex); K9(iTRAQ8plex)	0.003942	28.79	0.0410262	2	1553.88	1.29938	0	1.18259	1.04073	1.84579	1.53196	1.72905	1.36113
aPADPEAFk	3	P20432	N-Term(iTRAQ8plex); K9(iTRAQ8plex)	0.001358	34.77	0.0101528	2	1553.87	-3.96514	0	1.17258	2.01111	1.82628	2.7705	1.95112	2.41794
iLSTmLSEAIR	1	Q8IPE8	N-Term(iTRAQ8plex); M5(Oxidation)	0.001432	20.33	0.277122	2	1553.88	-5.32751	0	0.596581	0.572291	0.525788	0.549653	0.539179	0.485338
fVTILDSLDAR	1	Q9VUQ1	N-Term(iTRAQ8plex)	0.0001048	36	0.0085153	2	1553.88	-0.720216	0	0.82899	0.848557	0.781142	0.812916	0.818157	0.733991
iLALTGQYGTGR	20	A0A0B4LGB7	N-Term(iTRAQ8plex)	8.026e-08	57.01	8.24139e-05	3	1553.89	-2.52896	0	1.00865	0.793488	1.09382	0.900111	1.1142	0.961022
sFRPDFVLIR	1	Q5BIE8	N-Term(iTRAQ8plex)	4.544e-05	26.66	0.100443	3	1553.91	-1.27923	0	0.976907	1.67191	1.08325	1.0443	1.12584	1.02874
iALLSVSDk	5	Q9VC18	N-Term(iTRAQ8plex); K9(iTRAQ8plex)	1.666e-05	36.78	0.00756668	2	1553.96	-5.31186	0	1.06692	1.02229	1.29159	0.946378	0.925763	1.0106
lGSmETGTALVR	3	A0A0B4LGC0	N-Term(iTRAQ8plex); M4(Oxidation)	6.129e-06	26.6	0.0723055	3	1554.85	1.37477	0	0.999969	1.04708	0.667034	0.701292	0.813936	0.637626
lSTPAINEHIR	1	Q1RKY1	N-Term(iTRAQ8plex)	0.0001011	20.51	0.365017	3	1554.88	-8.22609	0	0.940811	0.935629	0.844791	0.865841	0.928462	0.941528
hmLPTGFk	2	P04359	N-Term(iTRAQ8plex); M2(Oxidation); K8(iTRAQ8plex)	0.001411	27	0.0677392	3	1554.88	-6.4899	0	1.22111	1.0641	1.17787	1.04532	1.22708	1.11776
gHIFDVMk	2	Q9VB69	N-Term(iTRAQ8plex); K8(iTRAQ8plex)	3.277e-05	27.8	0.0595792	2	1554.89	-1.81325	0	0.907956	0.976289	1.1648	0.955771	1.00738	1.007
tHPPAPAQk	2	P27779	N-Term(iTRAQ8plex); K9(iTRAQ8plex)	2.695e-05	23.69	0.196251	3	1554.92	-3.81625	0	1.00567	0.926141	1.22781	0.847469	0.908823	0.964238
tVISQALSk	5	Q27331;P48602	N-Term(iTRAQ8plex); K9(iTRAQ8plex)	2.548e-07	52.12	0.000183515	2	1554.96	-2.87531	0
dQVSNSAFVER	7	P02828	N-Term(iTRAQ8plex)	0.004153	36.18	0.00304853	2	1555.8	-2.12867	0	0.854616	1.04991	0.83243	0.918523	0.937675	0.92588
rPDETFImAR	2	A8DYP0;Q7K4Z6	N-Term(iTRAQ8plex); M8(Oxidation)	6.686e-05	44.67	0.000660208	3	1555.82	-3.33302	0
gTLYITAIEDR	1	C0MJ37	N-Term(iTRAQ8plex)	5.34e-07	28.51	0.0427015	2	1555.86	-4.95732	0	1.14233	0.976381	0.898059	0.927612	0.966293	0.94954
tTGEIVSIk	3	P41093	N-Term(iTRAQ8plex); K9(iTRAQ8plex)	6.848e-06	28.49	0.0398546	2	1555.95	-0.840894	0	1.17774	1.24448	1.13819	1.03695	1.05567	1.13444
lYGAVTPVk	2	Q9V3U6	N-Term(iTRAQ8plex); K9(iTRAQ8plex)	0.0001504	25.48	0.0705017	3	1555.96	-6.2964	0	1.13284	1.16315	1.05224	1.05807	1.04626	1.04579
iLIATLPQNLR	1	Q9VG73	N-Term(iTRAQ8plex)	0.0002395	34.54	0.00762886	2	1555.98	-3.72655	0	0.926941	1.00909	0.753317	0.75305	0.932106	0.757759
aGVLGQmEEFR	6	B8A423;M9ND95;M9NEP1;M9NF46;E1JHJ5	N-Term(iTRAQ8plex); M7(Oxidation)	9.404e-05	40.63	0.00114608	2	1556.8	-2.50616	0
lLEPSRPVADR	1	Q9VN44	N-Term(iTRAQ8plex)	0.000861	8	6.52976	3	1556.91	-0.482113	0	1.14821	1.00867	1.19301	1.1472	1.3275	1.03361
iDAPLVLDQLR	2	Q99323;A0A0B4JD95	N-Term(iTRAQ8plex)	4.011e-06	46.27	0.000927668	3	1556.93	-3.22853	0
lNAEGVFAk	7	Q9VQL7	N-Term(iTRAQ8plex); K9(iTRAQ8plex)	3.525e-06	39.53	0.00474132	2	1556.92	-6.33446	0	1.06829	0.960676	1.17403	1.16814	1.05806	1.09188
yEDIPVTNmR	3	Q9VM14	N-Term(iTRAQ8plex); M9(Oxidation)	0.006737	20.1	0.108473	2	1557.78	-3.3545	0	0.809557	0.758565	0.797874	0.711342	0.810645	0.756848
dMTVIAGDEFR	1	L0MN91;D1YSG0	N-Term(iTRAQ8plex)	1.11e-06	39.67	0.00127855	3	1557.78	-2.86982	0
fEELNADLFR	12	P11147	N-Term(iTRAQ8plex)	1.273e-07	61.97	1.29925e-05	3	1557.82	-0.192676	0	0.937497	1.00028	0.880911	0.976606	0.942198	1.0543
lLLGGLGENPDR	2	E4NKN2	N-Term(iTRAQ8plex)	2.581e-07	42.61	0.00264269	3	1557.88	-4.25012	0	0.919174	1.05121	0.748098	0.821478	0.982425	0.85923
aDIGEVFAk	8	Q9VZQ8	N-Term(iTRAQ8plex); K9(iTRAQ8plex)	9.742e-06	52.32	0.000259952	2	1557.9	-4.77053	0	0.945646	1.04903	0.986872	0.964571	0.979114	0.974258
eLLLmDTTFR	1	Q7KN97	N-Term(iTRAQ8plex); M5(Oxidation)	0.0006722	30.29	0.0206257	2	1558.84	-3.53277	0	0.882813	1.26756	0.899611	1.23847	0.993424	1.12347
gADVNAAPVPTSR	1	A0A0B4LHK4	N-Term(iTRAQ8plex)	3.812e-07	32.24	0.0152841	2	1558.85	-2.16223	0	1.15142	1.01258	0.865965	0.807803	0.922644	0.824796
tNIIPIIEDAR	3	Q9W1V3	N-Term(iTRAQ8plex)	0.004347	26.04	0.0956966	2	1558.9	-4.75043	0	0.947967	0.84356	0.834646	0.946001	1.25585	0.979406
lLYDLADk	11	Q7KN94	N-Term(iTRAQ8plex); K8(iTRAQ8plex)	3.014e-05	40.66	0.00310963	2	1558.92	-3.43255	0	0.975819	1.36168	1.14235	1.01855	1.0843	1.22391
nLYVIAVHGIR	11	P48159	N-Term(iTRAQ8plex)	1.594e-08	58.45	4.61533e-05	3	1558.93	-1.57531	0	1.06677	0.849711	0.990556	0.838159	1.0112	0.79683
mQGETNQk	4	B8A423;M9ND95;M9NEP1;M9NF46;E1JHJ5	N-Term(iTRAQ8plex); M1(Oxidation); K8(iTRAQ8plex)	0.00556	19.67	0.323684	3	1559.82	-5.98852	0
eALFITHPDGR	1	Q8SYN7	N-Term(iTRAQ8plex)	7.892e-05	21.84	0.243197	3	1559.84	-3.41673	0	1.02027	1.18932	0.921691	0.989454	1.19581	1.06932
nLFETISk	12	Q9W3L4	N-Term(iTRAQ8plex); K8(iTRAQ8plex)	1.721e-05	39.89	0.00532826	2	1559.92	-3.28074	0	0.774519	1.07801	0.901472	1.19868	0.772646	1.20795
eITLNHPk	1	Q7K1C3	N-Term(iTRAQ8plex); K8(iTRAQ8plex)	0.005241	18.74	0.776562	2	1559.93	-3.90644	0	1.00275	1.05635	1.05491	0.986798	0.976032	1.15071
eIDIGIPDATGR	7	Q7KN62;A0A0B4LFZ4	N-Term(iTRAQ8plex)	2.067e-06	34.79	0.00806504	3	1560.85	-1.83245	0
tIIQNPSEAQR	6	Q5U0Z2	N-Term(iTRAQ8plex)	0.0001093	19.64	0.318323	3	1560.86	-1.97573	0	1.15068	0.936042	0.651614	0.690994	0.803553	0.646619
iIAQNNVDDVR	3	Q9W4V8	N-Term(iTRAQ8plex)	4.296e-06	30.3	0.0271577	2	1560.86	-3.18574	0	0.979569	0.825201	0.835641	0.852966	1.03403	0.90689
gDGVILVSPPmR	1	Q8IGW7	N-Term(iTRAQ8plex); M11(Oxidation)	0.002705	14.64	0.991165	2	1560.86	-4.80803	0	0.871926	0.812033	0.623368	0.720377	1.03133	0.685154
hALYALVGEQR	3	Q9VXG4	N-Term(iTRAQ8plex)	5.955e-07	45.95	0.000776267	3	1560.87	-5.41118	0	0.907572	0.862586	1.01604	0.962641	0.815688	0.866509
rGYVAGDSk	2	P08736;P05303	N-Term(iTRAQ8plex); K9(iTRAQ8plex)	0.0005772	17.82	0.561667	3	1560.89	-6.14646	1
iYVGNLPPDIR	1	Q9V3W7	N-Term(iTRAQ8plex)	0.0005366	13.44	1.6259	2	1560.9	-5.37203	0	1.0532	1.22666	0.994051	0.99513	1.11428	1.03934
lNNLHLTk	3	P55841;Q5U0W4	N-Term(iTRAQ8plex); K8(iTRAQ8plex)	4.425e-05	36.27	0.00828528	2	1560.96	-3.36528	0
nIIDFYDMAR	4	Q27331	N-Term(iTRAQ8plex)	1.804e-05	32.29	0.00829233	2	1561.79	-2.67007	0	1.0965	0.947618	1.08712	0.973277	1.09328	0.98503
iQLLEEDLER	28	Q8IGY1;P06754;P49455;Q6NN28;A0A0B4KG06;Q6LEH1;H1UUP7	N-Term(iTRAQ8plex)	8.427e-07	60.02	3.52871e-05	2	1561.87	-2.4897	0
dINHFVPFLR	1	Q86LS0	N-Term(iTRAQ8plex)	0.006305	13.29	1.72289	3	1561.88	-1.9377	0	0.844645	1.02792	1.18424	0.931534	1.16023	1.03339
lHAEQLDk	1	Q9VZ69	N-Term(iTRAQ8plex); K8(iTRAQ8plex)	0.003672	7.93	5.54867	3	1561.91	-2.59553	0	1.08659	1.1486	1.10543	1.13324	0.888451	1.18835
qVVNIPSFVVR	6	P55935	N-Term(iTRAQ8plex)	1.839e-06	35.45	0.00818242	3	1561.93	-3.47755	0	1.04171	1.07003	0.940962	0.832811	1.12147	0.829792
lLLPGELAk	16	P02283	N-Term(iTRAQ8plex); K9(iTRAQ8plex)	0.001504	34.33	0.00929824	3	1562	-7.38788	0	0.971698	1.14338	1.23829	1.11423	1.10927	1.1288
eNSmIHELNR	2	F0JAP1	N-Term(iTRAQ8plex); M4(Oxidation)	0.0003472	18.17	0.173742	2	1562.78	-3.14605	0	1.1157	0.962482	0.917719	0.960553	0.896897	1.02903
mHPDNTFGLAR	1	Q9W4V8	N-Term(iTRAQ8plex)	0.0004683	21.86	0.0915538	3	1562.8	-3.15859	0	0.922845	1.14738	0.748997	0.883287	0.9682	0.93083
aPVIcLDEEGR	1	Q9VY24	N-Term(iTRAQ8plex); C5(Carbamidomethyl)	0.001436	19.76	0.151125	2	1562.81	-1.67632	0	0.768949	1.03105	0.691782	1.33157	0.774545	1.40327
aLGIEEQSGGAAR	2	P13217	N-Term(iTRAQ8plex)	1.914e-06	34.35	0.00859441	2	1562.84	-2.18674	0	0.903724	0.864421	0.794561	0.898963	1.09163	0.812391
yFIRDEFLR	1	A0A0B4LGI1	N-Term(iTRAQ8plex)	0.005066	8.64	4.04848	3	1562.86	-1.58577	1	0.946185	0.870077	1.03655	1.03384	0.915683	0.853618
dALVDIIESQR	1	A1Z713	N-Term(iTRAQ8plex)	0.001532	19.86	0.319123	2	1562.87	-2.6512	0	1.04644	0.854868	0.914658	0.844877	1.01728	0.857693
vPIPGAAPGPGIGR	1	Q05856	N-Term(iTRAQ8plex)	2.001e-06	29.08	0.0328144	3	1562.92	-4.82917	0	0.947915	0.901929	0.695579	0.671122	1.0034	0.573457
aIFEPHLk	1	Q7YU20	N-Term(iTRAQ8plex); K8(iTRAQ8plex)	0.001026	17.46	0.516883	3	1562.95	-2.72086	0	0.931804	0.865665	0.926478	0.869613	0.881186	0.934196
lTmTcDPIHR	3	Q9W3L4	N-Term(iTRAQ8plex); M3(Oxidation); C5(Carbamidomethyl)	0.0002585	37.05	0.00225842	3	1563.79	-2.26739	0	0.73487	0.85684	0.57262	0.913755	0.791661	0.881789
hVDFGDILGMR	1	Q9VWP1	N-Term(iTRAQ8plex)	0.0003542	22.1	0.148908	3	1563.82	-1.02542	0	0.893744	1.17142	0.952307	0.931367	0.739742	0.945542
sDGcVVLLLQR	2	Q9VQL7	N-Term(iTRAQ8plex); C4(Carbamidomethyl)	3.177e-06	40.56	0.00320404	3	1563.88	0.959365	0	0.733468	0.609682	0.616565	0.681834	0.787109	0.645475
aLNAINLEmVR	1	Q960K8	N-Term(iTRAQ8plex); M9(Oxidation)	0.0005515	17.98	0.599467	2	1563.88	-2.08325	0	0.938389	1.0124	0.878229	1.15962	1.1532	1.04907
aFIESNFk	31	O16157	N-Term(iTRAQ8plex); K8(iTRAQ8plex)	3.886e-05	40.7	0.00310665	2	1563.89	-5.16819	0	0.959304	1.02624	1.32975	1.05641	1.12264	1.0154
sIVEALETEIR	3	E1JH62;Q7KJN8;A1Z9J3	N-Term(iTRAQ8plex)	3.413e-06	14.01	1.50337	2	1563.88	-4.37582	0
rPLTAGTLFQR	1	Q23978	N-Term(iTRAQ8plex)	0.0002906	17.89	0.492541	3	1563.92	-5.55531	0	1.06647	1.03365	1.02937	1.0733	1.14907	1.03889
cIVVSHLk	2	Q59E09	N-Term(iTRAQ8plex); C1(Carbamidomethyl); K8(iTRAQ8plex)	0.001585	19.18	0.304369	3	1563.94	-6.20388	0	0.945313	0.919322	0.890465	1.02484	1.03974	0.979066
dITLDDHFER	1	Q95U54	N-Term(iTRAQ8plex)	1.658e-05	40.73	0.000972071	3	1564.79	-3.15535	0	1.07574	1.05446	0.985228	1.10503	1.42473	1.0379
sAEISNILEER	16	P35381	N-Term(iTRAQ8plex)	4.058e-06	53.41	0.000167138	3	1564.84	-2.35204	0	0.856278	1.05404	0.911643	1.09663	0.831786	1.09821
tLDLDTLDAQR	1	M9PEA0	N-Term(iTRAQ8plex)	2.556e-07	40.03	0.00371922	2	1564.84	-4.05963	0	0.922802	0.898018	0.909669	1.01754	0.924275	0.854992
eLEVLLmQNR	3	P04359	N-Term(iTRAQ8plex); M7(Oxidation)	6.617e-06	39.43	0.00488027	3	1564.86	-5.25061	0	0.959503	0.953692	0.956071	0.869339	1.22911	0.90937
mSELLNLPTSR	1	Q9V3Z4	N-Term(iTRAQ8plex)	4.343e-06	32.59	0.0229136	2	1564.86	-2.39155	0	1.11943	1.06591	1.13635	0.988871	1.27963	0.925014
tLFAQFLHQR	1	M9WDW1	N-Term(iTRAQ8plex)	0.001149	21.83	0.196187	3	1564.89	-3.15951	0	0.988589	0.769459	1.12378	0.812622	0.756201	1.00384
eDIHITTk	2	Q9Y112	N-Term(iTRAQ8plex); K8(iTRAQ8plex)	6.131e-05	25.26	0.0796753	2	1564.91	-2.83272	0	0.952086	0.920747	1.00359	0.751577	0.857693	0.909751
eHYLPVAk	3	Q9VSW1	N-Term(iTRAQ8plex); K8(iTRAQ8plex)	0.0004579	30.11	0.0234485	2	1564.92	-7.42934	0	0.940484	1.02109	1.06236	1.10775	0.934096	1.1443
vNAIEHVIIPR	6	Q9V7D2;Q9NEF6	N-Term(iTRAQ8plex)	3.608e-10	73.5	1.0028e-06	3	1564.94	-2.24565	0
tTLLHMLk	2	Q9VD29	N-Term(iTRAQ8plex); K8(iTRAQ8plex)	0.004072	9.44	2.03635	3	1564.97	-1.96165	0	1.02891	0.813506	0.999319	0.786932	0.824061	0.778861
sGAGVDPATAMER	1	Q8IGR6	N-Term(iTRAQ8plex)	0.002764	14.29	0.37984	2	1565.78	-4.58242	0	0.901032	0.777564	0.631232	0.695966	1.04353	0.589601
yFAGWADk	8	Q9VLC5	N-Term(iTRAQ8plex); K8(iTRAQ8plex)	6.849e-05	30.78	0.029455	2	1565.85	-4.30426	0	0.906496	1.18571	0.952449	1.12069	0.931215	1.08614
qYSINDLPVGR	5	Q9VEJ0	N-Term(iTRAQ8plex)	4.547e-07	43.97	0.00135293	3	1565.86	-1.48785	0	0.948075	0.981864	0.939124	1.11522	0.923612	0.980925
yQNEYIk	4	P32100	N-Term(iTRAQ8plex); K7(iTRAQ8plex)	0.0001384	28.94	0.0427607	2	1565.87	-5.07218	0	1.19767	1.29576	1.20138	1.42334	1.24235	1.38296
vTSNLLPNTFR	1	M9PEN1	N-Term(iTRAQ8plex)	0.001608	6.7	5.64422	2	1565.89	-1.72143	0	1.29596	1.11897	0.908009	1.06363	0.999698	1.04893
aIEAVAAQGk	8	A5XD87;A5XD83	N-Term(iTRAQ8plex); K10(iTRAQ8plex)	1.028e-08	61.65	2.27743e-05	2	1565.94	-2.93677	0
iYHVGQIk	15	P06607	N-Term(iTRAQ8plex); K8(iTRAQ8plex)	7.78e-05	29.93	0.0404975	2	1565.95	-6.34191	0	1.01778	1.38098	1.04108	1.15279	1.19795	1.21319
vADIADLLk	3	Q0E9F9	N-Term(iTRAQ8plex); K9(iTRAQ8plex)	1.496e-05	43.11	0.00180801	3	1565.97	-1.38852	0	0.811365	0.742866	0.714934	0.793943	0.688486	0.738629
lPLGIVIHPFR	1	Q86NS0	N-Term(iTRAQ8plex)	0.0001289	38.92	0.00435992	3	1565.98	-1.31862	0	0.833289	0.794081	0.636224	0.730006	0.886146	0.619303
tIAMDGTEGLVR	19	Q05825	N-Term(iTRAQ8plex)	3.801e-07	56.34	6.22493e-05	3	1566.84	-2.96287	0	0.820915	0.779855	0.807637	0.805027	0.891413	0.852614
lESPPTTFSQR	1	O76867	N-Term(iTRAQ8plex)	0.0001129	16.99	0.531963	2	1566.84	-4.29021	0	0.749022	0.709087	0.664023	0.717628	0.820801	0.785763
hGLIFTTGFNR	1	Q7JVY0	N-Term(iTRAQ8plex)	0.0003132	25.78	0.0665887	3	1566.86	-3.67593	0	0.955225	0.997919	1.07015	0.907987	1.03282	1.15421
iTLFGADSIIGR	12	P61851	N-Term(iTRAQ8plex)	2.124e-08	60.51	2.8899e-05	3	1566.91	-1.55599	0	0.978927	1.0446	0.956145	1.13193	1.04035	1.034
fGAFEFLk	9	Q7KSQ0	N-Term(iTRAQ8plex); K8(iTRAQ8plex)	0.0008406	31.25	0.021447	3	1566.91	-2.81459	0	1.2259	1.35366	1.15757	1.3174	1.09475	1.06894
aQVDEIRk	2	B7Z0X1	N-Term(iTRAQ8plex); K8(iTRAQ8plex)	0.004928	34.63	0.0157196	2	1566.93	-5.1946	1	0.906596	0.921825	0.881898	1.08831	0.813864	1.01531
vIVITGDNk	11	A0A0B4LGB7	N-Term(iTRAQ8plex); K9(iTRAQ8plex)	0.0002412	39.78	0.00477591	2	1566.96	-3.5608	0	1.07534	0.96063	1.33547	1.01692	1.12586	1.00487
lLPLVFEk	2	Q8SZV3	N-Term(iTRAQ8plex); K8(iTRAQ8plex)	0.0007141	26.6	0.0557879	2	1567.01	0.4092	0	0.951092	0.749048	1.17301	1.01228	0.930461	1.03816
tEIQPDEk	7	O01666	N-Term(iTRAQ8plex); K8(iTRAQ8plex)	0.002459	22.39	0.191775	3	1567.88	-1.37781	0	1.08603	1.14166	1.26243	1.08373	1.17047	1.13372
vQSTVQELFGR	5	P29845	N-Term(iTRAQ8plex)	1.371e-08	54.12	0.000123535	3	1567.87	-1.74184	0	0.997351	1.08601	0.961215	1.14032	1.03808	1.06439
hTFAEAVGk	6	Q9VD58	N-Term(iTRAQ8plex); K9(iTRAQ8plex)	2.277e-05	36.06	0.00883201	4	1567.89	-9.01677	0	1.02406	0.890558	1.16296	1.01626	1.01008	1.06549
gFTGDQGLQGER	2	Q9VMV5	N-Term(iTRAQ8plex)	0.002922	34.67	0.00443551	2	1568.79	-1.65739	0	0.755453	0.843911	0.884174	0.942376	0.787459	1.26569
fDPMIEIFPR	1	Q9VAS7	N-Term(iTRAQ8plex)	0.002335	9.9	2.18985	2	1568.84	-4.35418	0	0.739467	0.744728	0.685367	0.774016	0.772224	0.688632
aDQEISGLk	9	B8A423;M9ND95;M9NEP1;M9NF46;E1JHJ5	N-Term(iTRAQ8plex); K9(iTRAQ8plex)	0.0003913	44.38	0.00171434	2	1568.9	-4.49574	0
vLADQATDk	5	Q9VVL7	N-Term(iTRAQ8plex); K9(iTRAQ8plex)	8.905e-05	46.56	0.00105101	2	1568.9	-4.96258	0	1.02477	1.15614	1.13042	1.16335	1.06608	1.19229
lSVHPDASLLGR	2	C7LAB1	N-Term(iTRAQ8plex)	2.402e-05	15.88	1.21366	3	1568.9	-1.40573	0	0.935257	0.857717	0.864855	0.779286	0.929763	0.804305
aDVPFGQVk	6	Q9W141	N-Term(iTRAQ8plex); K9(iTRAQ8plex)	0.0001792	49.71	0.000577824	3	1568.92	-4.93297	0	1.10502	1.23231	1.43112	1.28682	1.17528	1.25758
sIITLDGNk	6	Q9VGM2	N-Term(iTRAQ8plex); K9(iTRAQ8plex)	9.114e-05	35.41	0.0154372	2	1568.94	-4.96441	0	1.03471	1.07186	1.20179	1.20568	1.1503	1.19621
gLGSASLVEk	3	M9NGL3;M9NGK3	N-Term(iTRAQ8plex); K10(iTRAQ8plex)	4.649e-06	60.17	5.20713e-05	2	1568.94	-4.42615	0
vVSVAETQk	2	Q8MYW1	N-Term(iTRAQ8plex); K9(iTRAQ8plex)	9.063e-06	22.7	0.276571	2	1568.94	-2.00784	0	1.06418	1.21162	1.12759	1.15312	1.09703	1.18474
vVFLADDEMAR	1	Q9W0H3	N-Term(iTRAQ8plex)	1.351e-07	48.6	0.000204987	2	1569.82	-4.28614	0	1.05262	1.29329	0.844957	1.0659	1.21336	1.24613
iLVSHGADINAR	1	C1C5B1	N-Term(iTRAQ8plex)	0.000395	14.27	1.38608	3	1569.89	-4.13318	0	0.925753	1.0546	0.72021	0.68004	1.0871	0.792067
gTVIIIANHGDR	3	Q9VSW1	N-Term(iTRAQ8plex)	2.161e-06	40.42	0.00319553	3	1569.9	-2.85018	0	1.05445	0.893439	0.937709	0.70677	1.10668	0.965141
gSDVVVIPAGVPR	10	Q9VEB1	N-Term(iTRAQ8plex)	1.005e-08	42.1	0.00285792	2	1569.92	-4.80045	0	0.931388	0.984613	1.03979	1.03615	1.04924	1.04699
gVHLVTEEILR	1	B7YZX9	N-Term(iTRAQ8plex)	1.216e-05	33.16	0.0208681	3	1569.92	-1.72492	0	1.0397	1.00519	1.10227	0.958318	0.994664	1.0963
dLLcTVLk	4	Q9GU68	N-Term(iTRAQ8plex); C4(Carbamidomethyl); K8(iTRAQ8plex)	1.482e-05	33.97	0.015253	2	1569.94	-3.14641	0	1.09615	1.20071	1.01893	1.14006	0.872421	1.00781
lLLDVFNk	5	Q9VVA6	N-Term(iTRAQ8plex); K8(iTRAQ8plex)	2.611e-05	39.77	0.00212986	2	1569.98	-3.33817	0	0.972197	1.0821	0.94187	1.02698	0.895767	1.19384
yDLPDPEVYR	2	Q6NL87	N-Term(iTRAQ8plex)	0.0003657	19.78	0.163054	3	1570.8	-2.16078	0	0.901276	0.889059	0.902801	0.790847	0.978052	0.820584
yLTLLESSNAR	3	Q9W303	N-Term(iTRAQ8plex)	4.736e-07	31.11	0.0363997	2	1570.87	-1.74027	0	0.924485	1.00657	0.838653	1.07439	0.896312	0.909194
fAFDYATk	9	Q9VD58	N-Term(iTRAQ8plex); K8(iTRAQ8plex)	4.371e-06	42.98	0.00232617	2	1570.87	-4.08999	0	1.09105	1.09071	1.25299	1.09605	1.13873	1.14459
hTMLQVWPVR	4	Q27331;P48602	N-Term(iTRAQ8plex)	1.432e-08	60.24	4.01205e-05	3	1570.88	-1.14114	0
iQHAVDDLSLR	1	P37276	N-Term(iTRAQ8plex)	1.217e-05	28.68	0.062813	3	1570.89	2.27956	0	0.88942	0.846228	1.09563	0.905001	1.10778	0.992583
iWISLGGVHER	1	O76464	N-Term(iTRAQ8plex)	0.002346	20.56	0.416657	3	1570.89	-3.82126	0	1.04705	0.799832	0.875953	0.715522	1.06937	0.87042
qLALGPVcRPR	2	Q9VT55	N-Term(iTRAQ8plex); C8(Carbamidomethyl)	8.254e-05	14.49	1.71414	3	1570.9	-9.39424	0	1.0026	0.894057	1.04651	0.981108	0.974089	0.944689
iELEPFLHLR	2	Q9W247	N-Term(iTRAQ8plex)	0.0005109	25.05	0.135828	3	1570.92	-1.76421	0	0.956385	0.762439	0.996305	0.753829	0.922416	0.847799
iQTTPGFAk	14	Q7JUS9	N-Term(iTRAQ8plex); K9(iTRAQ8plex)	0.001687	25.13	0.125216	3	1570.94	-3.65405	0	0.931027	0.859032	1.04983	0.932403	0.988084	0.948985
qVFLGGVDk	23	X2JB48	N-Term(iTRAQ8plex); K9(iTRAQ8plex)	1.262e-05	49.61	0.000449616	2	1570.93	-7.53716	0	0.982559	0.970466	1.22549	1.10135	1.05966	1.00096
lIQAYVQk	33	P06607	N-Term(iTRAQ8plex); K8(iTRAQ8plex)	2.722e-06	51.6	0.000176417	2	1570.97	-3.71868	0	1.04503	1.1505	0.952298	1.09699	0.909108	1.19351
iIIFVETk	3	E1JJ68	N-Term(iTRAQ8plex); K8(iTRAQ8plex)	0.0004945	35.08	0.00473445	3	1571	-2.96512	0	1.01275	0.930835	1.11404	0.956747	1.0285	0.763942
gYmAALVEELR	1	Q8SWZ9	N-Term(iTRAQ8plex); M3(Oxidation)	4.118e-05	18.96	0.290326	3	1571.84	-0.49017	0	1.01501	1.00955	0.919855	1.16166	1.29018	1.00473
gLYSNPPVHGAR	9	Q8T0M9	N-Term(iTRAQ8plex)	0.0005858	25.08	0.0884799	2	1571.86	0.352271	0	1.08781	0.811629	0.785992	0.912381	0.732264	0.63976
vVYRDPVYTR	3	E8NH67	N-Term(iTRAQ8plex)	0.0001073	15.66	1.1151	3	1571.88	-1.47714	1	0.972398	0.952448	0.850653	0.941469	0.989133	0.87278
aVVLVEQPEQR	1	Q9VH26	N-Term(iTRAQ8plex)	1.583e-06	26.26	0.103509	2	1571.9	-2.77654	0	1.13986	0.713752	0.769295	0.761412	0.891294	0.692476
vAIYVDkR	1	Q27597	N-Term(iTRAQ8plex); K7(iTRAQ8plex)	4.915e-05	30.16	0.0242403	3	1571.97	-3.7769	1	1.28475	1.12251	1.71701	0.947587	1.12345	1.11489
lVLIASNTPALR	6	Q9VJ19	N-Term(iTRAQ8plex)	1.222e-07	62.35	1.49018e-05	3	1571.97	-3.2223	0	0.903368	0.821766	0.804635	0.729514	1.00027	0.772743
dLQHPNEFLR	1	P45437	N-Term(iTRAQ8plex)	0.0003015	17.35	0.431661	3	1572.84	-4.35912	0	1.11984	0.991945	0.906354	1.01017	1.24517	1.03675
eLLHLLVk	1	Q9VKJ3	N-Term(iTRAQ8plex); K8(iTRAQ8plex)	0.0004614	25.8	0.0564192	3	1573.02	-4.17974	0	0.931476	1.00559	1.04944	0.826138	0.930528	0.930054
dmTVIAGDEFR	1	L0MN91;D1YSG0	N-Term(iTRAQ8plex); M2(Oxidation)	1.048e-05	16.58	0.232973	2	1573.77	-5.37965	0
iQAVVDSDAVPR	2	P52295	N-Term(iTRAQ8plex)	4.292e-08	59.81	3.69831e-05	3	1573.88	-5.31625	0	1.21598	1.31493	0.929559	1.02251	1.07981	1.12131
lIDQLPAESQR	1	B3DN78	N-Term(iTRAQ8plex)	0.0001344	26.99	0.0701952	3	1573.88	-0.88896	0	1.19937	0.838604	0.77384	0.86205	0.87789	0.828502
dLNLNMPVVVR	6	A0A0B4JCW4	N-Term(iTRAQ8plex)	1.656e-06	47.94	0.000699019	3	1573.9	-1.91264	0	0.965866	0.994131	0.943194	1.03775	1.03451	0.946706
mALEGSTIk	3	A1ZA73	N-Term(iTRAQ8plex); M1(Oxidation); K9(iTRAQ8plex)	0.001002	28.89	0.0548768	2	1573.9	-1.92608	0	0.999943	0.793748	0.814544	0.916428	1.06316	0.730464
hEGDLIPGk	1	Q9W2M4	N-Term(iTRAQ8plex); K9(iTRAQ8plex)	8.402e-05	27.6	0.0737696	2	1573.91	-4.97787	0	1.24915	1.48295	1.50794	1.3309	1.37759	1.56913
iTLPLcIFHR	1	Q9W4A6	N-Term(iTRAQ8plex); C6(Carbamidomethyl)	0.001058	16.69	0.9268	3	1573.91	-4.61143	0	0.975773	0.937003	1.24267	1.00478	1.12	1.09059
lLPVGLNLFAGR	2	A0A0B4K715	N-Term(iTRAQ8plex)	5.335e-08	40.94	0.00339467	3	1573.97	-5.17184	0	0.862229	0.759104	0.856815	0.899982	0.927747	0.670661
ePSEQVEHcR	1	H7BWS6	N-Term(iTRAQ8plex); C9(Carbamidomethyl)	5.664e-07	53.28	2.93684e-05	3	1574.75	-2.88921	0	0.848799	1.0136	0.991478	1.16293	0.975538	1.07307
tAIHEVMEQGR	1	Q9XYU1	N-Term(iTRAQ8plex)	0.0006229	5.55	5.75334	3	1574.82	-5.73872	0	0.886601	0.901996	0.926157	0.926605	1.03051	0.911174
aFQDHLAEIAR	4	Q9VY04	N-Term(iTRAQ8plex)	0.0001107	18.39	0.390444	3	1574.85	-4.60831	0	0.977951	1.02891	1.05268	1.09693	0.983219	1.04811
dLTPQHGAk	2	Q9V3Y3	N-Term(iTRAQ8plex); K9(iTRAQ8plex)	0.003147	27.15	0.0724749	2	1574.9	-4.04508	0	1.35277	0.8232	1.41581	0.855087	1.29721	0.949319
vLEVHIEk	2	Q9VFV9	N-Term(iTRAQ8plex); K8(iTRAQ8plex)	0.002257	20.35	0.292916	3	1574.97	-4.72278	0	0.947347	1.28345	1.18562	1.16749	1.13966	1.10177
aQMYDLDYPR	3	H7BWS6	N-Term(iTRAQ8plex)	7.187e-07	37.07	0.00119765	2	1575.77	-4.50684	0	1.06445	1.0097	0.936721	1.03748	1.04102	1.15877
dFYNIVDVMR	1	A0A0F6QCQ6	N-Term(iTRAQ8plex)	9.673e-07	27.89	0.0227577	2	1575.81	-2.66219	0	0.728075	0.975419	0.882884	1.00519	0.878122	1.03434
iLAEAEAAQAER	1	Q7KUQ6	N-Term(iTRAQ8plex)	6.72e-08	22.82	0.171346	2	1575.86	-3.10728	0	1.00326	1.13893	0.950547	1.1286	0.99184	1.16713
ecQALILAPTR	5	D3DMH8	N-Term(iTRAQ8plex); C2(Carbamidomethyl)	2.799e-07	47.9	0.000565201	3	1575.88	-1.95275	0	0.925687	0.837658	0.92911	0.764039	1.07112	0.833427
tVAPLNEMIQR	18	P02843	N-Term(iTRAQ8plex)	1.506e-06	50.06	0.000352102	3	1575.88	-3.46707	0	0.992777	1.16523	0.771014	1.05078	0.984808	1.02944
qELSSFEk	6	Q9V496	N-Term(iTRAQ8plex); K8(iTRAQ8plex)	0.001093	42.88	0.00184194	2	1575.88	-5.05066	0	0.884452	0.904618	0.865351	0.97001	0.785938	0.89966
lDYSTPGSk	4	Q9V496	N-Term(iTRAQ8plex); K9(iTRAQ8plex)	1.382e-05	21.76	0.232382	2	1575.88	-2.72045	0	1.03657	1.01349	1.03224	1.08027	0.997978	0.916442
gAETPHEVk	1	Q95RK8	N-Term(iTRAQ8plex); K9(iTRAQ8plex)	0.002378	10.59	3.30856	3	1575.89	-4.60043	0	0.859093	0.922956	0.941586	1.06218	0.885395	0.978236
iScFLEAk	9	A1ZA73	N-Term(iTRAQ8plex); C3(Carbamidomethyl); K8(iTRAQ8plex)	8.199e-05	30.26	0.0363098	2	1575.89	-7.88954	0	1.10925	1.03612	1.25103	1.06523	1.06977	1.15721
sEISYQIk	5	Q9V496	N-Term(iTRAQ8plex); K8(iTRAQ8plex)	0.002516	29.08	0.0439997	3	1575.91	-4.16387	0	1.07305	1.10126	1.02937	1.07713	0.959672	1.03259
hAITALTELFR	5	Q5LJT0	N-Term(iTRAQ8plex)	7.623e-09	57.34	6.56825e-05	3	1575.91	-1.98254	0	1.27221	0.694854	1.13387	1.14349	1.13986	1.02674
iFVFEPPPGIR	2	P37276	N-Term(iTRAQ8plex)	2.634e-05	24.59	0.128762	3	1575.92	-2.45471	0	0.931998	0.945569	0.807924	0.849726	0.873628	0.859433
dEVHQVLk	1	Q961V9	N-Term(iTRAQ8plex); K8(iTRAQ8plex)	0.0002005	39.06	0.00470586	2	1575.92	-7.84705	0	0.997278	0.995129	1.13774	1.10342	1.06435	1.09059
aILIEDEGEQR	3	A1Z784	N-Term(iTRAQ8plex)	0.0001052	22.77	0.137924	2	1576.84	-2.64162	0	1.12709	0.905927	0.872757	0.767296	1.09043	0.959582
dGLAFcALIHR	3	M9MS06	N-Term(iTRAQ8plex); C6(Carbamidomethyl)	2.204e-07	51.74	0.000181539	3	1576.85	-2.18309	0	1.20524	1.1021	1.29733	1.15414	1.19925	0.966971
aAVSGAVEQATLR	2	Q9VEJ3	N-Term(iTRAQ8plex)	4.075e-09	54.88	0.000112318	3	1576.89	-5.36748	0	0.797663	1.03987	0.678668	1.01129	0.75714	1.0023
aQAPAQLGLTFR	2	O44226	N-Term(iTRAQ8plex)	5.191e-07	33.76	0.0143889	3	1576.91	-1.91703	0	1.04599	1.19711	0.805978	1.25206	0.985272	1.12379
gNVGFVFTk	9	P19889	N-Term(iTRAQ8plex); K9(iTRAQ8plex)	2.813e-06	50.84	0.000253835	2	1576.92	-4.6761	0	1.24254	1.00325	1.0849	0.983184	1.02167	1.02415
fLHEcPWER	3	Q7KN97	N-Term(iTRAQ8plex); C5(Carbamidomethyl)	8.995e-05	16.76	0.164473	3	1577.78	-0.890227	0	1.09752	1.15085	1.07818	1.00584	1.00821	1.03535
nIIDFYDmAR	2	Q27331	N-Term(iTRAQ8plex); M8(Oxidation)	0.002152	24.92	0.0267349	2	1577.79	-4.83591	0	1.00897	1.05598	0.99876	1.01133	0.993062	1.10019
vSADPQISATER	10	Q9VWV6	N-Term(iTRAQ8plex)	0.000117	59.29	3.70357e-05	2	1577.84	-3.80091	0	0.698629	1.41281	0.540691	1.05635	0.592448	1.25231
sAINPIFMQPR	2	P82712	N-Term(iTRAQ8plex)	0.0001129	32.25	0.0204312	3	1577.86	-8.30631	0	0.930576	0.918839	0.923081	0.915751	1.01799	0.896208
tRPTGGGASGGISR	1	Q8SWR8	N-Term(iTRAQ8plex)	2.384e-06	17.79	0.570551	3	1577.86	-1.07502	0	0.904521	0.936643	0.917791	0.99016	0.910393	0.940543
hGVIPLSTYMR	4	Q9V9M7	N-Term(iTRAQ8plex)	4.008e-06	34.85	0.0108677	3	1577.87	-2.14316	0	1.22397	0.847526	1.00561	0.943883	0.95391	0.889412
mHPDNTFGLAR	1	Q9W4V8	N-Term(iTRAQ8plex); M1(Oxidation)	0.0002933	25.96	0.0404353	3	1578.8	-2.14802	0	0.950323	0.853508	0.770372	0.805831	1.16945	0.804868
vDcLELIEQR	4	Q9VWV6	N-Term(iTRAQ8plex); C3(Carbamidomethyl)	1.889e-05	34.95	0.00823715	3	1578.84	-2.23436	0	0.752751	1.72934	0.742709	1.40472	0.849369	1.40602
aNTLPTTATQTR	1	B3DNM3	N-Term(iTRAQ8plex)	1.344e-06	20.46	0.267601	2	1578.87	-3.56888	0	1.21309	0.925827	0.765208	0.958854	0.913242	0.898757
hLVNAAAFk	1	Q9VQI5	N-Term(iTRAQ8plex); K9(iTRAQ8plex)	0.0001604	16.25	0.682956	3	1578.95	-3.6118	0	1.01448	0.94287	1.14971	1.0832	0.994183	1.06458
rITGLDPAk	3	P06607	N-Term(iTRAQ8plex); K9(iTRAQ8plex)	0.0003758	14.36	0.960066	4	1578.97	-2.55175	1	1.21235	1.37146	1.2229	1.46315	1.09738	1.5056
iAAAGDLETMQR	1	Q9VJ86	N-Term(iTRAQ8plex)	3.894e-05	13.43	1.05768	3	1579.83	-4.60656	0	0.955618	0.687532	1.00146	0.631293	0.884634	0.588674
qEITTHPFFR	1	P13677	N-Term(iTRAQ8plex)	0.0001159	20.57	0.217935	3	1579.84	-7.12354	0	0.983937	1.016	1.06499	1.07993	1.04212	1.01429
aVQAYYEk	3	Q9VM18	N-Term(iTRAQ8plex); K8(iTRAQ8plex)	0.0002379	27.64	0.0631926	2	1579.89	-1.18607	0	0.856202	0.904192	1.15467	0.899562	1.02021	1.05753
nMVPQFATVIR	4	P13607	N-Term(iTRAQ8plex)	0.002204	23.65	0.148443	3	1579.89	-1.82122	0	0.922908	1.04197	1.10862	1.05845	1.08036	0.945584
vSTAIDAISVSGR	1	Q06PM6	N-Term(iTRAQ8plex)	2.568e-06	18.71	0.493258	2	1579.89	-2.8156	0	1.00762	0.987222	1.03868	1.10335	1.15536	1.0683
ecTIHLAk	2	Q9V597	N-Term(iTRAQ8plex); C2(Carbamidomethyl); K8(iTRAQ8plex)	0.0002578	23.33	0.163742	2	1579.9	-4.57023	0	1.2759	1.26405	1.12151	1.15395	0.952756	1.35069
fLESELSVPVR	1	F0JAP3	N-Term(iTRAQ8plex)	0.0004686	4.08	13.7771	2	1579.9	1.20743	0	2.66095	0.822673	0.638739	0.759438	0.65257	0.772341
dHSVYLTNDGR	3	Q8T0M9	N-Term(iTRAQ8plex)	3.399e-07	29.69	0.0117065	2	1580.79	-1.8575	0	0.999158	1.06889	0.868162	1.05616	0.946547	1.12819
fGVPMLDAGTIR	1	Q9VG69	N-Term(iTRAQ8plex)	0.0055	12.46	2.01762	2	1580.87	-1.70917	0	1.02098	1.00924	0.936343	0.862957	0.990051	0.954131
aNAIANAAEk	21	B8A423;M9ND95;M9NEP1;M9NF46;E1JHJ5	N-Term(iTRAQ8plex); K10(iTRAQ8plex)	4.955e-09	70.17	3.01465e-06	2	1580.91	-4.62205	0
lPDRDIVPPVR	2	Q6NP54	N-Term(iTRAQ8plex)	6.965e-05	23.44	0.193387	3	1580.94	-2.76085	1	0.851382	0.882891	0.93423	0.920804	0.978312	0.87304
lHDYLIAk	3	Q9V496	N-Term(iTRAQ8plex); K8(iTRAQ8plex)	3.665e-05	35.2	0.0125932	3	1580.96	-4.15117	0	1.16512	0.970761	1.40353	1.01597	1.27774	1.04352
rVTLELGGk	1	Q9VLC5	N-Term(iTRAQ8plex); K9(iTRAQ8plex)	0.005336	4.85	12.4553	3	1580.99	-4.71773	1	0.796839	1.00378	0.913438	0.95381	0.917222	1.03761
sLRDVLAAk	2	Q9W401	N-Term(iTRAQ8plex); K9(iTRAQ8plex)	0.002603	22.85	0.197403	2	1580.99	-4.47759	1	0.892192	0.799229	1.04521	0.973599	0.800165	1.21686
dAGLGLSSAAMER	6	B9EQV5	N-Term(iTRAQ8plex)	9.864e-09	69.57	1.86037e-06	3	1581.82	-2.9169	0	0.885409	0.978385	0.95609	0.903946	1.05311	0.88669
yLELLESPTGR	3	Q23997	N-Term(iTRAQ8plex)	1.436e-08	59.58	2.89705e-05	3	1581.88	-1.46611	0	0.921875	1.00455	0.815246	1.15118	1.05982	1.0338
mEITQHSk	2	Q9VMU4	N-Term(iTRAQ8plex); K8(iTRAQ8plex)	0.002958	14.06	1.01106	2	1581.88	-4.57586	0	1.05272	0.962555	0.940262	0.97971	0.991071	1.38696
fGLGAEVGISTAR	9	Q9VNW6	N-Term(iTRAQ8plex)	7.971e-08	61.76	1.83038e-05	3	1581.89	-0.828839	0	0.929759	1.23024	0.754657	1.1836	0.796759	1.28837
sGTPHIVVGTPGR	2	Q27268	N-Term(iTRAQ8plex)	2.608e-06	33.64	0.0135377	3	1581.9	-0.860799	0	1.08009	0.660736	0.703574	0.681127	0.771486	0.567418
gQEEALAAGk	8	A5XD87;A5XD83	N-Term(iTRAQ8plex); K10(iTRAQ8plex)	1.855e-08	64.21	1.09622e-05	2	1581.9	-6.09244	0
lAPTAAEAVAAHR	1	Q58CL2	N-Term(iTRAQ8plex)	1.886e-06	36.89	0.0064156	3	1581.9	-2.37188	0	0.904655	0.603024	0.528813	0.598828	0.743822	0.491912
iSHQVDFk	3	A0A0B4JD82;A1ZA73	N-Term(iTRAQ8plex); K8(iTRAQ8plex)	3.884e-05	25.35	0.099776	2	1581.91	-5.22535	0
tIAmDGTEGLVR	17	Q05825	N-Term(iTRAQ8plex); M4(Oxidation)	2.11e-06	46.25	0.000564387	3	1582.84	-2.65095	0	0.884654	0.778821	0.752902	0.752333	0.854697	0.762132
lIEGSDAVFTAR	2	M9PEA0	N-Term(iTRAQ8plex)	9.454e-08	32.85	0.0130738	2	1582.87	-4.59947	0	0.787596	0.935178	0.729332	0.852235	0.953488	0.8313
aVANQTSATFLR	5	P48601	N-Term(iTRAQ8plex)	1.209e-07	36.66	0.00565329	2	1582.88	-3.35891	0	0.96414	1.10924	0.703201	0.938607	1.02215	0.907422
aEVENIHITPR	1	A9UNH9	N-Term(iTRAQ8plex)	1.566e-05	15.99	0.723832	3	1582.88	-2.01782	0	0.905203	0.811171	0.747649	0.804204	1.00053	0.812649
eLVSVSNVYIR	2	Q7KN90	N-Term(iTRAQ8plex)	5.553e-05	19.32	0.459613	3	1582.91	-0.895478	0	0.917318	0.952646	0.768844	0.883365	0.922646	0.799773
sHFANVATk	2	P09180	N-Term(iTRAQ8plex); K9(iTRAQ8plex)	0.0003081	5.4	11.6947	3	1582.91	-4.04201	0	1.17886	1.15625	1.19289	1.13696	1.02236	1.23571
mNVLADALk	11	P48149;Q7KR04	N-Term(iTRAQ8plex); K9(iTRAQ8plex)	2.381e-06	48.26	0.000718034	2	1582.94	-3.44594	0
lAALVPTMVAHR	2	Q9VYI6	N-Term(iTRAQ8plex)	8.715e-06	45.28	0.00138754	3	1582.94	-3.12096	0	1.0441	0.804299	0.88552	0.929255	1.02708	0.778191
sDIAEmLELSR	1	P10676;M9PCU0	N-Term(iTRAQ8plex); M6(Oxidation)	0.001087	9.22	1.8729	2	1583.83	0.441357	0
dPVHLETLSIR	1	Q9VU02	N-Term(iTRAQ8plex)	0.0003657	20.3	0.3985	3	1583.91	-0.368526	0	1.00352	0.933661	0.799211	0.903951	1.05708	0.816279
iYIPLPEAHAR	2	Q9Y162	N-Term(iTRAQ8plex)	4.365e-05	22.6	0.23328	3	1583.92	-1.67314	0	0.975625	0.89396	0.930488	0.901499	0.928998	0.914725
lVDIIcDk	4	P25228	N-Term(iTRAQ8plex); C6(Carbamidomethyl); K8(iTRAQ8plex)	0.0002336	32.82	0.0221757	2	1583.92	-6.67767	0	1.05712	1.12732	1.14104	1.06063	1.06736	1.05187
sYLLDLLSSIR	4	Q9VHP0	N-Term(iTRAQ8plex)	8.557e-07	45.08	0.00119836	3	1583.93	-0.634164	0	1.2519	1.09933	0.881761	0.849239	1.0456	0.849774
gDGPIALVLAPTR	2	E1JJ68;Q7KU78	N-Term(iTRAQ8plex)	1.91e-09	45.39	0.00109846	2	1583.93	-4.77376	0
lPLQDVYk	11	P08736;P05303	N-Term(iTRAQ8plex); K8(iTRAQ8plex)	0.004112	24.37	0.128141	3	1583.96	-2.77896	0
iGLFGGAGVGk	46	Q05825;Q8T4C4;D3DMY7	N-Term(iTRAQ8plex); K11(iTRAQ8plex)	2.084e-09	57.89	4.92541e-05	3	1583.96	-5.38563	0
eGEAADGEAk	2	M9NG39	N-Term(iTRAQ8plex); K10(iTRAQ8plex)	4.035e-05	30.81	0.0188791	2	1584.83	-4.24528	0	1.04911	1.0261	1.02627	1.02398	1.13389	0.942425
yPYTFSAk	10	Q0E8X7	N-Term(iTRAQ8plex); K8(iTRAQ8plex)	0.003067	16.03	0.815732	2	1584.88	-4.8272	0	1.02508	0.973491	1.19182	1.05235	1.0069	1.07621
aAYFGFYDTAR	10	X2JB48	N-Term(iTRAQ8plex)	5.71e-06	41.58	0.00107729	3	1585.8	0.26936	0	1.09322	0.825181	1.23232	0.802864	1.24443	0.892657
dFFAYSGGVYR	3	Q95S79	N-Term(iTRAQ8plex)	9.128e-07	44.87	0.000493643	3	1585.79	-2.9637	0	0.94425	1.07547	1.19537	1.23389	1.03357	1.30924
lADSDDYLVDR	1	Q9VBS6	N-Term(iTRAQ8plex)	2.878e-06	19.29	0.189595	2	1585.8	-2.74359	0	0.848545	0.810308	0.846181	0.753308	0.880886	0.83249
gHLQVTSEPGTR	1	A8DY82	N-Term(iTRAQ8plex)	0.000512	26.09	0.0708586	3	1585.86	-0.719777	0	1.1795	1.07747	0.874251	1.38218	1.33609	0.92555
yITSDLSVIDR	5	A1ZA73	N-Term(iTRAQ8plex)	3.274e-05	41.27	0.00232146	2	1585.87	-3.74797	0	0.910369	0.861472	0.919245	1.06339	0.916453	1.03891
aFLIEEQk	7	Q9VHE5	N-Term(iTRAQ8plex); K8(iTRAQ8plex)	2.763e-06	48.48	0.00049738	2	1585.94	-3.40293	0	1.21374	1.18471	1.20293	1.14802	1.15135	1.15782
lVNATELIRPR	1	A1ZBE9	N-Term(iTRAQ8plex)	0.0001115	23.36	0.14001	3	1585.96	-2.82257	0	0.949012	1.18635	0.933751	1.20895	1.2611	1.02474
rFTLELAk	3	P54385	N-Term(iTRAQ8plex); K8(iTRAQ8plex)	0.0005373	21.25	0.187099	3	1585.98	-4.92012	1	0.968186	0.822774	1.23893	0.984257	0.978157	1.02357
hDGEVIQVDDR	1	A8DYP0	N-Term(iTRAQ8plex)	7.89e-09	48.48	0.000158934	3	1586.8	-2.84003	0	0.849278	0.961771	0.828945	0.857694	0.999079	0.979626
dGENHLDTLLR	1	C8VUZ1	N-Term(iTRAQ8plex)	1.301e-06	34.37	0.00890223	3	1586.84	-5.34201	0	0.981456	1.04992	0.846283	1.26855	1.00575	0.949669
eFLcALSVTSR	1	P42325	N-Term(iTRAQ8plex); C4(Carbamidomethyl)	0.0001584	12.73	1.53334	2	1586.85	-1.87732	0	1.00696	0.999179	0.959644	0.978737	1.14567	1.01628
gIVEESVTGVHR	2	Q6NR07	N-Term(iTRAQ8plex)	1.8e-07	44.87	0.00150374	3	1586.88	-2.31156	0	0.853126	0.742891	0.776113	0.753664	0.876369	0.671406
lLYVLTEk	3	O62613	N-Term(iTRAQ8plex); K8(iTRAQ8plex)	0.00352	19.11	0.373755	3	1586.99	-5.18289	0	0.739101	0.854564	0.955592	0.644213	0.774157	1.03313
vEGGGGDAQPMEH	2	Q9V3K3	N-Term(iTRAQ8plex)	2.486e-07	45.54	0.000101928	2	1587.73	-2.03483	0	0.650549	0.814064	0.492817	0.687113	0.699497	0.63374
lEEEQQAALPR	1	Q9VQL6	N-Term(iTRAQ8plex)	1.914e-06	12	1.95912	2	1587.86	-2.53935	0	1.06239	0.845124	0.859095	0.735699	1.06191	0.82116
gLPSSVEDLPGGR	1	O97069	N-Term(iTRAQ8plex)	2.786e-06	37.46	0.0055906	3	1587.86	-1.28564	0	1.01269	0.860827	0.798631	0.671628	1.05889	0.654229
sLLESELHTVR	1	Q9VSN9	N-Term(iTRAQ8plex)	6.124e-07	37.69	0.00663842	3	1587.9	-1.81307	0	0.834195	0.812608	0.751915	0.953733	0.960201	0.906379
vAEILQLPNMR	7	Q9VX36	N-Term(iTRAQ8plex)	1.55e-06	45.69	0.00110338	3	1587.91	-5.02494	0	1.13284	0.946286	1.30177	0.912474	1.01134	1.05857
iVALEMAPQGVR	1	Q9U1L2	N-Term(iTRAQ8plex)	1.243e-05	30.42	0.0361766	2	1587.91	-4.06183	0	0.932514	0.875982	0.757958	0.912903	0.865487	0.841552
nILVVSTIDPGR	1	Q9W2U4	N-Term(iTRAQ8plex)	9.62e-05	34.89	0.0119519	2	1587.93	-6.85433	0	1.23435	0.993861	0.746498	0.816417	1.13908	0.826801
iSPETAPHk	1	Q9V9S8	N-Term(iTRAQ8plex); K9(iTRAQ8plex)	0.001333	29.79	0.0387281	3	1587.93	-3.1453	0	0.956542	0.911279	0.869784	0.987575	0.750291	0.913395
rLEQIQDLIR	1	M9PCM8	N-Term(iTRAQ8plex)	3.043e-05	20.48	0.274877	3	1587.94	-2.98033	1	1.11889	1.10191	1.21994	1.13117	1.06285	1.08709
lGLHLEFNDAR	1	Q6IDG5;E1JJ21	N-Term(iTRAQ8plex)	1.34e-07	48.15	0.000427939	3	1588.87	-0.780377	0
lDAVHQGLk	3	Q7KK90	N-Term(iTRAQ8plex); K9(iTRAQ8plex)	5.038e-05	28.94	0.0426969	2	1588.95	-7.49037	0	0.979442	1.28802	1.0441	1.17999	1.05407	1.21101
mVFVPTYEGSR	2	Q8MLS1	N-Term(iTRAQ8plex)	7.448e-05	28.82	0.0272938	2	1589.82	-6.03288	0	0.966148	0.933171	0.849235	0.919863	0.820777	0.946583
hQAQQQYLNR	1	Q9VMA3	N-Term(iTRAQ8plex)	9.19e-06	12.58	1.39124	3	1589.84	-1.91101	0	0.967876	0.949891	1.04552	0.942483	1.00903	0.968419
vEPEDVESLLR	1	Q9VJ68	N-Term(iTRAQ8plex)	0.001954	18.91	0.358595	2	1589.86	-5.77696	0	0.858963	0.797254	0.782979	0.773088	0.847721	0.75032
eTAEAYLGk	5	P11147;P29844	N-Term(iTRAQ8plex); K9(iTRAQ8plex)	9.124e-05	34.39	0.0146658	2	1589.89	-4.56118	0
dLNLNmPVVVR	3	A0A0B4JCW4	N-Term(iTRAQ8plex); M6(Oxidation)	5.347e-06	45.29	0.00115806	3	1589.89	-2.41885	0	0.930396	1.16058	1.01263	1.03024	1.0118	1.0113
aDESYIVGk	4	Q7KN97	N-Term(iTRAQ8plex); K9(iTRAQ8plex)	1.656e-06	47.5	0.000720203	2	1589.89	-3.63983	0	1.03658	1.24669	0.959774	1.08415	0.8108	1.0293
sDGYILEGk	4	Q8MLY8	N-Term(iTRAQ8plex); K9(iTRAQ8plex)	1.79e-05	33.35	0.0187958	2	1589.9	-0.568672	0	1.1686	1.10503	1.0886	1.04585	1.08	1.13143
aEAVTSYLk	9	Q7K569	N-Term(iTRAQ8plex); K9(iTRAQ8plex)	3.677e-07	38.77	0.00538258	2	1589.93	-3.10422	0	1.03461	0.968355	1.02974	0.958439	1.11403	1.00553
aLSALMTFk	11	P54385	N-Term(iTRAQ8plex); K9(iTRAQ8plex)	3.541e-06	32.93	0.0156619	2	1589.95	-2.24282	0	1.03747	0.789903	1.25372	0.849732	1.10332	0.783015
lFEINAFk	4	Q01637	N-Term(iTRAQ8plex); K8(iTRAQ8plex)	3.041e-05	28.62	0.0467174	2	1589.94	-4.03256	0	1.31415	1.26932	1.12316	1.03731	1.22058	1.24577
aAVVGISTVILSR	2	Q9VN13	N-Term(iTRAQ8plex)	1.283e-08	60.49	2.40299e-05	3	1589.98	-5.45753	0	0.892054	0.933303	1.01246	0.871779	0.975627	0.912374
tAIHEVmEQGR	1	Q9XYU1	N-Term(iTRAQ8plex); M7(Oxidation)	0.00114	13.17	0.669907	3	1590.81	-5.97597	0	0.811738	0.913862	0.74509	0.96392	0.993569	0.929409
aVTScALDFFR	2	Q9W125	N-Term(iTRAQ8plex); C5(Carbamidomethyl)	6.071e-07	46.7	0.000316418	3	1590.82	-2.51704	0	1.18211	1.0218	1.16287	1.06045	1.16469	1.02077
eYEPEMGk	7	A0A0B4LGB7	N-Term(iTRAQ8plex); K8(iTRAQ8plex)	0.0006621	28.32	0.0233362	3	1590.82	-4.34267	0	1.03146	0.939688	1.11196	0.901386	1.07357	1.02163
yAMLDIEk	28	P02843	N-Term(iTRAQ8plex); K8(iTRAQ8plex)	1.349e-05	44.79	0.00109525	2	1590.89	-5.45673	0	1.0918	1.35838	1.07684	1.25813	1.00338	1.30414
lVTAIDEADLAR	3	P41374	N-Term(iTRAQ8plex)	2.844e-07	37.34	0.0061439	2	1590.89	-4.56047	0	1.02955	0.927569	0.793553	0.893011	1.11394	0.949936
fFVLESLk	4	Q7KSQ0	N-Term(iTRAQ8plex); K8(iTRAQ8plex)	1.292e-05	38.71	0.00368766	2	1590.96	-5.42004	0	0.961019	0.876103	1.05093	0.665428	1.03149	0.915726
aGNILNkPR	2	Q7JVY0	N-Term(iTRAQ8plex); K7(iTRAQ8plex)	7.193e-05	15.74	0.544039	2	1590.98	-3.20583	0	0.922725	1.06657	1.09345	1.01443	0.962491	1.06656
iPIENVLGk	5	A1ZBJ2	N-Term(iTRAQ8plex); K9(iTRAQ8plex)	0.0001058	29.89	0.0150771	2	1591	-3.43848	0	0.781302	1.00779	0.940579	1.08487	0.890017	1.06678
dAQLVcPSLER	2	Q9VWV6	N-Term(iTRAQ8plex); C6(Carbamidomethyl)	9.306e-07	25.4	0.074408	2	1591.84	-2.59785	0	0.788755	1.86991	0.702178	1.34606	0.721064	1.43436
fDATGIEEHLR	1	Q9VW10	N-Term(iTRAQ8plex)	4.156e-05	24.8	0.0851007	3	1591.83	-4.85781	0	1.17171	0.881388	0.93509	0.742734	0.956524	0.900912
vQEHDEVLYR	1	Q8SZL6	N-Term(iTRAQ8plex)	0.002434	15.28	0.773821	3	1591.83	-2.6597	0	1.10389	0.696375	0.462983	0.58477	0.924716	0.558958
gVDSVSVSPDGLR	1	M9PB96	N-Term(iTRAQ8plex)	6.453e-05	10.61	2.48957	2	1591.85	-8.23716	0	0.846765	1.07225	0.849786	0.670338	0.862517	0.699926
tVAPLNEmIQR	21	P02843	N-Term(iTRAQ8plex); M8(Oxidation)	1.284e-05	37.85	0.00516786	3	1591.87	-2.9218	0	0.984209	0.988732	0.760219	1.01902	0.983687	0.98886
vDLENTIQSLR	2	P08928	N-Term(iTRAQ8plex)	6.229e-06	44.18	0.00128715	3	1591.89	-1.6463	0	0.930288	0.917416	0.934084	0.817048	0.975909	0.88778
lAEDGAAVVISSR	2	Q9VRJ4	N-Term(iTRAQ8plex)	1.903e-06	25.33	0.102581	3	1591.9	1.21672	0	0.886361	0.859085	0.834151	0.81537	0.946853	0.874049
vNTDVQPVFIR	2	A1ZA73	N-Term(iTRAQ8plex)	1.539e-06	47.82	0.000553407	3	1591.91	-2.14548	0	0.893107	0.787265	0.800251	0.771605	0.932145	0.929675
aPPPVTAAHTLGR	1	Q7KUW6	N-Term(iTRAQ8plex)	1.652e-05	26.33	0.0786895	3	1591.92	-1.26962	0	1.0165	0.953732	1.03264	1.07548	1.34921	0.829753
dITLVAHSk	4	Q7K5K3	N-Term(iTRAQ8plex); K9(iTRAQ8plex)	1.468e-05	36.06	0.00837369	2	1591.94	-12.0169	0	0.945914	1.03078	1.03258	1.0638	0.881777	1.05904
vRPYEIELIR	1	Q9VQZ6	N-Term(iTRAQ8plex)	0.0001261	10.79	2.92622	3	1591.95	-0.383706	0	1.29234	0.810157	0.950429	0.708023	0.932392	0.681517
gGQDGVPILk	5	P13607	N-Term(iTRAQ8plex); K10(iTRAQ8plex)	1.438e-07	39.58	0.00324954	2	1591.96	-0.91082	0	1.18106	1.37418	1.65017	1.57919	1.45002	1.4239
sGPLLAHIPLNR	2	Q8SYA6	N-Term(iTRAQ8plex)	3.679e-08	31.07	0.0256374	3	1591.96	-2.15332	0	0.868101	0.758939	0.781594	0.856432	0.88232	0.77212
eNkPVVAAR	2	Q960D3	N-Term(iTRAQ8plex); K3(iTRAQ8plex)	0.006569	2.66	18.0757	3	1591.97	-1.149	0	0.931132	1.06642	0.866975	1.07742	0.839662	0.871477
eAADELEALRGD	2	Q9VTU2	N-Term(iTRAQ8plex)	2.778e-05	22.04	0.0768962	2	1592.8	-3.56238	1	0.941572	0.939434	0.839905	1.02725	0.953427	0.990684
gHMVAAAFESLR	1	Q9VD14	N-Term(iTRAQ8plex)	2.071e-06	29.2	0.0328218	3	1592.85	-1.77291	0	1.1602	1.04847	1.18727	0.921702	0.975952	0.905949
eVADAEIAAFPR	1	Q9VWI3	N-Term(iTRAQ8plex)	3.728e-08	28.52	0.0381742	2	1592.85	-4.33131	0	0.798406	0.594663	0.660596	0.525248	0.793382	0.487728
gLcAIAQAESLR	9	Q06559	N-Term(iTRAQ8plex); C3(Carbamidomethyl)	9.954e-09	54.29	0.000116372	3	1592.87	-1.92982	0	1.00604	0.959087	0.860264	0.944458	1.04447	0.865815
qEGTGAFFk	18	X2JB48	N-Term(iTRAQ8plex); K9(iTRAQ8plex)	1.4e-05	49.8	0.000343982	2	1592.88	-4.57391	0	1.04923	1.09156	1.44538	1.16387	1.25094	1.17759
gYNFGLWk	17	Q94920	N-Term(iTRAQ8plex); K8(iTRAQ8plex)	5.227e-05	43.91	0.00132501	3	1592.9	-5.94993	0	1.11996	1.12004	1.21524	1.09264	1.0738	1.11587
iYPLHDVYIR	10	P55830	N-Term(iTRAQ8plex)	1.118e-05	39.06	0.00378083	3	1592.9	-3.54455	0	1.1164	0.872239	1.09413	0.930127	0.956402	0.943098
sLEINSHGk	1	Q9V496	N-Term(iTRAQ8plex); K9(iTRAQ8plex)	0.002247	11.83	1.75847	3	1592.92	-2.20748	0	0.910435	0.776882	0.620289	0.866508	0.700784	0.871103
fLAPFFDk	11	L0MN91;D1YSG0;O76281	N-Term(iTRAQ8plex); K8(iTRAQ8plex)	0.00207	34.01	0.0109823	2	1592.91	-9.25141	0
gDVGPGAGEVEFR	6	Q9VWG3	N-Term(iTRAQ8plex)	2.028e-10	55.25	4.35866e-05	2	1593.81	-4.02717	0	0.944276	0.961167	0.833158	0.927066	0.867741	0.883318
vGEEFDVPLER	3	Q7KN97	N-Term(iTRAQ8plex)	5.758e-07	54.03	9.07366e-05	3	1593.84	-2.53798	0	0.808926	1.20342	0.872453	1.18336	0.812624	1.13364
vATVIATDDDNR	1	P13607	N-Term(iTRAQ8plex)	0.00099	18.96	0.259197	3	1593.83	-2.53694	0	1.3412	1.29055	2.0208	1.29871	1.48616	2.50576
hGVIPLSTYmR	5	Q9V9M7	N-Term(iTRAQ8plex); M10(Oxidation)	0.000193	38.32	0.00422554	3	1593.86	-7.93037	0	1.035	0.935096	0.892487	0.914338	0.92429	0.797614
aDTAESSLNIIR	11	P35415;P35416	N-Term(iTRAQ8plex)	1.763e-08	66.86	5.9037e-06	3	1593.87	-2.84514	0
eQTVFYAk	7	Q9VFF0	N-Term(iTRAQ8plex); K8(iTRAQ8plex)	4.996e-05	48.55	0.00040774	2	1593.9	-5.33324	0	1.06299	0.978449	1.10056	1.10875	1.01369	1.16015
amDATVTIcHR	1	A0A0B4KFE5	N-Term(iTRAQ8plex); M2(Oxidation); C9(Carbamidomethyl)	0.001627	2.92	6.15159	3	1594.8	-0.7443	0	0.868774	0.655017	0.637048	0.652778	0.857933	0.718004
aLDDFYDk	6	Q27331	N-Term(iTRAQ8plex); K8(iTRAQ8plex)	6.689e-05	37.81	0.00363442	2	1594.85	-4.72286	0	1.18068	1.01179	1.1549	1.01345	1.04921	1.03517
yANVGDNVVAIR	3	G4LU71	N-Term(iTRAQ8plex)	1.415e-09	45.34	0.000733962	2	1594.88	-2.95094	0	0.846029	0.724093	0.897153	0.776545	0.923418	0.931182
aILGLDLEQYR	5	Q7K569	N-Term(iTRAQ8plex)	6.411e-07	51.61	0.000198444	3	1594.91	-1.12462	0	1.00303	0.938725	1.21566	0.927516	1.19183	1.06944
qTLGIHGLQPAR	4	Q9VB69	N-Term(iTRAQ8plex)	2.966e-06	41.85	0.00192347	2	1594.93	-2.26991	0	0.962959	0.777453	0.87913	0.92912	0.893096	0.859656
lLSTDPAAAk	2	Q24253	N-Term(iTRAQ8plex); K10(iTRAQ8plex)	0.000808	21.88	0.234806	2	1594.96	-0.236726	0	1.08659	0.938809	0.87348	0.98105	1.0415	0.944526
dQEGAENDEER	3	Q7KLV9	N-Term(iTRAQ8plex)	2.159e-07	50.19	9.54927e-06	2	1595.71	-1.41179	0	0.932833	1.09323	0.945234	1.17641	0.890701	1.19257
yTNYTMETLR	3	M9MS06	N-Term(iTRAQ8plex)	5.532e-06	28.11	0.0177704	2	1595.8	-4.11603	0	1.05614	0.874577	1.19204	1.0637	1.12686	1.03746
nFTQVHADFGR	4	P17336	N-Term(iTRAQ8plex)	3.054e-07	39.23	0.00191635	3	1595.82	-5.12886	0	0.880334	0.977201	0.900954	0.952536	0.904646	0.989016
iAAAGDLETmQR	1	Q9VJ86	N-Term(iTRAQ8plex); M10(Oxidation)	0.0002512	30.78	0.0162107	2	1595.83	-6.60534	0	1.04334	0.85544	0.81247	0.781994	0.987784	0.751877
iTYTLEDHSGR	1	A0ANL0	N-Term(iTRAQ8plex)	1.724e-06	28.6	0.0275387	3	1595.83	-1.68179	0	1.00373	0.756521	0.779585	0.73471	0.764678	0.671288
nmVPQFATVIR	4	P13607	N-Term(iTRAQ8plex); M2(Oxidation)	8.95e-05	29.25	0.0320896	2	1595.88	-4.1538	0	0.901431	0.843301	0.806492	0.820063	0.919209	0.783052
eILAALDDk	10	X2JD70	N-Term(iTRAQ8plex); K9(iTRAQ8plex)	2.065e-06	51.2	0.00031443	2	1595.94	-6.59213	0	0.984152	1.03545	1.17414	1.02864	1.06194	1.09092
dLTGVQNLk	2	P13395	N-Term(iTRAQ8plex); K9(iTRAQ8plex)	0.001507	28.15	0.0862002	2	1595.95	-5.20874	0	0.782971	0.93885	1.10299	1.04842	1.06589	1.00394
iGcGVIGIAk	7	P61851	N-Term(iTRAQ8plex); C3(Carbamidomethyl); K10(iTRAQ8plex)	7.794e-06	46.36	0.00111442	2	1595.97	-3.19949	0	0.970186	1.21017	1.05888	1.27542	0.910327	1.18616
vINFAAGPAk	3	Q9VAN0	N-Term(iTRAQ8plex); K10(iTRAQ8plex)	4.679e-08	52.62	0.000263662	2	1595.97	-2.00326	0	0.958735	1.06755	0.959829	1.11941	1.05651	1.02942
rLVTPIVAPAVR	3	Q8SYA5	N-Term(iTRAQ8plex)	7.229e-10	36.53	0.00310152	3	1596.03	0.598068	1	0.944033	0.915453	0.872469	0.93272	1.04131	0.855687
hGEATVSck	1	M9PEA0	N-Term(iTRAQ8plex); C8(Carbamidomethyl); K9(iTRAQ8plex)	0.003293	13.04	1.18934	2	1596.86	-3.47945	0	1.14114	0.753703	1.00699	1.04298	0.794065	0.862651
fGVPmLDAGTIR	1	Q9VG69	N-Term(iTRAQ8plex); M5(Oxidation)	0.0009339	23.61	0.12521	2	1596.87	1.26297	0	0.88016	0.833777	0.758569	0.831784	0.93828	0.918901
aAANAVDQTk	7	A1Z7Z4	N-Term(iTRAQ8plex); K10(iTRAQ8plex)	2.702e-07	43.94	0.00136432	2	1596.91	-6.05129	0	0.967249	0.874645	1.15307	1.14579	1.2199	0.955751
sHLFDLEk	2	Q9VHI8	N-Term(iTRAQ8plex); K8(iTRAQ8plex)	0.0001859	27.46	0.0632644	3	1596.91	-4.09896	0	1.20442	1.27981	1.19516	1.10221	1.21501	1.22908
rPSGTAQGSk	1	Q7K1L4	N-Term(iTRAQ8plex); K10(iTRAQ8plex)	0.005143	10.69	3.16927	3	1596.92	-5.52428	0	0.699729	0.689738	0.756151	0.99539	0.773818	0.777215
kVDWLDGR	1	Q8SZK9	N-Term(iTRAQ8plex); K1(iTRAQ8plex)	0.005317	12.89	2.19754	3	1596.93	-2.65878	1	0.907311	0.966037	1.24665	1.07903	1.2204	1.02112
aEAEQITVk	11	Q9VRL0	N-Term(iTRAQ8plex); K9(iTRAQ8plex)	1.169e-05	39.97	0.00448588	2	1596.94	-4.06594	0	0.98045	0.93321	1.0125	1.0203	1.02418	1.03729
yLLPLIEk	4	E1JHY0	N-Term(iTRAQ8plex); K8(iTRAQ8plex)	7.015e-05	32.01	0.010859	2	1597.01	-4.52297	0	0.888924	1.3866	0.962879	1.22355	0.798556	1.1423
dAGLGLSSAAmER	3	B9EQV5	N-Term(iTRAQ8plex); M11(Oxidation)	6.888e-08	53.46	5.5225e-05	3	1597.81	-3.75435	0	0.712745	0.708222	0.77131	0.695396	0.758041	0.653417
dVLSVAFSADNR	7	O18640	N-Term(iTRAQ8plex)	7.421e-08	51.97	0.000124525	3	1597.85	-2.28706	0	1.11104	1.06741	0.952463	1.02002	1.23121	1.04752
aTLEAVcFQVR	2	Q8IGQ5	N-Term(iTRAQ8plex); C7(Carbamidomethyl)	5.235e-05	20.38	0.229971	3	1597.86	-1.79564	0	0.923324	1.03068	0.849642	1.48547	1.4912	1.1081
fSEATLDEIIR	3	Q9W3C3	N-Term(iTRAQ8plex)	7.717e-08	51.13	0.000194653	3	1597.87	-4.84849	0	0.799206	1.15128	0.929557	1.01044	0.902745	1.35325
lADVLNQHDLR	2	O97182	N-Term(iTRAQ8plex)	2.657e-07	52.93	0.000161458	3	1597.89	-3.54912	0	1.09579	1.01856	1.12484	1.02574	1.10717	0.980748
sEIDLGDIk	3	A0A0B4KH34	N-Term(iTRAQ8plex); K9(iTRAQ8plex)	6.947e-05	37.65	0.00627896	3	1597.92	-6.67625	0	0.981515	0.936295	1.07506	1.12502	1.02106	1.22969
lSDHLIDVLLR	1	A8Y589	N-Term(iTRAQ8plex)	3.85e-05	35.22	0.0125955	3	1597.96	-1.49677	0	0.722557	0.439614	0.787271	0.475779	0.654302	0.494384
iADMSLAMESAR	3	Q9VDT1	N-Term(iTRAQ8plex)	4.248e-07	48.39	0.000187616	3	1598.81	-4.75737	0	0.892608	1.08435	0.821042	0.980654	1.03255	0.995223
tVAAFGDMVEVR	3	Q9VBR6	N-Term(iTRAQ8plex)	6.342e-06	39.13	0.00268185	3	1598.84	-6.04895	0	1.06421	0.927842	1.08852	0.940678	1.0566	0.929219
aLDTMNFDLVR	1	P21187	N-Term(iTRAQ8plex)	8.634e-05	8.31	3.49005	2	1598.85	-3.09483	0	1.19455	0.995569	1.10094	1.05417	1.09246	1.09217
fSAIVDVTGTER	10	Q9V496	N-Term(iTRAQ8plex)	8.208e-09	48.73	0.000377789	2	1598.87	-1.75167	0	0.941525	0.940738	0.807073	1.06431	0.881007	0.968769
lQFDSPVPHVR	8	O62619	N-Term(iTRAQ8plex)	7.293e-08	45.43	0.000950907	3	1598.89	-2.78495	0	0.973578	0.959107	0.917767	0.885444	0.870234	0.858751
iEQIEGVHTIR	1	B6IDS7	N-Term(iTRAQ8plex)	2.471e-06	27.1	0.0902778	3	1598.92	-0.425593	0	1.3471	1.66857	1.05185	1.02641	1.31854	0.981529
lAALVPTmVAHR	1	Q9VYI6	N-Term(iTRAQ8plex); M8(Oxidation)	1.787e-06	31.93	0.029175	3	1598.93	-1.89445	0	0.986416	0.889571	1.05241	0.933983	0.971187	0.995054
sVIVDVTEHcH	1	M9NE97	N-Term(iTRAQ8plex); C10(Carbamidomethyl)	0.0007864	18.5	0.186455	3	1599.81	-2.54956	0	0.939766	0.892989	0.841652	0.832968	0.984405	0.816172
sTVPFATSESNR	7	Q95TZ7;Q9VSN2	N-Term(iTRAQ8plex)	1.088e-05	32.14	0.00891975	2	1599.83	-1.74293	0
dFPLSGYVELR	4	Q9VZU4	N-Term(iTRAQ8plex)	2.67e-06	50.08	0.000263599	3	1599.86	-2.1739	0	1.03087	0.892691	1.05131	0.975369	1.15084	0.83045
fEELNLDLFR	4	P29844	N-Term(iTRAQ8plex)	2.047e-07	65.24	7.97439e-06	3	1599.86	-3.43911	0	1.01603	1.19487	0.982904	0.958497	0.83623	1.14754
qLDNPNYk	3	P29413	N-Term(iTRAQ8plex); K8(iTRAQ8plex)	2.21e-05	34.37	0.0127044	2	1599.89	-3.21342	0	0.918573	1.16254	1.13436	1.03253	0.947697	1.13101
lTVNAAEDPLPR	1	Q8SX43	N-Term(iTRAQ8plex)	5.522e-05	25.78	0.0945982	2	1599.9	-2.6047	0	0.76212	0.894798	0.48274	0.864364	0.84015	0.777589
acNcLLLk	9	E1JHR5	N-Term(iTRAQ8plex); C2(Carbamidomethyl); C4(Carbamidomethyl); K8(iTRAQ8plex)	5.041e-05	38.96	0.00494253	2	1599.91	-5.68327	0	1.01284	1.14278	1.19136	1.04159	1.00018	1.18325
vLPTPVTHFER	1	A1A708	N-Term(iTRAQ8plex)	1.009e-05	39.68	0.00419821	3	1599.91	-4.69955	0	0.926236	0.800124	0.66062	0.765269	0.949153	0.666162
aDLEYkPR	1	P10676;M9PCU0	N-Term(iTRAQ8plex); K6(iTRAQ8plex)	0.001761	8.25	5.67821	2	1599.92	-6.58487	0
lAGGYVFHk	3	Q24400	N-Term(iTRAQ8plex); K9(iTRAQ8plex)	0.0005198	29.09	0.0463647	2	1599.93	-8.25786	0	0.92549	1.10069	1.19473	0.983649	0.975329	1.10672
fRPALIFk	1	Q9VW68	N-Term(iTRAQ8plex); K8(iTRAQ8plex)	0.003287	13.18	1.09631	3	1600.01	-4.81707	0	1.13896	1.08342	0.952216	0.867756	0.928681	1.18226
nAEANADck	3	Q9W3W8	N-Term(iTRAQ8plex); C8(Carbamidomethyl); K9(iTRAQ8plex)	7.121e-07	44.02	0.000681598	2	1600.82	-3.57453	0	1.44572	1.05359	1.1606	1.14308	0.983008	1.18715
vTPLNQAEPATR	1	Q0E8J3	N-Term(iTRAQ8plex)	3.098e-07	40.52	0.002901	2	1600.89	-5.42487	0	0.982839	1.09004	0.989283	1.07346	0.967337	1.03431
qSIDTHLDLVR	3	E1JHT6;Q9VMW1	N-Term(iTRAQ8plex)	4.124e-10	73.34	1.52937e-06	3	1600.89	-2.64383	0
vPVPQPYEVIR	1	Q9V3Z9	N-Term(iTRAQ8plex)	0.002757	5.98	10.1696	3	1600.93	-2.60859	0	1.02478	0.828504	0.951532	0.852148	1.0995	0.771401
vHVIFSYk	2	P29413	N-Term(iTRAQ8plex); K8(iTRAQ8plex)	0.0005235	27.98	0.057638	3	1600.96	-4.71808	0	1.03951	0.981096	1.1354	1.04062	1.08954	0.966222
vDILVNNAGILR	1	Q9VXJ0	N-Term(iTRAQ8plex)	6.381e-07	24.35	0.121387	2	1600.96	-3.6872	0	0.921929	0.707198	0.852756	0.73502	0.970067	0.60124
gAAGAAPPPkR	1	Q9VAW5	N-Term(iTRAQ8plex); K10(iTRAQ8plex)	0.0004224	15.85	0.845052	3	1600.97	-1.5899	1	0.782361	0.729153	0.784965	0.619872	0.660619	0.685289
rYSNIVLk	1	P41094	N-Term(iTRAQ8plex); K8(iTRAQ8plex)	0.005656	21.63	0.227076	3	1601	-2.52017	1	1.22374	0.955569	1.21313	1.04277	0.947394	1.18957
eVANHcEPGER	2	E1JH62;Q7KJN8;A1Z9J3	N-Term(iTRAQ8plex); C6(Carbamidomethyl)	1.54e-05	36.9	0.00145984	2	1601.76	-3.77518	0
mLAEDADTk	5	P09491;A0A0B4KHJ9	N-Term(iTRAQ8plex); K9(iTRAQ8plex)	7.587e-06	40.13	0.00293579	3	1601.86	-2.76341	0
eIDENPAIQLR	2	M9PCM8	N-Term(iTRAQ8plex)	2.227e-08	36.54	0.00817405	2	1601.87	-3.21859	0	1.23556	0.947043	0.95789	0.871141	1.06498	0.862396
tYFDVIVVDAR	2	Q9VWV4	N-Term(iTRAQ8plex)	6.864e-05	5.99	9.93224	2	1601.88	-2.97853	0	0.916955	0.621808	0.905709	0.665517	0.727937	0.630691
rLDDSLFYLR	1	Q9VHN6	N-Term(iTRAQ8plex)	0.002077	12.9	2.01298	3	1601.89	-2.68179	1	1.16437	0.943512	1.07284	0.929732	1.03154	1.08876
iTDVLETITHR	2	M9PBH8	N-Term(iTRAQ8plex)	2.724e-06	55.69	0.000107505	3	1601.92	-0.441158	0	0.790915	0.455502	0.768975	0.447324	0.905364	0.510657
gAMIPLLDLAQR	7	Q9VX36	N-Term(iTRAQ8plex)	2.219e-07	53.68	0.000176562	3	1601.93	-4.317	0	1.04125	0.768495	1.09654	0.802429	1.09598	0.862862
iGQFVTHLVQR	2	M9PCM8	N-Term(iTRAQ8plex)	1.323e-05	27.49	0.0699584	3	1601.93	-5.54714	0	0.89582	0.746926	1.19228	0.656756	0.86197	0.715614
qEPLEHLk	2	Q7K188	N-Term(iTRAQ8plex); K8(iTRAQ8plex)	0.000662	30.81	0.0278	2	1601.95	0.189765	0	0.90014	0.992784	1.09388	1.0075	0.972813	0.991457
aLALEVIHk	1	Q9VLT1	N-Term(iTRAQ8plex); K9(iTRAQ8plex)	0.0009625	11.59	2.68009	3	1602.02	-1.35888	0	0.864887	1.09849	0.951233	1.13285	1.053	1.06758
dITTTFDGTTAR	2	L0MN91;D1YSG0	N-Term(iTRAQ8plex)	9.694e-08	33.12	0.00882427	2	1602.82	-4.88482	0
sYQPSLDAYVR	2	O76804	N-Term(iTRAQ8plex)	7.162e-05	16.65	0.59691	2	1602.84	-0.754221	0	0.897323	1.02652	0.968469	1.02894	1.16995	1.09539
vSSFcTVPFVR	2	L0MN91;D1YSG0	N-Term(iTRAQ8plex); C5(Carbamidomethyl)	3.145e-08	32.02	0.0194698	2	1602.86	-2.79628	0
dIPGLTDTTIPR	7	P29327	N-Term(iTRAQ8plex)	6.486e-06	39.04	0.00473382	3	1602.9	-2.16763	0	0.972862	0.828872	0.77541	0.747158	1.00242	0.63968
tVDEIPQDLLR	1	P49735	N-Term(iTRAQ8plex)	0.001865	19.76	0.40529	2	1602.9	-1.39768	0	1.15274	1.79898	0.844246	0.941741	1.23909	0.950546
aGQVTVPLQETR	2	A0A1F4	N-Term(iTRAQ8plex)	1.312e-06	35.8	0.0104027	3	1602.91	-2.77657	0	1.22705	1.13546	0.773125	1.00496	1.31525	0.839511
lLNWIHAk	2	Q9GQV2	N-Term(iTRAQ8plex); K8(iTRAQ8plex)	0.0002171	29.58	0.0285849	2	1602.99	-2.48502	0	1.13823	1.1547	1.04516	0.964867	1.01096	1.16417
aAVELENPDDAR	1	Q9VVU6	N-Term(iTRAQ8plex)	1.051e-06	34.54	0.00564255	2	1603.82	0.274691	0	0.959112	0.866099	0.710601	0.888212	0.874875	0.829387
dVPLEELSGNAR	3	Q9U1K3	N-Term(iTRAQ8plex)	1.467e-07	47.02	0.000543197	3	1603.85	-3.04641	0	0.869338	0.935507	0.907518	0.954834	1.03734	0.961644
fVHVEEDGIVR	1	Q9VLT3	N-Term(iTRAQ8plex)	2.807e-05	21.23	0.253504	3	1603.87	-0.681492	0	0.878655	0.899719	1.05663	1.06642	0.949893	1.04396
cTVIAAANPIGGR	1	P49735	N-Term(iTRAQ8plex); C1(Carbamidomethyl)	4.136e-06	12.57	1.79285	2	1603.88	-7.53955	0	0.963595	1.07912	0.834979	0.95637	0.915338	1.08182
vAEILQLPNmR	3	Q9VX36	N-Term(iTRAQ8plex); M10(Oxidation)	4.435e-07	48.67	0.000454356	3	1603.91	-3.66909	0	0.956641	0.794262	0.987093	0.788515	0.9788	0.867009
lAGLNGELEEVR	1	P35415;P35416	N-Term(iTRAQ8plex)	0.004138	10.56	2.8744	2	1603.9	1.40627	0
aLGVLASLVWDR	11	Q9W401	N-Term(iTRAQ8plex)	1.812e-08	62.14	1.82977e-05	3	1603.94	-1.76322	0	1.08543	0.713698	1.09176	0.724238	1.14906	0.923167
lIVAQINPk	14	Q9VAC1	N-Term(iTRAQ8plex); K9(iTRAQ8plex)	6.526e-05	41.76	0.001607	2	1604.03	-3.95186	0	0.957429	1.30546	1.09915	1.29811	1.23051	1.2637
eIAQLSGGELQR	1	Q9VSS1	N-Term(iTRAQ8plex)	0.002891	10.25	2.67641	2	1604.88	-5.66881	0	0.790474	0.74334	0.646954	0.686174	0.768621	0.658407
eQVVAPQFVQR	2	M9PEA0	N-Term(iTRAQ8plex)	6.432e-06	31.39	0.0231991	3	1604.9	-1.83056	0	0.867112	1.287	0.797806	0.996827	1.07556	0.886852
tTPLVLPGAk	5	Q95TZ7;Q9VSN2	N-Term(iTRAQ8plex); K10(iTRAQ8plex)	4.331e-05	24.03	0.0944926	3	1605.02	-1.83524	0
mYSGLEEAVFR	1	Q7K3J0	N-Term(iTRAQ8plex)	7.641e-08	33.23	0.00672599	2	1605.82	-3.18937	0	1.23876	1.11392	1.09704	1.00135	1.23509	1.20987
lGDDLHEAk	1	P35415	N-Term(iTRAQ8plex); K9(iTRAQ8plex)	2.579e-05	34.18	0.0159271	2	1605.9	-4.47488	0	0.984543	0.914806	1.22179	1.04844	0.929417	1.00192
lLEDAFLPDLR	3	A0A0B4K715	N-Term(iTRAQ8plex)	4.597e-07	41.65	0.00306734	3	1605.91	-2.90899	0	0.887548	0.942499	1.03352	0.982839	1.06184	0.873978
dFDAVGFVk	10	X2JB48	N-Term(iTRAQ8plex); K9(iTRAQ8plex)	2.065e-06	50.92	0.000337393	2	1605.9	-7.28843	0	1.1901	1.18611	1.32756	1.25237	1.1252	1.24077
tEVLSEEIILR	1	Q9VNE2	N-Term(iTRAQ8plex)	0.0002439	2.94	22.3844	2	1605.93	-1.64752	0	1.06833	0.776433	0.868517	0.654824	1.10502	0.773138
lHVWDLSk	2	Q24572	N-Term(iTRAQ8plex); K8(iTRAQ8plex)	0.005155	14.06	1.54898	3	1605.96	-0.945005	0	1.12381	1.04217	1.02725	0.887477	0.961509	0.993787
vIYNTLFk	7	Q9XY35	N-Term(iTRAQ8plex); K8(iTRAQ8plex)	1.402e-05	35.06	0.00990247	2	1605.98	-3.40291	0	1.03519	0.955221	1.27138	0.933876	1.11338	0.934935
iSILDIVPk	9	X2JES1	N-Term(iTRAQ8plex); K9(iTRAQ8plex)	0.0003539	51.26	0.000152627	3	1606.03	-4.88325	0	1.03199	0.968247	1.29087	1.04504	1.01099	1.10308
aAQGSALATEEVR	7	Q03427	N-Term(iTRAQ8plex)	1.098e-12	73.71	1.28531e-06	2	1606.87	-2.40885	0	0.870083	1.00092	0.693798	0.721152	1.03836	0.906875
lcLAVAEELER	2	Q7K2E1;Q9VBQ5	N-Term(iTRAQ8plex); C2(Carbamidomethyl)	5.402e-08	57.59	5.48669e-05	3	1606.87	-4.16991	0
[truncated: 20,012 more rows]

## Sheet: Header description
Header	Description
Sequence	The amino acid sequence of the identified peptide.
PSMs	Peptide spectrum matches:The total number of identified peptide sequences for the protein, including those redundantly identified.
Protein Group Accessions	Identifier of the protein in the FASTA. database
Modifications	type of modifications in the peptide
PEP	Posterior Error Probability of the identification. The posterior error probability (PEP) is the probability that the observed PSM is incorrect. This value essentially operates as a p-value, where smaller is more significant.For example, if the PEP associated with (EAMRPK, s) is 5 percent, there is a 95 percent chance that the EAMRPK peptide was in the mass spectrometer when spectrum s was generat…
IonScore	Mascot score for the peptide.
Exp Value	The number of times we would expect to obtain an equal or higher score, purely by chance. The lower this value, the more significant the result
Charge	Peptide charge
MH+ [Da]	Calculated molecular weight of the peptide.
ΔM [ppm]	The difference between the theoretical molecular weight of the peptide and the experimentally measured molecular weight
Missed Cleavages	the number of Missed Cleavages in a peptide
Ratio (XXX/REF)	Corrected ratio of the signal intensity of the labeled channel of the sample to the reported ion peak signal value of the internal reference (REF). Here REF is the average value of peptides in d7 AL
