# Supplementary material for: Comparative proteomics analysis of dietary restriction in Drosophila
Source: PLoS One. 2020 Oct 16;15(10):e0240596. doi: 10.1371/journal.pone.0240596 (PMC7567386; doi:10.1371/journal.pone.0240596)
Supplement: S4 Table — (XLSX) [file pone.0240596.s005.xlsx]

## Sheet: Protein identification list
S4 Table. Protein identification list
Accession	Description	Coverage	Unique Peptides	Peptides	PSMs	AAs	MW [kDa]	calc. pI	d42 AL 1st/d7 AL	d42 AL 1st/d7 AL Count	d42 AL 1st/d7 AL Variability [%]	d42 AL 2nd/d7 AL	d42 AL 2nd/d7 AL Count	d42 AL 2nd/d7 AL Variability [%]	d7 DR 1st/d7 AL	d7 DR 1st/d7 AL Count	d7 DR 1st/d7 AL Variability [%]	d7 DR 2nd/d7 AL	d7 DR 2nd/d7 AL Count	d7 DR 2nd/d7 AL Variability [%]	d42 DR 1st/d7 AL	d42 DR 1st/d7 AL Count	d42 DR 1st/d7 AL Variability [%]	d42 DR 2nd/d7 AL	d42 DR 2nd/d7 AL Count	d42 DR 2nd/d7 AL Variability [%]
M9NEP1	Myosin heavy chain, isoform T OS=Drosophila melanogaster GN=Mhc PE=3 SV=1 - [M9NEP1_DROME]	70.95	2	196	2999	1962	224.141	6.25244	0.933724	92	16.8463	0.903	93	16.3602	1.12888	93	25.3354	1.03695	93	23.0894	0.983124	93	19.1424	0.973695	92	23.3534
E1JHJ5	Myosin heavy chain, isoform P OS=Drosophila melanogaster GN=Mhc PE=3 SV=1 - [E1JHJ5_DROME]	71.01	0	197	2917	1949	222.684	6.23975
M9ND95	Myosin heavy chain, isoform U OS=Drosophila melanogaster GN=Mhc PE=3 SV=1 - [M9ND95_DROME]	69.93	2	194	2885	1949	222.766	6.25244	0.962211	9	5.45792	0.899949	9	19.5484	0.954232	9	33.8567	0.979044	9	6.45662	1.01181	9	13.0288	0.960439	9	10.0123
B8A423	RH59876p OS=Drosophila melanogaster GN=Mhc-RB PE=2 SV=1 - [B8A423_DROME]	69.37	0	192	2880	1962	224.317	6.06201
M9NF46	Myosin heavy chain, isoform R OS=Drosophila melanogaster GN=Mhc PE=3 SV=1 - [M9NF46_DROME]	70.64	3	194	2856	1962	224.132	6.18896	1.0097	6	21.3891	0.937937	6	9.57984	1.00196	6	39.6092	1.02471	6	14.7882	1.40495	6	20.155	1.02904	6	20.3602
Q05825	ATP synthase subunit beta, mitochondrial OS=Drosophila melanogaster GN=ATPsynbeta PE=1 SV=3 - [ATPB_DROME]	69.5	9	29	880	505	54.0744	5.2749	0.936849	231	16.2903	0.929976	231	21.8064	0.987257	230	19.2625	1.00642	229	25.6338	0.948398	229	18.6856	0.956226	230	24.6619
D3DMY7	ATP synthase subunit beta OS=Drosophila melanogaster GN=ATPsyn-beta-RA PE=2 SV=1 - [D3DMY7_DROME]	77.05	1	21	660	353	38.0238	5.12256	1.06307	11	6.7408	0.892478	11	11.8004	1.65242	11	14.6246	0.806976	11	8.90801	1.23839	11	11.9402	0.884394	11	18.8148
P83967	Actin, indirect flight muscle OS=Drosophila melanogaster GN=Act88F PE=1 SV=1 - [ACT6_DROME]	69.95	4	21	770	376	41.6728	5.47803	0.943152	61	12.6207	0.937465	61	16.9902	0.971154	61	14.3295	1.05264	61	17.9031	0.984874	61	12.979	0.978267	61	16.2322
E1JHR5	Enolase, isoform F OS=Drosophila melanogaster GN=Eno PE=1 SV=1 - [E1JHR5_DROME]	68.36	26	26	496	433	46.633	6.55127	0.991762	493	17.9179	1.01556	488	22.0225	1.15063	493	21.9117	1.04382	494	22.3762	1.01161	491	22.8278	1.01174	491	25.6045
Q9V496	Apolipophorins OS=Drosophila melanogaster GN=Rfabg PE=1 SV=2 - [APLP_DROME]	45.21	162	163	901	3351	372.447	7.97217	0.975516	896	14.7221	0.975795	896	17.4877	0.996802	896	18.2866	1.07615	896	20.1396	0.943849	895	18.1356	0.956254	894	20.0388
A0A0B4LGB7	Calcium-transporting ATPase OS=Drosophila melanogaster GN=SERCA PE=1 SV=1 - [A0A0B4LGB7_DROME]	47.15	49	49	590	999	109.281	5.45264	0.980159	582	16.6515	0.944783	578	23.1928	1.14877	583	21.6407	1.00618	581	23.0176	1.0902	583	18.6773	1.01455	582	23.5434
E1JGP0	LD04994p1 OS=Drosophila melanogaster GN=Act57B-RC PE=2 SV=1 - [E1JGP0_DROME]	65.28	4	20	734	360	40.2322	5.8335	0.95642	91	15.7958	0.954356	91	17.2451	1.01474	91	20.7482	1.00956	91	18.9667	1.01038	91	12.4727	0.971724	91	20.7115
P02574	Actin, larval muscle OS=Drosophila melanogaster GN=Act79B PE=1 SV=2 - [ACT4_DROME]	69.95	6	19	702	376	41.7598	5.47803	0.936367	49	11.839	0.970321	49	14.7182	1.01139	49	19.4146	1.10642	49	17.5887	1.01895	49	11.3662	1.06034	49	18.0469
P07764	Fructose-bisphosphate aldolase OS=Drosophila melanogaster GN=Ald PE=1 SV=5 - [ALF_DROME]	72.85	29	29	434	361	39.0233	7.40088	0.95703	432	15.6416	0.962847	430	16.4397	1.06103	433	23.4053	1.01605	433	21.3581	0.983496	431	18.9685	1.05723	433	21.8746
P10987	Actin-5C OS=Drosophila melanogaster GN=Act5C PE=1 SV=4 - [ACT1_DROME]	65.69	1	20	644	376	41.7948	5.47803	0.963348	1		0.392235	1		0.728953	1		0.969419	1		0.661825	1		0.420395	1
P02572	Actin-42A OS=Drosophila melanogaster GN=Act42A PE=1 SV=3 - [ACT2_DROME]	58.24	1	19	638	376	41.7968	5.47803	1.0039	2	16.1038	0.766798	2	15.9696	0.764034	2	33.3184	0.628782	2	14.223	0.942835	2	13.5242	0.765823	2	7.67778
P35381	ATP synthase subunit alpha, mitochondrial OS=Drosophila melanogaster GN=blw PE=1 SV=2 - [ATPA_DROME]	64.67	39	39	529	552	59.3844	9.01221	0.948242	508	17.3413	1.00424	506	19.2532	1.0621	509	21.0559	1.06083	508	22.4635	0.997756	508	18.9851	1.05617	504	20.2615
P00334	Alcohol dehydrogenase OS=Drosophila melanogaster GN=Adh PE=1 SV=2 - [ADH_DROME]	71.88	3	15	325	256	27.7439	7.95752	1.05643	48	12.6956	1.03352	48	21.1065	1.06344	48	14.2226	1.17024	48	19.7739	1.02496	48	16.9359	1.12546	48	18.825
X2JB48	Stress-sensitive B, isoform E OS=Drosophila melanogaster GN=sesB PE=1 SV=1 - [X2JB48_DROME]	69.9	27	27	487	299	32.8881	9.77393	1.02744	485	17.0203	0.999946	485	25.0474	1.24308	486	22.6672	1.04032	486	26.0419	1.08068	484	21.6821	1.04012	483	20.9302
P18432	Myosin regulatory light chain 2 OS=Drosophila melanogaster GN=Mlc2 PE=1 SV=2 - [MLR_DROME]	73.42	17	17	409	222	23.6996	4.80518	0.989883	408	15.9732	1.02199	407	19.0246	1.18392	408	22.7258	1.1724	408	22.6571	1.09721	408	18.7553	1.11679	404	19.8012
A0A077HCQ5	Alcohol dehydrogenase (Fragment) OS=Drosophila melanogaster GN=Adh PE=3 SV=1 - [A0A077HCQ5_DROME]	71.85	1	13	309	238	25.6658	8.36768	1.10901	32	16.6957	0.864938	31	17.6986	1.08089	32	26.2242	1.06931	32	20.0284	1.01864	32	23.2826	0.875564	32	19.1677
H1UUP7	FI17820p1 OS=Drosophila melanogaster GN=Tm1-RF PE=2 SV=1 - [H1UUP7_DROME]	42.91	3	30	290	501	53.3374	4.37354	0.997938	30	15.9329	1.06531	29	22.3408	1.2185	30	18.1004	1.06266	30	19.3958	1.03023	30	17.9336	1.01286	30	18.7307
M9PET0	Glycerol-3-phosphate dehydrogenase [NAD(+)] OS=Drosophila melanogaster GN=Gpdh PE=1 SV=1 - [M9PET0_DROME]	88.57	1	26	339	350	38.2338	6.60986	1.09859	1		0.846592	1		1.28307	1		1.28358	1		1.27183	1		1.02252	1
M9PC43	Glycerol-3-phosphate dehydrogenase [NAD(+)] OS=Drosophila melanogaster GN=Gpdh PE=1 SV=1 - [M9PC43_DROME]	88.67	1	26	341	353	38.589	6.60986	1.04423	3	5.53045	1.03588	3	11.3591	1.30846	3	2.15162	1.02055	3	0.803541	1.02946	3	2.84246	1.09863	3	13.3831
P06607	Vitellogenin-3 OS=Drosophila melanogaster GN=Yp3 PE=1 SV=1 - [VIT3_DROME]	72.38	27	27	482	420	46.0726	8.49951	1.04961	480	18.5942	1.14654	479	26.7622	0.974508	478	24.3697	1.1455	481	25.8311	0.971354	476	21.6863	1.13157	478	31.7417
P49455	Tropomyosin-1, isoforms 33/34 OS=Drosophila melanogaster GN=Tm1 PE=2 SV=2 - [TPM4_DROME]	51.54	5	32	277	518	54.5522	4.41162	0.971026	17	10.658	0.982895	17	12.7925	1.15625	17	16.0042	1.11445	17	22.9299	1.01807	17	21.0205	1.04565	17	21.2857
A1ZA73	Stretchin-Mlck, isoform R OS=Drosophila melanogaster GN=Strn-Mlck PE=1 SV=2 - [A1ZA73_DROME]	56.93	82	101	401	1918	214.932	5.8208	0.978481	331	18.052	0.962228	327	20.1121	1.05887	331	26.1869	1.03507	331	18.7301	0.994416	330	20.3428	1.02888	328	20.1399
Q9VEB1	IP09655p OS=Drosophila melanogaster GN=Mdh2 PE=1 SV=1 - [Q9VEB1_DROME]	69.64	23	23	268	336	35.296	9.11475	0.969391	267	17.1872	1.02957	266	24.8963	1.10104	267	22.6554	1.11602	266	30.7339	0.996041	266	20.6145	1.05926	266	28.7344
D1YSG0	Bent, isoform F OS=Drosophila melanogaster GN=bt PE=1 SV=1 - [D1YSG0_DROME]	38.71	4	277	535	8933	999.458	6.18896	1.00044	5	7.20835	1.03371	5	10.9434	0.981819	5	39.6936	1.11548	5	12.958	1.02073	5	15.5835	1.07534	5	13.212
P35415	Paramyosin, long form OS=Drosophila melanogaster GN=Prm PE=1 SV=1 - [MYSP1_DROME]	69.06	41	72	343	879	102.277	5.57959	0.947852	141	13.2202	0.959623	141	19.7771	1.11197	141	20.3491	1.04471	141	19.4027	1.04701	141	19.6696	1.02755	141	22.7254
L0MN91	Bent, isoform I OS=Drosophila melanogaster GN=bt PE=1 SV=1 - [L0MN91_DROME]	38.54	1	274	531	8866	991.912	6.16357	0.801629	1		1.04047	1		0.91722	1		1.17261	1		0.893008	1		1.14999	1
Q9VV75	AT02348p OS=Drosophila melanogaster GN=UQCR-C2 PE=1 SV=1 - [Q9VV75_DROME]	69.55	21	21	194	440	45.3879	9.43701	0.938588	194	14.3778	0.910398	192	23.0146	0.946297	194	21.2994	0.991027	194	21.4207	0.971817	194	15.1325	0.939349	193	22.6124
P11147	Heat shock 70 kDa protein cognate 4 OS=Drosophila melanogaster GN=Hsc70-4 PE=1 SV=3 - [HSP7D_DROME]	57.91	29	41	334	651	71.0874	5.51611	0.997725	216	16.9901	1.08081	216	22.3031	0.977996	216	23.9464	1.09634	216	22.7873	0.962607	216	17.5841	1.07933	216	23.2282
M9PEA0	Sallimus, isoform P OS=Drosophila melanogaster GN=sls PE=4 SV=1 - [M9PEA0_DROME]	16.82	213	213	434	18468	2101.52	4.99561	0.929248	429	14.9698	0.938291	428	17.4908	1.00004	428	19.3197	1.01789	431	17.5186	0.977572	429	13.931	1.00502	428	18.5783
P06754	Tropomyosin-1, isoforms 9A/A/B OS=Drosophila melanogaster GN=Tm1 PE=2 SV=2 - [TPM1_DROME]	67.55	3	34	270	339	39.3013	4.94482	0.977229	4	9.52143	1.14398	4	7.52762	0.931368	4	15.1811	1.0671	4	20.3863	0.958301	4	3.47108	1.20153	4	12.6021
A0A0B4KG06	Tropomyosin 1, isoform S OS=Drosophila melanogaster GN=Tm1 PE=1 SV=1 - [A0A0B4KG06_DROME]	71.23	0	27	240	285	32.6348	4.7417
Q8IGY1	RE08101p OS=Drosophila melanogaster GN=Tm1 PE=1 SV=1 - [Q8IGY1_DROME]	30.66	1	32	267	711	80.0044	5.43994	1.08608	1		0.999883	1		1.29377	1		1.13996	1		1.10993	1		1.18949	1
P48610	Arginine kinase OS=Drosophila melanogaster GN=Argk PE=2 SV=2 - [KARG_DROME]	75	1	32	301	356	39.8412	6.46826	1.02107	1		1.08108	1		1.10854	1		0.957059	1		0.980367	1		1.07227	1
A8JNP2	Arginine kinase, isoform E OS=Drosophila melanogaster GN=Argk PE=1 SV=1 - [A8JNP2_DROME]	72.27	2	33	304	375	42.1693	6.31592	1.01451	4	5.82271	1.14578	4	8.73362	1.14943	4	13.4173	1.23553	4	8.15872	0.962507	4	9.54048	1.21552	4	5.14502
M9MS06	Alpha actinin, isoform D OS=Drosophila melanogaster GN=Actn PE=1 SV=1 - [M9MS06_DROME]	63.91	59	59	283	895	103.762	5.64307	0.984081	281	17.3946	0.964471	279	18.1273	1.11092	281	22.4096	1.01962	282	20.7026	1.05481	281	14.9823	1.003	281	19.2699
Q9XTL9	Glycogen phosphorylase OS=Drosophila melanogaster GN=GlyP PE=2 SV=2 - [PYG_DROME]	59.48	51	51	364	844	96.9352	6.52197	0.978286	364	13.4439	0.947554	364	20.5525	1.20691	364	19.3205	1.05453	364	18.5495	1.07159	364	16.7383	0.996944	364	19.0414
Q6LEH1	Tropomyosin gene 1 constant region, exon 9 (Fragment) OS=Drosophila melanogaster GN=Tm1 PE=3 SV=1 - [Q6LEH1_DROME]	62.96	2	24	227	270	30.8327	4.69092	0.906092	2	12.3949	1.0112	2	3.65142	0.976038	2	11.2522	1.10376	2	0.658561	0.839028	2	1.45785	1.07375	2	4.55988
P35416	Paramyosin, short form OS=Drosophila melanogaster GN=Prm PE=2 SV=2 - [MYSP2_DROME]	64.84	1	46	272	640	74.2325	9.20264	0.964213	6	17.4649	1.03886	6	12.7126	1.15106	6	41.3159	1.10722	6	26.6778	1.07353	6	30.4407	1.13901	6	16.5456
Q9VIE8	Aconitate hydratase, mitochondrial OS=Drosophila melanogaster GN=Acon PE=1 SV=2 - [Q9VIE8_DROME]	57.81	39	45	411	787	85.3446	8.23584	0.971454	350	17.4069	0.963947	348	23.1465	1.0965	352	26.9301	0.988342	352	22.2501	0.997741	350	20.3247	0.983605	351	25.49
Q6NN28	RE21974p OS=Drosophila melanogaster GN=Tm1 PE=1 SV=1 - [Q6NN28_DROME]	72.63	3	27	211	285	32.7379	4.7417	1.02079	4	8.35828	0.979229	4	5.51154	1.01482	4	5.40509	1.02242	4	7.87514	1.03911	4	10.3053	1.14074	4	6.70786
P13607	Sodium/potassium-transporting ATPase subunit alpha OS=Drosophila melanogaster GN=Atpalpha PE=1 SV=3 - [ATNA_DROME]	52.93	50	50	232	1041	115.531	5.69385	0.976902	223	16.6503	0.996643	223	17.4939	1.0238	223	23.789	1.03899	223	20.0976	1.01973	223	16.6399	0.990773	223	20.6191
O62619	Pyruvate kinase OS=Drosophila melanogaster GN=PyK PE=2 SV=2 - [KPYK_DROME]	69.23	31	31	266	533	57.4039	7.44482	0.997319	265	17.7686	1.03149	263	20.3117	1.04242	264	25.4252	1.03118	264	23.8789	0.982634	265	21.5752	1.04608	264	26.7201
Q9VQL7	Fatty acid synthase 1, isoform A OS=Drosophila melanogaster GN=FASN1 PE=1 SV=1 - [Q9VQL7_DROME]	44.83	87	91	332	2438	266.277	6.3667	1.03504	327	14.4085	0.938675	327	18.6872	0.995903	327	20.3386	1.0242	327	17.216	1.03264	327	18.5505	0.974523	327	17.8472
Q9W401	Probable citrate synthase, mitochondrial OS=Drosophila melanogaster GN=kdn PE=2 SV=1 - [CISY_DROME]	54.96	24	24	282	464	51.5416	8.80713	0.941427	281	16.1483	0.902282	281	23.2819	1.11759	281	22.3045	0.956741	281	20.474	1.01867	280	18.2752	0.993968	280	25.4967
Q29QQ5	IP09958p (Fragment) OS=Drosophila melanogaster PE=2 SV=1 - [Q29QQ5_DROME]	32.3	6	6	98	257	26.6242	6.58057	0.937264	98	19.7856	0.932844	98	27.1013	1.1453	98	26.4138	1.09047	98	22.6088	0.920765	98	19.5773	1.06928	98	27.2647
A0A0B4KHJ9	Tropomyosin 2, isoform E OS=Drosophila melanogaster GN=Tm2 PE=3 SV=1 - [A0A0B4KHJ9_DROME]	74.65	4	34	286	284	32.7865	4.79248	0.989872	5	11.0268	1.08845	5	12.5646	1.18327	5	5.95442	1.13213	5	17.9692	1.03803	5	10.5477	1.2226	5	14.6184
P02844	Vitellogenin-2 OS=Drosophila melanogaster GN=Yp2 PE=1 SV=2 - [VIT2_DROME]	57.47	3	23	349	442	49.63	7.95752	1.02476	91	15.7576	1.26169	91	17.892	1.03785	91	16.0934	1.11698	91	17.1312	1.02435	91	18.3005	1.09842	91	21.482
P09491	Tropomyosin-2 OS=Drosophila melanogaster GN=Tm2 PE=2 SV=1 - [TPM2_DROME]	66.55	1	31	283	284	32.9606	4.83057	0.890851	2	0.935861	0.960996	2	12.8792	1.06131	2	4.44299	1.098	2	7.05476	0.925988	2	0.041407	1.11015	2	9.70806
P02843	Vitellogenin-1 OS=Drosophila melanogaster GN=Yp1 PE=1 SV=1 - [VIT1_DROME]	56.95	21	22	406	439	48.6815	7.69385	0.981934	376	17.816	1.19915	377	25.1565	0.914481	377	24.1213	1.1722	377	27.8961	0.938257	377	23.4749	1.14557	376	22.771
O16157	Calcium-binding protein (Fragment) OS=Drosophila melanogaster GN=Scp1 PE=2 SV=1 - [O16157_DROME]	69.73	16	16	212	185	21.1814	4.93213	0.957718	212	19.2063	0.939738	212	23.4946	1.13401	212	21.8439	1.05163	212	25.491	1.05865	211	23.0026	0.998266	211	22.7135
P08736	Elongation factor 1-alpha 1 OS=Drosophila melanogaster GN=Ef1alpha48D PE=1 SV=2 - [EF1A1_DROME]	60.48	7	23	275	463	50.2754	9.0708	1.06136	150	23.8292	1.12968	151	24.0797	0.996457	148	24.8014	1.0542	150	25.8357	0.997434	149	19.3456	1.09437	148	25.7294
E1JJP0	Upheld, isoform H OS=Drosophila melanogaster GN=up PE=4 SV=1 - [E1JJP0_DROME]	46.52	0	31	265	374	44.8742	4.70361
O76281	Projectin (Fragment) OS=Drosophila melanogaster GN=bt PE=4 SV=1 - [O76281_DROME]	33.66	1	177	354	6658	743.005	6.32861	0.914677	4	7.05645	0.9014	4	20.2746	1.00336	4	27.9071	1.01209	4	16.1309	1.17799	4	8.83403	1.03183	4	38.4727
M9PHJ0	Upheld, isoform P OS=Drosophila melanogaster GN=up PE=4 SV=1 - [M9PHJ0_DROME]	50.76	1	35	268	396	47.3323	4.64014	0.986546	3	2.67955	0.831288	3	4.87108	1.3086	3	10.364	0.917558	3	6.32838	1.2004	3	16.7721	0.847015	3	18.9252
M9PHR2	Upheld, isoform O OS=Drosophila melanogaster GN=up PE=4 SV=1 - [M9PHR2_DROME]	49.87	1	35	274	397	47.4604	4.66553	1.03883	9	29.1477	0.922794	9	28.9774	1.23534	9	20.074	1.04803	9	39.2915	1.16039	9	40.757	0.90547	9	50.6073
Q8T4C4	ATP synthase subunit beta OS=Drosophila melanogaster GN=ATPsynbetaL PE=1 SV=1 - [Q8T4C4_DROME]	9.16	1	4	110	622	67.6677	5.12256	3.54574	1		0.233776	1		0.24458	1					0.220665	1		0.149784	1
Q9VFF0	GH01077p OS=Drosophila melanogaster GN=UQCR-C1 PE=1 SV=2 - [Q9VFF0_DROME]	51.7	21	21	159	470	51.8411	5.99854	0.943523	158	21.3849	0.962184	158	22.0085	1.06192	158	27.6579	1.02685	159	22.357	0.970522	157	21.7015	1.02024	159	21.7859
D6W4L2	MIP21134p OS=Drosophila melanogaster PE=2 SV=1 - [D6W4L2_DROME]	43.8	7	7	228	137	15.3946	4.41162	0.997974	225	17.8612	0.991958	223	20.0185	1.26022	227	26.2627	1.1092	228	29.04	1.07131	226	23.9296	1.05953	226	26.1248
Q7KN97	Pyruvate carboxylase OS=Drosophila melanogaster GN=PCB PE=1 SV=1 - [Q7KN97_DROME]	52.58	55	55	212	1181	130.781	6.81494	0.906926	212	13.944	1.11529	212	17.7639	0.93707	212	18.5036	1.09431	212	20.5969	0.910815	212	17.3276	1.06325	212	21.2889
B9EQV5	MIP03205p OS=Drosophila melanogaster GN=up PE=1 SV=1 - [B9EQV5_DROME]	46.38	2	31	243	373	44.7752	4.70361	0.837078	11	21.749	0.924623	11	23.3543	0.972448	11	20.0955	0.892479	11	32.0312	0.952651	11	30.3968	0.864076	11	31.2916
P07486	Glyceraldehyde-3-phosphate dehydrogenase 1 OS=Drosophila melanogaster GN=Gapdh1 PE=2 SV=2 - [G3P1_DROME]	65.96	7	20	195	332	35.3282	8.17725	1.00995	48	14.3691	1.0205	48	13.6297	1.18132	48	21.4748	1.05961	48	22.9909	1.05952	48	13.2561	1.10747	48	20.5494
Q9VAC1	CG7920, isoform A OS=Drosophila melanogaster GN=CG7920 PE=1 SV=1 - [Q9VAC1_DROME]	56.6	21	21	187	477	51.8216	8.11865	0.921407	187	17.617	1.13116	187	26.8662	1.0187	187	23.9454	1.16173	187	29.4577	0.973963	186	20.7871	1.14564	187	24.6109
O02649	60 kDa heat shock protein, mitochondrial OS=Drosophila melanogaster GN=Hsp60 PE=1 SV=3 - [CH60_DROME]	67.19	33	34	148	573	60.7709	5.49072	0.996185	142	16.6765	1.14311	141	24.3042	0.987522	142	20.552	1.10717	141	20.4988	0.967359	142	20.1892	1.09986	142	21.3619
Q27331	V-type proton ATPase catalytic subunit A isoform 2 OS=Drosophila melanogaster GN=Vha68-2 PE=1 SV=2 - [VATA2_DROME]	71.17	24	37	175	614	68.2585	5.33838	1.03421	122	13.6546	0.974222	122	18.821	1.11122	122	16.7016	0.995223	122	22.1636	1.08766	122	16.2291	0.987184	122	20.9181
P07487	Glyceraldehyde-3-phosphate dehydrogenase 2 OS=Drosophila melanogaster GN=Gapdh2 PE=1 SV=2 - [G3P2_DROME]	63.55	5	18	192	332	35.3473	8.44092	1.01985	44	13.2952	1.23497	44	14.1755	1.09549	44	12.5029	1.16261	44	15.2758	0.967565	44	11.4304	1.16992	44	13.6634
Q94522	Succinyl-CoA ligase [ADP/GDP-forming] subunit alpha, mitochondrial OS=Drosophila melanogaster GN=Scsalpha PE=2 SV=3 - [SUCA_DROME]	49.39	14	15	136	328	34.3671	8.98291	0.961105	134	14.3837	1.1031	134	19.6968	1.0539	134	15.3219	1.15302	134	17.6843	0.9407	134	13.4136	1.1091	134	21.5125
P13395	Spectrin alpha chain OS=Drosophila melanogaster GN=alpha-Spec PE=1 SV=2 - [SPTCA_DROME]	51.93	106	106	208	2415	278.132	5.19873	0.984311	208	14.9668	0.984233	208	18.9984	1.05752	208	17.5302	1.0329	208	19.9685	1.04335	208	14.5429	1.0107	208	15.5476
Q7K5K3	GH08474p OS=Drosophila melanogaster GN=CG11876 PE=1 SV=1 - [Q7K5K3_DROME]	42.47	11	14	122	365	39.3264	7.79639	0.948383	84	12.3335	0.993811	84	21.7035	1.06274	84	23.853	1.05373	84	21.3691	1.05352	84	17.1749	1.05904	84	19.4873
Q7KUB0	Isocitrate dehydrogenase [NADP] OS=Drosophila melanogaster GN=Idh PE=1 SV=1 - [Q7KUB0_DROME]	60.82	29	29	175	416	46.6308	6.7417	1.00261	175	15.3013	1.0951	175	23.6116	1.05417	175	20.6166	1.10728	175	22.9877	0.975528	175	17.6195	1.07031	175	26.9523
Q8IPE8	Mitochondrial trifunctional protein alpha subunit, isoform B OS=Drosophila melanogaster GN=Mtpalpha PE=1 SV=1 - [Q8IPE8_DROME]	49.19	32	32	157	744	79.5882	8.85107	0.914202	157	18.4465	1.07177	156	24.435	0.939854	157	23.834	1.08428	157	23.6409	0.885159	156	19.2484	1.05428	155	26.2234
P06603	Tubulin alpha-1 chain OS=Drosophila melanogaster GN=alphaTub84B PE=2 SV=1 - [TBA1_DROME]	55.56	3	22	184	450	49.8765	5.13525	0.991557	14	8.50414	1.10234	14	8.497	0.979817	14	19.1432	1.11134	14	6.64633	0.91908	14	8.07372	1.0924	14	18.3052
Q94920	Voltage-dependent anion-selective channel OS=Drosophila melanogaster GN=porin PE=1 SV=3 - [VDAC_DROME]	79.08	20	20	224	282	30.5315	6.96143	0.934173	222	18.1129	1.01003	218	22.7644	1.03084	219	19.8158	1.05233	222	19.7768	0.956136	221	20.0901	1.08327	223	20.4106
B5RJK7	TA01815p OS=Drosophila melanogaster GN=Yp2-RA PE=2 SV=1 - [B5RJK7_DROME]	51.63	1	21	259	459	51.547	8.76318	0.862365	1		1.28776	1		0.722101	1		1.15459	1		0.723357	1		1.40388	1
Q9VNW6	CG7470, isoform A OS=Drosophila melanogaster GN=CG7470 PE=1 SV=1 - [Q9VNW6_DROME]	39.82	27	27	112	776	84.0394	6.72705	0.866927	112	17.0712	1.1152	111	24.2498	0.808875	111	22.0271	1.06875	110	19.0389	0.853856	111	17.6715	1.14995	112	22.8764
Q9W2X6	ATP synthase, delta subunit, isoform A OS=Drosophila melanogaster GN=ATPsyndelta PE=1 SV=1 - [Q9W2X6_DROME]	52.87	7	7	138	157	16.7177	5.98584	0.93023	138	15.5574	1.02382	138	22.7577	1.06162	138	23.2471	1.1304	138	22.9865	0.971237	138	23.838	1.08188	137	21.4618
P29844	Heat shock 70 kDa protein cognate 3 OS=Drosophila melanogaster GN=Hsc70-3 PE=2 SV=2 - [HSP7C_DROME]	51.52	29	35	194	656	72.2165	5.36377	0.950371	143	15.9159	1.1985	144	21.4822	0.938008	144	17.0951	1.107	143	20.9022	0.934009	142	15.6586	1.19565	144	21.0806
P02828	Heat shock protein 83 OS=Drosophila melanogaster GN=Hsp83 PE=1 SV=1 - [HSP83_DROME]	58.16	46	49	245	717	81.8142	5.021	1.01396	216	15.1014	1.2115	216	21.4222	0.972193	216	17.6512	1.09543	216	19.708	0.992562	216	15.7241	1.17499	216	21.2721
Q7KN62	Transitional endoplasmic reticulum ATPase TER94 OS=Drosophila melanogaster GN=TER94 PE=1 SV=1 - [TERA_DROME]	58.55	2	38	140	801	88.8033	5.35107	1.01913	3	1.51958	1.33286	3	11.1995	1.04004	3	0.839619	1.10731	3	0.137033	0.835486	3	0.821976	1.25782	3	7.99047
Q7K569	Glycerol-3-phosphate dehydrogenase OS=Drosophila melanogaster GN=Gpo-1 PE=1 SV=1 - [Q7K569_DROME]	49.31	38	38	162	724	80.3712	7.6499	1.07971	162	15.9988	0.967023	162	19.62	1.13806	162	22.9807	0.939344	162	17.3045	1.08649	162	15.1454	0.984255	162	19.7294
Q9VWV6	Transferrin 1, isoform A OS=Drosophila melanogaster GN=Tsf1 PE=1 SV=1 - [Q9VWV6_DROME]	63.81	40	40	175	641	71.7665	7.06396	0.709488	175	31.298	1.60332	175	33.4106	0.6985	175	38.1602	1.28077	175	27.5927	0.745744	175	32.8103	1.53557	175	34.4828
A0A0B4LFZ4	TER94, isoform E OS=Drosophila melanogaster GN=TER94 PE=1 SV=1 - [A0A0B4LFZ4_DROME]	55.52	1	37	138	825	91.8657	5.37646	1.13844	1		0.886741	1		1.10645	1		1.04324	1		1.13762	1		0.704836	1
Q01604	Phosphoglycerate kinase OS=Drosophila melanogaster GN=Pgk PE=2 SV=2 - [PGK_DROME]	65.78	24	24	147	415	43.834	7.41553	0.972258	147	14.552	0.953813	147	21.983	1.08116	147	19.8601	0.988904	147	18.0044	0.990154	147	16.8781	1.02581	147	17.8823
P29613	Triosephosphate isomerase OS=Drosophila melanogaster GN=Tpi PE=1 SV=3 - [TPIS_DROME]	64.78	5	15	119	247	26.6087	5.99854	0.997281	21	14.4019	1.10557	21	14.8663	1.17083	21	13.733	1.1806	21	14.897	1.0209	21	14.4457	1.16712	21	11.063
P29843	Heat shock 70 kDa protein cognate 1 OS=Drosophila melanogaster GN=Hsc70-1 PE=1 SV=1 - [HSP7A_DROME]	26.99	5	15	86	641	70.6429	5.49072	0.965438	8	19.6189	1.09655	8	27.7169	1.13177	8	9.35863	1.03402	8	17.6314	1.01693	8	15.9598	1.08962	8	14.6262
Q94511	NADH-ubiquinone oxidoreductase 75 kDa subunit, mitochondrial OS=Drosophila melanogaster GN=ND-75 PE=2 SV=3 - [NDUS1_DROME]	45.96	26	26	115	731	78.5807	6.84424	1.02613	115	17.9388	0.910888	115	21.3048	1.08156	115	20.1994	0.943192	115	18.8652	1.02494	115	15.1021	0.970874	115	21.4429
Q24560	Tubulin beta-1 chain OS=Drosophila melanogaster GN=betaTub56D PE=1 SV=2 - [TBB1_DROME]	66	2	21	179	447	50.1151	4.85596	0.977828	7	22.4029	1.3286	7	47.9749	0.888526	7	19.5965	1.39988	7	33.0415	0.91402	7	19.819	1.28751	7	65.6831
A8JNU6	Neural conserved at 73EF, isoform I OS=Drosophila melanogaster GN=Nc73EF PE=1 SV=1 - [A8JNU6_DROME]	46.61	4	47	206	1105	122.818	6.93213	0.99455	7	6.20414	1.10235	7	4.82823	1.11299	7	11.5392	1.10012	7	9.26492	1.07272	7	8.66403	1.14563	7	18.8565
P41043	Glutathione S-transferase S1 OS=Drosophila melanogaster GN=GstS1 PE=1 SV=2 - [GSTS1_DROME]	51	2	15	136	249	27.596	4.65283	0.941852	15	9.38197	1.00451	15	17.1816	1.07387	15	8.94013	1.18477	15	23.212	1.07105	15	6.09819	1.02332	15	16.3634
Q8IQQ0	Neural conserved at 73EF, isoform F OS=Drosophila melanogaster GN=Nc73EF PE=1 SV=1 - [Q8IQQ0_DROME]	47.39	3	46	204	1017	113.553	6.99072	0.912784	5	2.93786	0.936144	5	16.6079	0.999328	5	7.37991	0.979909	5	12.6604	0.957423	5	4.62218	0.986621	5	6.1434
K7Z7Z8	Triosephosphate isomerase (Fragment) OS=Drosophila melanogaster GN=tpi PE=2 SV=1 - [K7Z7Z8_DROME]	64.2	1	11	111	162	17.3938	5.35107	0.915392	1		0.902258	1		0.874231	1		1.03917	1		1.10253	1		1.03511	1
Q24251	ATP synthase subunit d, mitochondrial OS=Drosophila melanogaster GN=ATPsynD PE=2 SV=2 - [ATP5H_DROME]	86.52	16	16	125	178	20.1881	6.55127	0.982814	125	14.81	1.01966	125	20.8832	1.07345	125	28.7404	1.06645	125	24.0023	0.964538	125	22.9498	1.0759	125	23.7141
P25007	Peptidyl-prolyl cis-trans isomerase OS=Drosophila melanogaster GN=Cyp1 PE=1 SV=2 - [PPIA_DROME]	43.61	10	10	119	227	24.6505	9.21729	0.985564	119	16.8959	1.14932	119	20.1539	1.01437	117	19.7415	1.06667	119	24.757	1.01413	119	17.2915	1.18951	119	21.0623
Q9VWH4	Probable isocitrate dehydrogenase [NAD] subunit alpha, mitochondrial OS=Drosophila melanogaster GN=l(1)G0156 PE=2 SV=1 - [IDH3A_DROME]	68.17	26	26	159	377	40.818	7.35693	0.965429	158	13.1661	0.969573	158	16.6535	1.10151	158	19.8926	1.03171	158	19.8068	1.02207	158	18.1914	1.02949	158	19.3329
C8VV04	ATP-dependent 6-phosphofructokinase OS=Drosophila melanogaster GN=Pfk-RB PE=2 SV=1 - [C8VV04_DROME]	46.07	29	30	112	788	86.6327	6.85889	0.942778	111	15.9842	0.924497	111	19.3566	1.05357	111	24.0342	0.995733	111	16.3736	1.02587	111	12.297	0.945111	110	22.8119
P29310	14-3-3 protein zeta OS=Drosophila melanogaster GN=14-3-3zeta PE=1 SV=1 - [1433Z_DROME]	55.65	11	13	115	248	28.2101	4.88135	0.981684	93	17.7958	1.04554	93	19.3101	1.08672	93	22.4933	1.08381	93	20.9946	1.03782	93	13.382	1.07917	93	19.7953
P13060	Elongation factor 2 OS=Drosophila melanogaster GN=EF2 PE=1 SV=4 - [EF2_DROME]	58.29	47	47	195	844	94.3981	6.59521	1.06833	191	14.4486	1.03587	191	19.7827	1.02592	191	18.4567	1.00285	191	20.954	1.00565	191	17.1521	1.04294	191	18.7541
M9NGK3	Terribly reduced optic lobes, isoform AL OS=Drosophila melanogaster GN=trol PE=1 SV=2 - [M9NGK3_DROME]	25.86	1	74	157	3728	412.539	4.91943	0.914555	1		0.891747	1		1.13938	1		0.949278	1		1.06293	1		1.27844	1
E0R982	GH12877p OS=Drosophila melanogaster GN=betaTub56D-RA PE=2 SV=1 - [E0R982_DROME]	60.96	1	20	173	456	51.3218	4.98291	0.931556	1		1.025	1		0.806884	1		1.03376	1		0.98284	1		0.768263	1
M9NGL3	Terribly reduced optic lobes, isoform AM OS=Drosophila melanogaster GN=trol PE=1 SV=2 - [M9NGL3_DROME]	24.17	1	74	157	3967	439.259	4.90674	0.726928	1		0.828845	1		0.749926	1		1.31933	1		0.831204	1		1.13823	1
P35554	Flightin OS=Drosophila melanogaster GN=fln PE=2 SV=1 - [FTN_DROME]	68.68	14	14	129	182	20.6432	5.47803	0.958774	129	19.3891	0.898626	128	23.2485	1.03705	129	26.3994	0.977906	128	21.3896	0.972178	129	21.7767	0.935061	128	24.0127
P54399	Protein disulfide-isomerase OS=Drosophila melanogaster GN=Pdi PE=2 SV=1 - [PDI_DROME]	68.15	32	32	150	496	55.7464	4.81787	1.09412	150	16.2096	1.09775	148	18.5283	1.03052	150	18.5508	1.05976	149	21.4182	1.00406	149	16.8629	1.07977	147	21.7768
A0A0B4KFT5	Glutathione S transferase S1, isoform D OS=Drosophila melanogaster GN=GstS1 PE=1 SV=1 - [A0A0B4KFT5_DROME]	52	2	15	124	250	27.763	4.58936	0.96757	3	5.17248	1.03813	3	11.6757	1.13424	3	6.25021	1.03521	3	21.4717	1.04307	3	5.08489	1.09713	3	4.0258
A8DYP0	Unc-89, isoform C OS=Drosophila melanogaster GN=Unc-89 PE=1 SV=1 - [A8DYP0_DROME]	31.7	75	111	209	4218	475.358	5.84619	0.981628	148	13.3719	0.966677	148	14.4812	1.06161	148	21.2506	1.02896	148	15.4364	1.00121	148	12.8949	0.960801	148	16.5168
Q94523	Succinate dehydrogenase [ubiquinone] flavoprotein subunit, mitochondrial OS=Drosophila melanogaster GN=SdhA PE=2 SV=3 - [SDHA_DROME]	45.84	24	24	103	661	72.2973	7.12256	0.961821	103	20.3346	0.963103	102	22.9549	0.989103	101	29.2038	0.965117	102	22.8765	1.03034	103	17.2774	0.985363	102	24.2262
Q7JND6	Cuticle protein ACP65A OS=Drosophila melanogaster GN=Acp65Aa PE=4 SV=1 - [Q7JND6_DROME]	18.81	1	1	60	101	10.7733	4.41162	0.938951	59	16.4621	0.878713	59	17.5663	0.982839	58	27.4086	0.960184	59	25.7688	0.864509	57	21.6726	0.817438	59	33.3392
Q9VSW1	LD13601p OS=Drosophila melanogaster GN=UGP PE=1 SV=2 - [Q9VSW1_DROME]	53.27	25	25	133	520	58.7156	7.38623	1.02042	133	19.1968	0.901124	133	20.171	1.15684	133	25.8741	1.00942	133	29.6931	1.05062	133	19.0229	1.0032	133	26.2802
O18404	3-hydroxyacyl-CoA dehydrogenase type-2 OS=Drosophila melanogaster GN=scu PE=1 SV=1 - [HCD2_DROME]	67.84	14	14	84	255	26.8882	9.02686	0.944272	84	14.5613	1.13005	84	20.0777	0.882655	84	21.9708	1.06374	84	25.3268	0.909772	84	18.7216	1.0414	84	21.488
P19889	60S acidic ribosomal protein P0 OS=Drosophila melanogaster GN=RpLP0 PE=1 SV=1 - [RLA0_DROME]	58.36	15	15	115	317	34.1809	6.94678	1.09785	115	15.9368	1.06301	115	18.9894	1.07942	115	13.2633	0.993862	115	22.4081	1.03535	115	13.3492	1.03953	115	14.3074
A0A126GUN6	Z band alternatively spliced PDZ-motif protein 52, isoform X OS=Drosophila melanogaster GN=Zasp52 PE=4 SV=1 - [A0A126GUN6_DROME]	38.66	0	63	140	2142	233.303	6.40479
Q00963	Spectrin beta chain OS=Drosophila melanogaster GN=beta-Spec PE=1 SV=2 - [SPTCB_DROME]	37.93	2	73	155	2291	265.575	5.33838	0.879557	4	53.0978	1.06909	4	21.4453	1.10193	4	15.5397	1.12662	4	12.3533	1.0167	4	12.7728	1.00611	4	41.5549
A1Z9J3	Short stop, isoform H OS=Drosophila melanogaster GN=shot PE=1 SV=1 - [A1Z9J3_DROME]	18.74	14	133	189	8805	988.943	5.70654	0.995568	18	15.1263	0.961109	18	14.7923	0.947254	18	20.7731	1.01892	18	17.203	1.01615	18	14.1718	0.940715	18	17.9597
O01666	ATP synthase subunit gamma, mitochondrial OS=Drosophila melanogaster GN=ATPsyngamma PE=2 SV=2 - [ATPG_DROME]	59.6	18	18	135	297	32.8501	9.21729	1.00337	135	16.041	0.984148	135	18.231	1.14959	135	20.1113	1.08503	134	18.6714	1.05338	134	17.339	1.04617	135	14.8923
A8JRB8	CG5028, isoform C OS=Drosophila melanogaster GN=CG5028-RC PE=1 SV=1 - [A8JRB8_DROME]	57.4	19	21	121	392	43.174	6.75635	0.967277	115	10.9752	0.928955	114	19.3144	1.01948	115	22.58	0.985721	115	19.4103	1.03985	115	16.5204	0.941935	113	24.5639
Q95RB2	Cuticular protein 49Ae OS=Drosophila melanogaster GN=Cpr49Ae PE=1 SV=1 - [Q95RB2_DROME]	48.51	6	6	110	134	14.3301	4.75439	1.02731	110	21.0351	0.8904	110	25.963	1.27735	110	37.6241	0.921391	109	34.0357	1.11941	110	23.446	0.865889	108	31.3251
K7WSB4	Alpha tubulin 84B (Fragment) OS=Drosophila melanogaster PE=2 SV=1 - [K7WSB4_DROME]	45.06	1	18	154	415	46.1319	6.354	1.02313	1		1.14418	1		1.03494	1		1.2811	1		0.954535	1		1.1721	1
M9PF16	Beta spectrin, isoform B OS=Drosophila melanogaster GN=beta-Spec PE=4 SV=1 - [M9PF16_DROME]	37.35	1	72	152	2308	267.462	5.32568	0.946223	1		0.92203	1		0.841933	1		0.868835	1		1.06698	1		0.822599	1
A0A0B4JCW4	Succinyl-CoA ligase subunit beta OS=Drosophila melanogaster GN=skap PE=1 SV=1 - [A0A0B4JCW4_DROME]	45.9	19	19	116	451	48.9529	6.82959	0.938911	116	17.9259	1.11473	115	18.9468	1.0423	115	18.0731	1.1201	115	20.3464	0.979261	114	19.1713	1.08759	116	20.8059
A1ZA47	PDZ and LIM domain protein Zasp OS=Drosophila melanogaster GN=Zasp52 PE=1 SV=2 - [ZASP_DROME]	35.82	0	61	132	2194	237.917	6.41748
P07182	Chorion protein S36 OS=Drosophila melanogaster GN=Cp36 PE=3 SV=2 - [CH36_DROME]	35.92	9	9	81	284	29.8974	8.68994	0.941648	81	15.6175	1.34604	81	27.7057	0.92797	81	21.8648	1.13859	81	16.8446	0.940747	81	14.8082	1.1789	81	18.3846
E1JH62	Short stop, isoform N OS=Drosophila melanogaster GN=shot PE=1 SV=1 - [E1JH62_DROME]	27.91	3	124	177	5388	614.995	6.43018	0.931722	3	11.2752	0.954321	3	19.0094	0.827582	3	8.24803	1.23594	3	1.31401	0.929738	3	20.0363	1.00334	3	22.5218
Q7KJN8	Short stop/Kakapo long isoform OS=Drosophila melanogaster GN=shot PE=2 SV=1 - [Q7KJN8_DROME]	28.67	1	122	175	5201	594.227	6.58057	1.0406	1		1.00051	1		0.931238	1		0.907845	1		0.98979	1		0.853903	1
Q24439	ATP synthase subunit O, mitochondrial OS=Drosophila melanogaster GN=ATPsynO PE=2 SV=2 - [ATPO_DROME]	68.42	17	17	122	209	22.4083	9.62744	0.979792	121	14.3115	0.994311	122	21.1926	1.13662	122	18.0582	1.02966	122	19.7278	1.01469	122	14.6054	0.993926	122	22.5435
P54611	V-type proton ATPase subunit E OS=Drosophila melanogaster GN=Vha26 PE=2 SV=1 - [VATE_DROME]	59.73	13	13	85	226	26.0658	6.15088	1.02812	84	19.4597	0.994605	85	23.293	1.14731	85	20.9789	1.04202	85	18.6488	1.08486	85	20.0343	1.01129	84	19.5664
Q9VVL7	Dihydrolipoyl dehydrogenase OS=Drosophila melanogaster GN=CG7430 PE=1 SV=1 - [Q9VVL7_DROME]	41.47	20	20	143	504	53.0515	6.87354	1.00598	143	15.6087	1.06222	142	21.2032	1.12111	143	18.91	1.0389	143	22.7469	0.965325	143	20.158	1.09951	143	21.8132
Q9Y119	BcDNA.GH08860 OS=Drosophila melanogaster GN=Tps1 PE=1 SV=1 - [Q9Y119_DROME]	41.41	32	32	122	809	91.0765	6.85889	1.11825	122	20.9052	0.876706	121	18.0168	1.18144	122	22.486	1.00079	122	20.1257	1.17292	121	19.3066	1.01657	122	18.3954
D3DMY5	AT09839p (Fragment) OS=Drosophila melanogaster GN=14-3-3epsilon-RD PE=2 SV=1 - [D3DMY5_DROME]	62.55	14	16	105	259	29.5166	4.84326	1.03327	82	15.7714	1.11184	82	13.6544	1.0445	82	20.7282	1.07576	82	18.8362	1.03454	82	14.5009	1.09159	82	21.9429
P48605	T-complex protein 1 subunit gamma OS=Drosophila melanogaster GN=Cctgamma PE=2 SV=2 - [TCPG_DROME]	46.14	24	24	72	544	59.3573	6.80029	0.977103	72	17.2121	1.03572	72	22.2743	0.886995	72	21.6508	0.983458	72	23.1951	0.96265	72	18.5906	1.04193	72	21.8439
P31409	V-type proton ATPase subunit B OS=Drosophila melanogaster GN=Vha55 PE=2 SV=1 - [VATB_DROME]	49.18	19	19	93	490	54.5149	5.40186	0.979111	93	13.2568	0.894171	93	14.429	0.978485	93	19.075	0.899201	93	21.807	1.02409	93	18.0383	0.863101	93	23.3204
Q9W392	CG7033 OS=Drosophila melanogaster GN=CG7033 PE=1 SV=2 - [Q9W392_DROME]	65.61	31	32	81	535	58.0273	5.84619	0.998315	79	11.2254	1.08615	79	19.2213	0.97409	79	19.4201	1.03702	79	23.4932	0.981386	79	15.8525	1.07629	79	26.6742
P61857	Tubulin beta-2 chain OS=Drosophila melanogaster GN=betaTub85D PE=1 SV=1 - [TBB2_DROME]	36.77	1	13	117	446	49.8378	4.83057	1.09289	1		0.880862	1		1.11467	1		0.876304	1		0.854086	1		0.725291	1
P47947	Troponin C, isoform 1 OS=Drosophila melanogaster GN=TpnC41C PE=2 SV=2 - [TNNC1_DROME]	20.78	3	3	47	154	17.145	3.99268	1.04241	43	11.4844	1.00902	43	15.9638	1.25503	43	17.4033	1.1319	43	15.6907	1.15784	43	19.7051	1.04966	43	9.30029
Q9VLC5	Aldehyde dehydrogenase OS=Drosophila melanogaster GN=Aldh PE=1 SV=1 - [Q9VLC5_DROME]	52.12	21	21	111	520	56.983	6.80029	0.928398	104	12.7051	1.18631	104	19.1251	0.950436	104	20.4632	1.09683	104	19.6766	0.921753	104	23.055	1.11361	104	17.0893
P09180	60S ribosomal protein L4 OS=Drosophila melanogaster GN=RpL4 PE=1 SV=2 - [RL4_DROME]	53.87	23	23	120	401	44.9981	11.4731	1.09673	120	16.7672	1.02537	119	17.7684	1.0571	120	17.7346	0.974817	120	18.191	1.00879	120	14.5073	0.991176	120	21.3075
Q94516	ATP synthase subunit b, mitochondrial OS=Drosophila melanogaster GN=ATPsynB PE=2 SV=2 - [AT5F1_DROME]	52.67	15	15	84	243	27.3403	8.71924	0.96594	84	17.8624	0.98712	84	18.9484	1.13135	84	20.2766	1.05584	84	15.6031	1.06254	84	17.9583	1.06455	84	16.1308
Q9VJY6	60S ribosomal protein L24 OS=Drosophila melanogaster GN=RpL24 PE=1 SV=1 - [RL24_DROME]	41.29	9	9	52	155	17.5089	11.063	1.15969	51	14.3844	1.10271	52	18.7989	1.12944	52	17.8778	1.07751	52	15.9235	1.09445	52	20.8559	1.09908	52	21.1699
P06604	Tubulin alpha-2 chain OS=Drosophila melanogaster GN=alphaTub85E PE=1 SV=1 - [TBA2_DROME]	37.19	1	17	103	449	49.9346	5.19873	0.929694	1		0.74613	1		0.98568	1		0.810177	1		1.12489	1		1.00964	1
Q9V9A9	L(2)01289 long form OS=Drosophila melanogaster GN=l(2)01289 PE=1 SV=2 - [Q9V9A9_DROME]	33.47	29	47	104	1703	196.456	4.41162	0.980724	59	10.7966	0.954839	59	11.8564	1.06827	59	15.3942	1.0006	59	15.3141	1.00757	59	14.0353	0.929581	58	19.5349
Q9V3S0	Cytochrome P450 4g1 OS=Drosophila melanogaster GN=Cyp4g1 PE=2 SV=1 - [CP4G1_DROME]	38.67	22	22	102	556	62.9303	7.43018	1.03935	98	14.4262	0.903795	99	23.2914	1.05568	99	19.7244	0.912079	99	24.9294	1.0916	99	19.6122	0.942324	99	24.1806
M9PCM8	Muscle-specific protein 300 kDa, isoform K OS=Drosophila melanogaster GN=Msp300 PE=1 SV=1 - [M9PCM8_DROME]	11.52	95	115	157	11917	1357.54	5.19873	1.00609	130	13.9703	0.957438	130	14.3862	1.14032	130	16.6844	1.01133	130	16.8363	1.03122	130	12.9253	0.957267	129	17.2027
H7BWS6	Malic enzyme OS=Drosophila melanogaster PE=2 SV=1 - [H7BWS6_DROME]	51.21	28	28	93	578	63.9137	6.48096	1.02513	90	16.5732	1.05546	90	18.4202	1.02263	90	15.8166	1.07191	90	17.4061	0.983937	90	17.5758	1.06489	89	22.9911
P48602	V-type proton ATPase catalytic subunit A isoform 1 OS=Drosophila melanogaster GN=Vha68-1 PE=2 SV=2 - [VATA1_DROME]	56.84	15	28	82	614	68.3323	5.2876	0.9625	29	16.3103	0.983378	29	17.2182	1.08354	29	15.8219	1.10478	29	23.0929	1.00833	29	13.6481	1.0415	29	19.6299
P29742	Clathrin heavy chain OS=Drosophila melanogaster GN=Chc PE=1 SV=1 - [CLH_DROME]	37.07	57	57	125	1678	191.055	5.71924	1.02665	125	13.1669	1.06284	123	16.8214	1.06282	124	15.2448	1.06392	124	18.1411	1.05408	124	13.3913	1.07643	123	14.7434
Q9VU58	Neuropeptide-like 2 OS=Drosophila melanogaster GN=Nplp2 PE=1 SV=1 - [NPLP2_DROME]	48.84	4	4	70	86	9.40602	5.40186	1.20363	70	20.7599	0.881989	70	28.0558	1.4422	70	27.3526	1.21266	70	27.8198	1.26657	70	20.4297	0.815251	70	36.9139
Q7JUS9	CG9090, isoform A OS=Drosophila melanogaster GN=CG9090-RA PE=1 SV=1 - [Q7JUS9_DROME]	40.91	16	18	147	374	40.5269	8.96826	1.01818	141	15.3282	0.934533	141	24.315	1.19658	141	27.0102	0.959895	141	27.527	1.05895	141	16.3655	0.956505	141	22.8247
P05303	Elongation factor 1-alpha 2 OS=Drosophila melanogaster GN=Ef1alpha100E PE=2 SV=2 - [EF1A2_DROME]	52.6	5	21	138	462	50.6305	8.95361	0.923324	16	17.5008	0.794916	16	29.5621	0.880272	16	20.7218	1.02762	16	20.48	0.966473	16	16.836	0.936778	16	21.6451
Q9GQV2	Filamin isoform A OS=Drosophila melanogaster GN=cher PE=4 SV=1 - [Q9GQV2_DROME]	21.86	40	40	82	2210	239.019	6.11279	0.979307	82	10.7922	1.00588	82	14.5375	1.00301	82	19.5181	1.04345	82	17.2643	0.984813	82	14.0734	1.07033	81	16.1511
Q9VUC1	Hsc70Cb, isoform A OS=Drosophila melanogaster GN=Hsc70Cb PE=1 SV=1 - [Q9VUC1_DROME]	47.14	33	33	87	804	88.4457	5.42725	0.917073	87	18.879	1.07314	87	20.683	0.902316	87	23.3873	1.02799	87	20.916	0.966848	87	13.4625	1.06545	87	20.2669
D3DMH8	RE22480p OS=Drosophila melanogaster GN=eIF-4a-RD PE=2 SV=1 - [D3DMH8_DROME]	53.85	21	23	87	403	45.8754	5.5542	1.03227	80	14.1991	0.982073	80	19.969	0.973562	80	19.8783	0.960737	80	16.6855	1.02852	80	15.3612	0.976192	80	19.6179
A5XD87	Phosphoglyceromutase (Fragment) OS=Drosophila melanogaster GN=Pglym78 PE=3 SV=1 - [A5XD87_DROME]	63.53	1	15	82	255	28.5647	6.88818	0.962553	2	3.46862	1.08515	2	3.56868	0.975236	2	27.1187	0.992309	2	3.68055	1.04725	2	16.5116	0.963149	2	22.1255
Q9VWG1	LD37169p OS=Drosophila melanogaster GN=CG14207 PE=1 SV=1 - [Q9VWG1_DROME]	66.12	1	9	55	183	20.8287	5.93506	0.601644	3	3.74026	0.609023	3	14.4831	0.468275	3	6.24933	0.532867	3	16.8186	0.701242	3	13.8635	0.428492	3	9.03459
Q9VHL2	LD47396p OS=Drosophila melanogaster GN=Tcp-1eta PE=1 SV=2 - [Q9VHL2_DROME]	51.65	24	24	75	544	59.3488	6.34131	1.05355	72	16.0969	1.14545	72	19.5863	1.02568	72	14.8261	1.06531	72	19.7341	0.977991	72	15.9884	1.1034	72	21.0953
A5XD83	Phosphoglyceromutase (Fragment) OS=Drosophila melanogaster GN=Pglym78 PE=3 SV=1 - [A5XD83_DROME]	63.53	1	15	81	255	28.5687	6.88818	0.782569	1		0.956437	1		0.782504	1		0.928311	1		0.899106	1		0.953598	1
Q8IQW5	RE23625p OS=Drosophila melanogaster GN=CG14207-RB PE=1 SV=1 - [Q8IQW5_DROME]	67.71	3	11	56	192	21.7642	6.56592	0.729146	4	20.5979	0.891447	4	24.7673	0.835407	4	28.2275	1.30041	4	24.4768	0.936806	4	22.2091	1.11478	4	9.65183
Q5U0W4	GM06787p (Fragment) OS=Drosophila melanogaster PE=2 SV=1 - [Q5U0W4_DROME]	44.91	2	9	78	167	19.2328	11.0776	0.835535	4	10.8716	1.08464	4	12.0475	1.07993	4	0.710179	1.05715	4	7.87145	1.149	4	8.35411	1.23832	4	9.6513
P55841	60S ribosomal protein L14 OS=Drosophila melanogaster GN=RpL14 PE=1 SV=1 - [RL14_DROME]	44.58	1	8	75	166	19.1618	11.1802	1.3193	1		1.14397	1		1.18114	1		0.937676	1		0.942608	1		0.936137	1
Q9VC18	RE29555p OS=Drosophila melanogaster GN=CG11089 PE=1 SV=1 - [Q9VC18_DROME]	54.41	28	28	70	590	63.2837	7.86963	0.93556	70	15.03	1.00321	70	16.5581	0.996342	70	17.6773	0.950806	70	16.1086	0.9123	70	16.9294	1.00206	70	22.7691
P07186	Chorion protein S19 OS=Drosophila melanogaster GN=Cp19 PE=2 SV=1 - [CH19_DROME]	69.94	7	7	67	173	18.5131	9.36377	0.962364	67	14.2071	1.20104	67	26.6372	0.818106	67	22.0025	1.06512	67	25.4003	0.869863	67	18.3505	1.10469	67	31.5121
Q8IML6	IP14839p OS=Drosophila melanogaster GN=CG11876 PE=1 SV=1 - [Q8IML6_DROME]	15.02	1	4	39	273	31.2119	10.2866	1.12482	1		0.867719	1		1.23516	1		1.03033	1		1.16295	1		0.955099	1
Q8IRQ5	LP02262p OS=Drosophila melanogaster GN=l(1)G0255 PE=1 SV=1 - [Q8IRQ5_DROME]	55.89	23	23	107	467	50.4279	7.53271	0.959691	107	20.9456	0.967389	106	28.7155	1.06776	106	25.7885	1.09636	107	30.0713	1.03511	106	26.9651	1.05584	106	27.4617
Q9V3P0	Peroxiredoxin 1 OS=Drosophila melanogaster GN=Jafrac1 PE=1 SV=1 - [PRDX1_DROME]	71.13	13	13	79	194	21.724	5.70654	0.995147	78	19.864	1.20966	78	33.9487	1.00418	78	25.7132	1.18271	78	31.0345	0.952443	78	23.5363	1.15925	78	26.6575
Q9VW68	CG7433, isoform A OS=Drosophila melanogaster GN=CG7433 PE=1 SV=1 - [Q9VW68_DROME]	51.85	22	22	86	486	54.5504	8.6167	1.00534	86	14.6893	1.0525	85	18.6841	1.00148	86	13.9313	1.0972	86	22.56	0.963522	86	20.2592	1.05722	86	21.0602
Q9VHN7	CG8036, isoform B OS=Drosophila melanogaster GN=CG8036 PE=1 SV=3 - [Q9VHN7_DROME]	50.64	26	26	83	626	67.989	7.10791	1.02027	83	15.0117	1.0454	83	18.8541	0.965193	83	19.8934	0.983309	83	13.049	0.976452	83	13.2101	1.06556	83	17.4311
Q7K860	FI07231p OS=Drosophila melanogaster GN=TpnC4 PE=1 SV=1 - [Q7K860_DROME]	54.25	7	7	74	153	16.9895	4.58936	0.971821	74	17.0596	0.954796	72	14.9039	1.20169	74	16.5515	1.0984	73	14.5234	0.981878	74	14.425	1.0018	74	16.2705
Q9VD58	CG6439, isoform A OS=Drosophila melanogaster GN=CG6439 PE=1 SV=1 - [Q9VD58_DROME]	52.97	18	18	106	370	40.3559	8.54346	0.970359	106	15.7243	0.953529	106	21.5249	1.05864	106	22.4476	1.02894	106	18.1748	0.978876	106	21.9901	1.00872	106	21.5116
Q7KV27	CG1640, isoform A OS=Drosophila melanogaster GN=CG1640 PE=1 SV=1 - [Q7KV27_DROME]	52.99	26	26	81	568	63.0883	8.93896	0.980235	81	16.4209	1.04379	81	20.5643	1.07511	81	26.2044	1.08015	81	19.2151	1.01664	81	18.1546	1.08361	81	21.3366
P23128	Putative ATP-dependent RNA helicase me31b OS=Drosophila melanogaster GN=me31B PE=1 SV=3 - [DDX6_DROME]	62.96	29	29	90	459	51.912	7.63525	1.08307	90	16.0504	1.07201	90	17.1472	0.991907	90	19.7293	0.984494	90	22.8079	1.03068	90	19.9102	1.04306	90	23.7541
P29845	Heat shock 70 kDa protein cognate 5 OS=Drosophila melanogaster GN=Hsc70-5 PE=1 SV=2 - [HSP7E_DROME]	45.34	30	31	85	686	74.0202	6.354	0.965434	84	12.9951	1.04681	84	20.2323	1.00122	84	15.4077	1.0883	83	22.1881	0.954557	82	13.7055	1.07226	84	19.9228
P84029	Cytochrome c-2 OS=Drosophila melanogaster GN=Cyt-c-p PE=1 SV=2 - [CYC2_DROME]	68.52	8	9	85	108	11.7271	9.56885	1.00594	81	16.5353	0.876537	79	25.5669	1.13768	81	22.9497	0.927555	80	19.6961	1.01544	81	19.2657	0.937931	80	22.5614
Q9VIQ8	Cytochrome c oxidase subunit 4, isoform A OS=Drosophila melanogaster GN=COX4 PE=1 SV=1 - [Q9VIQ8_DROME]	34.07	6	6	56	182	20.5067	8.25049	1.01967	56	24.7969	0.929961	56	28.2932	1.14536	56	28.8145	1.0509	56	28.0294	1.02746	56	25.1958	1.06212	56	27.3213
P24156	Protein l(2)37Cc OS=Drosophila melanogaster GN=l(2)37Cc PE=2 SV=2 - [L2CC_DROME]	58.7	14	14	55	276	30.3651	5.73193	1.02548	55	13.0181	1.05876	55	13.4084	0.957877	55	21.6364	1.01078	55	14.4275	0.991745	55	10.4898	0.979732	55	19.1308
Q9VEG6	Chorion peroxidase OS=Drosophila melanogaster GN=Pxt PE=2 SV=3 - [PERC_DROME]	46.6	25	25	69	809	90.4814	6.90283	0.932828	69	15.742	1.2033	69	20.7004	0.845893	69	24.6809	1.07258	69	16.6668	0.90676	69	21.4805	1.15139	69	23.7993
P15357	Ubiquitin-40S ribosomal protein S27a OS=Drosophila melanogaster GN=RpS27A PE=1 SV=2 - [RS27A_DROME]	66.03	3	11	121	156	17.9286	9.77393	1.01649	5	2.95874	1.02218	5	12.9131	1.0095	5	20.8121	0.982019	5	18.8667	0.955932	5	3.80288	1.10563	5	24.0117
A1Z784	Acetyl-CoA carboxylase, isoform A OS=Drosophila melanogaster GN=ACC PE=1 SV=1 - [A1Z784_DROME]	30.82	65	65	111	2482	278.421	6.23975	1.04708	111	14.5491	0.900656	110	18.6965	1.02848	111	18.8654	0.92963	111	18.9563	1.03959	111	15.758	0.96142	110	22.8869
P55830	40S ribosomal protein S3a OS=Drosophila melanogaster GN=RpS3A PE=1 SV=4 - [RS3A_DROME]	55.97	17	17	80	268	30.3211	9.61279	1.12769	80	13.9906	1.05236	80	18.8738	1.07937	80	13.1786	0.996273	80	19.7993	1.03686	80	16.4855	1.04032	80	18.0723
P52295	Importin subunit alpha OS=Drosophila melanogaster GN=Pen PE=1 SV=2 - [IMA_DROME]	47.51	18	18	54	522	57.7857	5.35107	1.03548	54	18.8196	1.11012	54	23.5863	0.952712	54	25.9395	1.01183	54	21.6791	1.00691	54	15.6132	0.962222	54	25.032
M9PEJ8	Rhea, isoform H OS=Drosophila melanogaster GN=rhea PE=1 SV=1 - [M9PEJ8_DROME]	26.55	54	54	81	2689	291.371	6.06201	0.920073	81	13.2559	0.936728	81	15.0909	0.975617	81	21.5687	0.96487	81	16.5204	0.9766	81	12.1699	0.974631	81	22.2131
A1Z7Z4	CG1648, isoform B OS=Drosophila melanogaster GN=CG1648 PE=1 SV=1 - [A1Z7Z4_DROME]	83.19	20	20	79	232	24.2055	9.08545	1.07895	79	18.8705	0.864601	79	22.2836	1.25938	79	35.4148	1.14579	79	28.9355	1.22088	79	24.4864	1.14893	79	29.1805
P91938	Thioredoxin reductase 1, mitochondrial OS=Drosophila melanogaster GN=Trxr-1 PE=1 SV=2 - [TRXR1_DROME]	35.23	15	15	51	596	64.2819	7.91357	0.981284	51	12.5656	1.10487	51	19.9065	1.00656	51	16.8826	1.0988	51	16.8869	0.986591	51	15.0945	1.0611	51	24.3202
Q8T0L3	GH24511p OS=Drosophila melanogaster GN=Uba1 PE=1 SV=1 - [Q8T0L3_DROME]	35.6	33	33	91	1191	130.676	5.2876	0.99237	91	13.7859	1.09886	91	22.3815	0.959078	91	22.1277	1.04906	91	16.6114	0.960954	91	14.7358	1.05707	91	17.7225
B7Z0X1	Serine hydroxymethyltransferase OS=Drosophila melanogaster GN=CG3011 PE=1 SV=1 - [B7Z0X1_DROME]	58.03	25	25	74	467	50.9524	7.72314	0.959049	74	18.3309	0.996084	73	14.9906	0.931556	74	18.3321	1.04269	74	19.6406	0.910075	74	15.7339	1.07728	74	17.665
Q9W3L4	CG2233 OS=Drosophila melanogaster GN=CG2233 PE=1 SV=1 - [Q9W3L4_DROME]	59.9	20	20	91	414	46.4793	6.37939	0.80401	85	20.1408	1.07801	84	12.6363	0.876856	86	25.7663	1.15462	87	19.9941	0.868822	85	20.1889	1.2177	86	21.8245
P08570	60S acidic ribosomal protein P1 OS=Drosophila melanogaster GN=RpLP1 PE=1 SV=2 - [RLA1_DROME]	92.86	6	6	37	112	11.5058	4.41162	1.05693	37	13.7213	1.05275	37	21.2006	1.07107	37	19.0852	1.05036	37	24.6771	1.01914	37	23.2704	1.0343	37	18.8436
P54385	Glutamate dehydrogenase, mitochondrial OS=Drosophila melanogaster GN=Gdh PE=1 SV=2 - [DHE3_DROME]	48.75	25	25	80	562	62.4969	8.26514	0.949654	80	13.2068	0.901909	79	18.9257	1.09737	80	21.9324	0.985618	80	23.7217	0.977861	80	20.0497	0.948187	80	23.1846
P17336	Catalase OS=Drosophila melanogaster GN=Cat PE=1 SV=2 - [CATA_DROME]	43.48	18	18	79	506	57.1134	8.17725	0.917012	78	16.4374	1.02941	78	22.2273	0.876874	79	27.0318	1.01458	79	19.5704	0.920016	79	15.2369	1.00653	78	24.8816
P48149	40S ribosomal protein S15Aa OS=Drosophila melanogaster GN=RpS15Aa PE=1 SV=2 - [RS15A_DROME]	70	2	9	50	130	14.7619	9.80322	1.13545	8	12.6552	1.01588	8	14.9977	1.05862	8	15.9689	1.02246	8	11.7017	1.12935	8	17.1639	1.08253	8	14.0134
X2JES1	Fructose-1,6-bisphosphatase, isoform C OS=Drosophila melanogaster GN=fbp PE=1 SV=1 - [X2JES1_DROME]	32.92	10	10	46	322	34.827	6.78564	1.05608	46	15.208	0.99625	46	16.9835	1.17004	46	21.9472	1.02948	46	14.304	1.05884	46	15.4777	1.10174	46	16.9482
P52029	Glucose-6-phosphate isomerase OS=Drosophila melanogaster GN=Pgi PE=2 SV=2 - [G6PI_DROME]	41.4	19	19	84	558	62.2999	7.12256	1.00424	84	12.0777	1.02785	84	15.3717	1.11969	84	19.3561	1.07237	84	15.6404	0.997089	84	12.4413	1.08493	84	18.2966
Q9W0S7	LD20211p OS=Drosophila melanogaster GN=Tudor-SN PE=1 SV=1 - [Q9W0S7_DROME]	41.9	34	34	83	926	103.037	8.04541	1.0525	83	13.4196	1.00755	83	21.914	0.991595	83	19.8581	0.942448	83	19.7458	0.98299	83	16.3834	1.00945	83	21.6124
Q7K3J0	CG8258 OS=Drosophila melanogaster GN=CG8258 PE=1 SV=1 - [Q7K3J0_DROME]	52.38	27	27	75	546	59.3956	5.31299	1.03808	75	15.8077	1.12528	75	18.8373	1.01189	75	18.4078	1.01894	75	26.2035	0.965803	75	16.0002	1.07737	75	18.7678
Q8MST5	Beta-Tubulin at 97EF, isoform B OS=Drosophila melanogaster GN=betaTub97EF PE=1 SV=1 - [Q8MST5_DROME]	50.33	10	17	94	457	51.2196	4.85596	0.955262	33	18.7512	1.18003	33	17.0998	0.924486	33	20.9853	1.27805	33	19.8557	1.02045	33	23.9017	1.16054	33	17.8596
P84040	Histone H4 OS=Drosophila melanogaster GN=His4 PE=1 SV=2 - [H4_DROME]	59.22	8	8	80	103	11.3744	11.356	1.01486	80	11.4328	0.990164	80	15.9203	1.11078	80	14.7199	0.992493	80	15.2512	1.08916	80	15.3326	1.03623	80	12.8951
Q3YMU0	Protein disulfide-isomerase (Fragment) OS=Drosophila melanogaster GN=ERp60 PE=1 SV=1 - [Q3YMU0_DROME]	47.44	2	21	76	489	55.3361	5.87158	0.933957	7	17.016	1.00836	7	2.79025	0.88037	7	12.956	0.953346	7	5.6848	1.01838	7	13.4885	1.14793	7	14.065
A0A0B4K7G9	Nucleosome remodeling factor-38kD, isoform C OS=Drosophila melanogaster GN=Nurf-38 PE=1 SV=1 - [A0A0B4K7G9_DROME]	44.48	12	12	47	290	32.5165	5.85889	1.03117	45	13.3823	0.993071	45	23.3246	0.979615	45	27.6323	1.00728	45	21.4629	0.997035	45	13.2974	0.994265	45	26.8667
Q9W237	40S ribosomal protein S16 OS=Drosophila melanogaster GN=RpS16 PE=1 SV=1 - [RS16_DROME]	54.05	10	10	55	148	16.7642	10.1694	1.10067	55	21.8218	0.961518	55	26.2233	1.07481	55	18.6552	0.92046	55	19.2152	1.00862	55	24.0277	0.998483	55	20.0191
Q9VXQ5	GH13725p OS=Drosophila melanogaster GN=Tcp-1zeta PE=1 SV=1 - [Q9VXQ5_DROME]	43.53	21	21	56	533	58.2096	6.62451	1.01049	56	16.2243	1.13515	56	18.9468	0.966645	56	18.9093	1.06238	56	18.6702	0.961651	56	10.879	1.08245	56	20.1063
P14318	Muscle-specific protein 20 OS=Drosophila melanogaster GN=Mp20 PE=2 SV=2 - [MP20_DROME]	77.72	13	13	63	184	20.1775	8.646	0.981224	63	11.5043	0.961278	63	17.5602	1.13287	63	18.892	1.02762	63	22.4767	1.02944	63	14.1463	0.982263	63	21.7551
Q6IHY5	HDC00331 OS=Drosophila melanogaster GN=CG34172 PE=1 SV=1 - [Q6IHY5_DROME]	35.48	2	2	40	62	6.54956	9.5542	1.03985	40	12.9432	0.849137	40	17.3969	1.32505	40	25.242	0.930619	40	21.4513	1.05186	40	21.7006	0.936712	39	26.879
Q7KN94	Walrus, isoform A OS=Drosophila melanogaster GN=wal PE=1 SV=1 - [Q7KN94_DROME]	45.76	12	12	59	330	34.1602	8.32373	0.950345	59	17.7295	1.08067	59	20.3796	1.06477	59	26.5761	1.09214	59	20.9751	1.01045	59	23.344	1.0945	59	16.6825
Q9TWZ1	Protein disulfide-isomerase OS=Drosophila melanogaster PE=3 SV=1 - [Q9TWZ1_DROME]	47.44	1	20	70	489	55.3381	5.87158	1.08031	1		1.29809	1		1.10256	1		1.2721	1		0.909981	1		1.1203	1
O96967	Drosocrystallin OS=Drosophila melanogaster GN=Crys PE=4 SV=1 - [O96967_DROME]	30.72	15	15	66	472	55.1339	5.65576	0.933818	65	15.122	0.85504	65	20.372	1.08723	65	18.2533	0.977335	65	18.9169	1.08189	65	18.8634	0.859849	65	19.5437
M9NDM6	Paramyosin, isoform E OS=Drosophila melanogaster GN=Prm PE=1 SV=1 - [M9NDM6_DROME]	43.65	2	16	66	307	36.0789	9.83252	1.00863	2	5.72933	1.02708	2	1.53588	1.29405	2	7.9036	1.16671	2	7.10649	1.08122	2	8.44812	1.10737	2	0.701058
A0A0B4JD95	Zipper, isoform H OS=Drosophila melanogaster GN=zip PE=1 SV=1 - [A0A0B4JD95_DROME]	31.72	1	50	73	1964	226.616	5.51611	1.00092	1		1.22723	1		1.02973	1		1.109	1		0.967076	1		1.06649	1
Q9VL70	HL08109p OS=Drosophila melanogaster GN=yip2 PE=1 SV=1 - [Q9VL70_DROME]	50.25	18	18	65	398	41.5841	8.51416	0.918306	64	14.5903	1.22163	64	23.5348	0.925827	64	18.4452	1.12726	64	20.403	0.914988	64	16.9629	1.16141	64	19.0445
P80455	40S ribosomal protein S12 OS=Drosophila melanogaster GN=RpS12 PE=1 SV=2 - [RS12_DROME]	58.99	9	9	52	139	15.1589	6.37939	1.10036	52	16.7482	1.04569	52	17.4489	1.0651	52	21.6462	1.03411	52	19.0656	0.998676	52	17.2961	1.0266	52	24.4961
Q99323	Myosin heavy chain, non-muscle OS=Drosophila melanogaster GN=zip PE=1 SV=2 - [MYSN_DROME]	30	1	50	74	2057	236.498	5.68115	1.10466	2	6.01659	1.18086	2	4.89758	1.24048	2	4.97935	1.0887	2	15.3134	1.06557	2	3.82699	1.15017	2	14.2879
Q6AWP8	ATP-citrate synthase OS=Drosophila melanogaster PE=2 SV=1 - [Q6AWP8_DROME]	42.72	2	33	67	1112	121.358	7.31299	0.930398	3	4.04275	1.04441	3	4.66455	0.815469	3	26.163	0.997246	3	17.4741	0.839222	3	21.8883	0.862404	3	4.59851
P91928	MICOS complex subunit Mic60 OS=Drosophila melanogaster GN=Mitofilin PE=1 SV=4 - [MIC60_DROME]	36.54	27	27	75	739	81.9641	8.93896	0.983752	74	15.1676	0.978481	75	21.2664	1.13573	75	18.305	1.02643	75	16.5339	1.02632	75	19.4575	1.0364	75	16.6211
P18171	Defective chorion-1 protein, FC177 isoform OS=Drosophila melanogaster GN=dec-1 PE=2 SV=2 - [DEC13_DROME]	24.91	23	23	77	1590	179.075	6.30322	0.976369	72	22.0493	1.20154	72	32.2647	0.856581	72	29.9819	1.04134	72	32.5409	0.911411	72	24.9406	0.999958	72	34.8833
E2QCF1	ATP-citrate synthase OS=Drosophila melanogaster GN=ATPCL PE=1 SV=1 - [E2QCF1_DROME]	41.83	1	32	65	1095	119.672	7.12256	1.00176	1		0.866299	1		0.909689	1		0.969104	1		0.985311	1		1.21404	1
Q7KR04	40S ribosomal protein S15Ab OS=Drosophila melanogaster GN=RpS15Ab PE=2 SV=3 - [RS15B_DROME]	59.23	1	8	43	130	14.7319	9.80322	1.10301	1		1.08603	1		1.10075	1		1.1447	1		1.24894	1		1.16748	1
Q9VLB7	GDP dissociation inhibitor, isoform A OS=Drosophila melanogaster GN=Gdi PE=1 SV=1 - [Q9VLB7_DROME]	58.47	23	23	70	443	49.8714	5.71924	1.03755	69	14.0002	1.07606	69	16.2045	1.05685	69	20.7417	1.02954	69	21.3918	1.05786	69	15.0463	1.04016	69	27.5217
Q8T3P0	GM01289p OS=Drosophila melanogaster GN=P5CDh1 PE=2 SV=1 - [Q8T3P0_DROME]	44.25	25	25	94	574	63.6533	8.22119	0.978912	94	17.9828	1.06708	94	17.8356	1.10525	94	18.3107	1.16521	94	19.4969	1.02305	94	19.328	1.13155	94	19.0108
A0A0B4K623	Pugilist, isoform E OS=Drosophila melanogaster GN=pug PE=1 SV=1 - [A0A0B4K623_DROME]	34.51	27	27	60	965	103.051	7.38623	0.914713	60	19.0252	1.00165	60	23.5537	1.05356	60	24.0764	1.08237	60	19.79	0.92706	60	13.7071	1.09277	60	21.4018
P20432	Glutathione S-transferase D1 OS=Drosophila melanogaster GN=GstD1 PE=1 SV=1 - [GSTD1_DROME]	55.02	12	13	62	209	23.8511	7.2251	0.956463	61	14.9419	1.14926	61	25.6151	1.00284	61	26.2829	1.26583	61	32.1353	0.962792	61	30.255	1.23347	61	34.2295
Q9VVA4	CG9674, isoform A OS=Drosophila melanogaster GN=CG9674 PE=1 SV=2 - [Q9VVA4_DROME]	25.97	44	44	78	2114	231.928	6.41748	0.991251	78	13.3974	1.06064	78	13.3858	1.06303	78	13.3627	1.03363	78	14.2726	1.04072	78	10.9458	1.01537	78	19.7483
A1ZBJ2	CG7461, isoform B OS=Drosophila melanogaster GN=CG7461 PE=1 SV=2 - [A1ZBJ2_DROME]	39.87	20	20	60	627	68.325	7.76709	0.975153	60	12.9724	1.00662	60	19.9448	1.00997	60	19.7849	1.05484	60	18.0688	1.00673	60	21.614	1.05286	60	24.8179
P61851	Superoxide dismutase [Cu-Zn] OS=Drosophila melanogaster GN=Sod PE=1 SV=2 - [SODC_DROME]	71.24	9	9	53	153	15.6887	6.11279	0.971075	53	13.9419	1.09182	53	22.7627	1.06881	53	18.2369	1.18988	53	18.5394	0.97613	53	15.6847	1.13541	53	15.887
P02517	Heat shock protein 26 OS=Drosophila melanogaster GN=Hsp26 PE=1 SV=2 - [HSP26_DROME]	63.46	10	10	66	208	22.9798	7.56201	1.03607	66	15.107	1.24697	65	26.1067	0.980662	66	14.1267	1.17304	66	18.4263	0.944873	66	15.2114	1.13705	65	17.7958
Q95TZ7	GH19182p OS=Drosophila melanogaster GN=Zasp66 PE=1 SV=1 - [Q95TZ7_DROME]	63.93	10	22	75	402	44.4427	8.60205	0.865224	34	14.3718	0.929022	34	19.0865	0.930277	34	30.578	1.01419	34	28.0099	0.932344	34	17.5326	0.935165	34	20.2106
Q9VMI3	GM14163p OS=Drosophila melanogaster GN=ND-51 PE=1 SV=1 - [Q9VMI3_DROME]	63.29	21	21	52	474	51.7973	8.47021	1.03083	52	10.9548	0.974321	52	11.6915	1.06364	52	15.7586	1.00312	52	16.8167	1.01153	52	11.954	1.03456	52	13.5541
Q9VS34	60S ribosomal protein L18 OS=Drosophila melanogaster GN=RpL18 PE=1 SV=1 - [RL18_DROME]	45.21	8	8	33	188	21.6511	11.5317	1.03036	33	20.2787	0.977736	33	32.2409	0.895262	33	33.7611	0.908229	33	25.3084	1.0152	33	18.716	0.930488	32	27.6543
O96827	Probable elongation factor 1-beta OS=Drosophila melanogaster GN=Ef1beta PE=1 SV=3 - [EF1B_DROME]	57.66	11	11	40	222	24.2321	4.57666	0.98794	40	16.6267	1.1188	40	28.8924	0.995587	40	24.8389	1.07403	40	27.2246	1.02181	40	24.1506	1.02465	40	28.8781
P36179	Serine/threonine-protein phosphatase PP2A 65 kDa regulatory subunit OS=Drosophila melanogaster GN=Pp2A-29B PE=2 SV=4 - [2AAA_DROME]	37.06	19	19	51	591	65.3823	5.04639	1.04015	51	12.4002	1.09126	51	21.8462	1.06166	51	14.8828	1.04565	51	18.4858	1.06061	51	14.934	1.02804	51	18.7396
O97125	Heat shock protein 68 OS=Drosophila melanogaster GN=Hsp68 PE=1 SV=1 - [HSP68_DROME]	20.47	5	11	57	635	69.7006	5.8335	0.987604	7	9.36984	1.14592	7	7.5329	1.2231	7	14.4279	1.19058	7	0.36012	1.08151	7	11.7681	1.06312	7	3.33767
Q24576	D.melanogaster ubiquitin (Fragment) OS=Drosophila melanogaster GN=Ubi-p63E PE=4 SV=1 - [Q24576_DROME]	78.67	1	8	106	75	8.42749	8.49951	0.913176	1		0.841195	1		0.772885	1		0.894176	1		0.795535	1		0.681124	1
Q9VN44	FI07923p OS=Drosophila melanogaster GN=Karybeta3 PE=1 SV=1 - [Q9VN44_DROME]	29.77	27	27	74	1105	123.482	4.729	1.03413	74	16.2416	0.979308	74	20.0053	1.02267	74	23.5761	1.00413	74	17.1867	1.00645	74	15.0065	0.993326	74	16.9095
Q7JPZ3	D.melanogaster ubiquitin (Fragment) OS=Drosophila melanogaster GN=Ubi-p63E PE=4 SV=1 - [Q7JPZ3_DROME]	85.53	1	9	148	76	8.55653	7.25439	0.989095	3	0.160701	1.40593	3	3.66189	1.12959	3	6.76348	1.22573	3	12.4601	1.19216	3	7.97903	1.2159	3	9.50793
Q6NL87	RE64616p OS=Drosophila melanogaster GN=CG9297 PE=2 SV=1 - [Q6NL87_DROME]	30.22	25	25	64	930	103.699	4.27197	0.979818	64	12.2765	0.955346	64	19.8355	1.14951	64	19.8899	0.993405	64	17.8538	1.12019	64	15.6805	1.01707	64	18.2838
Q03427	Lamin-C OS=Drosophila melanogaster GN=LamC PE=1 SV=2 - [LAMC_DROME]	46.05	23	23	56	621	69.8177	6.84424	0.884386	56	25.4397	1.04193	56	24.3738	0.871931	56	32.0019	0.994494	56	32.7752	0.915662	56	20.3341	0.952269	56	26.6403
A1Z9E3	Elongation factor Tu OS=Drosophila melanogaster GN=EfTuM PE=1 SV=1 - [A1Z9E3_DROME]	52.56	17	17	47	489	53.9577	8.03076	0.994941	47	12.59	1.06157	47	15.3496	1.02089	47	14.5003	1.10984	47	23.3044	1.04805	47	16.6713	1.10559	47	16.3099
Q9VGQ1	CG5214 OS=Drosophila melanogaster GN=CG5214 PE=1 SV=1 - [Q9VGQ1_DROME]	27.99	11	11	57	468	49.8923	9.46631	0.901135	57	17.9209	0.993909	56	17.3362	1.06236	57	28.1038	1.0743	57	25.5215	1.00163	56	20.7276	1.0566	55	21.2005
Q9BIR7	Major heat shock 70 kDa protein Bc OS=Drosophila melanogaster GN=Hsp70Bc PE=2 SV=2 - [HSP75_DROME]	13.73	1	7	47	641	70.1515	5.77002	1.21407	1		1.11451	1		1.16105	1		1.09948	1		1.04716	1		1.10927	1
Q24407	ATP synthase-coupling factor 6, mitochondrial OS=Drosophila melanogaster GN=ATPsynCf6 PE=3 SV=1 - [ATP5J_DROME]	34.91	4	4	43	106	11.9283	9.0415	0.994582	43	15.7863	1.03123	43	18.386	1.26008	43	19.106	1.14546	43	24.6607	1.06132	43	15.4923	1.01878	43	14.2171
Q8MLY8	40S ribosomal protein S8 OS=Drosophila melanogaster GN=RpS8 PE=1 SV=1 - [RS8_DROME]	48.08	9	9	46	208	23.7449	10.4771	1.10845	46	14.5541	1.03637	46	17.2372	1.06535	46	16.9638	0.997058	46	15.4258	1.04599	46	14.46	1.04912	46	19.7829
B7Z0L1	Fasciclin 1, isoform E OS=Drosophila melanogaster GN=Fas1 PE=1 SV=1 - [B7Z0L1_DROME]	20.03	11	11	34	624	69.4437	6.91748	0.933039	34	20.8032	0.972473	34	26.4474	1.16376	34	16.412	1.03209	34	28.2952	1.06457	34	18.3221	1.0793	34	23.189
A0A0B4K715	Ryanodine receptor, isoform J OS=Drosophila melanogaster GN=RyR PE=4 SV=1 - [A0A0B4K715_DROME]	13.98	54	54	83	5115	579.497	5.66846	0.986123	83	17.4505	0.940446	83	17.4778	1.0576	83	16.3445	0.982839	83	18.7281	1.05638	83	12.7606	0.95692	83	16.0332
E2DCD4	Odorant binding protein 19d OS=Drosophila melanogaster GN=Obp19d PE=4 SV=1 - [E2DCD4_DROME]	51.33	7	7	22	150	16.789	4.89404	1.05549	22	7.53698	1.01946	22	12.4813	1.13943	22	11.115	1.09871	22	12.9669	1.06587	22	10.1713	1.03211	22	15.6077
Q9VGX3	Protein anoxia up-regulated OS=Drosophila melanogaster GN=fau PE=1 SV=3 - [FAU_DROME]	48.14	14	23	58	619	68.601	5.05908	0.989269	41	15.1746	1.00307	41	17.6758	1.22413	41	19.0293	1.09923	41	14.1336	1.04478	41	15.1782	0.999074	41	17.276
P17704	40S ribosomal protein S17 OS=Drosophila melanogaster GN=RpS17 PE=1 SV=2 - [RS17_DROME]	67.18	9	9	45	131	15.2752	9.93506	1.04589	45	15.6836	1.00373	45	19.4174	1.03212	45	18.5643	1.01949	45	21.159	0.944755	45	20.6392	0.963692	45	23.4848
P08841	Tubulin beta-3 chain OS=Drosophila melanogaster GN=betaTub60D PE=2 SV=2 - [TBB3_DROME]	27.31	3	12	79	454	50.8165	4.88135	0.757478	3	9.79319	0.935092	3	8.60318	0.696771	3	0.800819	0.848645	3	4.02494	1.06102	3	16.415	1.00793	3	15.7392
Q8T0M9	Aspartate aminotransferase OS=Drosophila melanogaster GN=Got2 PE=2 SV=1 - [Q8T0M9_DROME]	64.38	24	24	94	393	43.6676	8.42627	0.947913	94	15.9876	1.06407	94	24.6499	0.915561	94	21.8705	1.1111	94	21.1822	0.912131	94	18.8875	1.02795	94	25.5964
Q94514	Cytochrome c oxidase subunit 5A, mitochondrial OS=Drosophila melanogaster GN=COX5A PE=2 SV=2 - [COX5A_DROME]	56.38	9	9	72	149	16.6116	5.68115	1.03315	72	11.15	0.958045	72	17.9113	1.16454	72	15.4098	1.02395	72	17.0927	1.07347	72	12.2294	0.988716	72	16.6352
Q9V7N5	V-type proton ATPase subunit C OS=Drosophila melanogaster GN=Vha44 PE=2 SV=5 - [VATC_DROME]	22.73	21	21	51	836	92.3323	7.56201	1.03605	51	18.7283	1.03515	51	13.9488	1.18499	51	20.5028	1.02778	51	16.2642	1.0884	51	20.4719	1.02566	51	19.1244
Q06559	40S ribosomal protein S3 OS=Drosophila melanogaster GN=RpS3 PE=1 SV=1 - [RS3_DROME]	67.89	18	18	93	246	27.4536	9.39307	1.05208	92	16.5377	1.00292	93	24.0417	0.987071	93	20.8618	0.96376	93	17.8918	1.00851	93	17.2777	0.971643	92	20.0637
A0A0B4JD82	Stretchin-Mlck, isoform T OS=Drosophila melanogaster GN=Strn-Mlck PE=1 SV=1 - [A0A0B4JD82_DROME]	9.07	6	27	79	7905	885.946	5.09717	1.04253	8	7.54423	0.99338	8	13.7892	1.12595	8	10.4873	1.02309	8	20.2584	1.09487	8	17.3704	1.005	8	12.5114
O18388	Importin subunit beta OS=Drosophila melanogaster GN=Fs(2)Ket PE=2 SV=2 - [IMB_DROME]	22.74	16	16	33	884	98.6316	5.03369	1.01235	33	15.3133	1.08085	33	22.1247	0.988299	33	12.4047	1.03353	33	15.6407	0.999272	33	10.5573	1.04699	33	21.0612
P41042	40S ribosomal protein S4 OS=Drosophila melanogaster GN=RpS4 PE=1 SV=2 - [RS4_DROME]	51.34	14	14	74	261	29.1159	10.1841	1.06765	74	16.4278	0.919743	72	26.9982	0.945477	74	26.6287	0.951064	73	30.7814	0.985149	74	16.3206	1.00504	74	24.9135
A0A0B4LGC0	Tripeptidyl-peptidase II, isoform F OS=Drosophila melanogaster GN=TppII PE=4 SV=1 - [A0A0B4LGC0_DROME]	33.38	37	37	73	1354	148.816	6.99072	1.00531	73	11.3038	1.10855	73	15.1514	1.00941	73	17.4295	1.08033	73	16.6206	0.96756	73	16.621	1.09121	73	19.8415
Q8MQS7	Malate dehydrogenase OS=Drosophila melanogaster GN=Mdh1 PE=2 SV=1 - [Q8MQS7_DROME]	43.03	16	16	51	337	36.0496	7.38623	0.976902	51	16.3684	0.961084	51	17.0284	1.01372	51	27.4764	0.987641	51	21.7811	1.03294	51	18.6267	0.999766	51	18.8408
Q95U15	GH14252p OS=Drosophila melanogaster GN=Mf PE=1 SV=1 - [Q95U15_DROME]	66.35	1	22	132	312	36.1775	9.81787	1.0859	4	5.18265	0.983769	4	10.7409	1.18537	4	4.16558	1.09586	4	3.50041	1.12311	4	3.57072	1.07892	4	1.3527
Q0KHZ6	CG7834, isoform A OS=Drosophila melanogaster GN=CG7834 PE=1 SV=1 - [Q0KHZ6_DROME]	75.89	17	17	57	253	27.2008	8.04541	0.931384	57	12.5624	1.06264	57	18.456	0.924015	57	18.1046	1.10893	57	17.679	0.955898	57	14.5702	1.0949	57	13.1848
M9PF14	Trailer hitch, isoform C OS=Drosophila melanogaster GN=tral PE=1 SV=1 - [M9PF14_DROME]	32.32	15	15	36	656	69.7109	9.48096	0.999499	36	21.0636	1.1984	36	26.9127	0.895915	36	23.9322	1.09027	36	21.159	0.939092	36	17.6787	1.04423	36	31.5819
Q9W1B9	RE28824p OS=Drosophila melanogaster GN=RpL12 PE=1 SV=1 - [Q9W1B9_DROME]	49.7	6	6	47	165	17.6625	9.0708	1.06712	47	18.1102	1.04751	47	17.0213	1.01338	47	18.3476	1.03409	47	16.4925	1.04018	47	19.125	1.07087	47	20.6752
P48159	60S ribosomal protein L23 OS=Drosophila melanogaster GN=RpL23 PE=1 SV=2 - [RL23_DROME]	67.14	9	9	47	140	14.927	10.8286	1.08193	47	11.6975	0.996115	47	13.6815	1.00065	47	16.3886	0.918323	47	13.2846	0.999492	47	8.9624	0.968041	47	13.2895
Q9V8R9	Protein 4.1 homolog OS=Drosophila melanogaster GN=cora PE=1 SV=1 - [41_DROME]	31.74	36	37	59	1698	184.056	8.70459	0.926355	57	13.7112	1.02617	57	19.3119	0.94533	57	23.7569	1.09905	57	26.1543	0.941584	57	14.5469	0.993939	57	23.3234
G3JX32	Z band alternatively spliced PDZ-motif protein 52, isoform V OS=Drosophila melanogaster GN=Zasp52 PE=1 SV=1 - [G3JX32_DROME]	34.45	1	28	70	955	102.181	8.19189	0.628263	1		0.741751	1		0.536166	1		0.794478	1		0.685085	1		0.654209	1
P42281	Acyl-CoA-binding protein homolog OS=Drosophila melanogaster GN=Dbi PE=2 SV=1 - [ACBP_DROME]	80.23	5	5	46	86	9.55092	8.33838	1.02485	45	31.2888	0.949418	45	25.0614	1.30557	45	41.7164	1.11072	45	37.3716	1.11591	45	29.0234	1.07841	45	35.4541
Q70VI1	Mf4 protein OS=Drosophila melanogaster GN=Mf PE=1 SV=1 - [Q70VI1_DROME]	64.56	2	23	131	364	41.4852	9.70068	0.999882	3	26.1764	1.02886	3	38.9035	1.18575	3	8.52873	1.14344	3	24.4555	1.10241	3	29.1121	0.995624	3	17.9489
Q9VL78	FK506-binding protein 59 OS=Drosophila melanogaster GN=FKBP59 PE=1 SV=1 - [FKB59_DROME]	42.82	15	15	35	439	48.7646	5.41455	1.10377	35	14.3056	1.13475	35	13.3279	1.00898	35	15.0283	1.06325	35	14.1682	1.02346	35	10.9395	1.09002	35	14.1013
P15215	Laminin subunit gamma-1 OS=Drosophila melanogaster GN=LanB2 PE=2 SV=2 - [LAMC1_DROME]	25.81	36	36	50	1639	182.223	5.37646	0.987223	50	12.0463	1.00676	50	13.5686	1.02376	50	15.2312	1.02656	50	16.8355	1.01172	50	12.9524	1.02635	50	16.2184
Q8IGE9	RH35990p (Fragment) OS=Drosophila melanogaster GN=lost PE=2 SV=1 - [Q8IGE9_DROME]	40.26	20	20	57	534	58.7479	9.33447	1.13725	57	18.713	1.02849	57	15.9877	1.04372	57	18.8312	1.0019	57	16.042	0.995913	57	16.7882	1.03348	57	16.2446
Q9V3V6	26S proteasome regulatory complex subunit p50 OS=Drosophila melanogaster GN=Rpt5 PE=1 SV=1 - [Q9V3V6_DROME]	56.78	21	21	61	428	47.7767	5.33838	0.966583	59	18.6474	1.08581	59	24.1216	0.921395	59	17.1805	1.03728	59	22.0152	0.963538	59	24.4413	1.03671	59	25.0678
P05389	60S acidic ribosomal protein P2 OS=Drosophila melanogaster GN=RpLP2 PE=1 SV=1 - [RLA2_DROME]	69.03	6	6	36	113	11.75	4.70361	1.10881	36	19.9869	1.039	35	14.3694	1.0207	36	16.3236	1.01299	36	32.5614	0.965291	36	18.0235	0.975541	35	26.9587
Q7KIF8	Ran binding protein 7 OS=Drosophila melanogaster GN=msk PE=2 SV=1 - [Q7KIF8_DROME]	22.78	16	18	52	1049	119.181	4.84326	1.05203	49	16.1079	1.00771	49	20.4437	0.998459	49	18.2824	0.94482	50	24.1553	1.02261	49	17.2059	0.998235	48	20.0206
Q9VWG3	40S ribosomal protein S10b OS=Drosophila melanogaster GN=RpS10b PE=1 SV=2 - [RS10B_DROME]	55	9	9	58	160	17.8673	9.80322	1.02614	58	19.2526	0.967377	58	31.7447	0.987957	58	24.7331	0.957725	58	29.7092	0.965893	58	22.1354	0.913231	58	27.8692
Q24150	Nucleosome assembly protein NAP-1 OS=Drosophila melanogaster GN=Nap1 PE=2 SV=1 - [Q24150_DROME]	27.84	9	9	33	370	42.7548	4.79248	1.09856	33	11.0842	1.04787	33	21.2888	0.986398	33	18.2346	1.03342	33	13.9578	1.00843	33	12.7764	1.06791	33	28.8635
E4NKJ3	GH04081p OS=Drosophila melanogaster GN=wupA PE=1 SV=1 - [E4NKJ3_DROME]	65.77	10	23	65	260	29.0916	9.70068	0.877322	37	15.0687	0.946498	37	19.6942	1.01759	37	34.827	1.14977	37	28.5734	0.914943	37	23.2466	1.10518	37	31.504
M9PI17	CG6084, isoform D OS=Drosophila melanogaster GN=CG6084 PE=1 SV=1 - [M9PI17_DROME]	68.67	21	21	66	316	35.8727	6.80029	1.01244	66	11.9123	1.13985	66	21.0075	1.0167	66	17.9221	1.11432	66	19.8765	1.02033	66	18.0239	1.13874	66	19.8249
P07185	Chorion protein S15 OS=Drosophila melanogaster GN=Cp15 PE=3 SV=1 - [CH15_DROME]	73.91	6	6	41	115	11.9738	8.92432	0.8575	41	15.1784	1.07563	41	28.7558	0.764155	41	30.585	1.03636	41	26.7216	0.761178	41	28.4339	1.1528	41	30.5736
P62152	Calmodulin OS=Drosophila melanogaster GN=Cam PE=1 SV=2 - [CALM_DROME]	62.42	10	10	61	149	16.7998	4.22119	1.01625	60	10.8627	1.1946	60	24.314	1.10158	60	13.9727	1.15301	60	17.8066	1.00887	60	17.0533	1.06587	60	18.2524
Q9VHR8	Dipeptidyl peptidase 3 OS=Drosophila melanogaster GN=DppIII PE=2 SV=2 - [DPP3_DROME]	37.91	27	27	75	786	89.1383	6.43018	1.04584	74	15.3996	1.01433	74	17.4508	1.04221	75	15.6206	0.99181	74	21.7613	1.01785	75	18.395	1.04681	73	16.957
P02283	Histone H2B OS=Drosophila melanogaster GN=His2B PE=1 SV=2 - [H2B_DROME]	60.16	10	10	55	123	13.6875	10.3452	0.993972	54	11.2414	1.0435	54	18.103	1.17775	54	17.7209	1.06208	54	17.0544	1.11651	54	14.5357	1.08389	54	20.758
Q9VZU4	LD25561p OS=Drosophila melanogaster GN=ND-30 PE=1 SV=1 - [Q9VZU4_DROME]	60	15	15	39	265	29.9525	7.84033	0.960808	39	15.7058	0.888344	39	12.9668	0.997084	39	23.0378	0.952495	39	12.9093	1.03011	39	15.5956	0.898792	39	18.9575
Q0E8E8	MIP08013p1 OS=Drosophila melanogaster GN=Mpcp PE=1 SV=1 - [Q0E8E8_DROME]	44.1	13	15	101	356	38.825	8.88037	0.963837	95	20.2615	0.945874	95	22.0747	1.03053	95	22.1733	0.947738	95	23.4455	0.96412	95	21.2907	0.996708	95	20.6041
Q9VMS1	Cyclope, isoform A OS=Drosophila melanogaster GN=cype PE=1 SV=3 - [Q9VMS1_DROME]	41.56	4	4	37	77	8.29034	9.92041	1.06178	37	15.9415	0.915056	37	15.3668	1.07092	37	32.7157	0.940436	37	22.1017	1.06916	37	18.5275	0.911939	37	33.6129
P08879	Nucleoside diphosphate kinase OS=Drosophila melanogaster GN=awd PE=1 SV=3 - [NDKA_DROME]	46.41	6	6	76	153	17.1589	8.11865	1.03409	76	22.839	1.07147	76	29.2834	0.950503	76	32.4375	1.01745	76	30.0918	0.952594	76	25.0228	1.017	75	38.3176
O77466	Thiolase OS=Drosophila melanogaster GN=Thiolase PE=2 SV=1 - [O77466_DROME]	36.67	16	16	67	469	50.5875	9.14404	0.914568	67	16.1314	1.12249	67	16.9361	0.9653	67	19.4816	1.12124	67	20.7786	0.883256	67	14.9163	1.04898	67	20.8332
Q7JR58	CG6543, isoform A OS=Drosophila melanogaster GN=CG6543 PE=1 SV=1 - [Q7JR58_DROME]	56.61	13	13	43	295	31.5621	8.63135	1.0003	43	12.5602	1.14391	43	13.2918	0.975341	43	15.4636	1.07061	43	19.1349	0.973983	43	14.0625	1.11055	43	20.1744
P06606	Tubulin alpha-4 chain OS=Drosophila melanogaster GN=alphaTub67C PE=3 SV=1 - [TBA4_DROME]	27.06	9	10	39	462	51.1479	5.26221	0.995675	33	9.54143	0.986619	33	16.9392	0.87123	33	16.9853	0.97712	33	13.295	0.906597	33	12.3308	0.900103	33	33.2855
Q7K4Z6	GH20492p OS=Drosophila melanogaster GN=Unc-89 PE=2 SV=1 - [Q7K4Z6_DROME]	32.71	1	37	62	1226	142.101	6.65381	0.389313	1					0.76383	1		0.434342	1		0.70189	1		0.673903	1
Q9VSA3	Probable medium-chain specific acyl-CoA dehydrogenase, mitochondrial OS=Drosophila melanogaster GN=CG12262 PE=1 SV=1 - [ACADM_DROME]	45.11	18	18	68	419	45.8424	7.94287	0.961262	68	15.883	1.10262	68	23.8187	0.989542	68	24.7591	1.07828	68	25.335	0.934725	68	19.2855	1.03076	68	21.3074
Q7KN75	Dodeca-satellite-binding protein 1, isoform A OS=Drosophila melanogaster GN=Dp1 PE=1 SV=1 - [Q7KN75_DROME]	23.98	24	24	48	1301	144.188	6.20166	1.06412	47	13.9161	0.947803	46	22.1121	1.0251	47	14.3239	0.951319	47	13.7348	1.03985	47	13.2422	0.966708	47	17.4598
Q9V4E0	LD47962p OS=Drosophila melanogaster GN=ND-49 PE=1 SV=2 - [Q9V4E0_DROME]	46.58	16	16	52	468	52.887	6.66846	1.03356	52	14.1123	0.975658	52	12.2384	1.13113	52	17.3159	0.979775	52	14.8399	1.05334	52	17.5523	1.00287	52	15.5725
P12613	T-complex protein 1 subunit alpha OS=Drosophila melanogaster GN=T-cp1 PE=2 SV=2 - [TCPA_DROME]	44.34	21	21	52	557	59.5193	6.39209	1.07204	52	11.5011	1.11851	52	17.014	0.983227	52	13.143	1.00294	52	15.6697	1.0095	52	9.90636	1.03953	52	15.9218
Q7JYW9	Phosphotransferase OS=Drosophila melanogaster GN=Hex-C PE=1 SV=1 - [Q7JYW9_DROME]	40.75	16	16	40	454	50.7058	6.55127	1.06439	40	19.6786	0.897729	40	14.9902	1.05138	40	25.6154	1.01502	40	20.5076	1.04969	40	22.5054	0.974028	40	20.1477
O18413	26S protease regulatory subunit 8 OS=Drosophila melanogaster GN=Rpt6 PE=1 SV=2 - [PRS8_DROME]	47.41	18	18	45	405	45.8282	8.41162	0.989589	45	12.9333	1.08544	45	19.6889	0.946202	45	16.1145	1.07869	45	16.4742	0.984579	45	15.6277	1.09066	45	18.9325
C7LAB1	SD23689p (Fragment) OS=Drosophila melanogaster GN=CG9485-RB PE=2 SV=1 - [C7LAB1_DROME]	31.4	41	41	67	1640	184.581	6.59521	0.98223	67	14.1726	1.00254	66	9.36129	1.07435	67	15.3546	1.02966	67	14.2077	1.00818	67	15.1056	1.05653	67	18.4421
G3JX30	Z band alternatively spliced PDZ-motif protein 52, isoform U OS=Drosophila melanogaster GN=Zasp52 PE=1 SV=1 - [G3JX30_DROME]	38.97	1	24	60	716	77.1229	8.45557	1.08924	1		1.02075	1		0.875302	1		0.69317	1		0.919186	1		1.1226	1
Q8IGE6	RH41633p (Fragment) OS=Drosophila melanogaster GN=CG6767 PE=2 SV=1 - [Q8IGE6_DROME]	43.01	12	12	30	372	40.8031	7.91357	0.971021	30	18.6452	0.952013	30	23.8864	0.913653	30	19.264	1.02675	30	15.2836	0.894469	30	15.857	0.983665	30	18.2387
Q23997	Chitinase-like protein CG5210 OS=Drosophila melanogaster GN=CG5210 PE=1 SV=2 - [C5210_DROME]	45.13	18	18	49	452	50.3231	7.89893	0.995796	49	12.918	1.1241	49	21.8327	1.02258	49	16.5575	1.22365	49	12.5811	1.01678	49	8.84407	1.11917	49	16.7541
P21187	Polyadenylate-binding protein OS=Drosophila melanogaster GN=pAbp PE=1 SV=3 - [PABP_DROME]	38.17	23	23	72	634	69.8816	9.30518	1.10213	72	16.0388	0.974433	71	13.1225	1.03596	72	19.4411	1.0261	71	14.0693	1.00941	72	12.1866	1.01515	71	17.6392
Q9VGZ3	Aconitate hydratase OS=Drosophila melanogaster GN=Irp-1B PE=1 SV=1 - [Q9VGZ3_DROME]	40.6	24	31	66	899	98.5165	5.94775	1.06711	48	15.249	1.01873	48	14.3807	1.13894	48	19.2943	1.04708	48	18.4773	1.04909	48	12.7877	0.983355	48	16.7997
Q9VFV9	DnaJ-like-2, isoform A OS=Drosophila melanogaster GN=Droj2 PE=1 SV=1 - [Q9VFV9_DROME]	42.68	14	14	41	403	45.2016	6.48096	1.02006	41	19.4387	1.04426	41	19.0252	0.957888	41	16.2128	1.02572	41	20.4645	0.998885	41	15.7108	1.01093	41	19.9782
P31009	40S ribosomal protein S2 OS=Drosophila melanogaster GN=RpS2 PE=1 SV=2 - [RS2_DROME]	55.06	16	16	58	267	28.8814	10.1548	1.11224	58	19.9011	1.09381	58	22.3717	1.07966	58	22.9645	1.0495	58	19.1568	1.09786	58	16.0003	1.00262	58	17.224
A8DYI6	Prohibitin 2, isoform E OS=Drosophila melanogaster GN=Phb2 PE=1 SV=1 - [A8DYI6_DROME]	56.51	18	18	41	338	37.2568	9.53955	0.971436	40	11.8174	1.03102	40	16.6291	1.00768	40	15.7763	1.01878	41	16.917	0.995617	40	12.4876	1.04339	40	24.7165
Q7KT11	CG9331, isoform B OS=Drosophila melanogaster GN=CG9331 PE=1 SV=1 - [Q7KT11_DROME]	56.75	11	12	26	326	35.6908	6.7417	0.936169	25	17.2014	0.785182	25	24.2006	0.902706	25	24.4106	1.02031	25	16.9551	0.957583	25	16.675	0.895304	25	30.4679
Q9VX36	NADH dehydrogenase (Ubiquinone) 24 kDa subunit, isoform A OS=Drosophila melanogaster GN=ND-24 PE=1 SV=1 - [Q9VX36_DROME]	46.69	12	12	46	242	26.7645	6.90283	1.04043	46	12.6764	0.94103	46	17.3529	1.1447	46	18.2937	0.953024	46	19.7095	1.05321	46	14.7656	0.978875	46	17.9376
Q86DS1	Hsc70-interacting protein 2 OS=Drosophila melanogaster GN=HIP-R PE=1 SV=2 - [F10A2_DROME]	36.6	15	15	33	377	41.0114	5.35107	0.993428	33	17.9059	1.21935	33	25.2927	0.974164	33	16.5614	1.10525	33	17.9335	0.983884	33	20.4707	1.18171	33	18.5264
A1Z7H3	Acyl-CoA synthetase long-chain, isoform C OS=Drosophila melanogaster GN=Acsl PE=1 SV=1 - [A1Z7H3_DROME]	41.73	26	26	62	707	79.3773	8.44092	1.05423	62	10.9324	0.961258	62	22.9394	1.001	62	16.3991	1.02743	62	16.1933	0.918196	62	12.8641	1.05176	62	16.5855
Q7PLB8	Fatty acid synthase 3 OS=Drosophila melanogaster GN=FASN3 PE=1 SV=3 - [Q7PLB8_DROME]	13.95	28	28	51	2394	266.68	6.65381	1.1154	51	13.8087	0.863442	51	20.1534	1.1401	51	17.1863	0.886799	51	18.2278	1.07127	51	10.7626	0.890952	51	19.9199
Q9W227	Peptidyl-prolyl cis-trans isomerase OS=Drosophila melanogaster GN=CG2852 PE=1 SV=1 - [Q9W227_DROME]	63.9	13	13	65	205	22.1855	8.74854	1.04634	65	18.9686	1.30775	65	19.7712	0.996746	65	20.8414	1.17872	65	20.4083	0.941551	65	15.5275	1.23124	65	21.4625
P45594	Cofilin/actin-depolymerizing factor homolog OS=Drosophila melanogaster GN=tsr PE=1 SV=1 - [CADF_DROME]	63.51	10	10	63	148	17.1425	7.1665	1.03995	63	14.0941	1.11603	63	19.5349	1.09763	63	21.8103	1.10849	63	23.3846	1.03367	63	14.0884	1.11756	63	21.5463
O18640	Guanine nucleotide-binding protein subunit beta-like protein OS=Drosophila melanogaster GN=Rack1 PE=1 SV=2 - [GBLP_DROME]	50.31	15	15	61	318	35.5957	7.47412	1.12395	61	17.4443	1.05394	61	21.2504	1.05049	61	21.3038	1.02462	61	19.1944	1.05448	61	23.2801	1.038	61	16.4042
Q9VE75	V-type proton ATPase subunit a OS=Drosophila melanogaster GN=Vha100-2 PE=1 SV=2 - [Q9VE75_DROME]	22.42	16	16	33	834	94.7869	6.68311	0.917031	33	15.1473	0.897395	33	17.604	1.0275	33	15.1518	1.00847	33	19.7592	0.996524	33	16.76	0.912748	33	18.8419
Q9VGM2	Fatty acid bindin protein, isoform B OS=Drosophila melanogaster GN=fabp PE=1 SV=1 - [Q9VGM2_DROME]	63.08	9	9	50	130	14.4935	5.65576	1.02442	50	21.4473	1.0288	50	24.7122	1.09567	50	25.7574	1.06897	50	27.9401	1.14403	50	18.3041	1.11033	50	26.3057
P22977	Chorion protein S16 OS=Drosophila melanogaster GN=Cp16 PE=2 SV=2 - [CH16_DROME]	36.23	4	4	35	138	14.2562	7.81104	0.905	35	13.3634	1.22383	35	17.6827	0.873964	35	15.3508	1.02558	35	13.5037	0.852198	35	17.1919	1.22553	35	28.1724
Q9NJH0	Elongation factor 1-gamma OS=Drosophila melanogaster GN=Ef1gamma PE=2 SV=2 - [EF1G_DROME]	48.96	25	25	74	431	48.9368	7.04932	1.0671	74	11.9586	1.12927	74	16.2003	1.05529	74	16.5435	1.06543	74	16.7869	1.01165	74	14.9295	1.09928	74	15.1651
Q9VM14	AT21758p OS=Drosophila melanogaster GN=muc PE=1 SV=1 - [Q9VM14_DROME]	36.91	21	21	72	512	54.2176	9.56885	0.923797	72	16.0772	0.950037	72	22.3191	0.985999	72	23.0102	1.0613	72	24.0229	0.996146	72	18.8789	0.995069	72	20.7948
Q9VKW5	CG5355 OS=Drosophila melanogaster GN=CG5355 PE=1 SV=2 - [Q9VKW5_DROME]	31.61	21	21	40	756	86.2574	6.18896	1.03201	40	12.4947	1.06347	40	14.9362	1.0826	40	13.6444	1.03627	40	11.6432	0.999452	40	16.0285	1.07212	40	13.1865
Q9W4P5	V-type proton ATPase subunit d 1 OS=Drosophila melanogaster GN=VhaAC39-1 PE=2 SV=1 - [VA0D1_DROME]	41.43	13	13	36	350	39.8257	4.90674	1.03733	36	12.5668	0.99011	36	20.1745	1.06447	35	12.1754	1.03177	36	19.9679	1.05756	36	16.901	1.03754	35	12.8898
P21914	Succinate dehydrogenase [ubiquinone] iron-sulfur subunit, mitochondrial OS=Drosophila melanogaster GN=SdhB PE=2 SV=2 - [SDHB_DROME]	57.91	15	16	60	297	33.7189	8.66064	1.00162	58	18.0539	0.969417	58	21.6055	1.05925	58	23.3268	0.96226	58	27.5415	1.06346	58	22.2887	1.05779	58	23.0138
Q9VFQ9	Dipeptidase B, isoform A OS=Drosophila melanogaster GN=Dip-B PE=1 SV=2 - [Q9VFQ9_DROME]	43.5	20	20	46	508	55.4986	6.75635	0.911292	46	12.9336	1.07282	46	16.5045	0.912388	46	19.4667	0.984109	46	18.3259	0.904118	46	17.2662	1.01106	46	18.2818
Q8T8R1	CCHC-type zinc finger protein CG3800 OS=Drosophila melanogaster GN=CG3800 PE=1 SV=1 - [Y3800_DROME]	53.33	8	8	19	165	17.6028	8.646	1.07216	19	14.6809	1.0694	19	17.4914	1.06833	19	18.9081	1.07419	19	19.3404	1.05229	19	16.5229	1.08422	19	17.6506
Q94518	Nascent polypeptide-associated complex subunit alpha OS=Drosophila melanogaster GN=Nacalpha PE=1 SV=2 - [NACA_DROME]	33.18	5	5	38	217	23.0067	4.7417	1.01087	38	18.5614	0.930589	37	29.9222	0.973398	38	21.7091	0.92969	38	25.4217	0.980379	38	20.1304	0.983418	38	26.052
Q7KW39	Probable methylmalonate-semialdehyde dehydrogenase [acylating], mitochondrial OS=Drosophila melanogaster GN=CG17896 PE=2 SV=1 - [MMSA_DROME]	44.42	18	18	41	520	55.9368	8.35303	0.926511	41	16.26	1.05206	41	21.4763	0.913124	41	13.6319	1.043	41	21.0455	0.967119	41	15.3277	1.00661	41	20.7045
A0A024E3A5	FI24283p1 OS=Drosophila melanogaster GN=CG6020-RA PE=2 SV=1 - [A0A024E3A5_DROME]	31.49	12	12	44	416	46.8263	9.39307	1.04207	44	14.0138	0.928648	44	22.6416	1.01276	44	19.7769	0.989184	44	20.7473	1.09179	44	13.9262	0.975464	44	17.4277
Q9VYR1	Regucalcin homologue OS=Drosophila melanogaster GN=regucalcin PE=1 SV=1 - [Q9VYR1_DROME]	70.96	18	19	50	303	33.6232	6.40479	1.06197	40	12.5187	0.985935	40	11.0274	1.09127	40	17.0377	1.07977	40	12.1005	1.09741	40	13.2051	1.12561	40	14.3447
Q9VV46	Cuticular protein 72Ec OS=Drosophila melanogaster GN=Cpr72Ec PE=1 SV=1 - [Q9VV46_DROME]	31.93	14	14	36	429	50.5363	5.52881	1.01848	36	9.93831	0.86333	36	18.7764	1.16637	36	25.0984	0.996933	36	12.2478	1.1367	36	13.3737	0.910795	36	15.6487
Q9W414	Regulatory particle triple-A ATPase 4 OS=Drosophila melanogaster GN=Rpt4 PE=1 SV=3 - [Q9W414_DROME]	45.34	15	16	33	397	44.8828	8.07471	1.01769	32	10.2741	1.09649	32	8.98312	0.988695	32	18.3562	1.05778	32	10.5204	0.985732	32	13.7269	1.06571	32	16.5199
P17210	Kinesin heavy chain OS=Drosophila melanogaster GN=Khc PE=1 SV=2 - [KINH_DROME]	27.49	23	23	41	975	110.331	5.77002	0.991672	41	10.2316	1.05039	41	17.1142	1.05171	41	19.4924	1.03953	41	15.0208	0.985787	41	12.8514	1.04974	41	16.0805
Q9VKI8	CG6287 OS=Drosophila melanogaster GN=CG6287 PE=1 SV=1 - [Q9VKI8_DROME]	53.01	16	16	39	332	35.2127	7.35693	0.969109	39	13.5271	1.07634	39	12.2864	1.00195	39	14.6894	1.07426	39	14.532	0.943127	39	20.76	1.14165	39	14.9916
Q95083	Proteasome subunit alpha type-5 OS=Drosophila melanogaster GN=Prosalpha5 PE=2 SV=2 - [PSA5_DROME]	37.3	8	8	26	244	26.8664	4.98291	0.924989	26	10.4255	1.18411	26	23.2926	0.907755	26	17.5173	1.11204	26	20.1238	0.989408	26	21.0579	1.08494	26	19.4399
B3DN78	SD07123p OS=Drosophila melanogaster GN=CG10236-RA PE=2 SV=1 - [B3DN78_DROME]	17.24	51	51	80	3712	410.894	5.21143	1.00131	80	17.0569	1.00309	80	17.9469	1.06418	80	15.8335	1.04298	80	16.9278	1.02308	80	19.3173	1.04758	80	20.8947
E8NH67	CG9572, isoform B OS=Drosophila melanogaster GN=CG9572-RB PE=2 SV=1 - [E8NH67_DROME]	45	16	16	27	440	46.6417	7.23975	0.880728	27	14.9169	0.852456	27	27.5222	0.807566	27	30.9516	0.989912	27	24.8734	0.880489	27	20.0476	0.951216	27	25.9222
Q9V8M5	Probable 3-hydroxyisobutyrate dehydrogenase, mitochondrial OS=Drosophila melanogaster GN=CG15093 PE=2 SV=2 - [3HIDH_DROME]	43.52	10	10	41	324	33.861	8.1333	1.03339	41	22.5194	1.0766	41	25.1378	1.04351	41	15.9983	1.05851	41	17.6905	1.03373	41	20.3957	1.02313	41	20.6268
Q9V405	26S proteasome regulatory complex subunit p48A OS=Drosophila melanogaster GN=Rpt3 PE=1 SV=1 - [Q9V405_DROME]	42.13	13	13	35	413	46.9692	5.37646	1.01396	35	15.19	1.13579	35	22.5174	0.960113	35	26.9245	1.1273	35	32.7932	0.974828	35	13.8415	1.05927	35	27.2238
Q9VXY7	Lipid storage droplets surface-binding protein 2 OS=Drosophila melanogaster GN=Lsd-2 PE=1 SV=1 - [LSD2_DROME]	39.49	13	13	49	352	38.2056	8.41162	1.11227	49	17.2039	1.06462	49	23.4734	1.0572	49	22.988	1.04392	49	14.3953	1.0147	49	15.2368	0.999183	49	21.9106
A0A0B4JCR2	Cuticular protein 47Ef, isoform D OS=Drosophila melanogaster GN=Cpr47Ef PE=4 SV=1 - [A0A0B4JCR2_DROME]	35.44	1	7	12	601	49.9981	9.24658	0.288382	1		0.79955	1		0.466195	1		0.889713	1		0.552951	1		0.783216	1
Q4V506	IP13040p (Fragment) OS=Drosophila melanogaster PE=2 SV=1 - [Q4V506_DROME]	41.64	1	7	12	538	44.4663	9.01221	0.610253	1		0.861569	1		0.93866	1		1.18543	1		0.941458	1		1.12241	1
P48375	12 kDa FK506-binding protein OS=Drosophila melanogaster GN=FK506-bp2 PE=3 SV=2 - [FKB12_DROME]	71.3	5	5	30	108	11.659	8.1333	1.04155	30	14.6278	0.99858	29	25.1858	0.917931	30	21.9552	0.993891	30	28.451	0.919649	30	15.3039	1.02568	30	28.3149
P08928	Lamin Dm0 OS=Drosophila melanogaster GN=Lam PE=1 SV=4 - [LAM0_DROME]	37.62	22	22	36	622	71.2574	6.46826	0.991502	36	12.3079	1.03186	36	17.6321	0.963592	36	11.8902	0.967978	36	13.9506	0.993898	36	11.9474	1.03566	36	22.2324
P29413	Calreticulin OS=Drosophila melanogaster GN=Crc PE=1 SV=2 - [CALR_DROME]	49.75	19	19	54	406	46.7792	4.57666	1.03828	54	15.471	1.04409	54	15.9631	1.10815	54	15.2281	1.07949	54	16.5162	1.04871	54	14.9409	1.0838	54	13.0841
Q9V3Y4	LD43650p OS=Drosophila melanogaster GN=Mtch PE=1 SV=1 - [Q9V3Y4_DROME]	47.47	10	10	22	316	34.9893	9.05615	0.933762	22	25.3207	0.945747	22	24.1032	0.977835	22	23.299	0.921287	22	33.2094	1.00864	21	22.6139	0.852587	22	34.6148
P47949	Troponin C, isoform 3 OS=Drosophila melanogaster GN=TpnC73F PE=2 SV=2 - [TNNC3_DROME]	35.48	3	5	32	155	17.6845	4.18311	1.06336	20	18.766	0.938534	20	26.743	1.26251	20	27.87	0.998795	20	24.2718	1.0591	20	17.7181	0.966067	20	13.6669
P07184	Chorion protein S18 OS=Drosophila melanogaster GN=Cp18 PE=2 SV=2 - [CH18_DROME]	44.19	6	6	33	172	17.2205	9.31982	0.907021	33	11.8925	1.3331	33	30.4061	0.804241	33	20.7999	1.23649	33	26.4474	0.861109	33	25.2155	1.24286	33	35.0762
Q9V3J1	V-type proton ATPase subunit H OS=Drosophila melanogaster GN=VhaSFD PE=2 SV=2 - [VATH_DROME]	51.71	20	20	46	468	53.6997	6.60986	1.01419	46	13.0545	0.878477	46	21.5821	1.14309	46	19.5215	0.880201	46	31.9907	1.13679	46	17.6171	0.906128	46	17.8544
A1Z8U4	T-complex chaperonin 5, isoform B OS=Drosophila melanogaster GN=Cct5 PE=1 SV=1 - [A1Z8U4_DROME]	52.34	23	24	62	512	55.7561	6.12549	0.961936	60	19.732	1.06207	60	19.7066	0.964965	60	20.2929	1.05494	60	18.5529	0.96015	60	18.8252	1.05697	60	16.6064
Q9VB69	Malic enzyme OS=Drosophila melanogaster GN=Men-b PE=1 SV=1 - [Q9VB69_DROME]	37.93	21	21	49	617	68.5498	6.7124	0.979587	49	11.2038	0.971486	49	19.8746	1.06605	49	18.4961	0.99208	49	20.0455	0.982016	49	12.8291	0.949918	49	16.6402
Q7KJC0	L(2)01289 H9 form OS=Drosophila melanogaster GN=l(2)01289 PE=2 SV=1 - [Q7KJC0_DROME]	34.89	1	24	58	857	97.3305	4.65283	1.14049	1		0.978139	1		1.75212	1		1.05071	1		1.23326	1		1.84826	1
E1JGY7	Lethal (2) 01289, isoform G OS=Drosophila melanogaster GN=l(2)01289 PE=1 SV=1 - [E1JGY7_DROME]	24.52	1	24	58	1191	136.491	4.24658	0.998903	1		0.91691	1		1.21915	1		0.980764	1		1.09477	1		0.969911	1
E6EK15	Calcium-transporting ATPase OS=Drosophila melanogaster GN=PMCA PE=1 SV=1 - [E6EK15_DROME]	25.46	2	24	47	1194	131.477	6.40479	0.947618	5	14.2836	0.758011	5	12.176	1.05279	5	18.6041	0.951283	5	32.4106	0.96443	5	8.97324	0.796081	5	14.3176
Q9W5R8	60S ribosomal protein L5 OS=Drosophila melanogaster GN=RpL5 PE=1 SV=2 - [RL5_DROME]	38.8	14	14	45	299	34.0158	9.77393	1.04433	45	15.7064	1.07575	45	25.8493	1.05443	45	16.02	1.05755	45	19.063	1.01948	45	16.0461	1.13412	45	20.4646
Q9V3W0	GM01181p OS=Drosophila melanogaster GN=UK114 PE=1 SV=1 - [Q9V3W0_DROME]	57.25	6	6	19	138	14.8668	7.81104	1.0393	19	17.691	1.19735	19	28.3054	1.1364	19	18.2453	1.14	19	18.9661	0.952745	19	13.5785	1.13741	19	21.0786
Q9VFE4	40S ribosomal protein S5b OS=Drosophila melanogaster GN=RpS5b PE=2 SV=1 - [RS5B_DROME]	31.3	2	9	37	230	25.7003	8.54346	1.04241	17	26.2624	1.14252	17	16.2532	0.988717	17	14.3696	1.08159	17	21.7466	1.11079	17	28.3417	1.16063	17	24.4748
Q8T3U2	40S ribosomal protein S23 OS=Drosophila melanogaster GN=RpS23 PE=1 SV=1 - [RS23_DROME]	42.66	6	6	28	143	16.0068	10.5942	1.04115	28	17.026	0.993253	28	12.9399	0.999962	28	19.9653	0.964065	28	17.7662	1.01654	28	11.7086	1.04225	28	17.0172
P37276	Dynein heavy chain, cytoplasmic OS=Drosophila melanogaster GN=Dhc64C PE=2 SV=2 - [DYHC_DROME]	12.39	49	50	77	4639	529.851	6.32861	0.989229	76	13.7257	1.0514	76	9.38397	1.01095	76	15.7744	1.03653	76	14.7603	0.988478	76	14.1067	1.04834	76	9.81767
Q9W141	Putative ATP synthase subunit f, mitochondrial OS=Drosophila melanogaster GN=CG4692 PE=1 SV=1 - [ATPK_DROME]	49.53	6	6	40	107	12.4754	10.0962	0.95584	40	24.5504	0.996882	40	19.7134	1.17202	40	27.1607	1.09926	39	17.4059	1.03381	40	15.9525	1.11065	40	22.4016
Q9VLM8	Alanine--tRNA ligase, cytoplasmic OS=Drosophila melanogaster GN=Aats-ala PE=2 SV=1 - [SYAC_DROME]	28.67	22	22	45	966	107.674	6.12549	1.04148	45	9.10237	0.952918	45	17.2005	0.984608	45	16.8239	0.918642	45	13.8571	0.991812	45	11.4602	0.910228	45	19.9098
P02518	Heat shock protein 27 OS=Drosophila melanogaster GN=Hsp27 PE=1 SV=2 - [HSP27_DROME]	66.2	14	14	49	213	23.602	7.44482	1.01755	49	13.4799	1.32193	49	23.8131	1.00839	49	16.8115	1.22742	49	17.9385	0.973223	49	17.9168	1.21399	49	17.4668
Q9V3G1	60S ribosomal protein L8 OS=Drosophila melanogaster GN=RpL8 PE=1 SV=1 - [RL8_DROME]	48.83	14	14	44	256	27.8752	11.1509	1.03608	44	12.4844	0.974749	44	13.342	0.923935	44	17.3353	0.961065	44	17.087	0.996174	44	9.92869	0.976585	44	19.1312
A0A0B4KH34	Annexin OS=Drosophila melanogaster GN=AnxB9 PE=3 SV=1 - [A0A0B4KH34_DROME]	30.25	12	12	45	324	35.9222	5.05908	0.976593	45	22.2063	1.03243	45	18.1801	1.09732	45	24.1199	1.16248	45	27.1041	1.02245	45	21.8097	1.13316	45	22.182
A0A0B4KHW3	Aralar1, isoform F OS=Drosophila melanogaster GN=aralar1 PE=1 SV=1 - [A0A0B4KHW3_DROME]	27.09	16	16	35	694	76.5727	9.01221	0.985154	35	11.5334	1.03059	35	15.5174	1.00918	35	13.1369	1.14474	35	19.352	1.03135	35	17.488	1.12681	35	23.1404
Q9VZQ8	Glutathione peroxidase OS=Drosophila melanogaster GN=PHGPx PE=1 SV=1 - [Q9VZQ8_DROME]	62.13	8	8	33	169	18.6645	7.82568	0.974672	33	18.4914	1.14752	32	22.7421	1.03514	33	16.2103	1.23797	33	25.8243	0.994758	33	26.2281	1.15362	33	20.9073
A0A0B4KEW6	Amphiphysin, isoform B OS=Drosophila melanogaster GN=Amph PE=1 SV=1 - [A0A0B4KEW6_DROME]	34.26	14	14	39	502	55.1278	5.63037	0.979876	39	21.0426	0.989374	39	23.7268	1.08257	39	18.7831	1.08836	39	20.0951	0.992142	39	14.6934	0.976197	39	22.6782
O46037	Vinculin OS=Drosophila melanogaster GN=Vinc PE=1 SV=1 - [VINC_DROME]	38.81	30	30	52	961	106.236	6.69775	0.974725	52	11.883	0.931348	52	13.6451	0.968545	52	19.4515	0.956897	52	11.5814	0.981328	52	11.64	0.97934	52	18.1502
P41126	60S ribosomal protein L13 OS=Drosophila melanogaster GN=RpL13 PE=1 SV=1 - [RL13_DROME]	33.94	10	10	45	218	24.9358	10.9897	1.08586	45	24.2379	1.12956	45	20.9614	1.08313	45	24.5112	1.01623	45	16.8118	1.02809	45	21.96	1.00792	45	22.7693
Q9VIV8	Uncharacterized protein OS=Drosophila melanogaster GN=CG13084 PE=4 SV=1 - [Q9VIV8_DROME]	22.47	10	10	27	454	51.2674	6.62451	0.887878	27	10.8384	1.39215	27	14.0029	0.857117	27	10.3709	1.0381	27	8.92815	1.02348	27	11.4505	1.30273	27	11.5596
Q9W4H6	Pyruvate dehydrogenase E1 component subunit alpha OS=Drosophila melanogaster GN=l(1)G0334 PE=1 SV=2 - [Q9W4H6_DROME]	46.62	16	16	58	399	43.8639	7.6792	0.909991	58	13.7211	0.957594	58	18.2994	0.974018	58	18.7463	1.05427	58	16.3788	0.914008	58	11.5167	1.0432	58	16.5566
P07190	Maltase A1 OS=Drosophila melanogaster GN=Mal-A1 PE=2 SV=2 - [MAL1_DROME]	42.81	19	19	49	577	66.3442	4.91943	1.01651	49	12.3051	1.05671	49	16.2741	1.12869	49	14.7213	1.00125	49	19.7251	1.06702	49	16.4512	1.09973	49	19.0048
Q9VJZ6	CG6523 OS=Drosophila melanogaster GN=CG6523 PE=1 SV=1 - [Q9VJZ6_DROME]	57.41	11	11	26	216	23.6162	4.85596	1.05844	26	11.1884	0.974018	26	10.9637	1.03598	26	10.6392	0.971219	26	13.2372	1.01105	26	14.6219	1.02093	26	17.0152
Q9VM18	Trehalose 6-phosphate phosphatase OS=Drosophila melanogaster GN=CG5177 PE=1 SV=1 - [Q9VM18_DROME]	46.74	12	12	53	276	31.2336	7.12256	0.991156	53	14.2098	1.03643	53	16.3459	1.17406	53	25.6745	1.15391	53	24.942	1.11597	53	14.4896	1.0886	53	19.293
P13469	DNA-binding protein modulo OS=Drosophila melanogaster GN=mod PE=1 SV=2 - [MODU_DROME]	33.58	17	17	29	542	60.2732	5.42725	1.14579	29	13.1009	0.824402	29	16.8984	1.12594	29	13.4638	0.78077	29	17.704	1.07561	29	14.5489	0.809365	29	23.1915
Q27580	Adenosylhomocysteinase OS=Drosophila melanogaster GN=Ahcy13 PE=2 SV=2 - [SAHH_DROME]	38.19	13	14	34	432	47.336	6.20166	1.0099	33	15.3365	0.99907	33	18.2649	1.00252	33	15.713	0.955746	33	19.1923	0.956454	33	13.9504	0.937321	33	16.7715
P98163	Putative vitellogenin receptor OS=Drosophila melanogaster GN=yl PE=1 SV=2 - [YL_DROME]	18.55	30	30	43	1984	219.377	6.20166	0.99238	43	14.2678	1.10085	43	12.5321	0.890834	43	12.5759	0.983476	43	15.8398	0.930064	43	15.4219	1.06657	43	14.9096
Q9V9M7	RE62581p OS=Drosophila melanogaster GN=RpL21 PE=1 SV=1 - [Q9V9M7_DROME]	55.35	11	11	53	159	18.4642	10.5503	1.08367	53	17.7534	1.04942	53	17.2262	1.08955	53	15.711	0.991345	53	13.3537	1.03841	53	17.527	1.03299	53	16.1126
Q9W1G0	Probable transaldolase OS=Drosophila melanogaster GN=Taldo PE=2 SV=2 - [TALDO_DROME]	40.18	13	14	31	331	36.7105	7.7085	1.06306	29	13.9694	0.991533	29	13.9209	1.06976	29	17.2509	1.03264	29	15.4095	1.02521	29	16.7201	1.14485	29	9.36682
Q9VK00	Uncharacterized protein, isoform A OS=Drosophila melanogaster GN=CG16826 PE=1 SV=1 - [Q9VK00_DROME]	19.94	7	7	22	341	37.781	4.77979	0.834219	22	16.7753	1.04686	22	14.4898	0.93003	22	19.8616	1.03013	22	18.9559	0.901045	22	15.6622	0.893184	22	14.3297
Q9W3W8	60S ribosomal protein L17 OS=Drosophila melanogaster GN=RpL17 PE=1 SV=1 - [RL17_DROME]	30.11	8	8	38	186	21.5794	10.3013	1.20439	37	23.8227	0.913839	38	25.7266	1.08968	38	25.8099	0.907928	36	29.94	1.04739	37	16.6304	0.974036	38	21.048
Q9VUK8	FI18749p1 OS=Drosophila melanogaster GN=GlyRS PE=1 SV=1 - [Q9VUK8_DROME]	31.11	20	21	42	765	85.1381	7.73779	1.04522	40	12.2614	1.13812	40	18.3779	1.03191	40	15.3514	1.01925	40	20.6555	0.998247	40	11.8486	1.04279	40	23.5539
P41044	Calbindin-32 OS=Drosophila melanogaster GN=Cbp53E PE=2 SV=1 - [CAB32_DROME]	38.06	8	8	24	310	35.6948	4.71631	1.04777	24	16.073	1.05406	24	20.6903	1.11262	24	21.2903	1.0936	24	22.0024	1.12333	24	15.1044	1.03635	24	24.1845
Q24186	40S ribosomal protein S5a OS=Drosophila melanogaster GN=RpS5a PE=1 SV=1 - [RS5A_DROME]	40.35	3	10	33	228	25.4183	8.63135	1.15475	14	17.2046	1.07073	13	15.6586	1.3155	14	19.5404	1.12811	14	35.1153	1.02049	14	21.7698	1.09663	14	13.7955
Q9VKM7	AT01533p OS=Drosophila melanogaster GN=CG6089 PE=1 SV=2 - [Q9VKM7_DROME]	12.26	1	7	23	677	75.634	9.43701	0.882185	2	15.0235	0.783824	2	24.2852	0.93062	2	0.0412447	0.67911	2	5.00563	0.743832	2	13.8186	0.699501	2	17.3384
P46150	Moesin/ezrin/radixin homolog 1 OS=Drosophila melanogaster GN=Moe PE=1 SV=2 - [MOEH_DROME]	46.89	31	31	63	578	68.0987	5.98584	0.993204	63	13.7851	1.08309	63	13.495	1.0553	63	13.1517	1.03027	63	14.4621	1.03176	63	11.8199	1.08747	63	20.966
P50887	60S ribosomal protein L22 OS=Drosophila melanogaster GN=RpL22 PE=1 SV=2 - [RL22_DROME]	51.51	15	15	41	299	30.5919	10.1108	1.07233	41	20.351	1.09713	41	26.7686	0.880469	41	34.9743	1.04575	41	27.7174	0.828885	41	35.4319	1.14213	41	40.9133
Q9VXI1	CG9914, isoform A OS=Drosophila melanogaster GN=CG9914 PE=1 SV=2 - [Q9VXI1_DROME]	49.84	12	12	32	315	34.7643	7.81104	1.18519	32	14.8483	0.970867	32	15.8529	1.14539	32	22.2649	1.09828	32	25.0058	1.11871	32	16.9316	1.08544	32	25.3675
Q95S79	GM06507p OS=Drosophila melanogaster GN=Swim PE=2 SV=1 - [Q95S79_DROME]	22.56	7	7	31	430	48.6401	7.07861	0.917359	31	17.1291	1.07202	31	15.1938	0.954027	31	32.0196	1.10462	31	20.0499	0.947947	31	19.4122	1.10517	31	24.3637
Q7K485	CathD OS=Drosophila melanogaster GN=cathD PE=1 SV=1 - [Q7K485_DROME]	41.58	12	13	27	392	42.4456	6.31592	0.895743	26	11.6668	1.19552	26	9.20621	0.962605	26	15.0326	1.11487	26	9.53691	0.988789	26	13.3158	1.15676	26	12.435
Q9VW54	26S proteasome regulatory complex subunit p97 OS=Drosophila melanogaster GN=Rpn1 PE=1 SV=2 - [Q9VW54_DROME]	24.05	19	19	45	919	102.212	5.84619	1.01942	45	13.0564	1.17562	45	19.7044	1.07769	45	15.1173	1.1026	45	18.3934	1.00771	45	12.2913	1.10555	45	20.791
O18332	FI01544p OS=Drosophila melanogaster GN=Rab1 PE=1 SV=1 - [O18332_DROME]	69.76	8	10	32	205	22.7484	5.46533	1.06209	22	13.2887	1.14566	22	21.5145	1.13021	22	11.2121	1.24848	22	16.4365	1.10835	22	13.3234	1.15908	22	13.5132
Q9VY04	CG9509, isoform A OS=Drosophila melanogaster GN=CG9509 PE=3 SV=1 - [Q9VY04_DROME]	28.48	16	16	31	646	70.7953	5.8335	1.08965	31	16.9209	0.910897	31	21.834	1.12915	31	18.4707	1.0399	31	13.3556	1.14452	31	15.6833	0.988213	31	19.0619
A0AQ24	CG8844 protein OS=Drosophila melanogaster GN=CG8844 PE=4 SV=1 - [A0AQ24_DROME]	55.97	9	9	31	159	18.9202	7.00537	0.9898	31	11.1564	0.964013	31	17.816	1.12149	31	18.108	1.05884	31	20.2013	1.08661	31	17.4962	1.05573	31	15.6793
Q9VRL0	Cytochrome c1, isoform A OS=Drosophila melanogaster GN=Cyt-c1 PE=1 SV=1 - [Q9VRL0_DROME]	27.69	8	8	53	307	33.7433	8.52881	0.947592	53	15.6353	0.995012	53	24.4283	1.00299	53	22.2425	1.01189	53	16.347	0.974755	53	14.4957	1.03729	53	20.5434
Q9VKM8	RH51633p OS=Drosophila melanogaster GN=CG33129 PE=1 SV=1 - [Q9VKM8_DROME]	37.55	2	8	25	237	25.7816	9.74463	1.02279	4	8.42635	1.4298	4	6.39428	0.977897	4	6.29835	1.37156	4	10.8003	0.753461	4	1.88316	1.39687	4	5.93163
Q27597	NADPH--cytochrome P450 reductase OS=Drosophila melanogaster GN=Cpr PE=2 SV=2 - [NCPR_DROME]	40.8	22	22	47	679	76.2986	5.89697	1.01156	47	17.0089	0.951759	47	18.0666	0.994577	47	21.4296	0.947587	47	15.1731	1.06685	47	13.7803	0.913315	47	18.8977
Q9W5W8	CG9577 OS=Drosophila melanogaster GN=CG9577 PE=1 SV=2 - [Q9W5W8_DROME]	31.09	8	8	16	312	33.7966	7.45947	0.964441	16	18.7396	1.06363	16	20.5697	1.05267	15	15.1536	1.03901	16	14.507	0.969584	16	15.8989	0.997887	16	17.4871
Q7KMP8	26S proteasome regulatory complex subunit p39A OS=Drosophila melanogaster GN=Rpn9 PE=1 SV=1 - [Q7KMP8_DROME]	28.8	9	9	19	382	43.7386	5.26221	1.08192	19	14.6303	1.11935	19	18.4783	1.03023	19	18.9696	1.02047	19	27.0011	1.108	19	14.8756	1.01417	19	23.2635
Q9W330	Phosphotransferase OS=Drosophila melanogaster GN=Hex-A PE=1 SV=1 - [Q9W330_DROME]	38.08	16	17	33	541	59.1908	5.99854	0.973691	30	13.4812	0.965846	30	12.3671	1.08933	30	20.2617	1.10116	30	15.191	1.05716	30	16.6542	1.04899	30	15.8072
Q9V3P6	26S proteasome non-ATPase regulatory subunit 1 OS=Drosophila melanogaster GN=Rpn2 PE=1 SV=1 - [PSMD1_DROME]	31.37	25	25	42	1020	113.127	5.18604	0.983273	42	11.3438	1.03052	42	19.8002	0.941216	42	19.1433	1.04289	42	15.8758	0.994475	42	13.8873	1.00739	42	24.4861
O61380	Eukaryotic translation initiation factor 4G, isoform A OS=Drosophila melanogaster GN=eIF4G PE=1 SV=3 - [O61380_DROME]	17.41	25	25	48	1666	183.829	7.82568	1.04312	48	14.5762	0.96155	48	20.3048	1.05247	48	23.807	0.945415	48	22.3486	0.997418	48	17.4645	1.03951	48	17.3837
M9NFR5	Ypsilon schachtel, isoform B OS=Drosophila melanogaster GN=yps PE=1 SV=1 - [M9NFR5_DROME]	27.94	10	10	22	340	36.9564	10.0083	1.01108	22	19.9069	0.924082	22	15.251	0.908859	22	27.7665	0.957123	22	21.4791	0.968885	22	17.7257	0.831774	22	33.9983
Q8SZF2	RE02647p OS=Drosophila melanogaster GN=ND-23 PE=2 SV=1 - [Q8SZF2_DROME]	40.09	8	8	30	217	24.5041	6.13818	0.976718	30	9.93796	0.922102	30	16.7779	1.0586	30	10.9621	0.801537	30	36.7244	1.06499	30	18.2232	0.976643	30	28.8129
O15971	LD39986p OS=Drosophila melanogaster GN=Rab10 PE=1 SV=1 - [O15971_DROME]	25.98	3	5	23	204	23.3209	8.04541	1.03003	14	21.9618	1.08567	14	21.6341	1.05663	14	13.2013	1.0905	14	24.0533	0.918319	14	17.8165	1.06121	13	15.0244
Q9V521	Phenoloxidase 2 OS=Drosophila melanogaster GN=PPO2 PE=1 SV=1 - [PPO2_DROME]	31.29	19	19	53	684	79.2346	6.97607	1.07264	53	12.8685	0.723815	53	26.441	1.1409	53	27.02	0.719466	53	20.2555	1.26051	53	16.9867	0.622707	53	34.01
Q9VQB4	CG3609, isoform A OS=Drosophila melanogaster GN=CG3609 PE=1 SV=1 - [Q9VQB4_DROME]	40.3	13	13	26	335	37.2623	7.51807	1.02587	26	12.2893	0.992938	26	12.0432	1.03857	26	16.8636	1.1176	26	20.8747	1.03972	26	15.2272	1.05821	26	17.4469
P11146	Heat shock 70 kDa protein cognate 2 OS=Drosophila melanogaster GN=Hsc70-2 PE=1 SV=2 - [HSP7B_DROME]	9.16	1	4	23	633	69.6789	7.18115	0.966679	1		0.996222	1		0.847551	1		0.988317	1		0.991409	1		1.02103	1
O97428	Ciboulot, isoform A OS=Drosophila melanogaster GN=cib PE=1 SV=1 - [O97428_DROME]	64.34	8	8	28	129	14.4015	5.21143	0.950158	28	11.1497	1.24327	28	16.6107	0.971843	28	17.4635	1.27731	28	13.7466	0.893809	28	13.118	1.2142	28	13.6024
Q01637	Uridine 5'-monophosphate synthase OS=Drosophila melanogaster GN=r-l PE=2 SV=2 - [UMPS_DROME]	20.49	9	9	20	493	53.3859	7.25439	1.13611	19	14.766	1.0022	19	16.6294	1.0229	19	8.7094	0.878813	19	16.651	1.03884	19	11.0319	0.93101	19	25.799
D3DMZ9	Thioredoxin OS=Drosophila melanogaster GN=Trx-2-RA PE=2 SV=1 - [D3DMZ9_DROME]	33.02	3	3	19	106	11.729	4.88135	0.959482	19	15.0857	1.12909	19	22.8795	0.927471	19	19.7961	1.25486	19	22.3247	0.955762	19	12.7136	1.11431	19	20.7793
P48601	26S protease regulatory subunit 4 OS=Drosophila melanogaster GN=Rpt2 PE=1 SV=2 - [PRS4_DROME]	41.46	15	15	30	439	49.2927	6.58057	0.984977	30	13.8205	1.1009	30	10.1372	0.925632	30	17.5306	1.01532	30	13.7672	0.993995	30	19.4326	1.05702	30	10.5271
Q9VL18	Probable elongation factor 1-delta OS=Drosophila melanogaster GN=eEF1delta PE=1 SV=1 - [EF1D_DROME]	57.03	16	16	37	256	28.917	4.86865	1.06856	37	15.4278	1.11651	37	14.3213	1.06394	36	18.7684	1.01574	37	19.5766	1.00706	37	13.169	1.12001	37	18.0252
M9PIS3	6-phosphogluconate dehydrogenase, decarboxylating OS=Drosophila melanogaster GN=Pgd PE=3 SV=1 - [M9PIS3_DROME]	26.82	12	12	31	481	52.4575	6.31592	1.08802	31	15.4746	1.00946	31	25.0957	1.10733	31	21.3656	1.11205	31	18.3574	1.06932	31	21.1823	1.14286	31	19.6724
Q24208	Eukaryotic translation initiation factor 2 subunit 3 OS=Drosophila melanogaster GN=eIF-2gamma PE=2 SV=1 - [IF2G_DROME]	39.16	14	14	25	475	51.4525	8.73389	1.10833	25	14.8002	1.08653	25	19.4637	1.0821	25	21.8633	0.960223	25	15.5664	0.990381	25	14.525	1.00004	25	17.694
Q59DP9	Calcium-transporting ATPase OS=Drosophila melanogaster GN=PMCA PE=1 SV=3 - [Q59DP9_DROME]	23.19	1	24	45	1255	138.585	7.53271	0.892036	2	1.02708	0.884343	2	6.21636	0.967059	2	8.83986	1.03681	2	2.48611	0.884149	2	10.5065	1.01657	2	5.39517
G4LU37	Coatomer subunit gamma OS=Drosophila melanogaster GN=gammaCop-RA PE=2 SV=1 - [G4LU37_DROME]	14.9	9	9	20	879	97.1851	5.30029	1.09421	20	15.8275	1.04241	20	17.8383	1.03196	20	14.45	0.961921	20	12.3548	1.09707	20	10.0202	1.08122	20	19.0921
Q9VBU7	Nucleoporin 358kD, isoform A OS=Drosophila melanogaster GN=Nup358 PE=1 SV=2 - [Q9VBU7_DROME]	11.91	25	25	38	2695	296.201	6.0874	1.05852	38	9.05276	1.05253	38	11.0196	1.02369	38	16.9592	1.02477	38	10.8484	0.992265	38	11.0971	1.05832	38	18.1968
Q7KMQ0	26S proteasome regulatory complex subunit p48B OS=Drosophila melanogaster GN=Rpt1 PE=1 SV=1 - [Q7KMQ0_DROME]	43.88	16	16	37	433	48.511	6.03662	0.958876	37	11.8756	1.08547	37	14.3341	1.00547	37	14.5911	1.06375	37	19.1011	1.03093	37	9.48437	1.06932	37	16.3475
Q9VZI1	Transgelin OS=Drosophila melanogaster GN=Chd64 PE=1 SV=2 - [Q9VZI1_DROME]	79.26	12	12	27	188	20.6314	8.42627	0.95564	27	20.2758	1.03376	27	13.1288	0.955755	27	19.2919	1.0961	27	17.5179	1.0248	27	10.3966	1.10086	27	15.203
Q9VQL1	LP20978p OS=Drosophila melanogaster GN=SerRS PE=1 SV=1 - [Q9VQL1_DROME]	44.51	18	18	39	501	56.4197	6.49365	1.02971	39	13.4347	1.15013	38	22.7261	1.00795	39	15.976	1.11463	39	18.6937	0.961672	39	12.7993	1.15638	38	25.486
E1JIK9	Myofilin, isoform I OS=Drosophila melanogaster GN=Mf PE=1 SV=1 - [E1JIK9_DROME]	70.87	1	17	101	230	26.6314	9.43701	0.856571	1		1.21313	1		0.743404	1		1.04019	1		1.14811	1		0.84694	1
A0A0F6QCQ6	CG3835-RA OS=Drosophila melanogaster GN=CG3835 PE=4 SV=1 - [A0A0F6QCQ6_DROME]	34.9	15	15	29	533	58.413	6.78564	0.856176	28	9.7091	1.08094	29	14.8744	0.868921	29	15.76	1.11593	29	15.5876	0.839713	29	11.1401	1.06396	28	13.0952
Q9W1V3	rRNA 2'-O-methyltransferase fibrillarin OS=Drosophila melanogaster GN=Fib PE=2 SV=1 - [FBRL_DROME]	37.79	12	12	30	344	34.6158	10.2866	1.06103	30	10.4059	0.909759	30	17.5183	0.948375	30	17.3695	0.992544	30	9.9507	1.0049	30	15.8928	0.964605	30	16.2937
Q8MSW0	Isoleucyl-tRNA synthetase, isoform A OS=Drosophila melanogaster GN=IleRS PE=1 SV=1 - [Q8MSW0_DROME]	22.54	22	22	36	1229	141.01	7.51807	1.04267	36	8.76917	1.06489	36	11.9633	0.99435	36	12.4082	1.00504	36	16.1053	1.02736	36	10.0651	1.11705	35	13.0524
Q9W3Y3	CG3226 OS=Drosophila melanogaster GN=CG3226 PE=1 SV=1 - [Q9W3Y3_DROME]	42.17	8	8	26	230	25.7673	6.96143	1.04227	26	14.0469	1.26413	26	21.8392	0.963491	26	26.0176	1.24377	26	23.6152	0.97871	26	19.4055	1.13579	26	22.6935
P36951	Putative hydroxypyruvate isomerase OS=Drosophila melanogaster GN=Gip PE=2 SV=1 - [HYI_DROME]	54.55	11	11	28	264	29.0749	6.53662	1.17888	28	21.313	1.1013	28	17.9001	1.1687	28	19.9209	1.07753	28	14.2911	1.1686	28	16.289	1.08643	28	25.2376
Q9I7J0	CG5023 OS=Drosophila melanogaster GN=CG5023 PE=1 SV=1 - [Q9I7J0_DROME]	62.72	10	10	36	169	19.1037	8.1333	0.922067	36	18.0932	0.887944	36	23.359	0.940244	36	22.5248	0.965906	36	18.8407	0.954144	36	19.1919	0.931081	36	23.0364
Q9VSL4	Glutathione S transferase O2, isoform B OS=Drosophila melanogaster GN=GstO2 PE=1 SV=2 - [Q9VSL4_DROME]	24.8	6	6	24	250	28.707	7.04932	1.00231	24	18.3837	1.10419	24	14.7587	1.01111	24	14.1571	1.11068	24	11.2853	0.975565	24	18.6686	1.10494	24	15.5705
A0A0B4KHJ5	Glycogen synthase, isoform D OS=Drosophila melanogaster GN=GlyS PE=1 SV=1 - [A0A0B4KHJ5_DROME]	34.11	20	20	42	689	79.1836	6.59521	1.00542	42	13.2347	0.971581	42	11.8295	1.06481	42	14.18	1.04378	42	10.5325	1.00261	42	7.04663	1.00384	42	14.9317
P23226	205 kDa microtubule-associated protein OS=Drosophila melanogaster GN=Map205 PE=1 SV=2 - [MA205_DROME]	22.53	19	19	33	1185	126.592	4.85596	0.977197	33	19.4299	1.00191	33	21.1113	0.834612	33	27.2548	1.01662	33	24.8983	0.898882	33	13.0073	1.04079	33	30.4595
Q9W4M4	Uncharacterized protein OS=Drosophila melanogaster GN=CG15570 PE=1 SV=1 - [Q9W4M4_DROME]	4.5	4	4	17	1357	136.808	5.37646	0.979392	17	20.2334	1.25265	17	28.3889	1.09738	17	18.6648	1.03775	17	26.019	1.03503	17	29.6002	1.03622	17	43.6908
Q9VPN5	Hsp70/Hsp90 organizing protein homolog OS=Drosophila melanogaster GN=Hop PE=1 SV=1 - [Q9VPN5_DROME]	46.73	21	21	29	490	55.6629	6.81494	1.08785	29	14.0999	1.20321	29	18.7796	1.05024	29	24.6078	1.17971	29	21.4625	0.992861	29	13.4577	1.17027	29	14.9058
Q9VGS2	Translationally-controlled tumor protein homolog OS=Drosophila melanogaster GN=Tctp PE=1 SV=1 - [TCTP_DROME]	65.12	11	11	40	172	19.6246	4.80518	1.13655	39	24.5519	1.07019	38	38.3445	1.19013	39	31.4583	1.09024	39	26.5787	1.13182	39	20.5159	1.07469	39	27.6365
P14130	40S ribosomal protein S14 OS=Drosophila melanogaster GN=RpS14a PE=1 SV=1 - [RS14_DROME]	46.36	7	7	43	151	16.2547	10.3452	1.03529	43	22.1824	0.976795	43	17.3017	0.927686	43	31.9682	0.900069	43	26.893	0.967784	43	11.2754	0.987738	43	31.4567
Q9VAY2	Glycoprotein 93 OS=Drosophila melanogaster GN=Gp93 PE=1 SV=1 - [Q9VAY2_DROME]	35.07	23	25	56	787	90.1825	5.021	0.970928	43	8.79041	1.08088	43	14.739	0.947895	43	16.2631	0.98497	43	17.7387	0.927777	43	14.3865	1.08721	43	12.7672
Q9VMV5	Viking, isoform A OS=Drosophila melanogaster GN=vkg PE=1 SV=1 - [Q9VMV5_DROME]	9.02	14	14	31	1940	193.659	6.43018	0.859855	30	17.2186	0.945846	30	22.3457	0.935887	30	25.6864	1.03077	30	28.4041	0.954959	30	24.3466	1.03443	30	17.0129
D3DMF1	RE03506p OS=Drosophila melanogaster GN=Fim-RD PE=2 SV=1 - [D3DMF1_DROME]	26.05	13	13	29	641	72.0359	5.5542	0.91456	29	14.6087	0.917917	28	22.1314	0.946479	29	27.8079	1.02397	29	22.4196	0.952583	28	24.833	0.990526	29	23.0242
Q7JWF1	Electron transfer flavoprotein-ubiquinone oxidoreductase, isoform A OS=Drosophila melanogaster GN=Etf-QO PE=1 SV=1 - [Q7JWF1_DROME]	28.31	14	14	24	604	65.9462	6.63916	0.954541	24	10.2556	1.09039	24	9.30628	1.00508	24	13.6412	1.03829	24	12.3248	0.94595	24	10.6597	1.05441	24	12.0803
M9PD73	Thioester-containing protein 4, isoform B OS=Drosophila melanogaster GN=Tep4 PE=1 SV=1 - [M9PD73_DROME]	17.14	20	20	37	1476	166.266	5.66846	0.907288	37	15.3607	1.14898	37	11.9423	0.973749	37	17.232	1.10611	37	14.7272	0.948608	37	15.1332	1.17808	37	15.612
X2JC80	40S ribosomal protein SA OS=Drosophila melanogaster GN=sta PE=1 SV=1 - [X2JC80_DROME]	52.59	11	11	31	270	30.2094	4.86865	1.02671	31	14.8677	0.985887	31	21.2672	0.982946	31	17.8532	0.94641	31	20.0483	0.946859	31	11.1706	0.987793	31	24.723
Q27598	Pro-phenol oxidase A1 OS=Drosophila melanogaster PE=1 SV=1 - [Q27598_DROME]	43.48	13	23	47	690	79.0417	6.59521	1.09517	25	18.668	0.740936	25	20.3772	1.18902	25	30.3416	0.713704	25	26.8221	1.12611	25	20.5434	0.693269	25	21.5004
Q9VEY5	MICOS complex subunit OS=Drosophila melanogaster GN=CG5903 PE=1 SV=1 - [Q9VEY5_DROME]	46.46	8	8	24	226	24.4657	8.77783	1.05345	24	10.5534	0.958296	23	18.0762	1.05812	24	18.3146	1.02282	23	17.0441	1.01115	24	19.766	1.05123	23	17.5901
Q8T6I0	EH domain containing protein OS=Drosophila melanogaster GN=Past1 PE=1 SV=1 - [Q8T6I0_DROME]	49.25	2	24	50	534	60.9667	6.50732	1.02692	3	16.7846	1.08135	3	13.7785	0.965432	3	13.8177	0.962514	3	2.88024	0.939759	3	9.96343	0.878496	3	0.529688
Q9VAN0	Probable phosphoserine aminotransferase OS=Drosophila melanogaster GN=CG11899 PE=2 SV=1 - [SERC_DROME]	37.09	13	13	27	364	39.5153	8.41162	0.958735	27	11.3376	1.06059	27	14.069	0.983972	27	15.0276	1.11941	27	18.5825	0.970108	27	14.631	1.09608	27	13.4977
Q9W334	40S ribosomal protein S28 OS=Drosophila melanogaster GN=RpS28b PE=1 SV=2 - [RS28_DROME]	49.23	3	3	22	65	7.47205	10.3745	1.07734	22	11.8484	0.953991	22	25.6342	0.894978	22	24.2337	0.914663	22	26.3336	1.03218	22	25.4722	0.923831	22	23.3303
P11046	Laminin subunit beta-1 OS=Drosophila melanogaster GN=LanB1 PE=1 SV=4 - [LAMB1_DROME]	20.97	28	28	41	1788	198.205	5.32568	0.951515	41	13.106	0.97364	41	18.6288	1.02149	41	23.5975	1.03124	41	19.1097	1.00397	41	15.8738	0.961662	41	22.3962
A1ZAX1	Eukaryotic translation initiation factor 3 subunit C OS=Drosophila melanogaster GN=eIF3-S8 PE=1 SV=1 - [EIF3C_DROME]	21.98	18	18	40	910	105.588	6.06201	0.990099	40	17.5978	0.974493	40	14.3864	0.965045	40	25.1066	0.979171	40	21.0847	0.992327	40	15.8392	0.986592	40	17.3689
Q9VB10	CG5590 OS=Drosophila melanogaster GN=CG5590 PE=1 SV=1 - [Q9VB10_DROME]	34.22	13	13	38	412	44.3257	8.01611	0.960877	37	14.1304	1.06414	37	17.1305	1.09044	37	16.1186	1.06865	37	11.6307	0.975847	37	14.4919	1.00272	37	13.5082
Q9VXJ0	Peroxisomal multifunctional enzyme type 2 OS=Drosophila melanogaster GN=Mfe2 PE=1 SV=1 - [DHB4_DROME]	40.47	18	18	24	598	64.0332	6.56592	1.01813	24	12.1476	0.924975	24	12.4049	1.05678	24	14.4749	1.0398	24	27.5486	1.03723	24	15.6885	0.942851	24	18.8546
Q9VE79	Uncharacterized protein OS=Drosophila melanogaster GN=CG14309 PE=1 SV=2 - [Q9VE79_DROME]	18.74	14	14	27	966	110.543	8.1626	1.00128	27	15.0511	0.990873	27	18.2501	0.889943	27	30.8185	0.896495	27	20.1859	0.942314	27	20.5899	0.966551	27	22.534
Q9V3W7	LD40489p OS=Drosophila melanogaster GN=SF2 PE=1 SV=1 - [Q9V3W7_DROME]	42.75	9	9	13	255	28.3328	9.90576	1.01766	13	12.7908	1.08706	13	17.3487	0.942481	13	17.4205	1.01532	13	26.2564	0.946523	13	12.607	1.03934	13	20.9265
Q9VJ86	Bicoid stability factor OS=Drosophila melanogaster GN=bsf PE=1 SV=2 - [Q9VJ86_DROME]	24.72	24	25	42	1412	157.167	7.13721	1.15672	39	17.1584	0.919137	39	16.356	1.08133	39	16.1474	0.927131	39	17.3628	1.13126	39	13.8699	0.933729	39	19.2784
P22465	Annexin B10 OS=Drosophila melanogaster GN=AnxB10 PE=2 SV=3 - [ANX10_DROME]	43.3	10	12	28	321	35.6829	4.7417	0.938273	22	6.25709	0.986606	22	12.9834	0.955406	22	19.6797	0.995775	22	12.9831	1.00712	22	11.0258	1.04447	22	10.1055
P20228	Glutamate decarboxylase OS=Drosophila melanogaster GN=Gad1 PE=2 SV=2 - [DCE_DROME]	20.39	8	8	21	510	57.782	6.53662	0.998606	21	17.3361	0.897937	21	17.9624	1.07418	21	22.4989	0.982232	21	26.1944	1.07371	21	18.2241	0.96371	21	16.5442
Q8IGN0	RE59368p OS=Drosophila melanogaster GN=Past1 PE=2 SV=1 - [Q8IGN0_DROME]	49.25	1	23	48	534	60.9707	6.50732	1.08533	1		1.01638	1		1.40362	1		1.72648	1		1.30362	1		1.16757	1
Q9U1L2	CG3699 OS=Drosophila melanogaster GN=EG:BACR7A4.14 PE=1 SV=1 - [Q9U1L2_DROME]	39.84	8	8	21	251	26.047	8.96826	0.972391	20	17.3637	0.906547	20	18.2425	0.976829	20	20.1767	0.996721	20	20.314	0.928847	20	12.6227	0.963356	20	18.7316
P41374	Eukaryotic translation initiation factor 2 subunit 1 OS=Drosophila melanogaster GN=eIF-2alpha PE=2 SV=1 - [IF2A_DROME]	40.76	12	12	30	341	38.6217	4.94482	1.04805	30	16.9533	0.96594	30	18.2988	1.00379	30	31.1276	0.949431	30	19.353	1.04976	30	17.4536	1.00587	30	17.3575
Q9VQ29	Cytochrome b-c1 complex subunit Rieske, mitochondrial OS=Drosophila melanogaster GN=RFeSP PE=1 SV=3 - [Q9VQ29_DROME]	45.22	8	8	38	230	24.8566	8.67529	0.872105	38	22.7084	0.967808	38	19.5535	0.861836	38	31.5182	1.01485	38	33.2373	0.92455	38	22.8381	1.00133	38	33.0813
C8VV50	RE63353p OS=Drosophila melanogaster GN=CG10724-RB PE=2 SV=1 - [C8VV50_DROME]	47.85	21	21	45	604	66.0704	6.72705	0.954618	45	12.5259	1.07949	45	12.0891	1.00266	45	20.0682	1.12955	45	13.9494	1.01901	45	10.7375	1.13673	45	12.0114
Q9VK69	T-complex protein 1 subunit delta OS=Drosophila melanogaster GN=CG5525 PE=1 SV=1 - [Q9VK69_DROME]	31.14	11	13	42	533	57.0802	7.56201	1.03213	39	13.5773	1.09625	39	17.8843	0.984419	39	15.527	1.1221	39	21.6091	0.990577	39	14.5918	1.09363	39	21.3324
Q9U1K3	Globin OS=Drosophila melanogaster GN=glob1 PE=3 SV=1 - [Q9U1K3_DROME]	77.12	9	9	30	153	17.0919	5.19873	0.864019	30	19.7321	0.963787	30	16.7402	1.07707	30	17.1484	1.04183	30	15.8895	0.935907	30	15.246	1.02191	30	19.6213
Q95SI7	CG6028 OS=Drosophila melanogaster GN=CG6028 PE=1 SV=1 - [Q95SI7_DROME]	50.85	10	10	26	293	32.2729	6.56592	1.02395	26	11.7364	1.02988	26	25.5492	0.992282	26	25.5505	1.09647	26	16.1928	1.03277	26	16.0061	1.04553	26	20.9163
Q1EC13	IP11020p (Fragment) OS=Drosophila melanogaster GN=CG12203 PE=2 SV=1 - [Q1EC13_DROME]	37.34	5	5	25	158	17.9471	9.53955	1.0382	25	11.5952	0.965118	25	15.7531	1.03327	25	19.9155	0.962476	25	12.9575	1.04127	25	15.5032	0.980609	25	23.7665
Q9VUY9	Phosphoglucomutase OS=Drosophila melanogaster GN=Pgm PE=1 SV=1 - [PGM_DROME]	31.79	15	15	42	560	60.728	6.69775	1.06063	42	10.2346	0.95612	42	15.88	1.07098	42	26.1981	1.04646	42	15.6724	1.04849	42	11.4034	1.02724	42	20.1166
P84051	Histone H2A OS=Drosophila melanogaster GN=His2A PE=1 SV=2 - [H2A_DROME]	37.1	2	4	27	124	13.3545	10.7261	1.08067	13	14.3721	1.03742	13	14.7686	1.32822	13	22.8018	1.04441	13	15.48	1.12939	13	14.082	0.911312	13	43.3029
Q9GU68	Eukaryotic translation initiation factor 5A OS=Drosophila melanogaster GN=eIF-5A PE=2 SV=2 - [IF5A_DROME]	42.77	8	8	39	159	17.5796	5.14795	1.11625	39	19.0402	1.12616	39	28.6988	1.07656	39	25.0581	0.996604	39	23.5391	0.961619	39	21.7539	1.04202	39	22.9242
Q7JXZ2	Eip55E, isoform A OS=Drosophila melanogaster GN=Eip55E PE=1 SV=1 - [Q7JXZ2_DROME]	34.1	11	11	25	393	42.9613	7.62061	0.950579	25	13.8048	1.06038	25	19.0774	0.970136	25	12.5151	0.995303	25	19.8595	0.979384	25	13.9368	1.05582	25	22.8622
A1A6X4	IP17216p (Fragment) OS=Drosophila melanogaster GN=RpL23a PE=2 SV=1 - [A1A6X4_DROME]	48.7	17	17	56	269	28.5366	11.0044	1.07984	56	14.8509	1.10888	56	15.5295	1.04289	56	15.0856	1.04677	56	12.6735	0.972782	56	17.4483	1.09441	56	15.0869
F0JAP3	Adenylosuccinate synthetase OS=Drosophila melanogaster GN=CG17273-RA PE=2 SV=1 - [F0JAP3_DROME]	36.05	14	14	35	466	51.0204	7.32764	0.933315	35	10.3641	0.974831	35	15.5962	0.980935	35	12.0938	1.03209	35	20.1372	0.958216	35	8.41927	1.06004	35	16.2661
Q9W2J5	Uncharacterized protein, isoform A OS=Drosophila melanogaster GN=CG44245 PE=1 SV=3 - [Q9W2J5_DROME]	44.5	15	15	25	436	49.1862	6.23975	0.940251	25	14.6064	1.00244	25	15.2818	1.15827	25	17.4179	1.09614	25	19.6552	0.909836	25	13.1565	1.06159	25	18.0129
Q960M4	LD45324p OS=Drosophila melanogaster GN=Prx5 PE=1 SV=1 - [Q960M4_DROME]	47.37	8	8	27	190	19.8834	8.67529	0.958599	27	16.3947	1.07942	27	20.5977	1.05765	27	14.683	1.152	27	13.0377	0.984393	27	17.6658	1.0261	27	16.5705
Q9W3N9	LD24105p OS=Drosophila melanogaster GN=CG10932 PE=1 SV=1 - [Q9W3N9_DROME]	39.27	12	12	25	410	43.4426	8.67529	0.936022	25	11.3266	1.13335	25	11.0305	0.922031	25	20.4293	1.1042	25	9.72701	0.893259	25	14.2515	1.08245	25	14.9636
Q9VSS2	Signal recognition particle subunit SRP68 OS=Drosophila melanogaster GN=Srp68 PE=2 SV=1 - [SRP68_DROME]	18.38	10	10	19	604	68.9657	8.47021	1.02443	19	13.5548	0.984733	19	13.8238	1.05312	19	20.4185	0.981205	19	17.4561	0.980513	19	14.1916	0.905553	19	28.5401
A1ZBE9	Methionyl-tRNA synthetase OS=Drosophila melanogaster GN=MetRS PE=1 SV=1 - [A1ZBE9_DROME]	24.76	18	18	26	1022	112.414	8.51416	1.05689	26	12.967	1.17289	26	11.1674	0.99283	26	15.2815	1.08273	26	12.1476	0.980947	26	10.7646	1.16055	26	15.5285
Q9VD01	LP12095p OS=Drosophila melanogaster GN=Pebp1 PE=1 SV=1 - [Q9VD01_DROME]	50	7	7	32	176	19.5962	6.02393	1.35475	32	28.2485	0.817724	32	14.0634	1.11826	32	44.6283	0.859776	32	19.305	1.15656	32	24.1874	0.868973	32	20.9898
P12881	Proteasome subunit alpha type-1 OS=Drosophila melanogaster GN=Prosalpha6 PE=1 SV=1 - [PSA1_DROME]	78.14	18	18	39	279	31.0397	6.55127	1.00464	39	13.8448	1.12617	39	12.7438	0.997403	39	21.1225	1.05568	39	19.0665	1.05826	39	14.085	1.03757	39	16.949
F0JAN1	Ade5, isoform B OS=Drosophila melanogaster GN=ade5 PE=1 SV=1 - [F0JAN1_DROME]	39.02	17	17	45	428	47.1376	8.38232	0.922602	45	11.4194	1.09062	44	14.8287	1.06001	44	10.3326	1.13146	44	17.7527	0.979168	44	17.5471	1.16509	44	13.4705
Q9V3D8	GH27579p OS=Drosophila melanogaster GN=grsm PE=1 SV=1 - [Q9V3D8_DROME]	29.57	11	11	26	558	60.1315	6.78564	1.03358	26	16.1355	1.09473	26	16.6186	0.958027	26	20.3104	1.05345	26	18.5662	0.99136	26	18.753	1.01478	26	17.521
Q9VMA3	Protein cup OS=Drosophila melanogaster GN=cup PE=1 SV=3 - [CUP_DROME]	28.56	22	22	41	1117	125.594	8.85107	1.06276	41	13.7379	1.1407	41	22.7914	0.905579	41	20.9543	0.983235	41	21.7548	0.961368	41	17.5846	1.06204	41	27.5028
M9PEZ7	Zasp67, isoform E OS=Drosophila melanogaster GN=Zasp67 PE=1 SV=1 - [M9PEZ7_DROME]	27.17	18	18	26	725	80.3063	4.71631	0.929456	26	10.8761	0.923305	26	19.9565	1.02903	26	27.551	0.915679	26	19.3626	0.983718	26	12.3206	0.913422	26	15.8003
Q868Z9	Papilin OS=Drosophila melanogaster GN=Ppn PE=1 SV=2 - [PPN_DROME]	14.22	32	32	50	2898	312.834	4.57666	0.914714	50	17.4274	0.993454	50	18.2308	0.967319	50	22.6325	1.03095	50	18.0824	0.962825	50	21.7621	0.996509	50	20.2101
P47948	Troponin C, isoform 2 OS=Drosophila melanogaster GN=TpnC47D PE=2 SV=2 - [TNNC2_DROME]	41.29	4	6	19	155	17.8715	4.09424	1.01337	7	12.9604	1.0792	7	8.85988	1.34857	7	13.8933	1.06728	7	12.6283	1.0366	7	10.1537	1.07146	7	13.8805
A0ZWT4	Thiolester containing protein II, isoform E (Fragment) OS=Drosophila melanogaster GN=TepII PE=4 SV=1 - [A0ZWT4_DROME]	14.28	1	16	35	1366	151.721	6.04932	0.849339	1		1.62793	1		0.930544	1		1.07781	1		0.899953	1		0.948926	1
P91929	NADH dehydrogenase [ubiquinone] 1 alpha subcomplex subunit 10, mitochondrial OS=Drosophila melanogaster GN=ND-42 PE=2 SV=2 - [NDUAA_DROME]	33.91	14	14	61	407	46.8676	6.80029	1.06463	61	12.2744	0.949211	61	15.4273	1.20947	61	24.1533	0.996323	61	16.3592	1.07188	61	14.5098	1.00797	61	21.026
Q7KJV6	Ubiquitin-like protein activating enzyme OS=Drosophila melanogaster GN=Uba2 PE=2 SV=1 - [Q7KJV6_DROME]	20.29	12	12	26	700	77.5467	5.021	1.01546	26	11.0753	1.07772	26	14.1188	1.02261	26	12.6766	1.01778	26	10.5368	0.963875	26	16.0357	1.0517	26	14.0297
Q7KM15	Transcription factor BTF3 OS=Drosophila melanogaster GN=bic PE=1 SV=1 - [Q7KM15_DROME]	79.29	11	11	28	169	17.7273	7.48877	1.074	28	13.3116	0.995802	28	21.5404	0.951535	28	17.7539	1.02366	28	16.3999	1.01819	28	16.3613	0.986276	28	19.1327
Q7KNF3	Hsp90-related protein TRAP1 OS=Drosophila melanogaster GN=Trap1 PE=2 SV=1 - [Q7KNF3_DROME]	30.9	15	16	32	686	77.3702	7.38623	0.981747	20	11.5055	0.986666	20	15.6522	1.02723	20	17.9306	0.989343	20	19.1212	0.966424	20	15.3369	1.04794	20	14.9929
Q9VH07	RuvB-like helicase 1 OS=Drosophila melanogaster GN=pont PE=1 SV=1 - [RUVB1_DROME]	30.7	10	10	22	456	50.2106	7.34229	1.03001	22	9.10995	1.08822	22	19.8528	0.996328	22	12.518	1.04257	22	9.9774	0.956398	22	17.372	1.06423	22	22.0673
L0CPX5	Heterogeneous nuclear ribonucleoprotein OS=Drosophila melanogaster GN=hrp48 PE=4 SV=1 - [L0CPX5_DROME]	25.65	7	7	16	421	44.9451	7.07861	1.10921	16	17.8173	0.985293	16	14.1401	1.06594	16	14.2541	0.988313	16	19.4382	1.0576	16	12.5445	1.04807	16	18.6885
P39018	40S ribosomal protein S19a OS=Drosophila melanogaster GN=RpS19a PE=1 SV=3 - [RS19A_DROME]	57.05	11	11	46	156	17.2803	10.1108	1.07932	46	19.2011	1.06103	46	20.2157	1.09375	46	20.9866	1.07402	46	21.3181	1.07621	46	16.0238	1.10884	46	20.1479
A1ZB68	FI01423p OS=Drosophila melanogaster GN=GstE3 PE=1 SV=1 - [A1ZB68_DROME]	27.73	7	7	20	220	24.9322	7.59131	1.08464	20	19.3844	1.17101	20	23.6195	1.30008	20	20.0016	1.08556	20	20.8377	1.42329	20	13.8779	1.09085	20	21.5985
Q9VTY2	Uncharacterized protein, isoform A OS=Drosophila melanogaster GN=CG10638 PE=1 SV=1 - [Q9VTY2_DROME]	35.96	9	10	17	317	35.7735	6.11279	0.980506	16	15.7379	1.04436	16	14.8094	0.87335	16	15.8831	1.08045	16	22.695	0.885736	16	13.4726	1.14823	16	24.4705
Q95WY3	FI04781p OS=Drosophila melanogaster GN=Nop56 PE=1 SV=1 - [Q95WY3_DROME]	14.92	6	6	15	496	54.8028	9.27588	1.03985	15	13.9883	0.93418	15	12.0964	1.08153	15	12.3191	0.903752	15	10.2915	1.04389	15	9.13507	0.957049	15	15.5598
Q7KSQ0	LD46175p OS=Drosophila melanogaster GN=sea PE=1 SV=1 - [Q7KSQ0_DROME]	39.43	12	12	34	317	34.0719	9.42236	1.01727	34	14.8519	1.10573	34	26.2423	1.09361	34	20.0517	1.14209	34	23.3032	1.05132	34	19.9141	1.07372	34	25.2262
Q8IP94	Threonyl-tRNA synthetase, isoform B OS=Drosophila melanogaster GN=ThrRS PE=1 SV=1 - [Q8IP94_DROME]	31.01	20	20	31	690	79.2949	6.90283	0.970846	30	14.5836	1.02905	30	17.187	0.999394	30	19.1848	1.02186	30	20.4719	0.973775	30	13.6181	1.05718	30	11.6773
P46223	60S ribosomal protein L7a OS=Drosophila melanogaster GN=RpL7A PE=1 SV=2 - [RL7A_DROME]	40.96	13	14	38	271	30.7127	10.7114	1.18467	36	10.2394	1.11342	36	15.82	1.10986	36	12.795	1.12978	36	14.554	1.0089	36	12.8789	1.13355	36	17.0601
Q0E8J3	Zormin, isoform I OS=Drosophila melanogaster GN=zormin PE=1 SV=2 - [Q0E8J3_DROME]	11.35	36	36	41	3640	409.701	6.37939	0.946927	41	15.8703	0.976956	41	16.5595	1.02044	41	22.8692	1.05338	41	26.4161	0.992544	41	14.284	0.976829	41	20.2055
Q9VA83	Ferritin OS=Drosophila melanogaster GN=Fer2LCH PE=1 SV=1 - [Q9VA83_DROME]	54.19	13	13	35	227	25.2266	6.34131	0.916608	35	8.19527	1.14106	35	18.4	1.09211	35	12.0386	1.08714	35	14.0255	0.856468	35	12.9106	1.00775	35	16.3197
B7FNQ3	RE33133p OS=Drosophila melanogaster GN=Cg25C-RC PE=2 SV=1 - [B7FNQ3_DROME]	3.37	5	5	14	1779	174.296	8.55811	0.964777	14	11.1726	0.991447	14	12.7258	0.993951	14	9.26103	1.07156	14	15.8542	0.995938	14	8.22191	1.03173	14	10.399
A1ZAH8	Ribosomal protein S15, isoform B OS=Drosophila melanogaster GN=RpS15 PE=1 SV=1 - [A1ZAH8_DROME]	41.5	3	3	15	147	16.9682	10.3306	1.20644	15	12.0558	1.07551	15	20.202	1.07311	15	27.9271	0.883272	15	24.519	1.1094	15	17.3833	0.918951	15	20.3405
Q7JVI3	Eukaryotic translation initiation factor 3 subunit M OS=Drosophila melanogaster GN=Tango7 PE=2 SV=1 - [EIF3M_DROME]	36.43	12	12	18	387	44.0586	5.70654	1.00434	18	13.2087	1.06347	18	14.3182	1.03634	18	12.7335	1.0181	18	10.6688	0.979293	18	9.80333	0.950296	18	24.5313
M9NFJ2	Sluggish A, isoform I OS=Drosophila melanogaster GN=slgA PE=1 SV=1 - [M9NFJ2_DROME]	42.3	2	26	47	669	75.8087	8.96826	1.07307	6	11.766	0.799656	6	14.4854	1.08044	7	31.708	0.677366	6	14.0582	1.08638	7	29.6869	0.850272	7	45.8712
Q9VTP4	60S ribosomal protein L10a-2 OS=Drosophila melanogaster GN=RpL10Ab PE=1 SV=2 - [R10AB_DROME]	40.09	8	8	38	217	24.2581	9.86182	1.11642	38	14.2855	1.0759	38	17.5558	1.08329	38	16.2549	1.08757	38	20.0534	1.03639	38	15.7541	1.10073	38	20.0454
Q9TVM2	Exportin-1 OS=Drosophila melanogaster GN=emb PE=1 SV=1 - [XPO1_DROME]	10.16	8	8	14	1063	122.72	5.87158	0.971317	14	14.0584	0.889141	14	21.1377	0.984782	14	21.6273	0.835512	14	23.4703	0.976715	14	11.4708	0.958526	14	17.8328
A9QJL0	Odorant-binding protein 99c OS=Drosophila melanogaster GN=Obp99c PE=4 SV=1 - [A9QJL0_DROME]	56.29	2	9	21	151	16.9836	7.6792	0.964708	2	0.432965	1.0808	2	0.884686	1.34977	2	21.8648	1.14594	2	2.93424	1.32966	2	12.7874	0.890453	2	2.26634
Q86NS1	RE51958p OS=Drosophila melanogaster GN=CG6045 PE=2 SV=1 - [Q86NS1_DROME]	20.97	18	18	34	1254	137.829	6.56592	1.00679	34	14.2797	1.00696	34	17.3399	1.00031	34	11.2263	1.06034	34	16.6218	1.01545	34	15.6719	1.0257	34	16.3556
Q9VMB9	Cytochrome c oxidase subunit 5B, isoform A OS=Drosophila melanogaster GN=COX5B PE=1 SV=1 - [Q9VMB9_DROME]	38.33	4	4	29	120	13.5697	8.68994	0.98183	28	10.9218	0.913285	28	25.1002	1.15575	28	20.7589	0.994226	28	17.3539	0.986362	28	14.8751	1.02861	28	14.3442
O97479	FI05212p OS=Drosophila melanogaster GN=Sodh-1 PE=1 SV=1 - [O97479_DROME]	33.61	5	10	22	360	38.6342	7.98682	1.06877	14	14.8654	0.932585	14	21.272	1.02369	14	12.3712	1.01265	14	27.8706	0.989101	14	21.6265	1.08095	14	25.9494
A0A0B4LFB8	Optic atrophy 1 ortholog, isoform D OS=Drosophila melanogaster GN=Opa1 PE=1 SV=1 - [A0A0B4LFB8_DROME]	19.68	16	16	30	930	106.865	8.89502	1.05094	30	12.2788	0.991204	30	20.9438	1.07081	30	16.1133	0.999476	30	18.3898	1.06216	30	18.2071	0.9907	30	13.2646
Q8SWZ9	RH47744p OS=Drosophila melanogaster GN=CG2254 PE=2 SV=1 - [Q8SWZ9_DROME]	39.69	12	12	25	320	35.5665	7.73779	1.00976	25	14.4171	0.987957	25	12.0356	1.07	25	16.4766	1.06499	25	17.5492	1.05337	25	8.6305	1.04739	25	11.6501
Q9V4N3	Cytochrome b5 OS=Drosophila melanogaster GN=Cyt-b5 PE=2 SV=1 - [CYB5_DROME]	17.16	2	2	11	134	15.1965	5.04639	1.00004	11	10.7853	1.04276	11	26.9369	1.05944	11	35.2252	1.1336	11	24.3339	0.986711	11	23.2034	0.946118	11	35.6135
Q9W374	Dihydropyrimidine dehydrogenase OS=Drosophila melanogaster GN=su(r) PE=1 SV=2 - [Q9W374_DROME]	20.66	16	16	26	1031	111.155	6.80029	0.989126	26	12.4778	0.952402	26	12.1214	1.01121	26	21.4931	0.946393	26	16.9702	0.96896	26	10.2376	1.03592	26	10.6241
A0A0C4DHG6	Gelsolin, isoform L OS=Drosophila melanogaster GN=Gel PE=4 SV=1 - [A0A0C4DHG6_DROME]	27.03	15	15	25	740	82.4769	5.03369	0.995261	25	14.4936	1.06814	25	20.8548	1.00256	25	12.8812	1.08939	25	14.173	0.925253	25	12.9255	1.04475	25	14.9298
Q9TW62	UMP-CMP kinase OS=Drosophila melanogaster GN=Dak1 PE=2 SV=1 - [Q9TW62_DROME]	45.41	7	7	16	196	21.8089	5.52881	0.964237	16	9.42065	1.04574	16	14.4839	1.04331	16	17.4763	1.01678	16	19.7533	0.994939	16	9.42779	1.09614	16	15.4822
H9XVM8	CG1674, isoform K OS=Drosophila melanogaster GN=CG1674 PE=1 SV=1 - [H9XVM8_DROME]	27.91	3	19	35	860	96.2062	6.69775	0.999221	4	5.57345	0.938836	4	4.9475	1.07579	4	2.46367	0.990723	4	13.1568	1.05776	4	5.17415	1.00651	4	15.7144
Q9VZU7	RE70722p OS=Drosophila melanogaster GN=Usp5 PE=1 SV=1 - [Q9VZU7_DROME]	25.51	18	18	27	827	92.0333	5.49072	1.05328	27	9.91654	1.13071	27	17.726	0.983155	27	14.6311	1.06508	27	22.0479	1.037	27	18.8563	1.0827	27	16.6937
Q9V9Q4	CG1416, isoform A OS=Drosophila melanogaster GN=CG1416 PE=1 SV=2 - [Q9V9Q4_DROME]	28.25	10	10	16	354	40.1291	6.56592	0.971183	16	7.54635	1.15407	16	13.7591	1.05279	16	12.6399	1.16612	16	13.4792	0.981441	16	16.0451	1.23446	16	13.8334
Q9W303	Chitinase-like protein Idgf4 OS=Drosophila melanogaster GN=Idgf4 PE=2 SV=1 - [IDGF4_DROME]	35.07	15	15	39	442	48.5741	7.82568	0.912849	39	14.5948	1.15005	39	20.8677	0.920889	39	17.8005	1.13887	39	23.7009	0.934596	39	19.7957	1.03281	39	23.2141
Q9VNA5	Proteasome subunit beta type-4 OS=Drosophila melanogaster GN=Prosbeta7 PE=2 SV=1 - [PSB4_DROME]	30.6	8	8	14	268	29.9667	6.58057	1.01654	14	14.4341	1.05047	14	16.2568	0.975265	14	19.9903	0.972623	14	15.0362	1.01719	14	13.0165	1.07417	14	19.3813
Q7JZZ3	RE03883p OS=Drosophila melanogaster GN=CG13321 PE=1 SV=1 - [Q7JZZ3_DROME]	26.92	5	5	11	286	30.8541	6.17627	0.788374	11	13.8088	0.952936	11	6.85839	0.835366	11	11.1071	1.14816	11	18.9369	0.929959	11	6.53498	0.974124	11	18.5107
Q9W125	NADH dehydrogenase [ubiquinone] 1 alpha subcomplex subunit 8 OS=Drosophila melanogaster GN=ND-19 PE=1 SV=1 - [Q9W125_DROME]	51.43	9	9	29	175	19.8326	6.87354	1.02483	29	11.8801	1.0122	29	18.6282	1.18664	29	22.8898	1.07232	29	23.4798	1.07689	29	15.7727	1.11556	29	18.3972
P46461	Vesicle-fusing ATPase 1 OS=Drosophila melanogaster GN=comt PE=2 SV=1 - [NSF1_DROME]	27.79	11	18	23	745	82.503	7.45947	0.97028	14	11.2884	0.957684	14	10.8848	0.956136	14	12.6044	0.96004	14	11.5706	0.98916	14	11.5255	0.983562	14	4.6612
Q9VD29	RE74312p OS=Drosophila melanogaster GN=Sar1 PE=1 SV=1 - [Q9VD29_DROME]	65.28	9	9	27	193	21.7973	6.93213	1.05906	27	14.1723	1.08974	27	18.7163	1.0904	27	24.1528	1.07277	27	12.7898	1.0345	27	12.1547	0.997532	27	15.4471
Q8MT58	RE11562p OS=Drosophila melanogaster GN=CG17337 PE=1 SV=1 - [Q8MT58_DROME]	42.47	19	19	56	478	53.1303	5.65576	1.08178	56	16.2737	1.05096	55	13.5046	1.08844	56	22.5775	1.02336	56	22.2685	1.03687	56	18.2114	1.03527	56	20.6625
M9MRJ4	Muscle-specific protein 300 kDa, isoform G OS=Drosophila melanogaster GN=Msp300 PE=1 SV=1 - [M9MRJ4_DROME]	3.66	4	22	26	13540	1506.84	4.62744	1.21	4	17.9666	0.903536	4	6.81287	0.973073	4	22.9059	0.760129	4	7.36931	0.922098	4	4.44315	0.895341	4	27.5906
A4V4U5	Sluggish A, isoform F OS=Drosophila melanogaster GN=slgA PE=1 SV=1 - [A4V4U5_DROME]	43.2	2	26	45	669	75.9037	8.90967	1.01878	5	17.8649	0.682321	5	10.2567	1.24295	5	5.76042	0.817603	5	4.14286	1.20103	5	12.1584	0.76825	5	8.48258
L0MLJ3	CG1674, isoform M OS=Drosophila melanogaster GN=CG1674 PE=1 SV=1 - [L0MLJ3_DROME]	29.06	2	18	34	843	93.2543	5.21143	1.01546	3	12.8594	0.917797	3	9.88891	1.04684	3	3.80471	0.918504	3	1.5732	1.06935	3	2.71904	0.944823	3	2.87001
O46067	CG2918, isoform A OS=Drosophila melanogaster GN=EG:25E8.1 PE=1 SV=1 - [O46067_DROME]	29.9	23	24	36	923	103.382	5.12256	1.00781	35	18.2391	1.0246	35	16.0462	0.909781	35	23.0861	0.935411	35	13.4542	0.960999	35	17.3685	1.01314	35	14.861
Q9I7D3	Caprin homolog OS=Drosophila melanogaster GN=Capr PE=1 SV=1 - [CAPR1_DROME]	18.52	15	15	31	961	103.528	6.50732	1.00204	31	17.5953	1.05368	31	16.3577	1.00898	31	21.3058	0.986616	31	14.7192	1.01547	31	9.74154	1.01687	31	14.5907
Q9I7P8	CG4365, isoform B OS=Drosophila melanogaster GN=tzn PE=1 SV=1 - [Q9I7P8_DROME]	39.11	8	8	23	271	30.3231	6.07471	1.00619	23	16.871	1.0692	23	14.7718	0.995953	23	16.4222	1.03085	23	22.9009	1.01942	23	24.1326	1.02114	23	28.3605
A0ZWQ4	Thiolester containing protein II, isoform E (Fragment) OS=Drosophila melanogaster GN=TepII PE=4 SV=1 - [A0ZWQ4_DROME]	14.41	1	16	36	1367	151.786	5.71924	1.03077	2	13.3315	0.87182	2	7.342	1.06079	2	5.70601	0.959782	2	7.66248	0.913193	2	14.8307	0.975835	2	13.2841
Q9VZL3	Sc2 OS=Drosophila melanogaster GN=Sc2 PE=1 SV=1 - [Q9VZL3_DROME]	18.54	7	7	18	302	34.163	9.61279	1.04473	18	10.81	0.977314	18	20.3144	0.98629	18	13.9436	0.842445	18	47.0133	1.03626	18	12.9896	1.06734	18	20.9039
Q9VYU9	CG9360 OS=Drosophila melanogaster GN=CG9360 PE=1 SV=1 - [Q9VYU9_DROME]	40.64	8	8	28	251	27.063	6.53662	1.08423	27	16.2737	0.89752	27	13.8574	1.14469	27	25.2137	0.884085	27	16.7766	1.32086	27	16.6001	0.879589	27	23.0023
Q9VEZ3	LP04448p OS=Drosophila melanogaster GN=msps PE=1 SV=3 - [Q9VEZ3_DROME]	17.38	2	27	34	2042	225.838	8.06006	1.00388	3	5.64222	1.09137	3	0.909018	1.10238	3	13.0263	1.03264	3	20.3964	1.0559	3	18.458	0.914164	3	0.671558
Q9VBR6	RE74917p OS=Drosophila melanogaster GN=tobi PE=2 SV=1 - [Q9VBR6_DROME]	17.96	12	12	32	657	74.5509	5.03369	1.03246	32	18.2961	0.944773	32	26.4105	1.09451	32	35.7017	0.935321	32	26.7948	0.9975	32	16.0525	0.896465	32	24.8834
Q95029	Cathepsin L OS=Drosophila melanogaster GN=Cp1 PE=2 SV=2 - [CATL_DROME]	35.58	12	12	22	371	41.5746	7.21045	0.960242	22	14.8842	1.24598	22	35.8852	0.889866	22	23.9283	1.12868	22	21.4523	0.933506	22	19.9149	1.20187	22	32.061
Q9VH72	CG9471, isoform A OS=Drosophila melanogaster GN=CG9471-RA PE=1 SV=1 - [Q9VH72_DROME]	32.84	5	5	15	204	22.699	7.48877	0.972484	15	12.2643	0.890384	15	19.9698	0.979997	15	14.5975	0.883308	15	27.6376	0.910145	15	34.0247	0.928302	15	22.6197
Q9VBP6	GH21316p OS=Drosophila melanogaster GN=Ssadh PE=1 SV=1 - [Q9VBP6_DROME]	39.1	16	16	26	509	54.9393	8.20654	0.942208	26	11.1422	0.988386	26	19.5982	0.939221	26	8.97661	1.0888	26	23.3538	0.945444	26	12.8869	1.03917	26	26.7956
Q9VN25	Eukaryotic translation initiation factor 3 subunit A OS=Drosophila melanogaster GN=eIF3-S10 PE=1 SV=1 - [EIF3A_DROME]	27.89	30	30	63	1140	133.798	9.01221	1.02187	63	15.7539	1.01478	63	18.5613	0.999505	63	20.6702	0.902247	63	29.013	0.980803	63	26.9696	0.931422	63	24.87
Q9VPX7	Adenylyl cyclase-associated protein OS=Drosophila melanogaster GN=capt PE=1 SV=2 - [Q9VPX7_DROME]	43.4	14	14	25	424	45.5762	7.06396	0.931115	25	17.8222	1.07954	25	21.4789	0.88133	25	18.8975	1.1321	25	20.9256	0.920288	25	19.3561	1.11348	25	21.5397
Q8SYA6	RH08058p OS=Drosophila melanogaster GN=CG7322 PE=2 SV=1 - [Q8SYA6_DROME]	40.08	9	9	15	242	25.6136	7.12256	1.03197	15	14.9408	0.897057	15	12.9607	0.955854	15	24.3119	0.951987	15	23.1934	1.00618	15	11.4679	0.924245	15	20.6346
Q9VHP0	ATP-dependent RNA helicase bel OS=Drosophila melanogaster GN=bel PE=1 SV=1 - [DDX3_DROME]	34.46	19	21	33	798	85.0293	7.53271	1.07364	25	12.3052	1.06948	24	13.2257	0.910443	25	19.7414	0.908416	25	17.9903	0.983752	25	17.2965	1.00829	25	20.49
A0A0B4K6U6	Squid, isoform E OS=Drosophila melanogaster GN=sqd PE=4 SV=1 - [A0A0B4K6U6_DROME]	23.38	5	5	20	308	33.0338	6.96143	1.01124	20	10.5847	0.995941	20	15.1465	1.01055	20	20.5351	1.08698	20	7.091	0.953327	20	10.987	1.06845	20	10.7044
P46415	Alcohol dehydrogenase class-3 OS=Drosophila melanogaster GN=Fdh PE=1 SV=3 - [ADHX_DROME]	30.08	9	9	30	379	40.3636	6.7124	0.856538	30	23.4049	1.04227	30	27.5185	1.02057	30	22.0265	1.02857	30	30.1735	1.01615	30	17.0915	1.04141	30	24.5857
Q9V3U6	26-29kD-proteinase OS=Drosophila melanogaster GN=26-29-p PE=1 SV=1 - [Q9V3U6_DROME]	22.4	12	12	35	549	62.0903	6.7417	0.983151	35	15.0308	1.18356	35	23.7484	0.97967	35	15.4239	1.06074	35	16.403	0.911736	35	19.1707	1.17064	35	24.7452
Q7K084	Odorant-binding protein 44a, isoform A OS=Drosophila melanogaster GN=Obp44a PE=1 SV=1 - [Q7K084_DROME]	55.94	9	9	27	143	15.8502	8.03076	1.2207	27	25.9456	1.04851	27	16.3531	1.1458	27	21.0996	1.09254	27	14.2074	1.17525	27	18.8144	0.923596	27	13.6128
O16043	Anon1A4 OS=Drosophila melanogaster GN=Df31 PE=1 SV=1 - [O16043_DROME]	50.82	11	11	33	183	18.812	4.27197	1.06627	33	17.9376	1.10107	33	25.4818	0.986549	33	28.6952	1.14838	33	21.927	1.00485	33	32.0066	1.11778	33	24.0096
Q02645	Protein hu-li tai shao OS=Drosophila melanogaster GN=hts PE=1 SV=2 - [HTS_DROME]	17.39	1	14	18	1156	127.86	6.39209	1.09504	1		0.937199	1		1.04441	1		0.964206	1		0.952767	1		1.05861	1
Q9VB05	ALG-2 interacting protein X OS=Drosophila melanogaster GN=ALiX PE=1 SV=1 - [Q9VB05_DROME]	17.11	11	11	18	836	92.4814	5.45264	0.980699	18	11.4811	1.06873	18	14.3019	1.00141	18	18.1425	0.962553	18	12.0928	1.02953	18	16.626	1.02921	18	13.5963
Q9I7K6	Protein NASP homolog OS=Drosophila melanogaster GN=CG8223 PE=1 SV=1 - [NASP_DROME]	31.3	9	9	15	492	51.8592	4.38623	1.02431	15	4.69811	1.12877	15	17.4222	0.900008	15	12.7122	1.17279	15	10.8516	0.971457	15	10.3516	1.09639	15	16.2842
Q9VZ23	GTP-binding nuclear protein Ran OS=Drosophila melanogaster GN=Ran PE=1 SV=1 - [RAN_DROME]	52.31	11	11	42	216	24.6927	7.81104	1.04805	42	18.1761	1.16034	42	26.16	1.04451	42	17.441	1.08774	42	22.3656	1.00591	42	17.605	1.09514	42	26.7329
Q9V6U9	Probable trans-2-enoyl-CoA reductase, mitochondrial OS=Drosophila melanogaster GN=CG16935 PE=3 SV=2 - [MECR_DROME]	35.01	11	11	21	357	39.0864	9.11475	0.941617	21	12.9424	1.02857	21	17.3271	0.98308	21	18.6232	1.02802	21	21.9232	0.99107	21	16.3521	1.15312	21	15.2079
P17917	Proliferating cell nuclear antigen OS=Drosophila melanogaster GN=PCNA PE=1 SV=2 - [PCNA_DROME]	48.08	8	9	18	260	28.8111	4.80518	0.980778	16	10.9143	1.21889	16	20.5438	0.893958	16	17.3781	1.11611	16	12.6954	0.952637	16	11.7709	1.1645	16	15.7457
A4V0U4	Leukotriene A(4) hydrolase OS=Drosophila melanogaster GN=CG10602 PE=1 SV=1 - [A4V0U4_DROME]	37.03	17	17	32	613	68.4462	5.50342	1.0131	32	11.6382	0.969126	32	22.6706	0.989627	32	17.6421	0.939761	32	23.5007	1.02688	32	13.2428	1.00626	32	15.9114
C9QP57	Mitochondrial import inner membrane translocase subunit TIM44 OS=Drosophila melanogaster GN=CG11779-RB PE=2 SV=1 - [C9QP57_DROME]	37.38	14	14	22	428	48.9428	6.48096	1.02508	22	17.2085	0.896729	22	23.5808	1.07342	22	13.622	1.01683	22	13.3279	1.0274	22	12.3524	0.970915	22	26.3593
Q9W335	LD26546p OS=Drosophila melanogaster GN=l(1)G0320 PE=1 SV=1 - [Q9W335_DROME]	15.56	3	3	9	302	33.0097	4.84326	1.22465	9	23.3991	0.961956	9	32.1723	0.951879	9	27.476	1.04339	9	24.6163	0.994173	9	41.0433	0.877513	9	24.5583
P36241	60S ribosomal protein L19 OS=Drosophila melanogaster GN=RpL19 PE=1 SV=2 - [RL19_DROME]	38.92	11	11	30	203	23.9834	11.0044	1.03895	30	10.9715	1.08598	30	16.0418	1.02845	30	14.7386	1.00735	30	18.0062	0.968438	30	14.0854	1.09987	30	16.1679
Q9U5W6	Microtubule associated protein OS=Drosophila melanogaster GN=msps PE=4 SV=1 - [Q9U5W6_DROME]	15.76	1	26	32	2050	226.791	8.1626	1.29264	1		1.42383	1		1.29647	1		1.28959	1		0.859833	1		1.59445	1
Q9VHS2	Cytochrome c oxidase subunit 7A, mitochondrial OS=Drosophila melanogaster GN=COX7A PE=1 SV=1 - [COX7A_DROME]	57.3	6	6	28	89	9.89539	10.0522	1.17743	28	17.6481	0.882946	28	23.5871	1.2924	28	14.5984	0.862479	28	19.042	1.25206	28	25.9451	0.880855	28	13.415
Q8MQY1	SD01848p (Fragment) OS=Drosophila melanogaster GN=CPT2 PE=2 SV=1 - [Q8MQY1_DROME]	29.6	1	18	36	696	78.6498	8.6167	0.946352	2	6.35431	1.02462	2	14.6119	0.936638	2	11.1034	1.05369	2	14.052	0.903002	2	22.8892	0.9825	2	16.1622
H1UUD2	Ferritin OS=Drosophila melanogaster GN=Fer1HCH PE=1 SV=1 - [H1UUD2_DROME]	34.91	4	4	17	169	19.2297	6.11279	1.02296	17	10.6592	1.34605	17	7.64644	1.02788	17	8.92143	1.08421	17	11.4367	0.917684	17	17.8714	1.01812	17	5.5036
B7FNR3	RH27614p OS=Drosophila melanogaster GN=chp-RA PE=2 SV=1 - [B7FNR3_DROME]	16.84	18	18	25	1241	143.355	6.81494	0.976678	25	14.1581	0.896856	25	11.3006	1.02752	25	17.7961	0.901413	25	14.0727	1.09158	25	11.331	0.938703	25	14.8735
Q9VQF7	Bacchus, isoform A OS=Drosophila melanogaster GN=Bacc PE=1 SV=1 - [Q9VQF7_DROME]	30.26	3	3	11	152	15.4508	4.04346	1.0728	11	18.1888	1.16593	11	12.4707	1.10625	11	14.6914	1.17907	11	14.8566	0.95728	11	15.5401	1.1002	11	14.8011
Q9U915	Adenylate kinase OS=Drosophila melanogaster GN=Adk2 PE=1 SV=1 - [KAD2_DROME]	55.42	13	13	30	240	26.5259	7.88428	1.0159	30	16.2269	1.04819	30	17.6199	1.0493	30	18.7735	1.10501	30	16.0379	0.960368	30	23.4658	1.02134	30	17.4223
Q8IN25	LP07754p OS=Drosophila melanogaster GN=CG31198 PE=1 SV=1 - [Q8IN25_DROME]	18.72	13	13	24	940	106.667	5.43994	1.16186	24	16.0658	0.865394	24	16.1952	1.21638	24	23.3192	0.89649	24	18.5021	1.286	24	16.2601	0.964032	24	18.1235
Q9VA91	40S ribosomal protein S7 OS=Drosophila melanogaster GN=RpS7 PE=1 SV=1 - [RS7_DROME]	63.4	14	14	49	194	22.1563	9.80322	1.07198	49	12.7457	1.03061	49	21.0308	1.02398	49	15.8872	1.00597	49	15.214	0.997904	49	16.7542	1.0127	49	15.3992
P82147	Protein lethal(2)essential for life OS=Drosophila melanogaster GN=l(2)efl PE=1 SV=1 - [L2EFL_DROME]	68.45	13	13	27	187	21.2958	6.21436	0.801861	27	20.2559	0.899709	27	19.2269	0.931287	27	20.8092	1.07323	27	20.0271	0.858913	27	19.8158	1.00564	27	26.2462
Q7KVX5	VAMP-associated protein of 33kDa ortholog A, isoform A OS=Drosophila melanogaster GN=Vap-33A PE=1 SV=1 - [Q7KVX5_DROME]	32.34	6	6	22	235	26.7543	8.38232	1.01136	22	10.0019	1.07056	22	19.9353	1.01927	22	14.1286	1.06322	22	20.3762	0.970007	22	12.7559	1.02404	22	19.1599
E3CTS3	Aldehyde dehydrogenase OS=Drosophila melanogaster GN=Aldh-III-RI PE=2 SV=1 - [E3CTS3_DROME]	28.02	13	13	23	496	55.5567	7.12256	1.00209	21	11.2538	1.05853	21	17.782	1.0527	21	18.3914	1.0403	21	17.863	1.01532	21	12.4737	1.08067	21	19.2456
Q9VNE9	60S ribosomal protein L13a OS=Drosophila melanogaster GN=RpL13A PE=1 SV=1 - [RL13A_DROME]	43.41	13	13	40	205	23.6322	11.0337	1.07835	40	16.4012	0.997224	40	24.5569	1.0704	40	21.3316	0.991086	40	27.7752	1.04064	40	18.642	1.0578	40	22.0022
Q8SX57	LD44221p OS=Drosophila melanogaster GN=CG11005 PE=1 SV=1 - [Q8SX57_DROME]	50.97	9	9	14	257	26.9161	7.09326	0.998034	14	10.9738	1.1628	14	11.3308	0.973241	14	10.8608	1.09628	14	14.324	1.05404	14	12.9324	1.11708	14	21.2718
Q9VMQ9	Clot protein OS=Drosophila melanogaster GN=cl PE=1 SV=1 - [Q9VMQ9_DROME]	57.14	9	9	23	126	14.6511	5.5415	1.11745	23	11.5959	1.04248	23	14.0692	1.016	23	15.1137	1.12538	23	15.2417	0.987944	23	17.221	1.02797	23	16.0442
Q9XZU1	Exportin-2 OS=Drosophila melanogaster GN=Cas PE=2 SV=2 - [XPO2_DROME]	22.67	19	19	38	975	110.098	5.8208	1.00191	38	15.9902	0.98714	38	23.6985	0.927296	38	22.0236	0.94066	38	30.1721	0.922127	38	18.0793	0.986993	38	18.8238
P53777	Muscle LIM protein 1 OS=Drosophila melanogaster GN=Mlp60A PE=2 SV=1 - [MLP1_DROME]	73.91	1	8	21	92	9.95159	8.23584	1.17263	3	2.45854	0.741435	3	6.42086	0.907774	3	15.7048	0.919374	3	20.2982	0.983103	3	1.16334	0.909411	3	3.08539
A0A0B4K7A5	Hu li tai shao, isoform Q OS=Drosophila melanogaster GN=hts PE=1 SV=1 - [A0A0B4K7A5_DROME]	27.47	1	14	18	739	81.5068	7.23975	0.914279	1		0.953015	1		0.680361	1		0.713119	1		0.923487	1		0.685064	1
Q7K1C0	GH23780p OS=Drosophila melanogaster GN=ND-15 PE=1 SV=1 - [Q7K1C0_DROME]	61.39	5	5	17	101	11.9898	7.72314	1.08816	17	7.39898	0.957042	17	15.1232	1.13753	17	7.41431	1.03795	17	18.8065	1.10207	17	15.0564	1.02261	17	12.211
Q7KLV9	26S proteasome non-ATPase regulatory subunit 11 OS=Drosophila melanogaster GN=Rpn6 PE=1 SV=1 - [PSD11_DROME]	40.52	16	16	28	422	47.2337	5.88428	0.992661	28	14.2284	1.07615	28	19.2162	0.997894	28	21.02	1.10773	28	18.3115	1.01151	28	12.723	1.16692	28	15.8066
E1JJ21	Tropomodulin, isoform H OS=Drosophila melanogaster GN=tmod PE=1 SV=1 - [E1JJ21_DROME]	40.32	1	13	23	372	41.8677	5.14795	0.945473	1		0.958867	1		1.2229	1		0.977534	1		0.838178	1		1.02803	1
Q6IDG5	RE70606p OS=Drosophila melanogaster PE=2 SV=1 - [Q6IDG5_DROME]	35.86	1	13	23	435	48.7949	4.79248	1.12832	1		0.824446	1		0.774264	1		0.822288	1		0.912208	1		0.716675	1
Q9V9W3	RE08669p OS=Drosophila melanogaster GN=RpL6 PE=1 SV=1 - [Q9V9W3_DROME]	33.59	13	13	38	262	29.7178	10.7114	1.11172	38	17.1294	1.01976	38	29.5742	1.05426	38	15.8219	1.01334	37	24.4088	1.02475	38	25.5428	1.0066	38	23.9781
Q9VSA9	CG7409 OS=Drosophila melanogaster GN=CG7409 PE=2 SV=1 - [Q9VSA9_DROME]	57.14	11	11	35	154	17.9552	8.92432	0.8919	35	16.7786	1.04061	35	22.7843	0.981308	35	12.4018	1.12888	35	20.1321	0.977549	35	22.2063	1.19544	35	20.4098
P41094	40S ribosomal protein S18 OS=Drosophila melanogaster GN=RpS18 PE=1 SV=1 - [RS18_DROME]	65.13	16	16	44	152	17.6006	10.4771	1.15652	44	15.252	1.11768	44	15.8974	1.14661	44	16.1345	1.02434	44	16.6468	1.03515	44	13.3575	1.0961	44	12.6994
Q9V3G7	26S proteasome non-ATPase regulatory subunit 6 OS=Drosophila melanogaster GN=Rpn7 PE=2 SV=1 - [PSMD6_DROME]	36.76	14	14	35	389	45.3525	6.48096	1.05893	35	12.1588	1.07621	35	17.5817	1.00283	35	24.0009	1.00164	35	16.5584	0.98681	35	11.5965	1.07736	35	18.7052
Q94529	Probable pseudouridine-5'-phosphatase OS=Drosophila melanogaster GN=Gs1l PE=2 SV=2 - [GS1_DROME]	34.2	4	7	20	231	25.7679	5.99854	0.904727	12	16.5865	0.82896	12	11.0483	0.974266	12	14.6505	0.880945	12	19.4158	0.944811	12	8.1738	0.817445	12	18.3464
Q9VK60	CG6180 OS=Drosophila melanogaster GN=CG6180 PE=1 SV=2 - [Q9VK60_DROME]	54.86	9	10	23	257	28.6877	8.82178	0.959467	22	14.4116	0.967302	22	20.2182	0.963122	22	21.9585	1.0129	22	14.3802	0.97202	22	16.3902	0.999139	22	20.2334
Q6IDF5	NADH dehydrogenase (Ubiquinone) B15 subunit OS=Drosophila melanogaster GN=ND-B15 PE=1 SV=1 - [Q6IDF5_DROME]	43.36	5	5	13	113	13.1258	9.81787	1.14226	13	10.7558	1.01732	13	26.6508	1.11217	13	21.197	1.00066	13	31.3321	1.03716	13	17.4916	0.921321	13	44.2428
Q9VZW7	CG2107 OS=Drosophila melanogaster GN=CPT2 PE=1 SV=1 - [Q9VZW7_DROME]	30.88	1	18	35	667	75.0599	8.35303	1.04508	1		1.13236	1		0.97309	1		1.4937	1		1.32219	1		1.47673	1
Q9W402	NADH dehydrogenase (Ubiquinone) B16.6 subunit, isoform A OS=Drosophila melanogaster GN=ND-B16.6 PE=1 SV=1 - [Q9W402_DROME]	46.1	6	6	28	154	17.7363	9.39307	1.02203	28	17.9252	0.937378	28	19.5903	1.11127	28	19.5404	0.937912	28	18.5134	1.04544	28	14.3649	0.990287	28	14.6618
Q8SY77	CG3566, isoform C OS=Drosophila melanogaster GN=CG3566 PE=1 SV=1 - [Q8SY77_DROME]	46.07	4	4	11	89	10.0262	6.80029	1.05123	11	9.69657	1.0575	11	18.0907	1.06455	11	25.122	1.09878	11	16.375	1.00424	11	16.1429	1.05025	11	14.5424
P26270	26S proteasome non-ATPase regulatory subunit 7 OS=Drosophila melanogaster GN=Rpn8 PE=1 SV=6 - [PSMD7_DROME]	42.6	10	10	18	338	38.0655	6.7124	0.982962	18	8.42082	1.12345	18	18.6557	0.975799	18	9.58145	1.02955	18	20.1751	0.960265	18	12.1389	0.99348	18	18.8688
Q9VKZ8	LP08774p OS=Drosophila melanogaster GN=Usp14 PE=1 SV=1 - [Q9VKZ8_DROME]	22.74	9	9	18	475	53.673	6.25244	0.99293	18	31.3039	1.1819	18	22.8786	0.970138	18	15.8953	1.07098	18	27.9606	0.984577	18	20.417	1.1058	18	26.9108
Q9VT55	Uncharacterized protein, isoform N OS=Drosophila melanogaster GN=CG43897 PE=1 SV=3 - [Q9VT55_DROME]	10.16	10	10	15	1339	149.384	6.84424	0.965087	15	11.3444	1.11092	15	15.8973	0.969076	15	18.8655	1.19685	15	16.2728	0.923784	15	16.3501	1.14682	15	13.498
Q9V7D2	V-type proton ATPase subunit D 1 OS=Drosophila melanogaster GN=Vha36-1 PE=2 SV=1 - [VATD1_DROME]	40.24	5	9	22	246	27.61	9.53955	1.15527	9	10.1252	0.974118	9	7.99832	1.18456	9	29.16	1.07965	9	8.85629	1.12632	9	11.6235	1.0287	9	4.94478
Q5U0Z2	LD30448p OS=Drosophila melanogaster GN=CG10576 PE=2 SV=2 - [Q5U0Z2_DROME]	41.43	16	16	30	391	42.7051	6.65381	1.03069	30	23.4003	1.0368	30	18.4647	0.959166	30	30.1634	0.937793	30	17.3981	0.972684	30	19.6685	0.982187	30	24.6916
Q7K7G0	Coat protein (Coatomer) delta, isoform B OS=Drosophila melanogaster GN=deltaCOP PE=1 SV=1 - [Q7K7G0_DROME]	25.8	11	11	22	531	57.7817	6.20166	1.0239	22	15.7144	1.02729	22	11.6248	0.972928	22	13.7514	0.951357	22	20.0842	0.986635	22	17.3996	1.01519	22	19.9643
P05990	CAD protein OS=Drosophila melanogaster GN=r PE=1 SV=3 - [PYR1_DROME]	10.61	21	21	30	2224	246.515	6.63916	1.0564	30	12.1581	1.04535	30	19.8605	0.954799	30	21.8346	0.959778	30	18.7747	0.993391	30	9.30151	0.893681	30	24.7315
Q6NP72	RE35907p OS=Drosophila melanogaster GN=CG13220 PE=1 SV=1 - [Q6NP72_DROME]	35.29	5	5	13	153	16.3748	9.43701	1.06171	13	10.614	0.994514	13	15.2849	1.29622	13	16.4107	1.06423	13	21.5011	1.21396	13	25.6703	1.05536	13	31.4767
Q8INH5	RE43108p OS=Drosophila melanogaster GN=CG32473-RB PE=1 SV=1 - [Q8INH5_DROME]	16.06	12	13	25	903	102.593	5.12256	1.0287	24	16.5401	1.11243	24	13.1244	1.01761	24	13.4826	1.10396	24	9.0916	1.02967	24	13.5988	1.11733	24	14.5457
Q23979	Myosin-IB OS=Drosophila melanogaster GN=Myo61F PE=1 SV=3 - [MY61F_DROME]	17.2	15	15	24	1035	118.915	9.0415	1.02599	24	14.6212	0.926821	24	18.4397	1.11705	24	13.2699	0.991898	24	15.5453	1.09613	24	15.508	0.990407	24	18.3319
Q9Y112	BcDNA.GH10614 OS=Drosophila melanogaster GN=BcDNA.GH10614 PE=1 SV=1 - [Q9Y112_DROME]	56.33	16	16	30	316	36.2894	7.07861	1.06514	30	13.7709	1.00995	30	18.3385	1.08568	30	16.8561	1.06559	30	16.3143	0.993877	30	17.3906	1.01823	30	28.4409
Q9VZQ3	Karst, isoform A OS=Drosophila melanogaster GN=kst PE=1 SV=1 - [Q9VZQ3_DROME]	11.72	22	37	44	4097	471.351	6.31592	0.959367	28	14.305	0.971393	28	16.5356	0.984367	28	16.2931	1.01868	28	20.4887	1.07453	28	13.6717	0.992514	28	13.1356
X2J9A5	Uncharacterized protein, isoform B OS=Drosophila melanogaster GN=CG31673 PE=1 SV=1 - [X2J9A5_DROME]	32	7	7	15	325	35.5804	7.95752	0.951323	15	16.3275	1.04832	15	10.0282	0.975914	15	13.5986	1.09532	15	10.0404	1.03595	15	9.61437	1.04867	15	17.6031
A0ANY9	CG10206 protein OS=Drosophila melanogaster GN=CG10206 PE=4 SV=1 - [A0ANY9_DROME]	31.76	12	12	18	510	57.033	8.48486	1.09898	18	9.24023	0.934255	18	7.33884	1.10047	18	19.8701	0.982634	18	11.4508	1.07422	18	13.536	0.967828	18	15.9561
Q24400	Muscle LIM protein Mlp84B OS=Drosophila melanogaster GN=Mlp84B PE=1 SV=1 - [MLP2_DROME]	35.35	14	15	32	495	53.4901	8.27979	1.00215	24	16.5676	0.942888	24	19.7312	1.03051	24	21.3052	1.04625	24	16.1205	0.997888	24	10.6103	0.984477	24	16.149
P33438	Glutactin OS=Drosophila melanogaster GN=Glt PE=1 SV=2 - [GLT_DROME]	27	23	23	33	1026	118.678	4.76709	1.00268	33	10.4897	0.89962	33	15.5853	1.01342	33	21.9063	1.038	33	21.7878	1.03174	33	15.7648	0.890397	33	20.465
O16797	60S ribosomal protein L3 OS=Drosophila melanogaster GN=RpL3 PE=1 SV=3 - [RL3_DROME]	44.95	17	17	49	416	46.8861	10.2427	1.0707	49	17.0168	1.06397	49	19.7203	1.05864	49	19.2161	1.0081	49	15.0842	0.996761	49	15.901	1.02161	49	20.4218
C8VUZ1	RE12912p OS=Drosophila melanogaster GN=Psa-RA PE=2 SV=1 - [C8VUZ1_DROME]	25.4	21	21	29	866	99.25	5.30029	1.01926	29	14.7717	1.04992	29	22.4427	0.982851	29	22.1428	1.04047	29	22.6385	1.02596	29	13.3579	0.970602	29	19.9746
P55935	40S ribosomal protein S9 OS=Drosophila melanogaster GN=RpS9 PE=1 SV=2 - [RS9_DROME]	55.9	18	18	63	195	22.6096	10.6089	1.09963	63	12.7695	1.06678	63	17.703	1.05768	63	17.5017	0.980496	63	23.0356	1.07498	63	19.0503	1.03965	63	20.9212
M9NFC0	Wings up A, isoform I OS=Drosophila melanogaster GN=wupA PE=1 SV=1 - [M9NFC0_DROME]	55.28	3	16	37	199	23.3908	9.90576	1.04233	9	9.22035	0.947846	9	11.7282	1.13629	9	18.1363	1.13696	9	8.10764	1.13281	9	10.7665	1.02187	9	12.5191
Q9VGA0	Glutathione S transferase D9, isoform A OS=Drosophila melanogaster GN=GstD9 PE=1 SV=1 - [Q9VGA0_DROME]	29.36	5	6	19	218	25.4449	5.33838	0.914195	18	24.0865	1.0667	18	16.0563	0.944462	18	16.3363	1.33451	17	18.1592	1.0814	18	21.3253	0.989554	18	38.3555
Q9U9Q4	Eukaryotic translation initiation factor 3 subunit H OS=Drosophila melanogaster GN=eIF-3p40 PE=1 SV=2 - [EIF3H_DROME]	35.8	9	9	18	338	38.3832	6.1001	1.02992	18	14.232	0.976228	18	11.1054	1.0464	18	12.7235	0.970343	18	14.4265	1.08596	18	12.5269	0.95238	18	12.4872
A1ZBB4	Uncharacterized protein, isoform B OS=Drosophila melanogaster GN=CG30122 PE=1 SV=1 - [A1ZBB4_DROME]	11.33	2	10	15	1271	140.41	5.0083	1.06186	3	21.4295	1.04602	3	13.3992	0.943281	3	17.5758	0.960556	3	33.4039	1.02934	3	4.99287	1.0017	3	24.1469
P91926	AP-2 complex subunit alpha OS=Drosophila melanogaster GN=AP-2alpha PE=1 SV=1 - [AP2A_DROME]	13.83	12	12	23	940	105.553	7.18115	1.05095	23	12.5612	0.959596	23	12.9158	0.99869	23	27.5585	0.908267	23	22.9358	1.06059	23	11.9875	0.932825	23	20.74
Q9VKM3	ATP synthase, isoform A OS=Drosophila melanogaster GN=ATPsynG PE=1 SV=1 - [Q9VKM3_DROME]	30.3	3	3	21	99	10.8649	9.75928	0.897439	21	11.7799	0.889265	21	15.3605	1.05006	21	20.9544	0.930443	21	21.1857	0.983406	21	14.4237	1.00694	21	32.9694
Q9VAJ9	CG1907 OS=Drosophila melanogaster GN=CG1907 PE=1 SV=1 - [Q9VAJ9_DROME]	25.55	8	8	15	317	34.5969	9.78857	0.966911	15	12.012	1.02	15	8.082	1.08181	15	10.4562	1.11632	15	12.8085	1.04646	15	8.84577	0.979783	14	13.6356
Q7KUT2	Lon protease homolog, mitochondrial OS=Drosophila melanogaster GN=Lon PE=1 SV=1 - [LONM_DROME]	14.16	12	12	22	1024	114.96	7.59131	1.07026	22	11.5291	1.02313	22	20.518	1.089	22	23.3602	0.938478	22	20.183	1.00283	22	12.0471	0.891555	22	25.9347
Q7K3Z3	GH01724p OS=Drosophila melanogaster GN=p47 PE=1 SV=1 - [Q7K3Z3_DROME]	34.64	10	10	16	407	43.3535	5.61768	0.974558	16	18.8494	1.08718	16	17.5792	0.861419	16	11.9463	1.13583	16	15.7781	0.993363	16	26.2383	1.13935	16	14.9271
Q7K0E6	Aspartyl-tRNA synthetase, isoform A OS=Drosophila melanogaster GN=AspRS PE=1 SV=1 - [Q7K0E6_DROME]	30.51	10	10	21	531	59.0222	6.81494	1.0516	21	8.55108	1.08378	21	17.7963	1.05742	21	14.6094	1.10537	21	22.1556	1.08362	21	12.6518	1.12674	21	14.8392
A0A0B4LGS0	Amylase proximal, isoform B OS=Drosophila melanogaster GN=Amy-p PE=3 SV=1 - [A0A0B4LGS0_DROME]	23.68	10	10	16	494	53.7868	5.79541	0.798868	16	12.9263	1.10327	16	17.6673	0.933543	16	14.4501	0.908033	16	16.2923	0.799225	16	21.2307	1.15775	16	11.6449
Q0E993	Valyl-tRNA synthetase, isoform A OS=Drosophila melanogaster GN=ValRS PE=1 SV=1 - [Q0E993_DROME]	14.11	14	14	20	1049	118.179	6.65381	1.07668	20	7.7173	1.10849	20	8.52414	1.07904	20	9.01879	1.03102	20	14.1002	1.01488	20	18.9916	1.10619	20	10.0288
A1Z992	1,4-Alpha-Glucan branching enzyme OS=Drosophila melanogaster GN=AGBE PE=1 SV=1 - [A1Z992_DROME]	38.25	25	25	51	685	79.0596	6.25244	1.03422	51	13.7654	0.988332	51	14.1672	1.08644	51	12.7401	1.00994	51	14.6074	1.0535	51	13.1108	1.04897	51	15.941
A4V4F2	Flotillin 2, isoform F OS=Drosophila melanogaster GN=Flo2 PE=1 SV=1 - [A4V4F2_DROME]	49.41	19	19	24	425	46.5733	5.89697	0.903	24	7.08893	0.998884	24	12.4212	0.886223	24	14.4883	1.04723	24	19.8412	0.883979	24	12.8351	1.10387	24	15.0104
Q9W1F7	CG2970, isoform A OS=Drosophila melanogaster GN=CG2970 PE=1 SV=2 - [Q9W1F7_DROME]	16.39	6	6	10	366	40.5061	8.83643	0.920236	10	19.0691	1.00928	10	11.7084	0.901223	10	14.1221	1.0296	10	8.51482	0.88619	10	31.7657	1.09991	10	11.0434
P25161	Probable 26S proteasome non-ATPase regulatory subunit 3 OS=Drosophila melanogaster GN=Rpn3 PE=2 SV=1 - [PSMD3_DROME]	29.35	14	14	26	494	55.9696	8.99756	0.949791	26	10.7061	1.06151	26	16.9029	0.91149	26	8.90894	1.04019	26	5.41841	0.967039	26	10.4877	1.04732	26	17.3941
C0MJ37	CG6554-PA OS=Drosophila melanogaster GN=CG6554 PE=3 SV=1 - [C0MJ37_DROME]	30.32	8	8	10	376	42.7539	5.09717	1.02268	10	16.3715	1.01407	10	14.8935	0.9092	10	15.7382	0.916575	10	27.3416	0.916217	10	14.5242	0.965787	10	7.09773
P40304	Proteasome subunit beta type-1 OS=Drosophila melanogaster GN=Prosbeta6 PE=2 SV=2 - [PSB1_DROME]	38.72	6	6	16	235	25.826	6.53662	0.932357	16	17.2357	0.985353	16	19.993	0.81526	16	22.4288	1.05391	16	20.498	0.8602	16	13.6423	0.89691	16	30.1394
Q9VG23	GH22994p OS=Drosophila melanogaster GN=CG10126 PE=1 SV=2 - [Q9VG23_DROME]	45.58	8	8	18	215	24.3788	4.61475	0.789274	18	19.9443	1.09816	18	10.7811	0.889926	18	21.96	1.16475	18	16.8944	0.876621	18	20.4302	1.07542	18	16.4697
P28668	Bifunctional glutamate/proline--tRNA ligase OS=Drosophila melanogaster GN=Aats-glupro PE=1 SV=2 - [SYEP_DROME]	22.4	32	32	47	1714	189.293	8.63135	0.988784	45	10.9371	1.06279	45	17.036	0.955824	45	14.0573	1.03854	45	14.7303	0.920886	45	18.3692	1.04762	44	20.4704
Q9VRD4	CG1532, isoform A OS=Drosophila melanogaster GN=CG1532 PE=1 SV=1 - [Q9VRD4_DROME]	41.32	9	9	15	288	31.6228	5.38916	1.04516	15	22.2694	1.01945	15	25.4517	1.09776	15	18.2382	1.02849	15	18.5577	1.08261	15	16.797	1.03238	15	23.6921
A0A0B4LFW5	Glycogenin, isoform E OS=Drosophila melanogaster GN=Glycogenin PE=1 SV=1 - [A0A0B4LFW5_DROME]	15.02	8	8	22	699	78.014	6.02393	0.939039	22	25.2733	0.960956	22	30.7158	1.04667	22	18.1818	1.07453	22	20.1651	1.0022	22	18.2027	1.02351	22	27.2361
E1JJ68	Rm62, isoform H OS=Drosophila melanogaster GN=Rm62 PE=1 SV=1 - [E1JJ68_DROME]	27.13	10	12	27	575	62.4355	9.56885	1.03368	21	15.9024	0.941991	21	16.5623	1.02251	21	17.9403	0.971918	21	9.32339	1.07108	21	11.5257	0.918613	21	23.6145
A0A126GUQ4	Carnitine O-Acetyl-Transferase, isoform E OS=Drosophila melanogaster GN=CRAT PE=4 SV=1 - [A0A126GUQ4_DROME]	28.06	14	14	21	638	71.9707	8.49951	1.02658	21	6.89523	1.06861	21	13.8549	1.0667	21	11.1619	1.03871	21	17.4839	1.00137	21	12.3711	1.04728	21	22.8419
P29746	Protein bangles and beads OS=Drosophila melanogaster GN=bnb PE=1 SV=1 - [BNB_DROME]	47.29	15	15	27	442	45.7884	4.62744	1.01121	27	19.6857	1.04506	27	25.2123	0.877835	27	30.3189	1.1403	27	22.5784	0.830223	27	17.7844	1.0154	27	23.2218
Q9W4X7	Eukaryotic translation initiation factor 3 subunit G-A OS=Drosophila melanogaster GN=eIF3ga PE=1 SV=1 - [EI3GA_DROME]	22.68	5	5	10	269	29.9271	8.79248	1.0811	10	10.0176	1.04293	10	18.437	1.0089	10	17.8379	0.931172	10	11.8056	1.00587	10	7.61051	1.03348	10	20.5421
P07183	Chorion protein S38 OS=Drosophila melanogaster GN=Cp38 PE=2 SV=1 - [CH38_DROME]	25.49	6	6	39	306	30.4291	9.12939	0.964751	39	12.3114	1.44146	39	20.6843	0.934084	39	15.6155	1.21168	39	16.0277	0.92011	39	12.4674	1.27136	39	22.0476
Q59E09	Acetyl-coenzyme A synthetase OS=Drosophila melanogaster GN=AcCoAS PE=1 SV=2 - [Q59E09_DROME]	35.07	18	18	31	670	75.8965	5.70654	1.06005	31	18.5903	0.862863	31	22.7026	1.0357	31	21.415	0.976264	31	17.7718	0.999508	31	10.3733	0.975107	31	18.6776
E1JJA5	Shibire, isoform M OS=Drosophila melanogaster GN=shi PE=1 SV=1 - [E1JJA5_DROME]	29.43	23	23	31	836	93.6716	8.104	0.950475	31	8.29592	0.970897	31	13.7499	0.989988	31	16.4108	1.00377	31	16.8845	1.04138	31	14.431	0.975098	31	25.6967
P45889	Actin-related protein 1 OS=Drosophila melanogaster GN=Arp1 PE=2 SV=2 - [ACTZ_DROME]	29.79	9	9	19	376	42.692	7.29834	1.04307	17	14.4944	1.00671	17	15.8714	0.958561	17	15.6983	1.04665	17	11.9532	1.08038	17	10.3346	1.01307	17	12.5714
A1Z8Z9	CG8834 OS=Drosophila melanogaster GN=CG8834 PE=1 SV=1 - [A1Z8Z9_DROME]	12.52	7	7	17	535	58.9221	7.44482	1.1808	17	19.795	0.762425	17	15.5975	1.30814	17	22.4028	0.828253	17	17.1416	1.24345	17	17.8641	0.938324	17	22.3741
Q7K8X7	Glutathione S transferase E9 OS=Drosophila melanogaster GN=GstE9 PE=1 SV=1 - [Q7K8X7_DROME]	26.7	5	5	17	221	24.8659	7.79639	1.02188	17	18.1945	0.996619	17	23.0816	1.02738	17	22.6305	1.0258	17	20.4808	1.17887	17	20.9814	1.01331	17	24.3968
Q9VV60	Tyrosine--tRNA ligase OS=Drosophila melanogaster GN=TyrRS PE=1 SV=1 - [Q9VV60_DROME]	37.71	18	19	30	525	58.1225	6.87354	1.13312	27	9.82818	1.04623	27	13.898	1.03973	26	12.8251	0.985353	27	11.5102	1.057	27	13.7181	1.0639	27	13.1324
Q9VKQ2	Uncharacterized protein, isoform A OS=Drosophila melanogaster GN=CG17127 PE=1 SV=1 - [Q9VKQ2_DROME]	45.92	3	3	7	98	10.7556	4.58936	0.877996	7	21.448	0.900846	7	37.8908	0.77871	7	16.0321	1.09627	7	22.9134	0.73161	7	30.8239	1.0097	7	20.6429
Q7K2G1	Proteasomal ubiquitin receptor ADRM1 homolog OS=Drosophila melanogaster GN=Rpn13 PE=1 SV=1 - [ADRM1_DROME]	48.33	12	12	22	389	41.9864	5.64307	0.986742	22	12.2452	1.07039	22	18.7553	0.927932	22	19.2292	0.992769	22	20.2774	0.955836	22	13.5205	0.992023	22	23.3894
Q9VSN2	HL08110p OS=Drosophila melanogaster GN=Zasp66 PE=1 SV=1 - [Q9VSN2_DROME]	58.58	1	13	43	239	27.1466	9.17334	0.828984	2	5.22353	0.904345	2	14.2438	0.714295	2	26.5514	1.13996	2	35.062	0.83226	2	8.94729	0.911612	2	37.7243
Q8MKK5	GH09271p OS=Drosophila melanogaster GN=kcc PE=1 SV=1 - [Q8MKK5_DROME]	13.04	13	13	21	1028	113.991	7.10791	0.999043	21	19.4335	0.905678	21	13.7426	1.08224	21	13.8874	0.950753	21	18.6138	1.06157	21	14.9922	0.893884	21	11.7418
M9PCJ8	Dumpy, isoform X OS=Drosophila melanogaster GN=dpy PE=4 SV=1 - [M9PCJ8_DROME]	1.7	18	18	20	14825	1575.26	5.0083	0.895496	20	13.7867	0.942394	20	17.0625	0.90003	20	17.2163	0.967293	20	24.2532	0.926272	20	9.4988	0.929322	19	18.7092
Q9VSP9	CG5804 OS=Drosophila melanogaster GN=CG5804 PE=1 SV=1 - [Q9VSP9_DROME]	64.63	5	5	16	82	9.27367	5.14795	1.28544	16	17.2157	0.923738	16	27.2107	1.28193	16	27.2317	0.99147	16	26.0645	1.188	16	22.5022	0.973513	16	25.8174
O77062	Amino acid transporter OS=Drosophila melanogaster GN=Eaat1 PE=1 SV=1 - [O77062_DROME]	15.03	5	5	11	479	52.3253	6.43018	0.926543	11	15.3272	0.909395	11	19.2522	0.966286	11	23.963	0.972029	11	15.2134	1.05885	11	14.6895	0.963351	11	21.6973
P20478	Glutamine synthetase 2 cytoplasmic OS=Drosophila melanogaster GN=Gs2 PE=2 SV=3 - [GLNA2_DROME]	30.89	12	12	29	369	41.2781	5.63037	0.986833	29	17.413	1.00958	29	18.996	1.07426	29	20.7864	1.14839	29	27.8941	1.01922	29	14.1393	1.09665	29	21.0196
Q9VAM6	CDGSH iron-sulfur domain-containing protein 2 homolog OS=Drosophila melanogaster GN=Cisd2 PE=2 SV=1 - [CISD2_DROME]	18.8	2	2	10	133	14.6234	8.45557	0.917314	10	3.96457	1.0833	10	5.44174	1.10702	10	11.0723	1.21153	10	20.8272	0.95796	10	10.0425	1.13751	10	4.25005
Q9V434	Asparaginyl-tRNA synthetase, isoform A OS=Drosophila melanogaster GN=AsnRS PE=1 SV=1 - [Q9V434_DROME]	27.96	14	14	19	558	63.8913	5.96045	1.03542	19	12.4655	0.993268	19	16.963	1.01616	19	12.7825	0.978418	19	12.7193	0.934674	19	21.6743	0.947994	19	14.0375
P04359	60S ribosomal protein L32 OS=Drosophila melanogaster GN=RpL32 PE=1 SV=3 - [RL32_DROME]	38.81	5	5	24	134	16.0098	11.3999	1.20146	24	12.0478	1.04147	24	13.0421	1.10463	24	17.5338	0.995712	24	10.4256	1.08763	24	13.2944	1.03163	24	19.0034
P10676	Neither inactivation nor afterpotential protein C OS=Drosophila melanogaster GN=ninaC PE=1 SV=2 - [NINAC_DROME]	20.59	1	28	34	1501	174.189	7.66455	1.15711	1		0.993538	1		1.22471	1		1.07926	1		1.24353	1		0.931311	1
M9PCU0	FI21215p1 OS=Drosophila melanogaster GN=ninaC PE=2 SV=1 - [M9PCU0_DROME]	26.52	1	28	34	1135	131.751	6.34131	0.749381	1		0.87636	1		0.721754	1		0.835664	1		0.847459	1		0.938245	1
A0A126GUS7	Fmr1, isoform J OS=Drosophila melanogaster GN=Fmr1 PE=4 SV=1 - [A0A126GUS7_DROME]	24.67	13	13	24	681	75.7726	8.29443	1.01654	24	12.8322	1.09388	24	18.5128	0.86414	24	15.677	1.00525	24	16.0796	0.958166	24	16.8826	1.04952	24	19.9453
Q94919	PAST-1 OS=Drosophila melanogaster GN=Past1 PE=2 SV=1 - [Q94919_DROME]	31.05	1	13	30	496	55.5098	5.63037	0.940186	2	7.04416	1.02979	2	2.3626	0.955676	2	0.0718974	1.28744	2	4.26984	1.02136	2	4.68132	0.913704	2	4.8356
Q9VVA6	Nuclear migration protein NudC OS=Drosophila melanogaster GN=nudC PE=1 SV=2 - [Q9VVA6_DROME]	25.9	7	7	18	332	37.7684	5.64307	0.971605	18	11.5222	1.00818	18	20.223	0.898037	18	23.329	0.982113	18	21.9127	0.87965	18	20.5382	1.07551	18	21.8162
M9PFW8	Uncharacterized protein, isoform B OS=Drosophila melanogaster GN=CG32165 PE=4 SV=1 - [M9PFW8_DROME]	16.05	14	14	22	1059	118.783	4.80518	1.09011	22	17.4885	0.912264	22	25.1209	1.01212	22	13.5976	0.954593	22	16.5996	1.00644	22	17.4163	0.8918	22	24.4984
Q95U46	GH07925p OS=Drosophila melanogaster GN=CG3902 PE=2 SV=1 - [Q95U46_DROME]	36.71	12	13	37	414	45.351	6.7124	0.947934	36	10.1032	1.06309	36	14.2994	0.907424	36	20.7178	1.11248	36	16.5165	0.8647	36	19.3869	1.05224	36	19.727
Q0E940	Eukaryotic translation initiation factor 3 subunit B OS=Drosophila melanogaster GN=eIF3-S9 PE=1 SV=1 - [EIF3B_DROME]	20.58	11	11	23	690	80.3908	6.27783	1.11673	22	19.1473	1.15817	23	12.6476	1.03794	23	23.6448	1.07055	23	20.2727	1.1075	23	9.43129	1.09564	23	16.6645
A0A0A0RZ60	Cytochrome c oxidase subunit 2 OS=Drosophila melanogaster GN=COX2 PE=3 SV=1 - [A0A0A0RZ60_DROME]	23.25	4	4	15	228	26.1854	5.09717	1.05119	15	15.7894	0.789609	15	27.2755	0.950847	15	35.3772	0.780733	15	32.5924	1.27278	15	33.2686	0.763973	14	51.3856
A0AQH0	Proteasome subunit beta type OS=Drosophila melanogaster GN=Prosbeta1 PE=1 SV=1 - [A0AQH0_DROME]	25	4	4	9	224	24.2488	5.24951	0.944677	9	10.097	0.933644	9	7.99707	0.853538	9	19.9503	0.875001	9	14.4984	0.92282	9	8.75235	0.996733	9	10.3547
Q8SXR1	Neural lazarillo, isoform A OS=Drosophila melanogaster GN=NLaz PE=1 SV=1 - [Q8SXR1_DROME]	25.89	6	6	14	224	24.3182	5.05908	0.958527	14	11.71	0.947139	14	20.2526	0.953142	14	25.8988	0.963102	14	18.296	1.05018	14	5.61199	0.962141	14	29.8378
Q9VSU6	Dihydropteridine reductase OS=Drosophila melanogaster GN=Dhpr PE=1 SV=1 - [Q9VSU6_DROME]	46.81	9	9	15	235	24.5127	6.34131	1.01756	15	18.57	1.11527	15	16.978	1.01257	15	17.7809	1.07849	15	15.4578	0.952484	15	10.0276	1.09577	15	17.2064
G4LU71	IP13560p1 (Fragment) OS=Drosophila melanogaster GN=CG30360-RC PE=2 SV=1 - [G4LU71_DROME]	15.08	7	9	16	597	67.3712	4.99561	0.95851	13	14.9593	0.842288	13	22.7018	0.944608	13	15.9192	0.844215	13	18.2689	1.11887	13	17.0544	0.909488	13	15.9085
P29327	40S ribosomal protein S6 OS=Drosophila melanogaster GN=RpS6 PE=1 SV=1 - [RS6_DROME]	35.08	10	10	36	248	28.3899	10.7407	1.08635	36	13.9149	1.01622	36	15.6069	1.04453	36	25.9824	0.966831	36	21.4448	1.00969	36	13.1775	1.03377	36	29.8398
Q9VCI3	Lipid storage droplets surface-binding protein 1 OS=Drosophila melanogaster GN=Lsd-1 PE=2 SV=2 - [LSD1_DROME]	31.09	12	12	30	431	48.8025	9.15869	1.08701	30	25.2268	0.913225	30	31.4219	1.15373	30	29.5927	1.01987	30	29.0492	1.0836	30	21.2683	0.904272	30	28.0928
Q6NN12	HL05792p (Fragment) OS=Drosophila melanogaster GN=CG18279 PE=2 SV=1 - [Q6NN12_DROME]	30.6	4	4	9	232	25.2186	10.3306	0.842302	9	11.6158	1.10824	9	18.1835	0.802651	9	25.5008	0.969079	9	25.2867	0.872501	9	18.6103	1.06925	9	30.2268
A0ANV7	CG12276 protein OS=Drosophila melanogaster GN=CG12276 PE=4 SV=1 - [A0ANV7_DROME]	36.8	11	11	21	337	37.6937	5.35107	1.09614	21	11.1693	1.15277	21	15.2836	0.980698	21	18.5277	1.06219	21	18.6271	0.999988	21	10.4629	1.09382	21	13.1499
Q9VF53	Aldehyde oxidase 1 OS=Drosophila melanogaster GN=AOX1 PE=1 SV=1 - [Q9VF53_DROME]	14.69	12	12	18	1273	139.036	6.66846	1.03591	18	14.0908	0.99586	18	11.6735	1.06711	18	13.9962	1.05439	18	24.9466	0.989603	18	14.6522	1.07769	18	10.7398
Q27415	Nucleoplasmin-like protein OS=Drosophila melanogaster GN=Nlp PE=1 SV=1 - [NLP_DROME]	34.87	5	5	16	152	16.9854	4.61475	1.05655	16	14.9784	1.12457	16	20.1614	0.998188	16	16.9919	1.0774	16	15.9078	0.970197	16	12.4076	1.06708	16	23.872
P54351	Vesicle-fusing ATPase 2 OS=Drosophila melanogaster GN=Nsf2 PE=2 SV=2 - [NSF2_DROME]	22.21	8	15	17	752	83.3817	6.7417	1.06102	8	6.01227	1.1779	8	16.3072	0.958453	8	9.22489	1.08746	8	16.6887	1.04584	8	11.2079	1.10298	8	4.04785
P61209	ADP-ribosylation factor 1 OS=Drosophila melanogaster GN=Arf79F PE=2 SV=2 - [ARF1_DROME]	39.01	5	7	24	182	20.6747	6.58057	1.02719	19	24.3124	1.16654	19	19.7042	1.06234	19	14.6845	0.954163	19	15.5549	1.05786	19	22.5082	1.11677	19	13.614
Q9VEJ3	Pyrroline-5-carboxylate reductase OS=Drosophila melanogaster GN=P5cr-2 PE=1 SV=1 - [Q9VEJ3_DROME]	23.44	5	5	12	273	28.0817	8.70459	0.778005	12	14.6296	0.903304	12	24.0103	0.730892	12	12.6301	0.934011	12	29.2101	0.832549	12	16.837	1.03773	12	34.0899
Q9VUZ0	Translocon-associated protein subunit beta OS=Drosophila melanogaster GN=SsRbeta PE=1 SV=2 - [Q9VUZ0_DROME]	19.47	2	2	11	190	21.193	8.71924	0.990632	11	21.254	1.08217	10	23.1155	1.00596	11	17.764	0.967619	11	18.1922	0.975496	11	8.73578	0.932221	11	23.4208
Q9VSY0	Cuticular protein 67B OS=Drosophila melanogaster GN=Cpr67B PE=1 SV=1 - [Q9VSY0_DROME]	41.92	9	9	21	260	29.7825	5.10986	0.872065	21	17.9645	1.05633	21	23.1548	0.985084	21	20.5561	1.13346	21	36.2	0.819409	21	17.8592	1.07191	21	22.8566
E1JHT6	Reticulon-like protein OS=Drosophila melanogaster GN=Rtnl1 PE=1 SV=1 - [E1JHT6_DROME]	29.32	10	15	24	607	65.4038	4.86865	0.912539	16	14.7083	1.05077	16	19.74	0.999693	16	19.6104	1.08956	16	15.7538	1.01337	16	12.2252	1.02892	16	20.727
Q9VN50	Eukaryotic translation initiation factor 3 subunit F-1 OS=Drosophila melanogaster GN=eIF3-S5-1 PE=2 SV=1 - [EI3F1_DROME]	18.21	4	4	14	280	31.085	6.52197	0.913181	14	25.0019	1.01976	13	11.3706	0.975724	14	17.1106	0.951114	14	9.23944	1.02969	14	20.5028	0.934075	13	19.6205
Q7KNR7	Photoreceptor dehydrogenase, isoform C OS=Drosophila melanogaster GN=Pdh PE=1 SV=1 - [Q7KNR7_DROME]	47.51	10	10	21	261	28.2838	8.68994	1.06729	21	13.1229	0.79465	21	18.6563	1.18152	21	13.0217	0.833832	21	18.7623	1.20057	21	19.8379	0.785882	21	29.7107
Q8T8V5	AT22034p OS=Drosophila melanogaster GN=La PE=2 SV=1 - [Q8T8V5_DROME]	39.74	15	15	26	390	44.8423	8.03076	1.02416	24	10.0395	0.934751	24	11.3489	0.996206	24	16.817	0.985369	24	16.0275	0.984885	24	13.8019	1.04186	24	13.0778
Q7K172	LD04933p OS=Drosophila melanogaster GN=ste24a PE=1 SV=1 - [Q7K172_DROME]	19.07	7	7	17	451	51.6066	8.1626	1.04433	11	10.8285	0.989685	11	15.0226	1.08009	11	9.22041	1.05197	11	17.2452	1.03582	11	3.06579	1.05659	11	15.9909
P20477	Glutamine synthetase 1, mitochondrial OS=Drosophila melanogaster GN=Gs1 PE=2 SV=3 - [GLNA1_DROME]	28.07	9	9	26	399	44.3684	6.45557	0.847975	26	17.4181	1.14885	26	17.1866	0.89647	26	15.2743	1.116	26	12.1802	0.876139	26	14.0437	1.15266	26	12.1628
M9PGT0	Uncharacterized protein, isoform R OS=Drosophila melanogaster GN=CG34417 PE=1 SV=1 - [M9PGT0_DROME]	4.74	20	20	27	5128	574.502	9.0708	0.823572	27	13.0026	1.09848	27	23.6772	0.721143	27	41.7962	1.08445	27	25.697	0.849583	27	21.0669	1.03231	27	28.2942
Q9VMD9	Tiggrin OS=Drosophila melanogaster GN=Tig PE=1 SV=2 - [TIG_DROME]	12.71	27	27	38	2188	257.289	5.96045	0.887132	38	17.2383	1.07511	38	14.1735	1.01477	38	17.3835	1.12824	38	16.6952	0.919015	38	25.6846	1.05208	38	15.6898
Q8INW9	Fondue, isoform A OS=Drosophila melanogaster GN=fon PE=1 SV=1 - [Q8INW9_DROME]	10.44	4	4	11	565	56.5569	6.45557	1.03371	11	17.6011	0.963111	11	11.1517	0.665996	11	22.0088	0.989571	11	30.9126	0.917147	11	21.0388	0.97757	11	34.8786
Q9V813	S-methyl-5'-thioadenosine phosphorylase OS=Drosophila melanogaster GN=Mtap PE=2 SV=1 - [MTAP_DROME]	38.06	9	9	14	289	31.9972	6.43018	1.05924	14	23.3977	0.980439	14	14.7023	0.946884	14	29.3217	0.910642	14	25.6408	0.972545	14	19.151	0.931518	14	24.3864
P26308	Guanine nucleotide-binding protein subunit beta-1 OS=Drosophila melanogaster GN=Gbeta13F PE=1 SV=1 - [GBB1_DROME]	23.53	7	7	9	340	37.1089	6.44287	0.871369	9	14.2208	0.925972	9	26.5627	0.999801	9	7.19361	1.05396	9	27.1496	0.942024	9	22.1098	0.94266	9	15.7494
Q9V3W2	GM23292p OS=Drosophila melanogaster GN=ND-B17 PE=1 SV=1 - [Q9V3W2_DROME]	51.5	9	9	30	167	18.9828	9.81787	1.06347	30	12.9233	1.01974	30	16.3707	1.16458	30	16.4248	1.12026	30	14.3231	1.0453	30	19.9443	1.05628	30	22.1458
Q24492	Replication protein A 70 kDa DNA-binding subunit OS=Drosophila melanogaster GN=RpA-70 PE=1 SV=1 - [RFA1_DROME]	21.56	10	10	24	603	66.5824	6.75635	0.975211	24	13.0524	1.03256	24	20.5691	0.953904	24	23.4527	1.01243	24	12.7457	0.975709	24	18.3752	1.04114	24	30.4441
P41093	60S ribosomal protein L18a OS=Drosophila melanogaster GN=RpL18A PE=1 SV=1 - [RL18A_DROME]	51.98	13	13	36	177	21.0164	10.6235	1.12339	36	12.7883	1.04743	36	14.4691	1.07424	35	9.15539	1.02563	36	22.4116	0.980066	35	12.019	1.05813	34	17.7299
Q7JWX3	GH10112p OS=Drosophila melanogaster GN=nec PE=1 SV=1 - [Q7JWX3_DROME]	30.25	10	10	17	476	53.6935	7.35693	0.941471	17	12.6329	1.08383	17	18.3577	0.888562	17	15.3663	1.11665	17	23.3108	0.939642	17	11.7865	1.00655	17	20.8406
Q02427	RNA-binding protein 1 OS=Drosophila melanogaster GN=Rbp1 PE=2 SV=3 - [RBP1_DROME]	29.17	4	4	7	144	16.0029	9.979	1.0357	7	3.91954	0.992962	7	24.5573	1.03012	7	4.49393	1.0737	7	20.538	1.06358	7	18.44	1.02296	7	6.1006
Q9W1C9	Ejaculatory bulb-specific protein 3 OS=Drosophila melanogaster GN=EbpIII PE=1 SV=2 - [PEB3_DROME]	40.48	5	5	31	126	14.5306	8.104	0.969163	31	17.3967	1.22306	31	19.4382	1.20344	31	16.5811	1.18338	31	26.6564	1.03135	31	13.6008	1.04438	31	13.3872
Q9Y105	Probable glutamine--tRNA ligase OS=Drosophila melanogaster GN=Aats-gln PE=2 SV=1 - [SYQ_DROME]	13.75	11	11	21	778	87.4531	7.21045	1.07019	21	9.93789	1.12141	21	11.9536	1.01375	21	16.7876	1.04081	21	8.26325	1.01796	21	14.3096	1.12375	21	14.9285
Q9VVH5	AT13736p OS=Drosophila melanogaster GN=UQCR-Q PE=1 SV=1 - [Q9VVH5_DROME]	52.81	6	6	20	89	10.0864	10.0815	1.01131	20	20.3917	1.00278	20	23.7986	1.22703	20	23.241	1.08963	20	31.0297	1.05694	20	19.5321	1.13978	20	22.1532
M9NG39	Protein on ecdysone puffs, isoform D OS=Drosophila melanogaster GN=Pep PE=1 SV=1 - [M9NG39_DROME]	22.94	16	16	20	693	75.5525	5.43994	1.00787	20	16.6729	0.979441	20	12.5723	1.00254	20	17.7555	0.999274	20	8.31343	0.994521	20	11.3044	1.00152	20	15.7373
Q9VXI3	CG9911, isoform C OS=Drosophila melanogaster GN=CG9911 PE=1 SV=1 - [Q9VXI3_DROME]	27.73	10	10	20	375	43.3209	5.87158	1.05499	20	11.0394	1.11671	20	13.9425	1.12897	20	8.56575	1.09902	20	10.044	1.03216	20	8.71336	1.10906	20	18.5112
D2NUK5	IP16103p OS=Drosophila melanogaster GN=CG3760-RB PE=2 SV=1 - [D2NUK5_DROME]	49.06	2	8	15	265	28.9334	5.22412	0.95424	3	7.42031	1.17298	3	10.2004	0.931969	3	10.9889	1.23151	3	1.0944	0.976205	3	3.87277	1.19957	3	9.39912
Q07327	Protein ROP OS=Drosophila melanogaster GN=Rop PE=2 SV=2 - [ROP_DROME]	34.67	17	17	25	597	67.8073	6.69775	1.00332	25	11.9606	0.996567	25	12.5548	1.10483	25	14.1899	1.08317	25	17.9004	0.987635	25	11.039	1.04969	25	15.5634
P22769	Proteasome subunit alpha type-7-1 OS=Drosophila melanogaster GN=Prosalpha4 PE=1 SV=2 - [PSA71_DROME]	44.98	9	9	23	249	27.9554	8.11865	0.980928	23	11.9194	1.05232	23	17.6598	0.938776	23	17.0657	0.97921	23	20.6776	0.929858	23	11.5184	0.979125	23	19.1247
Q9VEJ0	Peroxiredoxin 3 OS=Drosophila melanogaster GN=Prx3 PE=1 SV=2 - [Q9VEJ0_DROME]	24.79	8	8	27	234	26.3628	7.48877	0.985219	27	10.2895	1.00436	27	20.0895	1.05	27	11.5715	1.07915	27	17.7414	1.01245	27	13.4526	1.06199	27	13.9589
Q7K3E2	CG5080, isoform A OS=Drosophila melanogaster GN=CG5080 PE=1 SV=1 - [Q7K3E2_DROME]	36.1	15	15	24	554	61.1965	5.61768	1.0008	24	10.6094	0.969903	24	14.7777	0.947746	24	15.3697	0.998519	24	15.4555	0.958539	24	15.7449	1.02602	24	20.1805
P02516	Heat shock protein 23 OS=Drosophila melanogaster GN=Hsp23 PE=2 SV=2 - [HSP23_DROME]	41.4	6	6	11	186	20.6164	5.84619	0.988991	11	9.30014	1.37149	11	15.4364	1.04897	11	13.6083	1.33538	11	24.0932	1.0667	11	19.6344	1.1245	11	17.9061
Q9VM12	CG5958 OS=Drosophila melanogaster GN=CG5958-RA PE=1 SV=1 - [Q9VM12_DROME]	42.86	12	12	27	294	33.9135	7.44482	1.25071	27	12.9509	0.906604	27	14.4861	1.12732	27	13.1846	1.01159	27	17.2581	1.1538	27	11.8405	0.924715	27	17.1637
Q9XYU1	DNA replication licensing factor Mcm3 OS=Drosophila melanogaster GN=Mcm3 PE=1 SV=1 - [MCM3_DROME]	14.65	10	10	16	819	90.8612	6.40479	0.944367	16	10.8969	1.03346	16	19.3815	0.90886	16	25.2901	1	16	20.6517	0.935573	16	10.0139	1.04744	16	18.8295
Q9W3C3	CG2004, isoform A OS=Drosophila melanogaster GN=CG2004 PE=1 SV=1 - [Q9W3C3_DROME]	21.41	9	9	17	425	48.2563	5.21143	0.882931	17	13.2651	1.10895	17	12.9476	1.05698	17	17.2261	1.05296	17	10.1669	1.02773	17	8.81084	1.1296	17	19.2194
Q95U34	GH11113p OS=Drosophila melanogaster GN=Galk PE=1 SV=1 - [Q95U34_DROME]	30.41	12	12	18	490	54.0925	7.62061	0.976233	18	7.95537	0.972902	18	19.031	0.973867	18	13.3658	1.04617	18	10.4814	0.970587	18	6.74595	1.09584	18	15.8283
Q9VDT1	Arc42 OS=Drosophila melanogaster GN=Arc42 PE=1 SV=1 - [Q9VDT1_DROME]	23.95	8	9	17	405	43.6262	7.88428	0.876526	16	10.0748	1.15458	16	16.5202	0.874908	16	25.9049	1.04288	16	32.9525	0.862306	16	17.9359	1.09503	16	17.0672
Q9VBT8	IP11925p OS=Drosophila melanogaster GN=CG11878 PE=2 SV=1 - [Q9VBT8_DROME]	18.33	7	7	14	420	48.6276	7.00537	0.927377	14	8.48652	1.21459	14	23.3716	1.07433	14	7.54665	1.15115	14	22.7631	0.964371	14	5.85495	1.16421	14	18.6504
P02515	Heat shock protein 22 OS=Drosophila melanogaster GN=Hsp22 PE=1 SV=4 - [HSP22_DROME]	44.83	8	8	17	174	19.7509	5.2749	0.637551	17	31.4834	1.54252	17	27.7354	0.711371	17	23.6762	1.41741	17	24.2939	0.67323	17	49.5265	1.16038	17	21.9264
A0A0B4KEX0	Protein clueless OS=Drosophila melanogaster GN=clu PE=1 SV=1 - [A0A0B4KEX0_DROME]	12.34	13	13	20	1289	144.655	6.85889	1.03774	20	9.01222	0.854348	20	20.3504	1.06645	20	13.171	0.909114	20	20.3826	1.02842	20	14.2425	1.0503	20	20.3637
Q9GV29	Prophenoloxidase (Fragment) OS=Drosophila melanogaster GN=MoxGM95 PE=4 SV=1 - [Q9GV29_DROME]	40.95	1	11	29	337	39.27	6.7124	1.06076	7	33.8179	0.544621	7	9.98942	1.11262	7	38.9762	0.625988	7	21.5076	0.875093	7	34.4672	0.432124	6	18.1551
Q9VXZ0	LP22717p OS=Drosophila melanogaster GN=ND-B18 PE=1 SV=1 - [Q9VXZ0_DROME]	42.74	4	4	13	117	13.8729	7.81104	1.00393	13	7.26735	0.976435	13	12.216	1.13051	13	7.93489	1.01496	13	15.9708	1.01068	13	6.65344	1.06465	13	5.69915
Q9VZ49	Poly(U)-specific endoribonuclease homolog OS=Drosophila melanogaster GN=CG2145 PE=1 SV=1 - [ENDOU_DROME]	12.5	5	5	7	592	63.557	8.88037	0.915705	7	14.3533	1.03795	7	11.6945	0.989951	7	10.2436	1.01246	7	5.83742	0.902232	7	20.1293	0.958503	7	10.6282
Q9VCK0	Eukaryotic translation initiation factor 3 subunit D-1 OS=Drosophila melanogaster GN=eIF-3p66 PE=1 SV=1 - [EI3D1_DROME]	14.82	7	7	13	560	63.7577	7.02002	1.02986	13	18.3285	0.988508	13	11.0372	1.00211	13	3.74603	0.954582	13	13.4328	1.04825	13	12.1996	1.02942	13	7.23067
Q9VG82	Probable cytochrome P450 9f2 OS=Drosophila melanogaster GN=Cyp9f2 PE=2 SV=1 - [CP9F2_DROME]	29.84	13	13	28	516	60.2392	7.81104	1.11947	28	13.858	1.01509	28	18.5863	1.1796	28	11.7524	1.01258	28	20.5917	1.1243	28	16.7492	1.00671	28	11.384
Q8MLN4	CG9380, isoform D OS=Drosophila melanogaster GN=CG9380 PE=1 SV=2 - [Q8MLN4_DROME]	12.74	8	8	13	840	92.5972	6.771	1.00288	13	29.693	0.805861	13	21.2007	1.23045	13	20.7264	0.947806	13	29.3943	1.10237	13	13.6595	0.959196	13	22.2635
Q9VPY2	Phospholipase A2 activator protein, isoform A OS=Drosophila melanogaster GN=Plap PE=1 SV=1 - [Q9VPY2_DROME]	12.45	9	9	14	787	85.6971	5.8335	1.0756	14	9.14266	1.00054	14	15.4033	0.936614	14	22.2065	0.850904	14	36.1176	1.00567	14	13.3559	0.942001	14	24.7209
Q7K2E1	CG8839, isoform A OS=Drosophila melanogaster GN=CG8839 PE=1 SV=1 - [Q7K2E1_DROME]	21.17	10	11	16	529	58.2269	7.75244	0.942561	14	11.2708	0.976907	14	8.90919	1.00005	14	21.0641	0.988395	14	13.3744	0.926063	14	15.2839	1.03022	14	12.2337
P23779	Cystatin-like protein OS=Drosophila melanogaster GN=Cys PE=2 SV=2 - [CYTL_DROME]	55.56	4	4	9	126	13.4289	4.75439	0.907959	9	14.9252	1.2554	9	11.5829	0.924338	9	24.0987	1.39118	9	16.7952	0.918202	9	20.2412	0.877029	9	14.0707
Q9VF20	Heavy metal tolerance factor 1 OS=Drosophila melanogaster GN=Hmt-1 PE=1 SV=1 - [Q9VF20_DROME]	4.73	3	3	6	866	97.8231	8.36768	0.844631	6	30.5591	0.862354	6	30.6409	1.0406	6	25.6667	0.99458	6	26.5413	0.828599	6	24.335	0.94771	5	13.0384
O18338	LD44762p OS=Drosophila melanogaster GN=Rab8 PE=1 SV=1 - [O18338_DROME]	24.15	2	4	12	207	23.6762	8.48486	1.0025	3	2.20041	1.10735	3	3.58779	1.06972	3	0.538818	1.14181	3	11.8092	1.07896	3	3.8403	0.98423	3	7.083
Q9VUV9	Putative U5 small nuclear ribonucleoprotein 200 kDa helicase OS=Drosophila melanogaster GN=l(3)72Ab PE=2 SV=4 - [U520_DROME]	6.54	12	12	15	2142	244.356	6.03662	1.04258	15	21.7401	0.951935	15	14.8193	0.977314	15	19.2292	0.903762	15	16.9543	0.92951	15	8.89759	0.898582	15	25.0228
Q9VMI5	CG9135 protein OS=Drosophila melanogaster GN=CG9135 PE=1 SV=1 - [Q9VMI5_DROME]	22.38	8	8	15	487	53.426	7.18115	1.0326	15	13.8997	1.18028	15	27.4663	0.991718	15	12.7829	1.11043	15	27.7439	0.982061	15	15.2693	1.12136	15	28.947
Q8SYA5	RH08687p OS=Drosophila melanogaster GN=retinin PE=2 SV=1 - [Q8SYA5_DROME]	42.63	6	6	17	190	19.9047	6.06201	0.937321	17	12.2302	0.86268	17	17.9983	1.0788	17	11.8378	1.05524	17	20.737	0.989558	17	11.3256	1.01584	17	20.1735
Q9VAC4	Nucleophosmin, isoform A OS=Drosophila melanogaster GN=Nph PE=1 SV=1 - [Q9VAC4_DROME]	49.36	6	6	10	156	17.3586	4.56396	1.05512	10	21.8226	1.13058	10	27.5627	0.987494	10	30.9711	1.13227	10	21.1645	1.02289	10	19.1706	1.07273	10	27.5438
Q9V9S8	Ferrochelatase, mitochondrial OS=Drosophila melanogaster GN=FeCh PE=2 SV=1 - [HEMH_DROME]	30.73	9	9	19	384	43.5693	8.39697	0.9326	19	19.9733	1.11842	19	21.023	0.972873	19	16.7216	1.18706	19	21.7014	0.99156	19	22.4086	1.07898	19	20.6643
Q9VL68	CG4598, isoform A OS=Drosophila melanogaster GN=CG4598 PE=1 SV=2 - [Q9VL68_DROME]	19.93	6	6	12	281	30.9742	9.23193	1.03385	12	12.939	1.22992	12	15.0753	1.08359	12	16.9836	1.22702	12	23.5369	0.913748	12	6.04272	1.22217	12	14.4057
P46222	60S ribosomal protein L11 OS=Drosophila melanogaster GN=RpL11 PE=1 SV=2 - [RL11_DROME]	32.61	6	6	17	184	21.0992	10.0229	1.02901	17	9.63672	1.00321	17	13.6137	1.03473	17	14.2472	0.96916	17	10.8213	0.992446	17	14.9355	1.00285	17	16.7993
Q8SYJ2	NADH dehydrogenase (Ubiquinone) MLRQ subunit, isoform A OS=Drosophila melanogaster GN=ND-MLRQ PE=1 SV=1 - [Q8SYJ2_DROME]	37.35	4	4	15	83	9.42775	9.26123	1.10566	15	15.5419	0.965661	15	13.4608	1.3599	15	21.9558	1.08262	15	22.2227	1.09578	15	11.4315	1.10054	15	21.7228
Q8IQW2	Cytochrome c oxidase subunit 6B, isoform B OS=Drosophila melanogaster GN=COX6B PE=1 SV=1 - [Q8IQW2_DROME]	62.34	6	6	24	77	9.28034	8.47021	1.05422	24	6.27723	0.975505	24	12.8071	1.13291	24	11.5482	0.978058	24	8.51434	1.05792	24	8.19653	1.01618	24	19.2781
Q0E9F9	CG2915, isoform A OS=Drosophila melanogaster GN=CG2915-RB PE=1 SV=1 - [Q0E9F9_DROME]	28.26	10	10	16	453	51.0244	6.12549	1.02431	16	11.4913	0.943763	16	32.6194	0.999616	15	23.025	0.990897	15	14.5874	0.981173	16	20.2315	0.944991	15	19.9872
Q9XYZ9	Glutathione S transferase E12, isoform A OS=Drosophila melanogaster GN=GstE12 PE=1 SV=1 - [Q9XYZ9_DROME]	36.77	7	7	18	223	25.1611	6.29053	1.11087	18	20.4052	0.857964	18	23.7395	1.12888	18	15.0958	1.09061	18	25.2352	0.964778	18	17.5822	0.992745	18	13.4139
Q9VAI9	Odorant-binding protein 99c, isoform A OS=Drosophila melanogaster GN=Obp99c PE=1 SV=1 - [Q9VAI9_DROME]	56.29	1	8	18	151	16.9876	7.6792	1.23619	1		1.01223	1		0.637925	1		0.960076	1		0.713044	1		1.17284	1
Q7K221	Glutamate oxaloacetate transaminase 1, isoform A OS=Drosophila melanogaster GN=Got1 PE=1 SV=1 - [Q7K221_DROME]	38.46	13	13	22	416	46.0583	7.53271	1.02452	22	20.9763	0.93951	21	17.6971	0.918162	22	27.5609	0.961844	21	20.8119	0.947003	22	20.1777	1.04298	21	19.6138
Q9V3E7	LD24793p OS=Drosophila melanogaster GN=Ref1 PE=1 SV=1 - [Q9V3E7_DROME]	28.57	8	8	10	266	27.8347	10.5503	1.06635	10	12.5619	0.947307	10	21.321	1.02309	10	26.4517	1.04276	10	26.2447	0.972963	10	19.5326	0.955465	10	35.6339
Q26416	Adult cuticle protein 1 OS=Drosophila melanogaster GN=Acp1 PE=2 SV=1 - [CUA1_DROME]	20	1	1	16	135	13.111	9.71533	1.0346	16	16.2122	0.750117	12	28.6021	1.17992	16	17.6349	0.91587	14	15.0227	0.966746	16	21.2428	0.899482	13	66.293
Q9VP57	LD15904p OS=Drosophila melanogaster GN=pzg PE=1 SV=1 - [Q9VP57_DROME]	11.55	7	7	8	996	105.015	4.89404	0.98034	8	17.1955	0.938007	8	22.912	0.902699	8	14.7355	0.938715	8	19.3912	0.992813	8	9.06145	0.974493	8	12.7398
Q7K3N4	CG8888 OS=Drosophila melanogaster GN=CG8888 PE=1 SV=1 - [Q7K3N4_DROME]	19.59	7	7	11	388	43.4515	8.23584	1.00253	11	12.0584	0.954434	10	9.9259	1.07777	11	17.4464	0.900104	11	11.9494	1.09774	11	9.67397	0.878475	11	4.88354
Q9VXN4	Probable arginine--tRNA ligase, cytoplasmic OS=Drosophila melanogaster GN=Aats-arg PE=2 SV=1 - [SYRC_DROME]	28.42	15	15	25	665	75.5291	7.44482	0.995851	25	8.39799	1.07358	25	13.831	0.996589	25	20.8921	1.02491	25	13.6132	0.990623	25	13.7542	1.06034	25	17.564
Q9VKV1	Alpha-mannosidase OS=Drosophila melanogaster GN=LManII PE=1 SV=2 - [Q9VKV1_DROME]	14.17	14	15	23	1080	122.608	5.8335	1.01197	22	20.007	1.04923	22	21.8676	0.985043	22	9.98087	0.961675	22	14.5321	0.974138	22	12.4303	1.03941	22	13.7147
Q9VLS4	CG8498, isoform A OS=Drosophila melanogaster GN=CG8498 PE=1 SV=1 - [Q9VLS4_DROME]	74.44	5	5	11	90	9.90994	5.45264	1.0686	11	8.52783	0.97707	11	10.3727	1.14799	11	7.5458	1.07681	11	6.35412	1.0762	11	6.09032	1.04365	11	2.99179
X2JE34	RNA-binding protein 2, isoform E OS=Drosophila melanogaster GN=Rbp2 PE=1 SV=1 - [X2JE34_DROME]	22.08	6	6	12	317	34.2097	9.29053	0.987738	12	28.577	1.00925	12	27.6993	1.09834	12	15.4163	1.08099	12	20.3503	1.13399	12	16.4596	1.05062	12	16.3205
Q9VXK7	LD31474p OS=Drosophila melanogaster GN=ND-20 PE=1 SV=1 - [Q9VXK7_DROME]	27.15	7	7	20	221	24.5776	9.74463	1.03581	20	11.9404	0.935365	20	8.44853	1.18026	20	14.0841	0.988999	20	14.8886	1.10954	20	7.2865	1.02051	20	15.0613
P41092	60S ribosomal protein L27a OS=Drosophila melanogaster GN=RpL27A PE=1 SV=2 - [RL27A_DROME]	55.03	9	9	26	149	17.0113	10.7114	1.18387	26	23.4992	1.00193	26	30.4625	1.11858	26	22.2836	0.999556	26	23.2962	1.10984	26	24.6659	1.06577	26	27.091
Q9W4J4	GM14292p OS=Drosophila melanogaster GN=CG11444 PE=1 SV=1 - [Q9W4J4_DROME]	14.88	3	3	7	215	22.8636	9.37842	1.16185	7	16.7488	1.3894	7	3.5133	1.03268	7	9.19305	1.27954	7	13.6125	1.07514	7	4.27895	1.24738	7	13.795
D9IWU3	CYP6G1 OS=Drosophila melanogaster GN=Cyp6g1 PE=3 SV=1 - [D9IWU3_DROME]	21.18	8	9	21	524	59.8706	8.29443	1.01604	18	8.86745	0.825495	18	14.6803	1.06217	18	16.1265	1.023	18	9.05952	1.03315	18	12.7566	0.941934	18	14.8375
Q9V9X4	Methylthioribose-1-phosphate isomerase OS=Drosophila melanogaster GN=CG11334 PE=2 SV=1 - [MTNA_DROME]	21.98	7	7	13	364	39.0836	7.00537	1.00959	13	14.8197	0.96429	13	14.722	1.10327	13	19.5877	1.05848	13	18.4655	1.01628	13	9.23982	1.02593	13	18.6196
Q9VHW0	AT07710p OS=Drosophila melanogaster GN=CG7910 PE=2 SV=1 - [Q9VHW0_DROME]	27.36	13	13	18	530	57.9656	8.66064	1.05781	18	8.7365	0.971599	18	9.57178	1.10442	18	23.6971	1.02279	18	9.88011	1.12475	18	13.3925	0.973928	18	21.787
A1Z6X6	Glyoxalase 1 OS=Drosophila melanogaster GN=Glo1 PE=1 SV=1 - [A1Z6X6_DROME]	28.98	4	4	17	176	20.0329	6.55127	1.06787	17	15.0012	0.974198	17	10.8222	0.960289	17	12.8919	1.03398	17	12.2894	0.994374	17	9.60085	0.977305	17	20.1387
P48461	Serine/threonine-protein phosphatase alpha-1 isoform OS=Drosophila melanogaster GN=Pp1alpha-96A PE=1 SV=1 - [PP11_DROME]	30.58	1	8	16	327	37.3457	6.66846	0.955443	2	5.1272	0.894602	2	0.727828	0.881426	2	28.0321	0.939613	2	22.2139	0.997355	2	5.39379	1.03002	2	6.25909
Q5BIJ0	RH28686p OS=Drosophila melanogaster GN=Arr2 PE=2 SV=1 - [Q5BIJ0_DROME]	40.51	14	14	21	390	43.7742	8.32373	1.00909	20	13.6693	0.933644	20	11.5478	1.12786	20	11.6262	0.952514	20	10.6591	1.11518	20	12.1546	0.991283	20	6.41012
P54353	Putative peptidyl-prolyl cis-trans isomerase dodo OS=Drosophila melanogaster GN=dod PE=2 SV=3 - [DOD_DROME]	37.35	4	4	7	166	18.3651	7.44482	1.03079	7	7.63193	1.13509	7	9.79844	1.10546	7	32.0734	1.0886	7	23.9853	1.01888	7	16.2652	1.05307	7	18.5705
A0A0B4LFR4	Oligosaccharide transferase delta subunit, isoform B OS=Drosophila melanogaster GN=OstDelta PE=1 SV=1 - [A0A0B4LFR4_DROME]	23.85	10	12	21	633	69.058	9.23193	1.01327	18	13.8739	1.02199	18	22.2625	0.997509	18	24.7939	0.992516	18	24.2851	0.986766	18	19.2806	1.1128	18	22.1942
P04146	Copia protein OS=Drosophila melanogaster GN=GIP PE=1 SV=3 - [COPIA_DROME]	4.4	6	6	11	1409	162.715	8.48486	0.845055	11	17.6625	1.09497	11	8.80485	1.05593	11	12.4549	1.32276	11	18.2506	0.874126	11	9.2997	1.16337	11	16.6707
P12982	Serine/threonine-protein phosphatase alpha-2 isoform OS=Drosophila melanogaster GN=Pp1-87B PE=1 SV=1 - [PP12_DROME]	40.4	3	10	17	302	34.5192	5.59229	1.08782	3	6.90261	1.00215	3	15.73	1.19127	3	18.2081	0.972042	3	8.55883	1.01042	3	8.77923	0.822751	3	5.35803
Q8SZM1	RH04336p OS=Drosophila melanogaster GN=CG9953 PE=2 SV=1 - [Q8SZM1_DROME]	20.28	10	10	19	508	56.8345	6.63916	1.01478	19	9.72624	1.10505	19	14.9109	0.964443	19	16.0171	1.03658	19	16.5339	1.00456	19	12.3221	1.09358	19	12.981
A0APE4	CG6459 protein OS=Drosophila melanogaster GN=CG6459 PE=4 SV=1 - [A0APE4_DROME]	25.1	5	5	10	263	28.9824	5.16064	0.978102	10	8.88949	1.19407	10	26.4205	1.06238	10	11.4407	1.11472	10	12.8353	0.982269	10	13.2735	1.11491	10	19.42
E2QCN9	GS1-like, isoform B OS=Drosophila melanogaster GN=Gs1l PE=1 SV=1 - [E2QCN9_DROME]	26.41	3	6	12	231	25.6049	6.52197	0.964202	4	6.26326	0.998506	4	1.11931	0.898929	4	9.39912	0.949081	4	9.81129	0.934816	4	4.59182	1.03477	4	17.5067
Q9VZG2	Cuticular protein 64Aa OS=Drosophila melanogaster GN=Cpr64Aa PE=2 SV=1 - [Q9VZG2_DROME]	30.73	4	4	8	192	19.6025	8.30908	1.12807	8	3.59146	0.824283	8	3.45159	1.15875	8	17.8464	0.936654	8	14.8009	1.16661	8	12.787	0.835044	8	8.90274
Q9VDP9	S-formylglutathione hydrolase OS=Drosophila melanogaster GN=CG4390 PE=1 SV=1 - [Q9VDP9_DROME]	15.38	3	3	7	286	31.4214	5.8335	0.860708	7	14.0668	0.829651	7	26.5594	0.774695	7	15.9732	0.904217	7	19.7831	0.832974	7	16.1515	0.795981	7	7.17475
Q24319	Dolichyl-diphosphooligosaccharide--protein glycosyltransferase 48 kDa subunit OS=Drosophila melanogaster GN=Ost48 PE=2 SV=2 - [OST48_DROME]	16.04	6	6	16	449	49.9495	5.59229	1.05404	16	7.21525	1.12745	16	22.2966	0.995047	16	28.614	1.06547	16	17.7026	1.01828	16	9.29625	1.12451	16	12.9726
A0A0B4LGQ1	Superoxide dismutase OS=Drosophila melanogaster GN=Sod2 PE=3 SV=1 - [A0A0B4LGQ1_DROME]	21.2	6	6	19	217	24.6437	7.92822	0.9611	19	6.81722	1.03901	19	15.7045	0.966817	19	14.7649	1.05194	19	19.3042	1.02086	19	6.78878	1.05721	19	21.3156
Q9VH09	CG3999, isoform A OS=Drosophila melanogaster GN=CG3999 PE=1 SV=1 - [Q9VH09_DROME]	7.92	7	7	11	985	109.644	7.06396	1.09845	11	14.9011	1.04686	11	14.8416	1.11249	11	11.249	1.055	11	14.6802	1.02255	11	11.7234	0.999725	11	13.5979
Q9VZ96	Axotactin, isoform I OS=Drosophila melanogaster GN=axo PE=1 SV=3 - [Q9VZ96_DROME]	6.06	9	9	9	2047	226.687	5.69385	0.983812	9	15.3135	0.848243	9	5.82157	1.04912	9	13.0521	0.904264	9	10.6498	0.959732	9	14.5483	0.850292	9	5.18198
P31007	Disks large 1 tumor suppressor protein OS=Drosophila melanogaster GN=dlg1 PE=1 SV=2 - [DLG1_DROME]	20.1	1	16	30	970	106.608	6.771	1.54793	1		1.01589	1		1.2885	1		1.25858	1		0.921862	1		1.13659	1
M9PJI4	Discs large 1, isoform T OS=Drosophila melanogaster GN=dlg1 PE=1 SV=1 - [M9PJI4_DROME]	19.41	1	15	27	943	100.525	8.646	1.09307	1		0.83522	1		1.07198	1		0.969329	1		0.846017	1		0.616212	1
Q7KJ37	Cytoplasmic protein 89BC OS=Drosophila melanogaster GN=bor PE=2 SV=1 - [Q7KJ37_DROME]	21.3	12	12	17	554	63.0518	9.18799	0.95659	17	21.7812	0.912615	17	31.3703	0.968763	17	27.537	0.91601	17	25.9417	0.94961	17	16.4394	0.985955	17	20.5256
F3YDH3	RH01206p OS=Drosophila melanogaster GN=ade3-RA PE=2 SV=1 - [F3YDH3_DROME]	13.9	17	17	20	1353	144.481	7.62061	0.844362	20	16.2668	0.923065	20	16.3298	0.808526	20	18.2844	0.880608	20	12.9668	0.777643	20	9.00689	0.929504	20	21.2507
Q9VNF3	RE01652p OS=Drosophila melanogaster GN=CG12171 PE=1 SV=1 - [Q9VNF3_DROME]	42.41	9	9	12	257	26.9013	7.50342	0.992768	12	9.58738	1.04222	12	10.0671	1.05046	12	13.802	1.07417	12	16.7839	1.07826	12	9.00758	1.18817	12	17.6369
Q9VG69	CG5844 OS=Drosophila melanogaster GN=CG5844 PE=1 SV=1 - [Q9VG69_DROME]	25.13	6	6	12	378	41.5931	5.68115	0.993277	12	8.09255	0.995907	12	17.4866	1.02065	12	12.2479	1.07183	12	10.7192	0.963818	12	15.3491	0.982281	12	14.1472
Q7KMM4	BcDNA.GH04962 OS=Drosophila melanogaster GN=GCS2alpha PE=1 SV=1 - [Q7KMM4_DROME]	13.96	13	13	21	924	105.665	6.50732	0.926799	21	13.4951	1.0988	21	8.25606	0.982323	21	11.7155	1.02297	21	18.6125	0.938875	21	16.1252	1.12393	21	10.1261
K4GUH7	CG42351-PI OS=Drosophila melanogaster PE=2 SV=1 - [K4GUH7_DROME]	30.2	10	10	18	404	45.7616	6.27783	1.12224	18	12.2941	1.1634	18	17.6514	1.06021	18	14.7819	1.13576	18	15.1826	1.03607	18	16.241	1.15468	18	15.5327
Q9VA37	Dj-1beta OS=Drosophila melanogaster GN=dj-1beta PE=1 SV=3 - [Q9VA37_DROME]	24.6	3	3	8	187	19.2381	5.63037	0.941729	8	25.3983	1.00804	8	27.2657	0.938851	8	22.9634	1.03745	8	28.4886	0.854277	8	20.3025	0.94559	8	31.4072
Q9VEH0	Aluminum tubes, isoform A OS=Drosophila melanogaster GN=alt PE=1 SV=1 - [Q9VEH0_DROME]	17.1	13	13	18	842	95.0376	7.09326	1.02452	18	10.1295	1.03781	18	16.8889	0.967947	18	13.4806	0.912974	18	14.5221	0.913357	18	10.6805	0.979026	18	12.9746
Q9NH01	DID OS=Drosophila melanogaster GN=poly PE=2 SV=1 - [Q9NH01_DROME]	22.71	4	4	7	251	27.8815	6.55127	1.04611	7	12.1103	1.03767	7	20.6527	0.93054	7	10.0335	0.978681	7	9.62288	1.00951	7	18.5535	1.02216	7	18.2167
P81900	cAMP-dependent protein kinase type II regulatory subunit OS=Drosophila melanogaster GN=Pka-R2 PE=1 SV=2 - [KAPR2_DROME]	27.32	9	9	19	377	42.7214	4.97021	1.01346	19	11.2445	1.00483	19	17.1028	1.10998	19	17.7876	0.994589	19	14.685	1.11338	19	12.1664	1.04828	19	14.4978
P25160	ADP-ribosylation factor-like protein 1 OS=Drosophila melanogaster GN=Arl1 PE=2 SV=5 - [ARL1_DROME]	8.33	1	1	3	180	20.2344	6.56592	0.899392	3	18.8694	0.948637	3	3.1132	0.942254	3	5.75943	0.921682	3	22.0994	1.00841	3	10.1813	1.12261	3	11.7139
P48591	Ribonucleoside-diphosphate reductase large subunit OS=Drosophila melanogaster GN=RnrL PE=1 SV=2 - [RIR1_DROME]	17	13	13	22	812	91.9191	7.45947	0.956596	22	7.93483	1.16697	22	23.6889	0.986346	22	17.7147	1.08846	22	16.201	0.903228	22	12.1435	1.06923	22	15.1288
P40945	ADP-ribosylation factor 2 OS=Drosophila melanogaster GN=Arf102F PE=2 SV=2 - [ARF2_DROME]	37.78	4	6	17	180	20.6038	7.38623	0.962657	12	8.85255	1.15253	12	17.0199	1.01375	12	18.798	1.09931	12	7.53733	1.07727	12	10.6997	1.15521	12	7.96743
Q9VMR6	MIP06029p OS=Drosophila melanogaster GN=CG12512-RA PE=1 SV=1 - [Q9VMR6_DROME]	12.31	6	6	12	593	65.1606	7.69385	1.07839	12	12.2542	1.08038	12	11.2339	1.08022	12	17.9298	1.01381	12	20.2736	1.05772	12	37.3415	1.05115	12	21.405
Q9VZS5	60S ribosomal protein L28 OS=Drosophila melanogaster GN=RpL28 PE=1 SV=1 - [RL28_DROME]	50.69	10	10	29	144	16.0191	11.0923	1.08073	29	19.0085	1.05795	29	15.6296	1.03289	29	15.7615	0.980978	29	13.3877	0.989341	29	10.7708	1.06096	29	15.9232
Q7JX87	Peroxiredoxin 2540-2 OS=Drosophila melanogaster GN=Prx2540-2 PE=1 SV=1 - [Q7JX87_DROME]	61.82	10	10	24	220	24.7405	6.43018	1.01099	24	9.26602	1.09384	24	21.2006	1.01227	24	16.0531	1.07163	24	24.0536	0.977597	24	17.4053	1.04845	24	21.4749
Q9I7M3	Uncharacterized protein, isoform A OS=Drosophila melanogaster GN=CG10237 PE=1 SV=1 - [Q9I7M3_DROME]	17.61	5	5	11	301	35.1285	8.51416	1.06708	11	10.4634	0.886226	11	6.52296	1.12332	11	17.47	0.884329	11	13.7025	1.13015	11	5.72219	0.955398	11	14.5758
Q9W596	Microtubule-associated protein futsch OS=Drosophila melanogaster GN=futsch PE=1 SV=4 - [FUTSC_DROME]	9.17	33	33	40	5495	591.725	4.97021	0.97275	40	13.3819	0.995077	40	12.0228	0.941757	40	17.2033	1.03898	40	15.471	0.963352	40	9.76476	0.996301	40	17.0663
P09052	ATP-dependent RNA helicase vasa, isoform A OS=Drosophila melanogaster GN=vas PE=1 SV=3 - [VASA1_DROME]	19.36	12	13	22	661	72.2867	5.65576	1.06537	20	10.8099	0.911639	20	12.735	0.971207	20	22.9715	0.866815	20	22.6223	1.0255	20	12.0451	0.921937	20	8.56148
Q9VJJ0	Proteasome subunit beta type OS=Drosophila melanogaster GN=Prosbeta4 PE=1 SV=1 - [Q9VJJ0_DROME]	36.82	6	6	12	201	22.4674	6.39209	1.00436	12	13.065	1.07812	12	15.7784	0.940697	12	11.2256	1.04596	12	4.6132	0.931167	12	12.9483	1.07351	12	9.63659
O97477	Inositol-3-phosphate synthase OS=Drosophila melanogaster GN=Inos PE=1 SV=1 - [INO1_DROME]	15.22	7	7	12	565	62.2108	6.22705	1.01044	12	7.09024	0.946594	12	12.4106	0.938936	12	7.18697	1.03971	12	12.3259	0.922049	12	12.6372	0.9525	12	12.2347
Q9VWD9	LD38919p OS=Drosophila melanogaster GN=Ubqn PE=1 SV=1 - [Q9VWD9_DROME]	20.29	8	8	11	547	58.7985	5.10986	0.991565	11	10.2532	1.04835	11	20.0235	0.876355	11	24.8383	1.09165	11	5.12838	0.996168	11	15.6358	0.971083	11	17.3809
Q960K8	3-hydroxyisobutyryl-CoA hydrolase, mitochondrial OS=Drosophila melanogaster GN=CG5044 PE=1 SV=1 - [Q960K8_DROME]	16.36	6	6	11	385	42.7201	8.35303	1.02074	11	12.5195	1.02849	11	14.4096	0.920806	11	8.97121	0.99749	11	25.5325	0.936667	11	22.0599	0.980263	11	17.7523
Q8T4D6	Aconitate hydratase, mitochondrial OS=Drosophila melanogaster GN=CG4706 PE=2 SV=1 - [Q8T4D6_DROME]	8.43	1	7	53	783	85	7.10791	6.69406	1		0.571659	1		0.559459	1		0.4515	1		0.357415	1		0.307816	1
P48588	40S ribosomal protein S25 OS=Drosophila melanogaster GN=RpS25 PE=1 SV=3 - [RS25_DROME]	23.08	4	4	12	117	13.1934	10.272	1.13977	12	11.0634	1.05031	12	8.88909	1.10299	12	18.8691	1.05971	12	12.7006	1.04022	12	22.6465	1.04095	12	14.1575
Q26454	DNA replication licensing factor MCM4 OS=Drosophila melanogaster GN=dpa PE=1 SV=2 - [MCM4_DROME]	12.01	7	7	21	866	96.5496	7.51807	0.997864	21	26.4906	0.98633	21	29.6994	0.96362	21	17.3416	0.970142	21	33.5808	0.952502	21	19.835	0.94212	20	18.6147
Q8SXQ5	RH03087p OS=Drosophila melanogaster GN=CG14407 PE=1 SV=1 - [Q8SXQ5_DROME]	17.61	3	3	10	159	17.657	7.89893	1.04155	10	13.5247	1.07809	10	3.52336	1.0218	10	5.66441	1.12453	10	14.9398	1.04745	10	8.41906	1.18524	10	10.7272
A8DRW0	Cuticular protein 49Aa OS=Drosophila melanogaster GN=Cpr49Aa PE=1 SV=1 - [A8DRW0_DROME]	34.72	3	3	12	144	15.5959	4.80518	1.01851	12	18.2508	0.951683	12	21.4374	1.10464	12	27.7393	1.23046	12	48.6838	1.11597	12	29.019	0.993548	12	28.8398
M9PD08	Ef1alpha-like factor, isoform C OS=Drosophila melanogaster GN=Elf PE=1 SV=1 - [M9PD08_DROME]	27.88	11	11	14	495	55.2522	7.1958	1.10426	14	12.4401	1.07661	14	7.60773	1.00067	14	21.0825	1.01852	14	7.09098	1.02963	14	9.44226	1.03685	14	13.0024
Q8IHG0	AT04516p OS=Drosophila melanogaster GN=Drp1 PE=2 SV=1 - [Q8IHG0_DROME]	14.42	9	9	16	735	82.4877	6.97607	0.966339	16	14.2741	0.89497	16	15.2219	0.92291	16	10.6764	0.881256	16	19.4568	0.986134	16	13.2833	0.976914	16	11.8165
Q7KTB7	Multidrug-Resistance like protein 1, isoform M OS=Drosophila melanogaster GN=MRP PE=1 SV=1 - [Q7KTB7_DROME]	14.28	19	19	23	1548	173.421	6.771	1.04736	23	14.6398	0.993714	23	15.5974	1.08094	23	15.6763	1.01815	23	15.4931	1.07978	23	14.4445	1.01622	23	14.9658
P47938	Thioredoxin-1 OS=Drosophila melanogaster GN=dhd PE=1 SV=1 - [THIO1_DROME]	42.99	5	5	27	107	12.3764	9.40771	1.05644	27	15.0595	1.32336	27	23.5758	1.00831	27	20.5946	1.18074	27	18.8097	1.09472	27	25.71	1.39067	27	20.9692
P49630	60S ribosomal protein L36 OS=Drosophila melanogaster GN=RpL36 PE=1 SV=1 - [RL36_DROME]	39.13	7	7	25	115	13.4937	11.3706	1.07728	25	15.4373	1.01094	25	13.2215	1.03467	25	22.4111	0.966393	25	13.9546	1.01144	25	19.3838	1.02504	25	15.0185
Q9NF33	EG:103E12.2 protein OS=Drosophila melanogaster GN=EG:103E12.2 PE=4 SV=1 - [Q9NF33_DROME]	30.72	8	8	16	319	35.0237	5.37646	1.30401	16	14.6915	1.02563	16	13.5192	1.20642	16	10.3942	1.1293	16	14.6171	1.16297	16	21.2767	0.925704	16	23.009
Q9XZJ4	Proteasome subunit alpha type-6 OS=Drosophila melanogaster GN=Prosalpha1 PE=1 SV=2 - [PSA6_DROME]	35.25	8	8	24	244	27.1448	7.66455	0.930027	24	8.91961	1.10448	24	14.4817	0.945925	24	21.0797	1.08	24	20.1317	0.952055	24	22.9235	1.03712	24	23.4797
Q9V426	LD07162p OS=Drosophila melanogaster GN=vig PE=1 SV=1 - [Q9V426_DROME]	24.9	9	9	15	490	52.6776	9.74463	1.0044	15	15.7304	1.03661	15	16.5873	1.01326	15	22.212	1.16116	15	14.9377	0.953678	15	21.1158	1.1206	15	17.7772
Q7K3B7	LD40177p OS=Drosophila melanogaster GN=CG11208 PE=1 SV=1 - [Q7K3B7_DROME]	23.06	9	9	18	568	62.2249	7.47412	1.03741	18	20.2862	0.980305	18	20.8983	0.943171	18	27.2544	0.996737	18	17.7807	1.01955	18	8.92562	0.969464	18	24.5445
Q03334	40S ribosomal protein S13 OS=Drosophila melanogaster GN=RpS13 PE=1 SV=3 - [RS13_DROME]	54.3	11	11	25	151	17.1676	10.5503	1.09467	25	12.0268	1.13486	25	18.3137	1.09686	25	20.334	1.09439	25	27.1676	1.07761	25	15.7804	1.11095	25	25.4212
Q9NEF6	Probable V-type proton ATPase subunit D 2 OS=Drosophila melanogaster GN=Vha36-3 PE=3 SV=1 - [VATD2_DROME]	15.26	1	5	14	249	28.1203	9.5835	0.975622	1		1.04832	1		1.06905	1		0.93379	1		1.10255	1		1.05903	1
Q5BHY9	Signal recognition particle subunit SRP72 OS=Drosophila melanogaster GN=Srp72 PE=2 SV=1 - [Q5BHY9_DROME]	19.85	11	11	18	650	72.815	9.05615	1.03939	18	15.1167	1.06772	18	8.64273	0.97491	18	25.7244	0.96561	18	18.064	0.947162	18	17.2562	1.01622	18	12.4866
Q9XY35	Cytochrome b-c1 complex subunit 9 OS=Drosophila melanogaster GN=ox PE=3 SV=1 - [QCR9_DROME]	41.82	2	2	12	55	6.2904	9.64209	1.00998	12	7.20631	0.931255	12	14.3287	1.26451	12	4.64179	0.922596	12	7.41615	1.12534	12	9.98184	0.91621	12	14.0423
Q8IGX9	RE08405p OS=Drosophila melanogaster GN=CG7381 PE=2 SV=1 - [Q8IGX9_DROME]	11.04	5	5	6	625	68.9471	4.95752	1.10315	6	22.9996	0.77433	6	23.3468	1.15237	6	24.6352	0.742713	6	24.7161	1.04638	6	19.2961	0.758956	6	50.5734
Q95RA9	Gamma-interferon-inducible lysosomal thiol reductase 1 OS=Drosophila melanogaster GN=GILT1 PE=1 SV=1 - [Q95RA9_DROME]	40.4	7	7	24	250	27.6737	7.32764	1.03764	24	16.7722	1.16496	24	16.7573	0.992109	24	15.43	1.11422	24	21.5924	0.912913	24	8.48479	1.10665	24	19.7224
Q9W2D9	Eukaryotic translation initiation factor 3 subunit K OS=Drosophila melanogaster GN=CG10306 PE=2 SV=1 - [EIF3K_DROME]	44.14	8	8	10	222	25.6491	6.43018	0.982111	10	12.9716	0.986324	10	8.93013	0.940632	10	20.1365	0.959426	10	14.8679	1.03886	10	12.8584	1.01085	10	11.5405
Q86BQ4	CG2862, isoform B OS=Drosophila melanogaster GN=CG2862 PE=1 SV=1 - [Q86BQ4_DROME]	32.54	3	3	6	126	13.8362	7.23975	1.05623	6	8.9277	1.21474	6	8.69611	1.16746	6	13.4104	1.30281	6	31.4843	1.02577	6	6.09715	1.11979	6	36.3655
Q70PY2	Peptidoglycan-recognition protein SB1 OS=Drosophila melanogaster GN=PGRP-SB1 PE=2 SV=2 - [PGSB1_DROME]	32.11	5	5	9	190	20.9845	9.29053	0.594783	9	29.6995	1.34283	9	14.8727	0.624902	9	28.5931	1.04555	9	24.7573	0.65407	9	45.7497	1.22702	9	27.2263
M9PE74	No circadian temperature entrainment, isoform D OS=Drosophila melanogaster GN=nocte PE=1 SV=1 - [M9PE74_DROME]	6.03	12	12	17	2305	234.907	9.24658	0.898201	17	23.7325	1.164	17	15.2821	0.791908	17	19.8505	1.07651	17	26.4444	0.971617	17	13.085	1.21196	17	31.4079
P50882	60S ribosomal protein L9 OS=Drosophila melanogaster GN=RpL9 PE=1 SV=2 - [RL9_DROME]	54.74	10	10	32	190	21.3783	9.68604	1.08435	32	14.6304	1.01413	32	13.0877	1.0165	32	16.9128	0.959506	32	19.0683	1.00856	32	13.1273	0.988463	32	19.8966
Q9NH72	Rasputin OS=Drosophila melanogaster GN=rin PE=2 SV=1 - [Q9NH72_DROME]	15.22	8	8	15	690	74.94	7.37158	1.0763	15	17.8396	1.10084	15	27.0614	0.972882	15	15.9458	1.0913	15	20.039	0.928783	15	13.3088	1.13056	15	15.2033
O61613	Glycylpeptide N-tetradecanoyltransferase OS=Drosophila melanogaster GN=Nmt PE=2 SV=2 - [NMT_DROME]	30.3	14	14	20	472	53.7985	8.44092	1.08126	20	11.4146	0.999403	20	14.4925	1.04167	20	14.8922	0.956937	20	13.3908	1.00859	20	11.2732	1.024	20	12.2918
Q9VJ19	RE25263p OS=Drosophila melanogaster GN=RpL30 PE=1 SV=1 - [Q9VJ19_DROME]	54.05	6	6	19	111	12.2265	9.5835	1.04426	19	16.8985	0.967261	19	20.8338	1.05559	19	31.1919	0.907282	19	25.7645	1.03626	19	10.8463	1.02405	19	22.2373
P32100	60S ribosomal protein L7 OS=Drosophila melanogaster GN=RpL7 PE=1 SV=2 - [RL7_DROME]	40.48	13	13	35	252	29.5336	10.8872	1.07928	35	14.54	1.03756	35	15.8423	1.0366	35	16.3862	0.911666	35	18.7087	0.990916	35	10.4999	0.938476	35	22.3271
Q9VHA1	Spermidine synthase, isoform A OS=Drosophila melanogaster GN=SpdS PE=1 SV=1 - [Q9VHA1_DROME]	39.02	10	10	19	287	32.3141	5.78271	1.05618	19	6.03587	0.96355	19	10.3912	0.976776	19	13.8868	0.942005	19	14.6657	0.996832	19	9.13888	1.00812	19	12.2443
Q9VRZ1	Amidophosphoribosyltransferase OS=Drosophila melanogaster GN=Prat2 PE=1 SV=2 - [Q9VRZ1_DROME]	23.83	8	11	19	470	51.236	7.1665	0.937261	14	20.3579	0.943675	14	23.9815	0.908844	14	22.2687	0.942666	14	24.3309	0.905842	14	17.7368	0.949425	14	24.7638
M9PGX2	Pretaporter, isoform D OS=Drosophila melanogaster GN=prtp PE=1 SV=1 - [M9PGX2_DROME]	38.24	10	10	16	353	39.76	5.42725	1.01918	16	14.9487	1.01164	16	19.2903	0.940107	16	21.2585	0.94494	16	20.1693	0.934052	16	17.0028	0.972316	16	12.7208
E1JHY0	NADH-cytochrome b5 reductase OS=Drosophila melanogaster GN=CG5946 PE=1 SV=1 - [E1JHY0_DROME]	29.28	8	8	20	263	29.6641	9.5542	0.915207	20	10.1847	1.20409	20	20.8058	0.960821	20	12.8093	1.10675	20	27.5263	0.964345	20	9.02068	1.11502	20	16.0485
Q9VTB4	NADH dehydrogenase (Ubiquinone) 13 kDa B subunit OS=Drosophila melanogaster GN=ND-13B PE=1 SV=2 - [Q9VTB4_DROME]	62.1	7	7	18	124	13.7793	9.39307	1.1429	18	10.0974	1.04931	18	9.26847	1.25374	18	13.9615	1.0214	18	11.8433	1.04749	18	12.9183	1.03046	18	9.80426
C4IXZ0	RT02589p (Fragment) OS=Drosophila melanogaster GN=Cont-RA PE=2 SV=1 - [C4IXZ0_DROME]	6.06	6	6	8	1354	154.343	6.72705	0.882562	8	9.58648	0.957176	8	26.125	0.8807	8	7.36272	0.974292	8	23.7157	1.04348	8	13.9335	0.963111	8	26.8508
Q9VA42	Niemann-Pick type C-2g, isoform A OS=Drosophila melanogaster GN=Npc2g PE=1 SV=1 - [Q9VA42_DROME]	33.96	4	4	5	159	17.4399	7.54736	1.16063	5	9.33181	1.09443	5	4.5589	0.897937	5	17.2377	0.981992	5	14.4854	0.994963	5	8.7275	0.938694	5	18.4209
O76867	EG:100G10.7 protein OS=Drosophila melanogaster GN=EG:100G10.7 PE=3 SV=1 - [O76867_DROME]	9.52	5	5	7	819	90.0117	8.45557	0.960553	7	16.176	0.976452	7	9.21376	0.849416	7	33.1373	0.916432	7	17.203	0.993466	7	18.3198	0.893307	7	19.1914
P08645	Ras-like protein 3 OS=Drosophila melanogaster GN=R PE=2 SV=2 - [RAS3_DROME]	34.78	5	5	9	184	20.8497	6.68311	0.960288	9	26.1656	1.01051	9	9.19031	1.12059	9	27.7042	1.06717	9	17.9745	0.977056	9	29.5306	1.06218	9	11.0421
Q9VB96	Uncharacterized protein, isoform A OS=Drosophila melanogaster GN=CG31075 PE=1 SV=2 - [Q9VB96_DROME]	23.09	8	8	14	485	52.5728	6.66846	0.985466	14	8.03975	1.28476	14	10.4227	1.12885	14	10.069	1.25007	14	9.39064	1.07582	14	10.194	1.21137	14	5.7513
Q0E8V7	IP17640p OS=Drosophila melanogaster GN=Tim13 PE=1 SV=1 - [Q0E8V7_DROME]	33.33	2	2	6	84	9.66466	8.1626	1.11419	6	27.4841	1.06219	6	24.5048	1.39631	6	14.7685	1.1276	6	32.3754	1.24213	6	8.95349	1.02583	6	32.9538
Q9VPF3	4-hydroxyphenylpyruvate dioxygenase OS=Drosophila melanogaster GN=CG11796 PE=1 SV=1 - [Q9VPF3_DROME]	27.89	8	8	12	380	43.2697	5.68115	0.905557	12	6.90467	0.986538	12	10.5025	0.993192	12	7.27389	1.03135	12	11.8023	1.03014	12	9.10126	1.13892	12	13.9576
Q9VY78	Chloride intracellular channel, isoform A OS=Drosophila melanogaster GN=Clic PE=1 SV=1 - [Q9VY78_DROME]	26.54	5	5	9	260	30.1503	6.29053	0.982362	9	14.1093	0.959955	9	14.8206	0.9893	9	15.7231	0.885591	9	26.9988	1.0112	9	25.8928	0.90059	9	18.271
Q9VMQ5	Ubiquinone biosynthesis monooxygenase COQ6, mitochondrial OS=Drosophila melanogaster GN=Coq6 PE=2 SV=1 - [COQ6_DROME]	15.51	5	5	7	477	51.9617	7.32764	0.985558	7	13.6285	1.05614	7	7.54979	0.924182	7	17.2523	1.01303	7	10.2643	0.943205	7	12.5568	1.08624	7	11.407
Q9VRD6	GM08921p OS=Drosophila melanogaster GN=Ntf-2 PE=1 SV=1 - [Q9VRD6_DROME]	43.08	4	4	7	130	14.5562	5.73193	0.945144	7	7.62593	1.06948	7	14.8643	1.0141	7	5.21685	1.07021	7	13.9729	1.01868	7	8.52257	1.08425	7	9.11276
Q9V427	Innexin inx2 OS=Drosophila melanogaster GN=Inx2 PE=1 SV=1 - [INX2_DROME]	28.34	9	9	14	367	42.4608	6.30322	1.04111	14	11.3989	1.08712	13	27.8276	1.10468	14	20.6527	1.18061	14	16.4243	1.10004	14	12.975	1.14636	13	19.0539
Q6NP22	LD47325p (Fragment) OS=Drosophila melanogaster GN=CG1371 PE=2 SV=1 - [Q6NP22_DROME]	11.43	10	10	17	1190	129.739	7.12256	1.03281	17	23.6456	1.00022	17	18.2747	0.951864	17	30.9756	0.975387	17	18.4501	1.02783	17	13.1436	1.01466	17	18.9173
Q8MS74	LP06375p OS=Drosophila melanogaster GN=CG4363 PE=2 SV=1 - [Q8MS74_DROME]	33.52	5	5	7	182	19.4809	7.53271	0.856941	7	10.4742	0.957586	7	15.3994	0.954676	7	5.72587	0.986972	7	13.0828	0.844117	7	9.88552	1.20391	7	17.0333
Q9XYN7	Proteasome subunit beta type-3 OS=Drosophila melanogaster GN=Prosbeta3 PE=1 SV=1 - [PSB3_DROME]	30.73	5	5	10	205	23.2184	5.43994	1.0088	10	9.94627	1.26394	10	23.2083	1.04179	10	20.1923	1.19219	10	18.2597	1.15766	10	18.1341	1.12205	10	31.1797
Q9VT15	CG3088 OS=Drosophila melanogaster GN=CG3088 PE=2 SV=1 - [Q9VT15_DROME]	12.7	3	3	9	252	26.8654	7.60596	0.797363	9	22.9491	1.10275	9	20.6373	1.1354	9	13.7985	1.11169	9	8.51434	0.753238	9	9.47025	1.01558	9	10.4721
P12370	cAMP-dependent protein kinase catalytic subunit OS=Drosophila melanogaster GN=Pka-C1 PE=1 SV=3 - [KAPC_DROME]	25.5	8	8	10	353	40.8131	8.68994	1.02911	10	7.16432	1.15042	10	12.6028	1.29982	10	15.3039	1.2183	10	17.4827	1.06269	10	14.2973	1.15471	10	13.5265
Q6NR65	RH51491p OS=Drosophila melanogaster GN=CG9511 PE=2 SV=1 - [Q6NR65_DROME]	19.45	6	6	7	401	46.7791	5.92236	1.01866	7	16.83	0.985671	7	15.6748	1.00425	7	19.6555	1.08632	7	7.73965	1.04971	7	7.8528	0.908209	7	13.6724
Q9U3Z7	NHP2-like protein 1 homolog OS=Drosophila melanogaster GN=hoip PE=2 SV=1 - [NH2L1_DROME]	42.52	4	4	9	127	13.8744	7.09326	1.01821	9	14.0647	0.873413	9	24.9263	0.879829	9	20.2515	0.944039	9	7.98276	0.929791	9	16.5573	1.06134	9	9.62186
X2J4C1	Synaptotagmin 1, isoform I OS=Drosophila melanogaster GN=Syt1 PE=4 SV=1 - [X2J4C1_DROME]	17.37	7	7	9	472	52.9994	5.88428	0.932515	9	5.39458	1.02124	9	5.89209	1.17341	9	5.96755	0.99919	9	18.5356	1.01655	9	8.83238	1.02004	9	12.072
Q95U54	GH06271p OS=Drosophila melanogaster GN=Mms19 PE=1 SV=1 - [Q95U54_DROME]	10.95	9	9	10	959	106.981	5.90967	1.04312	10	10.5152	0.994156	10	18.6993	1.01082	10	13.1744	0.862915	10	21.2065	1.05379	10	9.42905	0.977964	10	12.6278
Q8IGQ5	RE46914p OS=Drosophila melanogaster GN=Gk1 PE=2 SV=1 - [Q8IGQ5_DROME]	14.56	5	5	8	474	51.7803	6.43018	0.941748	8	16.0735	1.01075	8	10.9925	0.918119	8	15.5661	1.03366	8	8.89024	1.02682	8	18.153	1.0489	8	11.2374
Q9VI25	Neurochondrin homolog OS=Drosophila melanogaster GN=Neurochondrin PE=2 SV=1 - [NCDN_DROME]	14.94	10	10	13	723	81.5767	5.94775	1.02894	13	16.2222	0.862953	13	18.2196	1.11256	13	12.021	0.907519	13	6.8258	1.02817	13	8.7277	0.934944	13	10.733
Q9VLX9	CG7203, isoform B OS=Drosophila melanogaster GN=CG7203 PE=1 SV=2 - [Q9VLX9_DROME]	20.93	1	1	11	129	12.3598	8.76318	1.03259	11	16.0324	0.864751	11	26.9372	1.03588	11	26.2849	0.889666	11	27.5553	1.0539	11	22.6241	0.923343	11	17.3832
Q7PLL6	Uncharacterized protein, isoform A OS=Drosophila melanogaster GN=CG17514 PE=1 SV=2 - [Q7PLL6_DROME]	4.9	11	11	13	2630	293.723	7.03467	1.1421	13	12.3572	1.01811	13	9.12685	1.05626	13	11.7152	0.986403	13	12.9174	1.01739	13	12.743	0.972345	13	15.883
Q9VEP3	CG4009, isoform B OS=Drosophila melanogaster GN=CG4009 PE=4 SV=2 - [Q9VEP3_DROME]	19.26	10	10	13	649	73.8204	8.00146	0.977565	13	13.791	1.19918	13	12.8176	0.844828	13	15.8004	1.02146	13	8.93868	0.941304	13	23.2995	1.09605	13	8.64023
Q9VA18	Lethal (3) 03670 OS=Drosophila melanogaster GN=l(3)03670 PE=1 SV=1 - [Q9VA18_DROME]	56.5	2	10	25	223	24.1685	8.96826	0.923634	3	4.90379	1.0442	3	21.1336	1.1476	3	19.2445	1.19183	3	4.87242	0.893153	3	1.15992	1.28219	3	15.1318
O02393	Calnexin OS=Drosophila melanogaster GN=Cnx99A PE=2 SV=1 - [O02393_DROME]	28.1	7	12	17	605	67.9927	4.84326	0.981225	10	26.8868	1.15179	10	20.4034	1.07744	10	19.8674	1.05095	10	13.2045	1.02851	10	32.6328	1.02247	10	15.822
P20007	Phosphoenolpyruvate carboxykinase [GTP] OS=Drosophila melanogaster GN=Pepck PE=2 SV=2 - [PCKG_DROME]	20.56	11	11	18	647	71.0836	6.49365	1.12422	18	7.7777	1.05928	18	10.6299	1.13763	18	13.1364	0.929388	18	8.43355	1.05901	18	6.37021	1.00016	18	14.6748
Q9VHE5	RH48056p OS=Drosophila melanogaster GN=RpL34b PE=1 SV=1 - [Q9VHE5_DROME]	22.62	5	5	24	168	18.4195	11.5171	1.20667	24	17.6724	1.17838	24	12.5564	1.17209	24	20.3607	1.10817	24	13.0521	1.12059	24	13.2884	1.14148	24	15.3085
Q9W229	40S ribosomal protein S24 OS=Drosophila melanogaster GN=RpS24 PE=1 SV=1 - [Q9W229_DROME]	42.75	5	5	17	131	15.0382	11.2241	1.20165	17	14.2182	1.00446	17	8.55063	1.14918	17	14.9333	0.990101	17	11.2812	1.11783	17	12.5635	0.942435	17	24.756
Q8SY61	General odorant-binding protein 56d OS=Drosophila melanogaster GN=Obp56d PE=1 SV=2 - [OB56D_DROME]	67.94	8	8	21	131	14.1102	5.52881	0.986397	21	19.2713	1.0726	21	17.0367	1.03181	21	25.8675	1.27653	21	19.4981	0.899426	21	19.2003	1.00298	21	9.06758
Q9VI64	LD30995p OS=Drosophila melanogaster GN=CG10098 PE=1 SV=1 - [Q9VI64_DROME]	23.51	6	6	10	353	37.4584	4.79248	0.939496	10	7.47016	1.01599	10	21.8151	0.89456	10	16.8532	1.00477	10	11.3596	0.913502	10	7.12254	0.993218	10	25.6582
Q9VYI6	LD23884p OS=Drosophila melanogaster GN=CG4410 PE=1 SV=2 - [Q9VYI6_DROME]	12.56	6	6	8	661	74.4263	8.17725	0.895025	8	12.7203	0.938713	8	20.6672	0.865723	8	26.0934	0.954239	8	10.624	0.920099	8	9.561	0.996054	8	18.7344
O17311	Proteasome subunit beta type OS=Drosophila melanogaster GN=Prosbeta2 PE=2 SV=1 - [O17311_DROME]	22.43	5	5	7	272	29.8763	8.48486	1.0111	7	14.8701	1.28594	7	16.9436	0.897983	7	18.4544	1.26979	7	15.8127	1.06973	7	6.27431	1.02597	7	20.3863
Q9V3A8	Ergic53, isoform A OS=Drosophila melanogaster GN=ergic53 PE=1 SV=1 - [Q9V3A8_DROME]	11.91	4	4	6	512	57.5327	6.07471	1.00517	6	11.7825	0.929202	6	9.2452	0.825821	6	11.9473	0.989311	6	4.44384	1.06677	6	11.4714	0.94629	6	12.8468
Q9VU38	Adenosine kinase, isoform B OS=Drosophila melanogaster GN=AdenoK PE=1 SV=1 - [Q9VU38_DROME]	23.48	5	5	11	345	37.7501	5.37646	0.943794	11	14.2812	0.959841	11	13.5479	1.05986	11	9.39412	1.05714	11	15.8588	0.954095	11	11.393	0.9984	11	14.4691
Q9VVU2	RE17611p OS=Drosophila melanogaster GN=RpL26 PE=1 SV=1 - [Q9VVU2_DROME]	41.61	6	7	17	149	17.2705	10.9458	1.10175	13	5.45617	1.00917	13	11.8282	1.12117	13	7.38083	0.963674	13	3.7932	0.988506	13	7.91612	1.01899	13	9.26306
P40792	Ras-related protein Rac1 OS=Drosophila melanogaster GN=Rac1 PE=1 SV=2 - [RAC1_DROME]	16.67	2	3	5	192	21.3401	8.33838	0.877999	4	6.67382	0.899365	4	13.0913	0.873269	4	16.3186	0.970609	4	17.6136	0.925123	4	7.11992	1.09562	4	2.1158
Q9W3U9	CG14434-PA OS=Drosophila melanogaster GN=CG14434 PE=1 SV=1 - [Q9W3U9_DROME]	22.99	4	4	5	187	21.1389	5.32568	0.937858	5	10.3208	1.15222	5	2.36666	0.806985	5	26.893	1.10427	5	11.9504	0.88374	5	14.1817	1.10235	5	11.2247
P14199	Protein ref(2)P OS=Drosophila melanogaster GN=ref(2)P PE=1 SV=2 - [REF2P_DROME]	16.03	7	7	12	599	65.2627	4.98291	0.579919	12	42.9107	1.05066	12	20.1871	0.608634	12	22.0433	1.24272	12	24.4729	0.619141	12	36.9318	0.860007	12	36.3967
Q27268	ATP-dependent RNA helicase WM6 OS=Drosophila melanogaster GN=Hel25E PE=1 SV=1 - [DX39B_DROME]	29.95	11	12	20	424	48.6207	5.65576	1.07331	17	12.399	1.08442	17	9.37023	1.03566	17	19.2856	1.02615	17	9.9753	1.00048	17	12.7233	1.07084	17	11.1233
Q9VLL3	A kinase anchor protein 200, isoform A OS=Drosophila melanogaster GN=Akap200 PE=1 SV=3 - [Q9VLL3_DROME]	9.83	6	6	13	753	78.9825	4.15771	0.982679	13	7.54366	1.08245	13	13.9216	1.05588	13	12.9054	1.08594	13	6.84782	1.08632	13	15.3851	1.03359	13	18.0069
Q24269	D.melanogaster coding region cloned by GAL4 enhancer trap line OS=Drosophila melanogaster GN=l(3)03670 PE=2 SV=1 - [Q24269_DROME]	48.88	1	9	23	223	24.1394	8.80713	1.11035	1		0.880335	1		1.29272	1		1.23643	1		1.24892	1		1.18541	1
Q9W2M4	Uncharacterized protein OS=Drosophila melanogaster GN=CG10527 PE=1 SV=1 - [Q9W2M4_DROME]	25.34	6	6	15	296	31.5364	4.76709	1.01326	15	29.9615	1.14807	15	36.2046	1.13532	15	40.2398	1.19186	15	31.4383	1.21224	15	19.1285	1.1955	15	47.3414
B7YZP9	Muscle LIM protein at 60A, isoform B OS=Drosophila melanogaster GN=Mlp60A PE=1 SV=1 - [B7YZP9_DROME]	20.58	2	9	21	486	52.9499	8.14795	1.01744	3	3.39448	0.994223	3	16.7533	0.922313	3	3.14876	1.02837	3	1.96942	0.952297	3	19.6626	1.0015	3	3.13905
Q59E23	Henna, isoform B OS=Drosophila melanogaster GN=Hn PE=1 SV=1 - [Q59E23_DROME]	22.82	8	8	11	447	50.9446	5.74463	1.00573	11	5.86887	0.993369	11	12.1025	1.1257	11	20.5031	1.01234	11	6.30676	1.18426	11	11.9452	0.965774	11	8.73885
M9NH88	Wings up A, isoform J OS=Drosophila melanogaster GN=wupA PE=1 SV=1 - [M9NH88_DROME]	54.27	6	19	43	199	23.503	9.92041	0.993533	15	7.82578	0.984235	15	7.73372	1.23644	15	25.4396	1.04681	15	18.9505	0.998464	15	12.4329	0.996327	15	9.63551
Q07152	Inosine-5'-monophosphate dehydrogenase OS=Drosophila melanogaster GN=ras PE=1 SV=1 - [IMDH_DROME]	15.64	7	7	11	537	57.7924	7.43018	1.03126	11	12.7276	1.1131	11	21.3111	0.936194	11	8.00874	0.987856	11	23.8919	0.987699	11	25.8162	1.03681	11	21.1828
B9EQU5	MIP01644p OS=Drosophila melanogaster GN=fau-RA PE=1 SV=1 - [B9EQU5_DROME]	32.94	1	10	20	343	38.8232	10.0669	1.02292	3	1.24565	1.066	3	9.15228	1.17592	3	13.1247	1.03813	3	7.01527	1.30025	3	14.2353	0.95277	3	8.68473
Q1RKY1	IP14914p OS=Drosophila melanogaster GN=CG10737 PE=1 SV=1 - [Q1RKY1_DROME]	8.37	5	5	8	812	88.5431	8.32373	0.958322	8	5.9575	0.892126	8	19.4921	0.870267	8	14.3067	0.888453	8	19.6121	0.932733	8	9.53007	0.88842	8	22.2094
M9NFY9	Uncharacterized protein OS=Drosophila melanogaster GN=CG43090 PE=4 SV=1 - [M9NFY9_DROME]	31.36	5	5	18	169	19.783	5.64307	0.731208	18	16.998	0.872944	18	13.2211	0.869609	18	12.4828	1.00593	18	23.8086	0.808668	18	14.217	0.814857	18	13.6944
Q9VG81	CG5167 OS=Drosophila melanogaster GN=CG5167 PE=1 SV=1 - [Q9VG81_DROME]	28.54	10	10	15	431	47.2203	9.43701	0.984512	15	16.9499	1.05311	15	11.4289	1.09147	15	6.5591	1.03897	15	12.6111	1.02433	15	13.1071	1.07027	15	20.2544
Q7K3P6	CG6484 OS=Drosophila melanogaster GN=CG6484 PE=1 SV=1 - [Q7K3P6_DROME]	4.09	2	2	9	465	50.2384	5.23682	1.10649	8	14.9561	0.984404	8	13.2816	1.31779	8	25.5807	1.07347	8	19.4727	1.12112	8	2.87971	1.08414	8	19.7403
Q9VXG4	Annexin B11 OS=Drosophila melanogaster GN=AnxB11 PE=2 SV=2 - [ANX11_DROME]	17.03	7	7	10	511	56.1793	7.15186	0.926035	10	6.37805	0.924443	10	16.0179	0.948512	10	22.2976	0.977075	10	13.6622	0.98441	10	22.9965	0.970589	10	26.73
Q95RF6	LD34461p OS=Drosophila melanogaster GN=Tom20 PE=1 SV=1 - [Q95RF6_DROME]	34.5	3	3	8	171	18.7727	7.23975	1.04719	8	11.3891	0.848406	8	29.586	0.797004	8	32.2514	0.94367	8	14.3647	0.96608	8	15.6131	0.756201	8	27.7778
Q9VT04	MIP04528p OS=Drosophila melanogaster GN=path PE=1 SV=1 - [Q9VT04_DROME]	13.59	4	4	15	471	52.021	7.7085	1.09029	15	17.6704	0.952982	15	16.4962	1.096	15	12.1395	1.00917	15	18.0169	1.06987	15	12.8355	0.995858	15	14.2952
P35421	Phosphoribosylformylglycinamidine synthase OS=Drosophila melanogaster GN=ade2 PE=1 SV=2 - [PUR4_DROME]	15.14	16	16	20	1354	147.992	5.68115	0.942445	20	19.8474	0.947111	20	18.0562	0.943505	20	21.4547	0.932678	20	14.5666	0.972818	20	13.8715	0.930707	20	19.9108
B7Z134	CG7766, isoform D OS=Drosophila melanogaster GN=CG7766 PE=1 SV=1 - [B7Z134_DROME]	9.78	9	9	13	1227	138.395	6.56592	0.985285	13	11.6927	0.93752	13	20.4026	1.08929	13	11.834	0.933956	13	15.7919	1.05216	13	14.2244	0.990313	13	18.5342
Q7KLX3	GM12291p OS=Drosophila melanogaster GN=Tapdelta PE=1 SV=1 - [Q7KLX3_DROME]	24.7	4	4	11	166	17.59	8.54346	1.14078	11	7.22839	1.03927	11	12.8063	1.02683	11	12.5093	0.959606	11	7.92067	1.07765	11	5.48497	1.07882	11	4.12325
Q9VZF9	Cuticular protein 64Ad OS=Drosophila melanogaster GN=Cpr64Ad PE=1 SV=2 - [Q9VZF9_DROME]	24.7	4	4	7	247	24.264	5.45264	0.911136	7	19.2651	0.976371	7	22.6222	1.00633	7	12.1316	1.14718	7	12.8632	1.0461	7	12.4856	1.10002	7	7.66299
X2J8V5	Arrestin 1, isoform C OS=Drosophila melanogaster GN=Arr1 PE=4 SV=1 - [X2J8V5_DROME]	15.14	5	5	6	350	39.0243	8.68994	1.05797	6	7.06973	0.904832	6	15.3832	1.16002	6	18.5251	0.895081	6	17.6281	1.09353	6	19.5263	0.836735	6	36.3241
Q9VAW5	La-related protein 1 OS=Drosophila melanogaster GN=larp PE=1 SV=5 - [LARP_DROME]	8.37	13	13	17	1673	178.038	9.59814	1.0429	17	16.8597	0.954135	17	22.7735	0.789688	17	21.15	0.976242	17	15.3299	0.907724	17	26.1888	1.01449	17	14.8312
M9PGX7	Succinyl-CoA:3-ketoacid-coenzyme A transferase OS=Drosophila melanogaster GN=SCOT PE=1 SV=1 - [M9PGX7_DROME]	24.89	8	8	13	450	47.9372	7.88428	0.870871	13	15.1154	1.06243	13	26.159	1.0275	13	29.0238	1.20285	13	28.44	0.878207	13	22.0631	1.15468	13	20.3483
Q8SWU7	Obg-like ATPase 1 OS=Drosophila melanogaster GN=CG1354 PE=1 SV=1 - [OLA1_DROME]	41.06	11	11	16	397	44.8823	6.7124	1.03663	16	7.58316	1.0529	16	11.7277	1.07703	16	16.71	0.965798	16	18.865	0.997548	16	14.4118	0.986049	16	12.8853
L7X6D0	LD42524p1 (Fragment) OS=Drosophila melanogaster GN=eIF5B-RB PE=2 SV=1 - [L7X6D0_DROME]	10.77	11	11	13	1142	126.895	5.51611	0.901407	13	15.2047	1.11478	13	12.8102	0.931549	13	17.9069	0.922079	13	11.4995	1.01146	13	11.9849	0.983466	13	30.7623
Q23978	Myosin-IA OS=Drosophila melanogaster GN=Myo31DF PE=2 SV=1 - [MY31D_DROME]	9.4	8	8	16	1011	117.022	9.42236	0.980625	16	15.2263	1.00457	16	17.3772	1.03411	16	13.2786	1.05842	16	14.0248	1.05195	16	21.3258	1.04067	16	11.6643
Q59E07	CG2082, isoform C OS=Drosophila melanogaster GN=CG2082 PE=1 SV=1 - [Q59E07_DROME]	19.11	5	5	6	361	39.6786	8.54346	0.949947	6	22.9515	0.959933	6	11.965	1.09281	6	13.1807	1.00369	6	11.8684	1.08304	6	12.995	1.05401	6	4.21654
P08985	Histone H2A.v OS=Drosophila melanogaster GN=His2Av PE=1 SV=2 - [H2AV_DROME]	35.46	3	5	22	141	14.9723	10.2427	1.07126	8	11.752	0.98984	8	18.2035	1.11055	8	15.7596	0.953211	8	10.8651	0.97659	8	3.7315	1.0226	8	8.10055
P05205	Heterochromatin protein 1 OS=Drosophila melanogaster GN=Su(var)205 PE=1 SV=2 - [HP1_DROME]	33.01	5	5	6	206	23.1713	5.08447	1.03736	6	21.6107	0.976608	6	14.7826	0.924723	6	29.2008	0.888482	6	32.1931	0.832693	6	27.4173	0.80114	6	30.1864
O61443	Mitogen-activated protein kinase 14B OS=Drosophila melanogaster GN=p38b PE=1 SV=1 - [MK14B_DROME]	7.4	2	2	5	365	42.0713	6.48096	0.988199	5	13.2428	1.05618	5	10.4009	0.998264	5	12.5128	1.02202	5	14.66	1.02859	5	0.86159	1.05218	5	13.768
Q9VCC6	CG6178 OS=Drosophila melanogaster GN=CG6178 PE=1 SV=1 - [Q9VCC6_DROME]	19.85	10	10	12	544	59.9007	8.104	0.946807	12	16.9085	1.01693	12	16.4035	0.980845	12	16.5493	1.03531	12	9.04112	0.980612	12	19.5002	1.00738	12	9.7329
Q9VLQ9	LD22082p OS=Drosophila melanogaster GN=Snx6 PE=1 SV=2 - [Q9VLQ9_DROME]	21.38	8	8	10	449	50.0974	6.72705	0.93553	10	16.0069	0.984078	10	10.2113	0.963472	10	11.6553	0.97144	10	8.3656	1.00165	10	11.4306	1.04843	10	7.30899
Q9VLU0	Barrier-to-autointegration factor OS=Drosophila melanogaster GN=baf PE=3 SV=1 - [BAF_DROME]	47.78	3	3	8	90	10.1098	5.16064	0.927471	8	14.5626	1.18111	8	18.3552	0.904886	8	24.7374	1.12784	8	26.695	0.928776	8	18.2772	0.968064	8	44.6754
Q9VVH3	MICOS complex subunit MIC13 homolog QIL1 OS=Drosophila melanogaster GN=QIL1 PE=2 SV=1 - [MIC13_DROME]	59.84	6	6	12	122	13.7411	9.33447	1.01825	12	11.8726	1.00212	12	8.41794	1.10934	12	13.1243	1.06037	12	11.5521	1.08565	12	9.08419	0.954733	12	19.7022
Q9W0J9	CG9119 OS=Drosophila melanogaster GN=CG9119 PE=1 SV=1 - [Q9W0J9_DROME]	33.54	9	9	13	322	35.5813	6.37939	1.08205	13	24.9477	0.91187	13	12.9936	1.08125	13	24.2436	0.996075	13	10.9052	1.10266	13	27.1863	1.05457	13	8.79145
Q24201	Carboxylic ester hydrolase (Fragment) OS=Drosophila melanogaster GN=alpha-Est7 PE=3 SV=1 - [Q24201_DROME]	17.27	6	7	16	556	63.3569	5.94775	0.93844	15	15.4092	0.941348	15	18.0172	0.952705	15	22.2434	0.985984	15	21.5388	0.989317	15	17.4848	0.89537	15	21.7568
A0A0B4K6R7	Na/Ca-exchange protein, isoform D OS=Drosophila melanogaster GN=Calx PE=1 SV=1 - [A0A0B4K6R7_DROME]	6.74	5	5	7	950	106.167	4.97021	0.964548	7	10.1318	1.1209	7	30.456	1.02441	7	19.2232	1.05717	7	21.8495	1.08946	7	19.2105	1.14498	7	10.5098
Q9W440	Protein THEM6 OS=Drosophila melanogaster GN=CG4666 PE=2 SV=1 - [THEM6_DROME]	22.8	4	4	10	193	22.9411	9.59814	1.09165	10	10.1342	0.964879	10	9.71117	1.11767	10	13.2712	0.938243	10	16.7334	1.06895	10	17.1327	0.904033	10	25.2499
P20240	Otefin OS=Drosophila melanogaster GN=Ote PE=1 SV=2 - [OTE_DROME]	36.32	12	12	18	424	46.5562	9.5542	0.865833	18	19.6878	1.03405	18	15.4026	0.873538	18	21.7016	1.00583	18	36.7752	0.883458	18	26.0436	1.06181	18	40.2658
G2J5Z0	FI15274p1 OS=Drosophila melanogaster GN=CG8446-RE PE=1 SV=1 - [G2J5Z0_DROME]	71.25	6	6	8	80	8.28645	9.99365	0.804491	8	8.63784	1.04841	8	13.6588	1.06908	8	10.0849	0.978877	8	19.5744	0.884445	8	11.7401	1.1122	8	12.4931
P16378	G protein alpha o subunit OS=Drosophila melanogaster GN=Galphao PE=1 SV=1 - [GNAO_DROME]	22.32	6	7	15	354	40.4501	5.52881	0.998715	10	10.5974	0.952832	10	11.5445	1.06018	10	9.37011	1.08096	10	21.5459	1.03824	10	15.1251	1.21468	10	8.17088
A1Z968	NAT1, isoform D OS=Drosophila melanogaster GN=NAT1 PE=1 SV=1 - [A1Z968_DROME]	9.95	14	14	22	1488	162.769	8.52881	0.977203	22	19.4646	0.987162	22	17.6219	0.945806	22	19.6462	0.856129	22	25.2682	0.954907	22	24.6036	1.05822	22	19.1985
Q9V5C6	Proteasome subunit alpha type-3 OS=Drosophila melanogaster GN=Prosalpha7 PE=1 SV=1 - [PSA3_DROME]	32.81	7	7	13	253	27.658	5.69385	0.878523	13	16.0422	1.02948	13	18.9611	0.954248	13	13.9733	1.08488	13	22.0961	0.886445	13	12.0171	1.06478	13	12.7687
Q9VN13	Sideroflexin OS=Drosophila melanogaster GN=CG11739 PE=1 SV=1 - [Q9VN13_DROME]	32.09	9	9	12	321	35.7206	9.40771	0.962892	12	7.07238	1.14494	12	14.565	0.982388	12	10.8782	1.11009	12	17.6969	0.963033	12	12.769	0.937407	12	22.2718
Q8T444	AT18457p OS=Drosophila melanogaster GN=CG9510 PE=2 SV=1 - [Q8T444_DROME]	13.43	6	6	7	484	53.7075	6.7124	1.2295	7	25.4756	0.8988	7	15.1185	1.07442	7	15.4626	0.896237	7	16.4226	0.951678	7	13.092	0.929314	7	16.504
Q2XYH0	CG5012 (Fragment) OS=Drosophila melanogaster GN=mRpL12 PE=4 SV=1 - [Q2XYH0_DROME]	49.7	7	7	9	169	18.155	9.02686	1.12218	9	11.0237	0.989884	9	10.5631	1.10186	9	15.7823	0.941155	9	17.5413	1.07011	9	20.4524	0.933966	9	15.9229
Q0KIE7	Ankyrin, isoform B OS=Drosophila melanogaster GN=Ank PE=1 SV=1 - [Q0KIE7_DROME]	9.62	9	11	11	1549	170.061	7.04932	1.02162	9	9.21686	1.00921	9	6.20821	0.976992	9	12.8085	0.942819	9	5.70374	1.01427	9	7.47382	0.935088	9	16.6531
Q9VU35	RH34413p OS=Drosophila melanogaster GN=CG11267 PE=1 SV=1 - [Q9VU35_DROME]	67.96	8	8	23	103	11.0092	9.08545	0.912455	23	12.1402	1.04279	23	23.7624	1.0073	23	16.5092	1.11823	23	31.3192	0.928795	23	24.0484	1.15786	23	19.9538
Q9VY76	AMP deaminase, isoform E OS=Drosophila melanogaster GN=AMPdeam PE=1 SV=4 - [Q9VY76_DROME]	11.67	8	8	13	771	89.1532	5.97314	1.004	13	16.7387	0.980164	13	13.5259	0.949216	13	8.32264	0.993954	13	5.85198	0.992829	13	16.4691	0.989127	13	16.0971
O76268	LD11641p OS=Drosophila melanogaster GN=NTPase PE=1 SV=1 - [O76268_DROME]	15.4	5	5	8	461	50.8132	8.14795	0.962612	8	10.1979	0.99033	8	6.19237	0.988039	8	36.0763	0.923112	8	18.2436	1.02832	8	31.5475	0.916056	8	27.2598
Q7K332	GH17623p OS=Drosophila melanogaster GN=CG3364 PE=1 SV=1 - [Q7K332_DROME]	19.25	5	5	10	239	27.5938	9.89111	1.06423	10	9.50946	1.14978	10	20.5095	1.08141	10	9.80482	1.02297	10	9.65754	1.05603	10	12.4087	1.06057	10	13.3266
Q9V3I2	Drab5 OS=Drosophila melanogaster GN=Rab5 PE=1 SV=1 - [Q9V3I2_DROME]	35.62	6	6	9	219	23.944	8.41162	1.09056	9	11.452	1.13192	9	21.1123	1.12672	9	13.7758	1.1011	9	15.9856	1.04398	9	8.72757	1.10789	9	13.1629
Q9VFE7	GH01087p OS=Drosophila melanogaster GN=Nup93-2 PE=1 SV=1 - [Q9VFE7_DROME]	3.39	2	2	4	796	90.5414	7.15186	1.11686	4	3.96491	1.14293	4	11.2234	1.03243	4	3.49291	1.04912	4	5.64931	0.915243	4	10.7997	1.13356	4	11.5366
A3FP35	Glutathione synthetase OS=Drosophila melanogaster PE=2 SV=1 - [A3FP35_DROME]	19.14	9	9	17	491	54.6558	6.02393	1.03036	17	19.9409	0.877928	17	22.2935	0.858981	17	14.373	0.932085	17	22.9703	0.9364	17	5.48829	0.802634	17	24.2852
Q8MLZ7	Chitinase-like protein Idgf3 OS=Drosophila melanogaster GN=Idgf3 PE=1 SV=3 - [IDGF3_DROME]	24.04	7	7	10	441	49.1747	7.54736	0.754004	10	11.2206	1.06829	10	25.91	0.714605	10	13.2469	1.00258	10	33.2015	0.842819	10	14.5812	1.01304	10	33.7649
O62613	Nucleoporin OS=Drosophila melanogaster GN=Nup154 PE=2 SV=1 - [O62613_DROME]	7.49	9	9	11	1349	151.859	6.65381	1.0323	11	19.2617	1.03825	11	16.3442	1.02442	11	17.1481	0.85679	11	41.0611	0.913511	11	28.4346	1.05175	11	8.44262
Q9V677	Proteasome-associated protein ECM29 homolog OS=Drosophila melanogaster GN=CG8858 PE=1 SV=1 - [ECM29_DROME]	5.61	7	7	12	1890	211.953	6.85889	1.15134	12	25.8615	0.880073	12	14.0899	0.903293	12	12.4857	0.841157	11	37.6179	0.875244	12	21.6561	0.960813	12	15.8244
Q9VXF9	AT13091p OS=Drosophila melanogaster GN=rngo PE=1 SV=1 - [Q9VXF9_DROME]	29.04	7	7	9	458	50.5053	5.16064	0.951926	9	4.14384	1.0458	9	12.5972	0.784777	9	16.7457	0.977124	9	19.3334	0.982724	9	6.32361	0.963691	9	17.7182
Q9W0Y6	Transient receptor potential cation channel protein painless OS=Drosophila melanogaster GN=pain PE=1 SV=1 - [PAIN_DROME]	6.79	5	5	10	913	103.442	6.72705	0.953804	10	12.0488	1.02446	10	14.5079	0.993178	10	19.8781	1.1049	10	22.8876	1.14952	10	13.102	0.936946	10	22.7885
D4G7B1	Imaginal disc growth factor 2, isoform B OS=Drosophila melanogaster GN=Idgf2 PE=1 SV=1 - [D4G7B1_DROME]	23.91	7	7	10	368	41.1111	6.81494	0.954946	10	10.4258	0.960747	10	12.2915	1.00288	10	23.8306	1.08594	10	28.3384	0.947677	10	17.0049	1.00343	10	19.3962
O18333	GH01619p OS=Drosophila melanogaster GN=Rab2 PE=1 SV=1 - [O18333_DROME]	24.41	4	4	7	213	23.5458	6.39209	0.880778	7	10.8085	1.12421	7	14.7299	1.04823	7	13.885	1.14531	7	9.68701	1.03405	7	16.8114	1.0957	7	9.99386
Q9VMW1	Reticulon-like protein OS=Drosophila melanogaster GN=Rtnl1 PE=1 SV=2 - [Q9VMW1_DROME]	25	1	6	9	224	24.9045	6.96143	1.40432	1		1.11498	1		1.62745	1		1.20726	1		1.42386	1		1.06279	1
Q8SX02	RH42867p OS=Drosophila melanogaster GN=CG3597 PE=2 SV=1 - [Q8SX02_DROME]	20.3	5	5	7	335	37.7743	6.53662	1.05407	7	3.47718	0.867185	7	18.1159	1.12017	7	6.48002	1.00366	7	6.10781	1.21366	7	9.32453	0.980309	7	21.0646
P45437	Coatomer subunit beta OS=Drosophila melanogaster GN=betaCOP PE=2 SV=2 - [COPB_DROME]	12.55	9	9	15	964	107.339	6.31592	1.02025	15	13.8744	0.991945	15	19.7475	0.935282	15	21.4932	0.930363	15	19.9349	1.04195	15	29.4026	0.986512	15	14.0532
P25228	Ras-related protein Rab-3 OS=Drosophila melanogaster GN=Rab3 PE=1 SV=1 - [RAB3_DROME]	15.91	2	3	7	220	24.8462	5.21143	0.912794	5	4.78115	1.11981	5	12.7421	1.08496	5	15.027	1.04756	5	18.0851	1.06633	5	4.90283	1.04384	5	13.7147
O97066	Signal peptidase complex catalytic subunit SEC11 OS=Drosophila melanogaster GN=twr PE=1 SV=1 - [O97066_DROME]	37.3	6	6	11	185	20.9672	8.85107	1.01123	11	9.82212	1.13333	11	12.9566	1.07441	11	6.53573	1.11141	11	15.5447	1.02955	11	7.70889	1.05101	11	11.9006
Q8IR24	Stunted, isoform B OS=Drosophila melanogaster GN=sun PE=1 SV=1 - [Q8IR24_DROME]	38.6	3	3	9	57	6.33535	10.5942	0.876203	9	8.38307	0.864752	9	11.3573	1.10628	9	24.7208	0.971663	9	17.6094	0.939925	9	35.4994	0.918406	9	18.4901
P32234	GTP-binding protein 128up OS=Drosophila melanogaster GN=128up PE=2 SV=2 - [128UP_DROME]	32.34	11	11	14	368	41.1058	8.60205	0.991223	14	5.48095	0.98088	14	10.1547	0.926545	14	13.1758	0.974606	14	8.89893	0.982038	14	6.63687	1.01363	14	13.6505
E6PBW9	AT07502p OS=Drosophila melanogaster GN=ABCB7-RB PE=2 SV=1 - [E6PBW9_DROME]	12.55	8	8	10	709	76.667	9.21729	0.921036	10	12.2796	0.991075	10	19.8892	1.04391	10	13.6125	1.02678	10	18.1734	0.906268	10	14.7519	0.993834	10	27.1525
O77285	Coatomer subunit alpha OS=Drosophila melanogaster GN=alphaCOP PE=2 SV=1 - [O77285_DROME]	16.37	14	14	20	1234	139.349	7.66455	1.06156	20	8.26071	1.05634	20	16.8831	1.00631	20	16.9735	1.01411	20	19.583	1.0264	20	12.2264	1.02019	20	13.5946
P19967	Cytochrome b5-related protein OS=Drosophila melanogaster GN=Cyt-b5-r PE=2 SV=2 - [CYB5R_DROME]	18.35	7	7	17	436	50.3229	8.11865	0.941273	17	13.2417	1.06676	17	11.3006	0.961822	17	8.783	1.13518	17	16.6865	0.994417	17	21.8407	0.982004	17	29.0966
Q9VQM2	NADH dehydrogenase [ubiquinone] 1 subunit C2 OS=Drosophila melanogaster GN=ND-B14.5B PE=1 SV=1 - [Q9VQM2_DROME]	46.55	5	5	15	116	12.9007	8.71924	0.993721	15	13.7363	1.06347	15	20.4795	1.1457	15	10.9672	1.1068	15	20.4527	0.966458	15	5.25145	1.05093	15	24.1901
Q9VDL2	LD40493p OS=Drosophila melanogaster GN=TFAM PE=1 SV=1 - [Q9VDL2_DROME]	29.18	7	7	9	257	29.9451	9.99365	1.03608	9	11.045	1.02725	9	21.4388	0.929924	9	10.2837	0.885606	9	21.6156	0.940722	9	7.05057	0.920929	9	19.2523
Q9Y125	BcDNA.GH08312 OS=Drosophila melanogaster GN=Sap-r PE=1 SV=1 - [Q9Y125_DROME]	14.59	14	14	39	953	105.893	4.97021	0.984704	39	14.0757	1.06195	39	17.8707	1.04781	39	20.4936	1.04079	39	23.4853	0.953311	39	16.7537	1.0786	39	12.4529
Q9VTU4	Eukaryotic translation initiation factor 3 subunit L OS=Drosophila melanogaster GN=CG5642 PE=2 SV=1 - [EIF3L_DROME]	20.41	11	11	21	539	63.1824	5.96045	1.14103	21	16.6694	0.992668	21	8.0264	1.13485	21	11.9917	0.990297	21	16.4412	1.12665	21	14.8246	1.05942	21	11.747
Q8MRF8	SD07726p OS=Drosophila melanogaster GN=LeuRS PE=2 SV=1 - [Q8MRF8_DROME]	13.79	13	13	16	1182	134.833	7.63525	1.08296	16	16.2645	1.05455	16	14.6347	0.953657	16	11.3	1.02544	16	12.1325	1.05556	16	20.1233	1.04518	16	10.2996
Q8IPB1	Deoxyuridine triphosphatase, isoform B OS=Drosophila melanogaster GN=dUTPase PE=1 SV=1 - [Q8IPB1_DROME]	52.3	7	7	16	174	18.4735	5.42725	0.942405	16	16.567	0.893562	16	13.1216	0.760853	16	27.4995	0.766284	16	19.9044	0.947989	16	14.6052	0.814761	16	38.5567
Q8SXQ1	CG9629 OS=Drosophila melanogaster GN=CG9629 PE=1 SV=1 - [Q8SXQ1_DROME]	27.22	10	10	17	540	58.2782	7.44482	1.01637	17	10.7069	1.139	17	8.2939	1.07781	17	19.1854	1.13095	17	10.9396	1.03175	17	11.2378	1.0289	17	18.8675
Q8IPQ2	Collapsin response mediator protein OS=Drosophila melanogaster GN=CRMP PE=1 SV=2 - [Q8IPQ2_DROME]	21.55	1	9	10	594	65.0598	6.69775	0.936558	1		0.880743	1		0.991047	1		1.01471	1		1.03945	1		1.06137	1
D3YE81	Collapsin response mediator protein OS=Drosophila melanogaster GN=CRMP PE=2 SV=1 - [D3YE81_DROME]	20.37	1	9	10	589	64.3475	7.02002	0.902795	1		0.767113	1		1.0073	1		0.771361	1		0.854302	1		0.863457	1
O97471	Microsomal glutathione S-transferase-like protein OS=Drosophila melanogaster GN=Mgstl PE=2 SV=1 - [O97471_DROME]	17.76	2	2	8	152	16.8422	9.89111	1.08349	8	15.1909	0.923424	8	22.6703	1.13744	8	20.8356	0.792983	8	33.4359	1.08367	8	46.6553	0.87257	8	29.1585
Q9VP53	Cuticular protein 78Cc OS=Drosophila melanogaster GN=Cpr78Cc PE=1 SV=1 - [Q9VP53_DROME]	10.08	1	1	8	119	12.6662	4.29736	0.9673	8	9.25954	1.05726	8	16.7524	1.11744	8	6.13342	0.980871	8	14.2928	1.03403	8	3.90062	0.962629	8	17.4034
Q0KHQ6	6-phosphofructo-2-kinase, isoform A OS=Drosophila melanogaster GN=Pfrx PE=1 SV=1 - [Q0KHQ6_DROME]	27.61	11	11	14	536	60.766	6.65381	0.993794	14	19.1039	0.858623	14	11.6899	0.957397	14	25.9838	0.88604	14	14.3487	0.949204	14	25.3708	0.879306	14	12.1372
E8NH46	MIP29050p OS=Drosophila melanogaster GN=CG16817-RA PE=2 SV=1 - [E8NH46_DROME]	35.87	8	8	17	184	20.7099	4.60205	1.05583	17	7.51666	1.056	17	13.1898	1.08671	17	12.6662	1.03871	17	8.15934	1.06049	17	18.801	1.01759	17	9.04674
A0A0B4KEJ6	CAP, isoform W OS=Drosophila melanogaster GN=CAP PE=1 SV=1 - [A0A0B4KEJ6_DROME]	8.32	10	10	11	1586	178.891	6.94678	0.92151	11	9.84907	0.949328	11	9.97196	0.90681	11	16.9224	0.969214	11	15.262	0.983971	11	16.0352	0.942284	11	21.3394
P91891	Protein Mo25 OS=Drosophila melanogaster GN=Mo25 PE=2 SV=2 - [MO25_DROME]	27.73	8	8	17	339	39.3605	7.25439	0.967015	17	9.24077	1.05357	17	9.43236	1.10198	17	13.7522	0.964358	17	14.5313	1.08852	17	12.8577	1.02726	17	21.1229
M9NF03	Uncharacterized protein, isoform F OS=Drosophila melanogaster GN=CG32694 PE=1 SV=1 - [M9NF03_DROME]	7.85	2	2	3	344	35.0881	4.80518	0.771348	3	13.3148	0.523436	3	5.91	0.944927	3	6.50927	0.880967	3	2.9056	1.0566	3	13.6811	0.487923	3	114.994
Q9VV72	Multiple inositol polyphosphate phosphatase 1, isoform A OS=Drosophila melanogaster GN=Mipp1 PE=1 SV=2 - [Q9VV72_DROME]	24.63	9	9	19	467	53.5368	6.7417	1.11939	19	26.5336	0.905454	19	19.4483	1.12352	19	12.1162	0.86829	19	15.3573	1.1063	19	13.9794	0.974763	19	27.6794
Q7JZK1	NADH dehydrogenase (Ubiquinone) B14 subunit, isoform A OS=Drosophila melanogaster GN=ND-B14 PE=1 SV=1 - [Q7JZK1_DROME]	46.77	6	7	19	124	14.8858	9.49561	1.10911	18	8.39517	0.956295	18	18.8868	1.23365	18	14.4276	0.996901	18	18.3068	1.19586	18	11.0911	1.00237	18	16.1585
A0A0B4KHY8	Uncharacterized protein, isoform C OS=Drosophila melanogaster GN=CG10254 PE=1 SV=1 - [A0A0B4KHY8_DROME]	6.67	6	6	7	1379	154.274	5.07178	1.10036	7	13.8432	0.998023	7	14.108	0.930061	7	24.7811	0.984496	7	5.79477	0.97539	7	6.99327	0.927492	7	5.29565
Q7KTG2	Apolipoprotein lipid transfer particle OS=Drosophila melanogaster GN=Apoltp PE=1 SV=2 - [Q7KTG2_DROME]	3.65	13	13	18	4333	494.01	6.32861	0.983139	18	18.0337	0.953253	18	16.5177	1.00415	18	19.4941	0.965891	18	16.2947	1.09242	18	14.9574	0.872446	18	22.6563
Q7KTW5	CG9391, isoform A OS=Drosophila melanogaster GN=CG9391 PE=1 SV=1 - [Q7KTW5_DROME]	23.38	5	5	9	278	30.6065	5.93506	0.952066	9	17.7553	1.08867	9	13.9024	0.905474	9	12.8555	1.02174	9	12.3699	0.965632	9	13.567	0.984876	9	12.1491
Q27606	Cytochrome P450 4e2 OS=Drosophila melanogaster GN=Cyp4e2 PE=2 SV=2 - [CP4E2_DROME]	16.92	8	8	13	526	60.6543	8.86572	1.04425	9	1.12294	1.07801	9	11.2825	1.09896	9	22.5807	1.03975	9	9.05057	1.08986	9	13.6987	0.964399	9	19.0472
Q9W3N1	CG1444 OS=Drosophila melanogaster GN=CG1444 PE=1 SV=1 - [Q9W3N1_DROME]	12.15	4	4	6	321	35.0948	9.46631	1.15525	6	10.356	1.06028	6	15.3032	1.03892	6	11.349	1.00437	6	10.3052	1.04507	6	14.6752	0.89629	6	16.824
O17445	60S ribosomal protein L15 OS=Drosophila melanogaster GN=RpL15 PE=1 SV=1 - [RL15_DROME]	38.24	9	9	24	204	24.3102	11.4731	1.18366	24	13.1977	1.14434	24	21.3952	1.1074	24	17.5205	1.06786	24	21.0252	1.03735	24	11.2639	1.08277	24	23.1853
Q7KU78	Uncharacterized protein, isoform C OS=Drosophila melanogaster GN=CG10077 PE=1 SV=1 - [Q7KU78_DROME]	8.69	1	3	7	472	51.1258	8.67529	1.06539	1		0.795198	1		0.894188	1		1.0439	1		0.991299	1		0.859448	1
Q8T0U0	GH06744p OS=Drosophila melanogaster GN=CG5567 PE=2 SV=1 - [Q8T0U0_DROME]	19.34	3	3	7	212	23.3347	7.35693	1.18055	7	17.5848	0.919584	7	12.7147	0.903108	7	23.6717	0.970401	7	5.93625	0.915449	7	9.54642	0.968076	7	11.553
Q9V438	Calcium-binding protein 1, isoform A OS=Drosophila melanogaster GN=CaBP1 PE=1 SV=1 - [Q9V438_DROME]	14.32	6	6	10	433	46.7227	5.69385	0.994829	10	17.5531	1.2871	10	8.34276	0.973108	10	21.4176	1.1238	10	20.5624	0.988186	10	7.9411	1.27983	10	8.80926
Q9VJ28	FI05204p OS=Drosophila melanogaster GN=CG10639-RA PE=1 SV=1 - [Q9VJ28_DROME]	28.35	12	12	15	455	50.0959	8.5874	0.919674	15	8.91759	0.924466	15	13.1177	1.0159	15	10.1901	1.02101	15	10.8547	0.972527	15	15.1181	1.03934	15	17.8148
Q8MT56	RE16762p OS=Drosophila melanogaster GN=Hmu PE=2 SV=1 - [Q8MT56_DROME]	11.05	5	5	7	579	63.3673	9.34912	1.12179	7	18.2543	1.07366	7	7.67984	0.867642	7	9.82942	1.02536	7	21.9768	0.964944	7	22.3336	0.974502	7	20.136
Q7KN90	Cysteine--tRNA ligase, cytoplasmic OS=Drosophila melanogaster GN=Aats-cys PE=1 SV=1 - [SYCC_DROME]	17.27	11	11	16	741	84.2058	6.30322	0.97297	16	18.6571	1.01727	16	12.3798	0.905138	16	12.9577	0.940237	16	8.6616	0.916218	16	12.8433	0.94921	16	12.9767
Q9NHA5	Arginase (Fragment) OS=Drosophila melanogaster GN=arg PE=2 SV=1 - [Q9NHA5_DROME]	14.04	4	4	6	349	38.7442	7.1958	1.07654	6	10.4718	1.01916	6	8.47858	1.05551	6	4.67424	1.00568	6	8.03313	0.964169	6	9.73158	1.01375	6	12.1693
Q9I7R0	GH04560p OS=Drosophila melanogaster GN=CG18815 PE=1 SV=1 - [Q9I7R0_DROME]	39.35	6	6	12	216	23.1477	6.27783	1.05064	12	9.9928	1.12174	12	9.77962	0.996776	12	18.8877	1.12903	12	14.3007	1.03464	12	13.8335	1.09925	12	20.9801
Q9VDV2	AT06125p OS=Drosophila melanogaster GN=CG6195 PE=1 SV=1 - [Q9VDV2_DROME]	14.88	4	4	7	363	40.6104	8.57275	1.09174	7	20.1365	1.11962	7	5.70506	1.05863	7	9.27858	0.992161	7	10.2708	0.97605	7	16.7232	1.01956	7	8.06366
M9PD65	Ran GTPase activating protein, isoform C OS=Drosophila melanogaster GN=RanGAP PE=1 SV=1 - [M9PD65_DROME]	15.48	8	8	12	588	65.1431	4.65283	1.12046	12	10.9713	1.03468	12	24.5887	1.08699	12	13.7164	1.06098	12	19.4751	1.05508	12	7.99929	1.143	12	19.345
Q94915	Rhythmically expressed gene 2 protein OS=Drosophila melanogaster GN=Reg-2 PE=2 SV=1 - [REG2_DROME]	23.85	5	5	7	260	30.0942	7.78174	0.905759	7	3.18896	1.14448	7	22.0311	0.910887	7	17.9655	1.14588	7	20.5397	0.874369	7	6.03146	1.06082	7	5.51195
Q9VDH3	GH08630p OS=Drosophila melanogaster GN=Ktl PE=1 SV=1 - [Q9VDH3_DROME]	14.04	3	3	5	228	25.954	6.87354	1.16072	5	8.10771	1.00539	5	19.1994	1.10828	5	23.6165	1.10924	5	8.86468	1.10374	5	11.8193	1.09797	5	5.82473
Q9VIM0	CG2493, isoform A OS=Drosophila melanogaster GN=CG2493 PE=1 SV=1 - [Q9VIM0_DROME]	10.11	4	4	8	475	53.6676	5.70654	0.991217	8	29.7715	1.08446	8	5.52471	1.06943	8	18.4559	1.00387	8	13.3483	0.99656	8	26.437	1.01053	8	12.7298
Q0KI00	FI20034p1 OS=Drosophila melanogaster GN=SP1029 PE=1 SV=1 - [Q0KI00_DROME]	9.23	6	6	9	932	107.954	6.59521	0.98715	9	6.09779	0.974983	9	10.206	0.905185	9	23.4198	1.07479	9	20.592	1.12499	9	5.96932	1.0289	9	16.0477
P18053	Proteasome subunit alpha type-4 OS=Drosophila melanogaster GN=Prosalpha3 PE=1 SV=2 - [PSA4_DROME]	42.42	8	8	15	264	29.3929	7.15186	1.10051	15	23.8884	1.05848	15	27.7498	1.00993	15	32.0253	0.964141	15	27.346	1.07268	15	24.9529	1.03223	15	37.9667
O61491	Flotillin-1 OS=Drosophila melanogaster GN=Flo1 PE=2 SV=1 - [FLOT1_DROME]	18.54	6	6	12	426	47.1052	5.64307	0.856995	12	13.6161	1.0169	12	19.1866	0.949283	12	7.82886	1.11559	12	11.9145	0.943619	12	13.9723	1.05054	12	9.13209
Q9VRD9	Cystathionine beta-synthase OS=Drosophila melanogaster GN=Cbs PE=1 SV=1 - [Q9VRD9_DROME]	11.88	5	5	9	522	56.8463	7.06396	1.02396	9	8.77103	1.13216	9	21.0299	0.895471	9	21.6507	1.03699	9	15.8547	0.961402	9	7.3169	1.08865	9	17.2688
Q9W1H4	DNA ligase 1 OS=Drosophila melanogaster GN=DNA-ligI PE=1 SV=2 - [DNLI1_DROME]	5.76	3	3	4	747	84.6653	6.62451	1.12646	4	20.2037	1.30324	4	8.76489	1.02902	4	7.93907	1.10483	4	1.92976	0.945289	4	9.30687	1.09214	4	16.5746
Q9VHV5	ADP-ribosylation factor-like protein 8 OS=Drosophila melanogaster GN=Gie PE=1 SV=1 - [ARL8_DROME]	40.32	4	4	6	186	21.24	7.21045	0.859262	6	20.5834	1.04786	6	16.8893	0.839899	6	15.8144	0.894602	6	37.2006	0.972368	6	14.718	1.15938	6	19.3423
Q9W445	Malignant T-cell-amplified sequence 1 homolog OS=Drosophila melanogaster GN=MCTS1 PE=1 SV=1 - [MCTS1_DROME]	23.08	3	3	6	182	20.3347	9.11475	1.02899	6	16.461	0.915802	6	9.59074	0.918129	6	18.3731	0.882994	6	9.3308	1.08224	6	6.33992	0.844495	6	12.1575
Q960T2	Synapse-associated protein of 47 kDa OS=Drosophila melanogaster GN=Sap47 PE=1 SV=1 - [SAP47_DROME]	19.06	1	5	9	551	56.9457	4.56396	0.765581	1		1.01878	1		0.906559	1		1.07387	1		0.757607	1		1.07205	1
Q9VMQ7	Putative elongator complex protein 4 OS=Drosophila melanogaster GN=CG6907 PE=1 SV=1 - [ELP4_DROME]	20.37	6	6	8	437	48.6814	5.88428	0.979991	8	21.0797	0.978097	8	24.9494	0.880109	8	18.7527	0.992941	8	9.29179	0.987908	8	8.33695	1.01926	8	8.77163
P55828	40S ribosomal protein S20 OS=Drosophila melanogaster GN=RpS20 PE=1 SV=1 - [RS20_DROME]	28.33	3	3	11	120	13.4793	10.3306	1.08373	11	15.1744	1.05904	11	9.29723	1.07957	11	16.8262	1.01695	11	6.26402	1.04686	11	10.0138	1.00157	11	5.91038
Q7JQH9	LD31742p OS=Drosophila melanogaster GN=whd PE=1 SV=1 - [Q7JQH9_DROME]	15.13	10	10	12	780	89.3561	8.45557	1.09189	12	6.69524	1.02102	12	10.217	1.12965	12	15.0225	1.15496	12	13.8838	1.05569	12	13.8086	1.09819	12	20.2889
Q8IQG9	Adenylate kinase 1, isoform B OS=Drosophila melanogaster GN=Adk1 PE=1 SV=1 - [Q8IQG9_DROME]	33.19	6	6	12	229	25.263	7.6499	0.978498	12	11.355	0.964271	12	10.3666	1.16124	12	17.8934	1.08938	12	17.6559	1.01478	12	7.91569	1.03831	12	15.7097
C6TP18	Serine--pyruvate aminotransferase OS=Drosophila melanogaster GN=Spat-RA PE=2 SV=1 - [C6TP18_DROME]	24.62	7	7	7	394	43.7554	7.7085	0.902888	7	8.46535	1.10625	7	5.13165	1.00594	7	18.61	1.09392	7	2.7936	0.965708	7	12.9839	1.10816	7	11.4033
A0A0B4KFY5	Pasilla, isoform Q OS=Drosophila melanogaster GN=ps PE=1 SV=1 - [A0A0B4KFY5_DROME]	12.77	4	4	6	517	53.6207	8.60205	0.997834	6	2.95012	0.943186	6	15.1938	0.969932	6	21.1527	0.940751	6	4.50118	1.01459	6	6.10856	0.971402	6	11.955
Q9VIH3	Microsomal triacylglycerol transfer protein OS=Drosophila melanogaster GN=Mtp PE=1 SV=2 - [Q9VIH3_DROME]	12.75	1	10	14	886	98.7153	6.06201	1.03948	2	7.4916	1.13086	2	0.721226	0.901799	2	10.0631	1.2416	2	10.7705	0.971708	2	7.39251	1.22241	2	9.49998
Q24276	Hsp90 co-chaperone Cdc37 OS=Drosophila melanogaster GN=Cdc37 PE=1 SV=1 - [CDC37_DROME]	27.76	8	8	15	389	45.1213	5.05908	1.0192	15	10.4426	1.03546	15	16.7263	0.956044	15	22.9416	1.08036	15	6.38311	0.93836	15	17.2695	1.06348	15	12.7357
O76877	CG3719 OS=Drosophila melanogaster GN=EG:132E8.3 PE=1 SV=1 - [O76877_DROME]	15.63	2	2	4	160	17.8424	7.37158	0.896157	4	5.23979	1.06324	4	11.9902	0.937087	4	3.80078	1.1095	4	9.38264	0.970967	4	8.62843	1.04174	4	6.72978
C7LAA5	GM15464p OS=Drosophila melanogaster GN=CG30122-RB PE=2 SV=1 - [C7LAA5_DROME]	13.33	1	9	13	1095	121.193	5.30029	1.27451	1		1.4144	1		1.30593	1		0.949132	1		1.08996	1		0.974569	1
O97064	Ccp84Ag OS=Drosophila melanogaster GN=Ccp84Ag PE=1 SV=1 - [O97064_DROME]	42.41	5	5	5	191	19.4422	5.47803	0.945134	5	2.28969	0.920602	5	8.71749	0.910533	5	15.9085	1.02096	5	7.12524	1.04934	5	15.4565	0.930728	5	14.4244
Q8MRM0	GH16740p OS=Drosophila melanogaster GN=GstT4 PE=1 SV=1 - [Q8MRM0_DROME]	22.78	4	4	8	237	27.5591	8.79248	1.0287	8	11.9061	1.01947	8	17.0938	1.07602	8	21.1469	1.10403	8	13.0854	1.08782	8	5.25412	1.04766	8	15.1519
Q6AWS3	SD23260p OS=Drosophila melanogaster GN=CG31674 PE=2 SV=1 - [Q6AWS3_DROME]	9.17	1	2	2	327	35.9321	8.06006	1.04169	1		0.937318	1		0.947422	1		0.89748	1		1.06088	1		0.946158	1
Q9VCA5	Phenylalanine--tRNA ligase beta subunit OS=Drosophila melanogaster GN=beta-PheRS PE=1 SV=1 - [SYFB_DROME]	22.75	11	11	12	589	65.7362	6.03662	1.04442	12	8.3606	0.936296	12	11.1612	0.851393	12	19.7337	0.895454	12	14.5084	0.910572	12	11.0081	0.957649	12	13.5063
Q9VFC2	GH14439p OS=Drosophila melanogaster GN=Spn88Ea PE=1 SV=1 - [Q9VFC2_DROME]	33.02	13	13	23	427	48.4456	5.5542	0.891994	23	11.2862	1.20742	23	19.3387	0.893468	23	16.395	1.07079	23	22.564	0.916442	23	11.0102	1.00464	23	21.0185
Q9U9Q1	Replication factor C 38kD subunit, isoform A OS=Drosophila melanogaster GN=RfC38 PE=1 SV=1 - [Q9U9Q1_DROME]	11.52	3	3	5	356	40.7892	8.39697	1.08196	5	4.71508	1.21497	5	13.3684	0.917471	5	4.60579	1.04391	5	8.04795	1.00283	5	12.3726	1.01957	5	25.881
A0A0B4K6W2	Fat facets, isoform E OS=Drosophila melanogaster GN=faf PE=1 SV=1 - [A0A0B4K6W2_DROME]	3.26	8	8	10	2761	309.74	6.26514	1.00092	10	10.6755	1.12736	10	15.8955	0.948787	10	16.2868	0.992372	10	12.4767	1.01438	10	4.8705	1.16069	10	9.41836
Q9VIX3	Paxillin, isoform B OS=Drosophila melanogaster GN=Pax PE=1 SV=2 - [Q9VIX3_DROME]	13.85	5	5	7	556	61.8623	6.69775	0.919277	7	16.177	0.996542	7	25.2596	1.00604	7	28.8752	1.09607	7	8.32957	0.972527	7	19.3301	0.991406	7	13.7486
Q7K3U4	Flavin-containing monooxygenase OS=Drosophila melanogaster GN=Fmo-2 PE=1 SV=1 - [Q7K3U4_DROME]	12.59	4	4	5	429	49.1753	6.30322	0.988427	5	12.3726	0.987161	5	8.43044	0.947297	5	4.13468	0.917051	5	9.79032	1.02403	5	14.0653	0.926622	5	5.88723
Q9VEC2	LP02120p OS=Drosophila melanogaster GN=CG12321-RA PE=1 SV=1 - [Q9VEC2_DROME]	23.08	5	5	7	247	27.7855	6.22705	0.995608	7	5.72036	1.01096	7	3.49742	1.00184	7	20.7394	1.00055	7	18.5796	1.09208	7	10.7136	1.02984	7	23.3717
Q7KK90	GH14654p OS=Drosophila melanogaster GN=GstE1 PE=1 SV=1 - [Q7KK90_DROME]	17.86	4	4	9	224	24.9439	5.90967	1.11113	9	18.8674	1.52632	9	25.5712	1.0441	9	10.1037	1.28611	9	17.0553	1.19083	9	18.2353	1.21101	9	22.009
Q9VMU0	NADH dehydrogenase [ubiquinone] iron-sulfur protein 6, mitochondrial OS=Drosophila melanogaster GN=ND-13A PE=1 SV=1 - [Q9VMU0_DROME]	55.56	6	6	18	126	14.3482	8.57275	1.09994	18	10.5836	0.971565	18	22.1655	1.26838	18	19.4548	1.03962	18	20.9236	1.01817	18	16.5228	1.16099	18	24.2791
Q9VFR0	Protein BCCIP homolog OS=Drosophila melanogaster GN=CG9286 PE=2 SV=2 - [BCCIP_DROME]	22.22	5	5	5	297	33.4086	4.65283	1.03588	5	11.6752	0.98684	5	17.8145	0.863095	5	23.0588	0.802616	5	17.4286	0.968092	5	16.5939	0.831651	5	15.58
Q9VQ94	LP05220p OS=Drosophila melanogaster GN=Sec24CD PE=1 SV=2 - [Q9VQ94_DROME]	13.91	12	13	19	1193	129.188	7.25439	1.10051	18	11.9243	1.1534	18	17.9455	1.06139	18	11.8499	1.03425	18	14.1673	1.00433	18	15.0285	1.07336	18	11.4593
P29829	Guanine nucleotide-binding protein subunit beta-2 OS=Drosophila melanogaster GN=Gbeta76C PE=1 SV=3 - [GBB2_DROME]	23.7	7	7	15	346	38.3103	6.771	0.918475	15	17.3744	1.02968	15	16.0755	1.03372	15	10.7808	0.915147	15	24.0843	0.983653	15	15.1683	1.06507	15	15.6605
Q95SB0	GM04269p OS=Drosophila melanogaster GN=Prx6005 PE=2 SV=1 - [Q95SB0_DROME]	45.5	8	8	11	222	24.8288	5.75732	0.904499	11	8.01801	0.996616	11	18.3673	0.955244	11	9.99022	0.92668	11	12.6041	0.897972	11	17.5692	1.02776	11	10.0631
Q9Y1A3	Mitochondrial import inner membrane translocase subunit Tim8 OS=Drosophila melanogaster GN=Tim8 PE=3 SV=1 - [TIM8_DROME]	37.5	3	3	9	88	10.056	5.16064	0.947795	9	26.9353	0.877593	9	23.4311	0.949084	9	13.4167	0.91215	9	20.1915	1.0983	9	32.695	0.796978	9	40.7466
Q9V3S9	Very long-chain-fatty-acid--CoA ligase bubblegum OS=Drosophila melanogaster GN=bgm PE=2 SV=1 - [BGM_DROME]	20.42	9	9	11	666	73.5637	8.23584	1.01232	11	14.7962	0.897765	11	17.2611	0.930497	11	25.039	1.01967	11	31.2511	0.974887	11	24.0448	0.926536	11	19.1155
Q5LJT0	Uncharacterized protein, isoform A OS=Drosophila melanogaster GN=CG40485 PE=3 SV=1 - [Q5LJT0_DROME]	9.96	2	2	6	231	25.7803	9.40771	1.18987	6	17.7521	0.776554	6	33.5183	1.22032	6	22.1025	1.10552	6	11.2521	1.11195	6	15.5649	0.975708	6	28.2919
Q6AWN0	1,2-dihydroxy-3-keto-5-methylthiopentene dioxygenase OS=Drosophila melanogaster GN=Adi1 PE=2 SV=2 - [MTND_DROME]	41.94	6	6	7	186	22.2409	5.35107	1.11692	7	20.1974	1.21894	7	18.5322	1.06689	6	12.9618	1.27435	7	26.4744	1.01986	7	11.7805	1.08543	7	21.7211
Q9VDY8	MIP08680p OS=Drosophila melanogaster GN=vib PE=1 SV=1 - [Q9VDY8_DROME]	42.65	9	9	16	272	31.2668	6.06201	1.00512	16	8.66831	1.05821	16	12.3714	1.14557	16	10.9487	1.04257	16	15.8728	1.04395	16	9.04742	1.10451	16	19.8994
A4UZR3	Trehalase OS=Drosophila melanogaster GN=Treh PE=1 SV=1 - [A4UZR3_DROME]	21.43	10	10	17	560	63.512	5.19873	1.0558	17	13.7006	1.04104	17	16.4016	1.18284	17	11.8183	0.997619	17	20.9183	1.10489	17	11.19	0.967481	17	11.3845
P82890	Low molecular weight phosphotyrosine protein phosphatase 1 OS=Drosophila melanogaster GN=primo-1 PE=2 SV=1 - [PPAC1_DROME]	32.9	4	4	12	155	17.5449	7.26904	0.941639	12	24.4704	1.0089	12	8.06463	1.01847	12	21.679	1.0622	12	15.0295	0.982381	12	29.0807	1.01564	12	15.1059
Q0E9C3	Superoxide dismutase [Cu-Zn] OS=Drosophila melanogaster GN=Sod3 PE=1 SV=1 - [Q0E9C3_DROME]	30.41	5	5	7	217	23.0725	6.02393	0.950339	7	13.2666	1.22165	7	32.9682	1.00377	7	9.70922	0.9983	7	15.4728	0.902035	7	10.5174	1.05196	7	25.1811
Q9V3H2	26S proteasome non-ATPase regulatory subunit 14 OS=Drosophila melanogaster GN=Rpn11 PE=1 SV=1 - [PSDE_DROME]	13.96	5	5	11	308	34.3785	6.12549	0.936932	11	15.0029	1.12923	11	21.2173	0.929904	11	20.6996	1.03252	11	18.1503	1.04522	11	38.5771	1.11848	11	21.0662
Q9VJD1	Glucosidase 2 beta subunit, isoform A OS=Drosophila melanogaster GN=GCS2beta PE=1 SV=1 - [Q9VJD1_DROME]	17.34	10	10	15	548	61.5012	4.4624	1.03499	15	6.70021	1.171	15	20.0356	0.992825	15	11.374	1.12871	15	17.1828	0.949696	15	9.8414	1.17345	15	11.5507
Q9W3H4	LD36273p OS=Drosophila melanogaster GN=sni PE=1 SV=1 - [Q9W3H4_DROME]	38.87	8	8	12	247	26.4958	8.646	1.00085	12	11.4308	1.15172	12	12.8178	0.992586	12	13.9913	1.2181	12	14.1793	0.968295	12	11.9484	1.13548	12	21.8551
Q9VZ69	IGF-II mRNA-binding protein OS=Drosophila melanogaster GN=Imp PE=1 SV=2 - [Q9VZ69_DROME]	26.15	14	14	18	566	62.0905	9.61279	1.01996	18	10.4038	1.14186	18	9.81942	0.881833	18	19.77	0.971578	18	15.907	0.969973	18	12.5147	1.05799	18	22.0736
Q8SYN6	RE50471p OS=Drosophila melanogaster GN=CG8209 PE=2 SV=1 - [Q8SYN6_DROME]	20.61	6	6	7	330	36.6528	6.1001	1.06664	7	22.09	1.23379	7	13.8113	1.13903	7	8.49509	1.15857	7	10.7851	1.06185	7	8.61692	1.08671	7	17.8046
Q9U5W8	Serpin, putative OS=Drosophila melanogaster GN=Spn43Ab PE=2 SV=1 - [Q9U5W8_DROME]	35.11	1	12	14	393	43.3193	8.06006	1.86224	1		2.42449	1		1.51838	1		1.5858	1		1.58961	1		1.54258	1
A1ZA05	SR protein kinase, isoform C OS=Drosophila melanogaster GN=SRPK PE=1 SV=1 - [A1ZA05_DROME]	12.03	4	4	4	607	68.0123	8.70459	1.01726	4	31.2318	0.968007	4	22.5722	1.07509	4	23.5863	0.92711	4	17.2084	1.06091	4	6.71548	1.06721	4	24.1667
Q9W426	Uncharacterized protein, isoform A OS=Drosophila melanogaster GN=CG14445 PE=4 SV=2 - [Q9W426_DROME]	5.36	1	1	2	336	37.1062	8.90967	0.871212	2	9.60254	1.0466	2	3.83417	0.904777	2	7.2285	1.07782	2	11.5118	1.06633	2	12.779	0.932093	2	2.4642
O96299	LD47736p OS=Drosophila melanogaster GN=Sodh-2 PE=1 SV=1 - [O96299_DROME]	24.44	3	8	13	360	38.637	6.82959	1.05131	4	2.31509	1.11333	4	9.21743	0.996658	4	12.5299	1.16624	4	13.2089	0.941973	4	5.89862	1.04917	4	6.57983
Q9VC57	Atlastin OS=Drosophila melanogaster GN=atl PE=1 SV=1 - [ATLAS_DROME]	21.26	9	9	19	541	60.8726	6.53662	1.04981	19	16.0696	1.02632	19	19.0687	1.0396	19	16.5618	1.01095	19	21.6436	0.99347	19	12.8808	0.972435	19	23.381
Q7K3D4	CG5482, isoform A OS=Drosophila melanogaster GN=CG5482 PE=1 SV=1 - [Q7K3D4_DROME]	21.91	8	8	10	397	44.8338	5.32568	1.07767	10	9.70929	1.12439	10	3.29248	1.04808	10	13.4378	1.10595	10	9.58324	1.02926	10	6.31135	1.08037	10	11.3722
Q7JS69	FI04632p OS=Drosophila melanogaster GN=nrv3 PE=1 SV=1 - [Q7JS69_DROME]	15.43	5	5	18	311	36.1748	6.78564	1.0407	18	18.4787	0.960415	18	18.6618	1.15995	18	19.2879	1.03914	18	14.8733	1.00355	18	13.5712	0.986573	18	16.9144
D2NUI9	MIP15468p OS=Drosophila melanogaster GN=Clbn-RA PE=2 SV=1 - [D2NUI9_DROME]	5.11	3	3	5	939	106.689	6.39209	0.976007	5	30.768	0.974448	5	16.6509	0.818709	5	12.0965	0.973928	5	19.5344	0.837068	5	15.6534	0.907254	5	15.7042
Q9VXI6	Cytochrome b-c1 complex subunit 7 OS=Drosophila melanogaster GN=UQCR-14 PE=1 SV=1 - [Q9VXI6_DROME]	52.25	7	7	32	111	13.5599	8.104	0.994236	32	18.9986	1.04018	32	26.4618	1.18832	32	24.2859	1.08708	32	28.8244	1.0467	32	20.2654	1.1189	32	28.3568
Q95TA9	GH07919p OS=Drosophila melanogaster GN=Rbp9 PE=2 SV=1 - [Q95TA9_DROME]	10.5	1	1	2	238	25.622	9.01221	0.978461	2	18.6911	0.938054	2	27.5621	0.948744	2	7.67946	0.958892	2	2.07907	1.04124	2	8.90468	1.05296	2	6.32101
Q95RI2	LD28549p OS=Drosophila melanogaster GN=CG10973 PE=1 SV=1 - [Q95RI2_DROME]	10.78	2	2	2	306	33.9975	5.33838	0.919254	2	1.60785	0.811527	2	14.3763	0.816121	2	9.37543	0.856876	2	20.1208	1.00403	2	14.3122	0.81471	2	21.6131
E6PBX3	RE02410p OS=Drosophila melanogaster GN=CLIP-190-RC PE=2 SV=1 - [E6PBX3_DROME]	15.69	1	4	4	306	33.2427	9.75928	0.947045	1		0.93937	1		1.07505	1		1.30861	1		0.989673	1		1.22751	1
Q9VSL2	Glutathione S transferase O3 OS=Drosophila melanogaster GN=GstO3 PE=1 SV=1 - [Q9VSL2_DROME]	23.65	5	5	16	241	27.7045	6.94678	0.941156	16	24.0994	1.02309	16	35.7528	1.09317	16	20.1334	1.07212	16	28.3733	1.04153	16	15.0715	0.941968	16	28.5264
E2QCY2	CG3961, isoform D OS=Drosophila melanogaster GN=CG3961-RD PE=1 SV=1 - [E2QCY2_DROME]	16.97	8	8	11	654	72.9861	8.22119	0.984905	11	6.09303	0.920485	10	5.81181	1.02427	11	15.0281	0.950048	11	11.6105	1.07275	11	10.5967	0.945865	10	14.6004
Q6NL47	HL05814p OS=Drosophila melanogaster PE=2 SV=1 - [Q6NL47_DROME]	36.36	3	3	5	99	11.235	4.22119	1.08109	5	6.00204	0.971999	5	7.64574	1.22978	5	23.8689	1.10287	5	5.55978	1.20373	5	8.84962	0.979416	5	14.973
Q95SP9	Adenylosuccinate lyase OS=Drosophila melanogaster GN=AdSL PE=2 SV=1 - [Q95SP9_DROME]	19.13	7	7	11	481	53.7759	7.48877	1.01137	11	19.0837	1.17998	11	16.7938	0.963578	11	10.8229	1.10804	11	13.5828	1.02152	11	18.5354	1.10092	11	15.867
Q24253	AP complex subunit beta OS=Drosophila melanogaster GN=AP-1-2beta PE=1 SV=1 - [Q24253_DROME]	16.83	13	13	18	921	101.115	5.10986	1.06367	18	4.4391	1.04887	18	15.1663	1.0691	18	14.033	1.01704	18	12.9809	0.982042	18	8.10557	1.05927	18	13.281
Q9W0M4	LP10861p OS=Drosophila melanogaster GN=CG13887 PE=1 SV=1 - [Q9W0M4_DROME]	21.49	6	6	8	228	26.1379	9.31982	0.871947	8	23.3537	1.11972	8	17.5686	0.921188	8	9.34751	1.26911	8	21.5853	0.879884	8	8.42093	1.03656	8	17.3399
Q8IGT0	RE35250p OS=Drosophila melanogaster GN=Sec23 PE=2 SV=1 - [Q8IGT0_DROME]	12.42	6	6	11	773	86.7764	6.75635	0.935976	11	11.9761	1.00705	11	22.4133	0.834101	11	10.1083	0.963066	11	18.345	0.924649	11	21.0392	0.971612	11	33.0017
P22817	Insulin-degrading enzyme OS=Drosophila melanogaster GN=Ide PE=1 SV=4 - [IDE_DROME]	8.99	8	8	10	990	113.612	6.26514	1.02764	10	12.9724	0.882686	10	15.3654	1.0167	10	12.5883	1.05841	10	16.8635	1.12109	10	12.1165	0.944272	10	17.6524
P13008	40S ribosomal protein S26 OS=Drosophila melanogaster GN=RpS26 PE=1 SV=1 - [RS26_DROME]	42.98	5	5	13	114	13.2582	11.1509	1.18653	13	10.1548	1.1085	13	14.3656	1.15326	13	14.249	1.11774	13	12.5579	1.09459	13	12.2661	1.02366	13	20.3581
Q9W2U4	Serine/threonine-protein phosphatase 4 regulatory subunit 2 OS=Drosophila melanogaster GN=PPP4R2r PE=1 SV=2 - [PP4R2_DROME]	9.52	5	5	5	609	66.7681	4.41162	0.96516	5	15.6697	1.0344	5	20.114	0.848626	5	13.1192	0.841396	5	9.30955	0.977815	5	19.6683	0.883898	5	11.6333
P35122	Ubiquitin carboxyl-terminal hydrolase OS=Drosophila melanogaster GN=Uch PE=2 SV=2 - [UCHL_DROME]	42.29	9	9	26	227	25.8341	5.49072	0.993181	26	10.0059	1.13822	26	15.643	0.978698	26	14.9988	1.10688	26	12.4082	0.939015	26	13.932	1.08219	26	23.8407
Q9XYZ5	DNA damage-binding protein 1 OS=Drosophila melanogaster GN=pic PE=1 SV=1 - [DDB1_DROME]	7.89	8	8	9	1140	125.965	5.36377	0.950271	9	14.6847	1.02223	9	16.3864	0.904665	9	32.9233	0.966217	9	12.6076	1.0204	9	8.70453	1.12555	9	17.407
C0PTX6	RT01988p (Fragment) OS=Drosophila melanogaster GN=Nrg-RC PE=2 SV=1 - [C0PTX6_DROME]	13.27	13	13	19	1108	123.992	5.51611	0.949579	19	11.2208	1.02038	19	10.4258	0.951697	19	29.7658	0.998003	19	15.9929	0.915014	19	10.3535	1.03479	19	23.3412
Q9VXR5	CG9281, isoform B OS=Drosophila melanogaster GN=CG9281 PE=1 SV=1 - [Q9VXR5_DROME]	15.38	8	8	11	611	69.4579	7.53271	1.08317	11	13.6059	1.0153	11	23.141	1.00185	11	25.362	0.984941	11	8.13439	0.97375	11	22.0744	0.994017	11	15.6465
Q9VI75	Phosphatidylinositol-binding clathrin assembly protein LAP OS=Drosophila melanogaster GN=lap PE=1 SV=3 - [PICAL_DROME]	16.67	1	6	8	468	49.8358	6.21436	0.984063	1		1.19395	1		1.24925	1		1.55839	1		1.31752	1		1.18522	1
P22058	Chromosomal protein D1 OS=Drosophila melanogaster GN=D1 PE=1 SV=3 - [CPD1_DROME]	12.39	3	3	3	355	36.9789	6.63916	0.860257	3	2.23303	0.872639	3	10.1523	1.17916	3	6.17825	0.972401	3	12.0717	1.01463	3	8.94012	1.02707	3	33.8673
A1Z7J7	Sec31 ortholog, isoform A OS=Drosophila melanogaster GN=Sec31 PE=1 SV=1 - [A1Z7J7_DROME]	7.74	8	8	15	1240	135.927	6.13818	1.07833	15	14.4742	1.03885	15	19.7413	0.99633	15	19.2704	0.931747	15	24.8713	1.06917	15	22.3958	0.931629	14	24.3477
Q9VTE5	Probable prefoldin subunit 2 OS=Drosophila melanogaster GN=l(3)01239 PE=2 SV=1 - [PFD2_DROME]	34.27	5	5	8	143	16.1933	5.64307	1.02043	8	12.4811	1.02403	8	16.5339	0.921349	8	22.4659	0.959424	8	23.2311	1.01377	8	10.5721	0.933655	8	27.8195
Q9VRJ9	Ubiquitin thioesterase OTU1 OS=Drosophila melanogaster GN=CG4603 PE=2 SV=1 - [OTU1_DROME]	8.93	2	2	2	347	37.799	4.81787	0.951767	2	23.9205	1.08448	2	4.45625	0.929867	2	16.6795	1.04761	2	5.58937	1.04568	2	18.7575	1.16473	2	8.40188
X2JCM1	Ankyrin 2, isoform AA OS=Drosophila melanogaster GN=Ank2 PE=1 SV=1 - [X2JCM1_DROME]	6.45	10	12	14	11634	1276.66	5.17334	0.919822	12	18.5345	1.01386	12	5.06063	1.02431	12	17.2056	0.973282	12	16.9539	0.955647	12	11.8794	1.03041	12	15.0969
P48810	Heterogeneous nuclear ribonucleoprotein 87F OS=Drosophila melanogaster GN=Hrb87F PE=2 SV=2 - [RB87F_DROME]	17.14	4	5	12	385	39.4756	9.02686	1.03925	11	12.6748	1.04415	11	19.1826	0.974146	11	8.72859	0.963215	11	17.8185	1.00708	11	10.9132	1.03853	11	9.01894
Q23983	Alpha-soluble NSF attachment protein OS=Drosophila melanogaster GN=alphaSnap PE=1 SV=1 - [SNAP_DROME]	33.9	8	8	12	292	32.979	5.45264	1.0296	12	8.98355	1.0929	12	11.6516	1.08951	12	12.7193	1.02002	12	21.67	1.02092	12	10.571	1.02272	12	15.2457
Q1RL12	IP16413p OS=Drosophila melanogaster GN=nrv2 PE=1 SV=1 - [Q1RL12_DROME]	27.33	8	8	11	322	36.9436	7.92822	1.10987	11	12.5129	1.14523	11	8.23254	1.22991	11	9.81654	1.17233	11	23.3299	1.14577	11	16.6936	1.08717	11	24.0059
Q961S9	SD01502p OS=Drosophila melanogaster GN=Mtp PE=2 SV=1 - [Q961S9_DROME]	12.53	1	10	14	886	98.8304	6.354	0.866271	2	2.03211	0.695391	2	8.14549	0.749917	2	6.55391	0.702439	2	30.6338	0.886878	2	9.80902	0.802979	2	19.7631
Q9VXF6	Calnexin 14D OS=Drosophila melanogaster GN=Cnx14D PE=1 SV=2 - [Q9VXF6_DROME]	7.98	1	5	8	639	72.5892	4.90674	1.11034	2	55.5832	1.27685	2	80.9697	1.21738	2	56.191	1.45123	2	88.9395	1.11955	2	77.9028	1.23944	2	61.1796
Q8SYQ4	RE42475p OS=Drosophila melanogaster GN=CG31997 PE=1 SV=1 - [Q8SYQ4_DROME]	11.49	1	1	6	148	16.4451	5.19873	1.01207	6	20.8993	1.26452	6	15.6687	1.14252	6	3.7835	1.17974	6	11.1668	1.13848	6	15.115	1.06908	6	16.0053
Q8SYR7	RE39378p OS=Drosophila melanogaster GN=CD98hc PE=2 SV=1 - [Q8SYR7_DROME]	22.48	8	8	10	565	62.5657	5.80811	0.983672	10	18.9249	0.910539	10	11.9372	1.01002	10	16.3052	1.0275	10	17.5734	0.987398	10	18.0485	1.06723	10	13.7334
Q9VH69	40S ribosomal protein S29 OS=Drosophila melanogaster GN=RpS29 PE=1 SV=1 - [RS29_DROME]	35.71	2	2	8	56	6.58621	9.61279	1.2386	8	23.6395	1.08883	8	30.7647	1.25455	8	20.5519	1.08785	8	32.7547	1.08859	8	26.7162	1.06947	8	16.9589
M9PC85	X16, isoform B OS=Drosophila melanogaster GN=x16 PE=1 SV=1 - [M9PC85_DROME]	7.78	1	1	2	257	27.6947	11.5317	1.0664	2	0.626796	1.47846	2	2.19727	1.08728	2	3.13618	1.41077	2	16.4081	0.965498	2	16.6537	1.06796	2	17.1941
Q8MMC4	Protein CDV3 homolog OS=Drosophila melanogaster GN=CG3760 PE=1 SV=1 - [CDV3_DROME]	37.27	1	7	13	271	29.6178	5.52881	1.22113	1		1.16156	1		1.14095	1		0.942783	1		1.21143	1		1.06945	1
Q9VGW6	DNA replication licensing factor Mcm5 OS=Drosophila melanogaster GN=Mcm5 PE=1 SV=1 - [MCM5_DROME]	14.6	9	9	12	733	82.206	7.84033	0.922033	12	12.6406	1.04952	12	14.6467	0.95098	12	17.5683	1.04716	12	11.5323	1.00544	12	15.5521	1.04949	12	10.5058
O02195	Eukaryotic translation initiation factor 3 subunit I OS=Drosophila melanogaster GN=Trip1 PE=1 SV=1 - [EIF3I_DROME]	17.79	4	4	7	326	36.1366	5.33838	1.0618	7	6.30313	1.15148	7	10.698	0.940597	7	9.61457	0.991843	7	7.44508	0.963915	7	6.31771	0.956763	7	7.9779
Q24506	Sterol carrier protein x OS=Drosophila melanogaster GN=ScpX PE=2 SV=1 - [Q24506_DROME]	10.87	2	5	8	543	58.8168	8.5874	1.07247	2	8.02654	1.1104	2	1.3243	1.15291	2	0.64822	1.01128	2	10.2354	0.94268	2	6.93636	1.0912	2	14.426
P13217	1-phosphatidylinositol 4,5-bisphosphate phosphodiesterase OS=Drosophila melanogaster GN=norpA PE=1 SV=4 - [PIPA_DROME]	5.48	5	6	9	1095	124.784	7.00537	1.06588	8	9.37473	0.971497	8	12.8914	1.09934	8	17.0296	1.06089	8	13.4286	1.23976	8	14.409	0.981194	8	1.3842
Q9VNE2	Protein krasavietz OS=Drosophila melanogaster GN=kra PE=1 SV=1 - [PKRA_DROME]	23.22	10	10	16	422	49.1934	5.74463	1.10905	16	17.6955	0.886268	16	17.4291	1.15816	16	17.8295	0.872156	16	29.1835	1.25274	16	28.6892	0.937683	16	27.5714
Q9VXK0	Protein NipSnap OS=Drosophila melanogaster GN=Nipsnap PE=2 SV=2 - [NIPSN_DROME]	22.71	5	5	6	273	31.945	9.17334	0.890971	6	18.6971	1.05351	6	9.82698	0.910697	6	8.87585	1.11054	6	3.87876	0.894136	6	11.2667	1.13275	6	5.03468
M9NDZ8	Uncharacterized protein OS=Drosophila melanogaster GN=CG43074 PE=4 SV=1 - [M9NDZ8_DROME]	17.58	3	3	5	182	20.9336	5.03369	0.849607	5	10.0357	0.998633	5	12.9027	0.963973	5	25.2695	1.13694	5	32.7005	1.43793	5	23.6692	0.929481	5	18.3206
Q8T390	Endophilin-A OS=Drosophila melanogaster GN=EndoA PE=1 SV=1 - [SH3G3_DROME]	17.62	5	5	5	369	41.3826	5.5415	0.933526	5	10.7128	0.990506	5	13.7466	1.08388	5	11.9395	1.17014	5	9.40925	1.04396	5	6.86201	1.05617	5	13.2172
Q8MRV7	SD19562p OS=Drosophila melanogaster GN=mRpL3 PE=2 SV=1 - [Q8MRV7_DROME]	9.39	2	2	4	362	40.5713	10.0229	1.26448	4	8.81084	0.849002	4	3.88371	0.724687	4	18.7879	0.942527	4	12.1008	0.970404	4	4.43906	0.809802	4	13.5312
A0A0B4KHW7	CG2246, isoform P OS=Drosophila melanogaster GN=CG2246 PE=1 SV=1 - [A0A0B4KHW7_DROME]	25.56	6	6	8	356	39.3323	7.25439	0.945343	8	5.58301	0.88063	8	9.19919	0.836932	8	16.1582	0.857888	8	14.0316	0.908029	8	11.5363	0.796152	8	17.3783
Q8INK7	Uncharacterized protein, isoform B OS=Drosophila melanogaster GN=CG17734 PE=1 SV=1 - [Q8INK7_DROME]	21.05	2	2	3	95	10.2863	9.49561	1.05681	3	2.61913	1.04471	3	8.73194	1.16928	3	0.0671421	1.13959	3	8.19057	1.04894	3	7.19497	1.00472	3	11.264
E4NKJ4	GH11752p OS=Drosophila melanogaster GN=wupA-RB PE=2 SV=1 - [E4NKJ4_DROME]	42.79	3	14	28	208	24.4101	9.56885	1.00626	4	24.2691	0.918141	4	4.62557	1.08765	4	18.7525	1.04209	4	11.714	0.989361	4	3.83985	0.926473	4	4.41114
Q9VMK3	Palisade, isoform A OS=Drosophila melanogaster GN=psd PE=4 SV=2 - [Q9VMK3_DROME]	10.76	4	4	11	381	40.5058	4.70361	1.02009	11	23.0298	1.2796	11	14.6997	0.788341	11	24.9347	1.04368	11	44.5084	0.874288	11	25.4448	0.917693	11	36.8774
Q9VF08	Mitochondrial import inner membrane translocase subunit Tim16 OS=Drosophila melanogaster GN=blp PE=2 SV=1 - [TIM16_DROME]	41.13	5	5	7	141	15.7211	9.59814	1.13633	7	4.20419	0.907095	7	13.2107	0.976661	7	19.4042	0.878856	7	29.2604	0.98914	7	13.9848	0.882499	7	14.5818
Q9VCR2	Aminoacylase-1 OS=Drosophila melanogaster GN=CG6726 PE=1 SV=2 - [Q9VCR2_DROME]	27.43	8	8	12	401	44.9701	5.61768	1.05144	12	16.9627	1.01079	12	9.53989	1.05959	12	14.5142	1.04158	12	17.8348	1.06953	12	13.0519	0.971762	12	14.5048
Q9V3V2	FK506-binding protein 14 ortholog, isoform A OS=Drosophila melanogaster GN=Fkbp14 PE=1 SV=1 - [Q9V3V2_DROME]	43.06	7	7	10	216	23.945	4.86865	1.1365	10	9.24512	1.00944	10	12.1448	1.18375	10	23.7549	1.10512	10	13.6608	1.19944	10	7.73786	1.06336	10	11.4776
Q9W4C1	IP13321p OS=Drosophila melanogaster GN=CG15784 PE=1 SV=1 - [Q9W4C1_DROME]	11.37	6	6	8	554	62.2915	10.3306	0.695017	8	24.1987	1.17353	8	14.063	0.753108	8	15.4987	1.22777	8	27.6752	0.666127	8	13.9714	1.21025	8	23.4433
Q5U117	Enigma OS=Drosophila melanogaster GN=Egm PE=1 SV=1 - [Q5U117_DROME]	13.77	7	7	9	639	70.7641	6.44287	0.974957	9	4.73493	0.895428	9	18.4533	1.03118	9	12.6978	0.921701	9	12.1871	0.977286	9	15.4459	0.813122	9	28.4096
Q7JVP2	GH15157p OS=Drosophila melanogaster GN=Rcd-1 PE=1 SV=1 - [Q7JVP2_DROME]	13.16	3	3	6	304	34.1827	7.32764	0.940923	6	32.858	0.902046	6	18.7742	1.03706	6	18.8358	0.866192	6	12.1025	0.965768	6	13.4946	0.86649	6	14.8961
Q8MRU8	SD22712p OS=Drosophila melanogaster GN=CG5377 PE=2 SV=1 - [Q8MRU8_DROME]	23.74	6	6	17	278	31.6824	8.52881	0.919453	17	15.1532	1.02206	17	16.875	1.03864	17	17.2435	0.967115	17	22.678	0.941399	17	9.96004	0.970914	17	21.2526
Q7K5N8	CG4847, isoform A OS=Drosophila melanogaster GN=CG4847 PE=1 SV=1 - [Q7K5N8_DROME]	27.69	6	6	12	390	40.7413	6.1001	1.18612	12	18.7722	0.921049	12	9.05769	1.14544	12	13.2205	0.943623	12	15.8755	1.09491	12	19.3017	0.906008	12	16.6662
Q9W3U0	Acyl-coenzyme A oxidase OS=Drosophila melanogaster GN=CG4586 PE=1 SV=1 - [Q9W3U0_DROME]	8.71	6	6	7	677	76.5554	8.90967	0.997031	7	5.75579	1.22029	7	20.4986	0.954923	7	6.62064	1.0745	7	18.8748	0.981917	7	8.1195	1.15069	7	16.4882
A1YK55	Nup107 OS=Drosophila melanogaster GN=Nup107 PE=4 SV=1 - [A1YK55_DROME]	12.66	7	7	7	845	97.2892	5.98584	0.970506	7	2.95331	1.005	7	9.76822	0.971653	7	21.5368	0.986408	7	1.92256	0.940662	7	8.06232	0.953662	7	13.3446
O76922	Protein aubergine OS=Drosophila melanogaster GN=aub PE=1 SV=1 - [AUB_DROME]	7.85	5	5	5	866	98.496	9.27588	0.839323	5	68.3946	0.799211	5	51.6548	0.633348	5	65.881	0.840218	5	65.1242	0.807005	5	35.3211	0.798157	5	42.6425
A1Z6S6	RE54322p OS=Drosophila melanogaster GN=vimar PE=1 SV=1 - [A1Z6S6_DROME]	12.62	7	8	11	634	70.2089	5.16064	1.0889	7	6.25228	1.01947	7	6.90106	1.01773	7	5.46211	0.906844	7	14.4195	1.11684	7	28.0939	0.945471	7	10.7833
M9NEV7	CG9336, isoform B OS=Drosophila melanogaster GN=CG9336 PE=1 SV=1 - [M9NEV7_DROME]	38.26	4	4	11	115	12.4241	7.54736	0.904381	11	23.6665	0.964765	11	27.7929	0.913646	11	30.4045	1.10062	11	10.4737	1.07197	11	18.3366	0.921176	11	17.2796
Q11002	Calpain-A OS=Drosophila melanogaster GN=CalpA PE=1 SV=2 - [CANA_DROME]	16.55	7	9	17	828	93.9027	4.95752	0.980071	11	3.40303	1.10076	11	12.6701	1.0588	11	28.7242	1.13373	11	11.0612	1.11035	11	6.90615	1.08128	11	17.2113
Q8SXM8	Lysine--tRNA ligase OS=Drosophila melanogaster GN=LysRS PE=1 SV=1 - [Q8SXM8_DROME]	28.05	12	12	23	574	64.6199	6.50732	1.00616	23	11.5912	1.08146	23	18.6746	0.989471	23	17.6534	0.979359	23	19.5363	0.955642	23	15.8059	0.982037	23	19.8919
Q7JWD6	Elongin C, isoform A OS=Drosophila melanogaster GN=EloC PE=1 SV=1 - [Q7JWD6_DROME]	55.56	5	5	8	117	13.1104	5.04639	1.03591	8	10.7487	0.912785	8	26.6437	1.00988	8	12.5799	0.893907	8	20.335	0.969653	8	14.9765	0.937397	8	28.7968
Q9VJ22	GH09876p OS=Drosophila melanogaster GN=BEST:GH09876 PE=2 SV=2 - [Q9VJ22_DROME]	10.35	3	3	3	425	44.4426	4.70361	1.26084	3	13.6108	0.913437	3	0.35004	1.29076	3	7.26466	0.965123	3	3.70302	1.08088	3	2.06448	1.21833	3	5.29273
Q9Y0Y5	BcDNA.LD29885 OS=Drosophila melanogaster GN=epsilonCOP PE=1 SV=1 - [Q9Y0Y5_DROME]	18.3	5	5	5	306	34.5974	4.86865	0.961268	5	12.3001	1.00805	5	7.77394	0.970074	5	21.002	1.07088	5	5.49395	1.00798	5	10.3545	1.05524	5	6.946
Q9W3F6	CG1440, isoform A OS=Drosophila melanogaster GN=CG1440 PE=1 SV=2 - [Q9W3F6_DROME]	16.8	7	7	13	488	55.1213	6.01123	1.05478	13	8.21617	1.19177	13	7.9748	1.04009	13	13.4392	1.14825	13	9.29736	1.06884	13	9.85272	1.15971	13	7.88174
Q9W5X0	LD21953p OS=Drosophila melanogaster GN=Rab35 PE=1 SV=1 - [Q9W5X0_DROME]	14.43	1	3	10	201	22.8477	8.54346	1.06739	1		1.14488	1		1.17747	1		1.05867	1		1.01547	1		1.07158	1
F8VAB5	ATPase 8 (Fragment) OS=Drosophila melanogaster GN=ATP8 PE=4 SV=1 - [F8VAB5_DROME]	34.48	1	1	10	29	3.53467	9.31982	1.01714	10	20.6656	1.0609	10	6.92398	1.20745	10	12.5749	1.11073	10	19.7475	1.06923	10	7.6187	1.07481	10	13.6659
Q8MPN5	Serpin 4 OS=Drosophila melanogaster GN=Spn42Da PE=1 SV=1 - [Q8MPN5_DROME]	17.91	6	6	11	374	42.0547	7.1665	0.925647	11	9.67728	1.11466	11	14.1187	0.939768	11	9.42433	0.966833	11	8.84581	0.899066	11	10.5216	1.13845	11	15.454
Q9VIF2	CG9248, isoform A OS=Drosophila melanogaster GN=CG9248 PE=1 SV=1 - [Q9VIF2_DROME]	10.53	4	4	5	494	55.5529	6.13818	0.895307	5	7.97789	1.01354	5	19.4979	1.1085	5	6.53381	1.07161	5	2.22829	0.909501	5	12.176	1.04243	5	9.17087
Q9VMU4	60S ribosomal protein L37a OS=Drosophila melanogaster GN=RpL37A PE=1 SV=3 - [RL37A_DROME]	47.83	5	5	15	92	10.3044	10.6089	1.17613	15	18.3039	1.11618	15	24.5628	1.15915	15	21.8957	0.981666	15	23.0163	1.02933	15	11.2655	1.18545	15	27.4809
Q9VSN3	Cuticular protein 66D OS=Drosophila melanogaster GN=Cpr66D PE=1 SV=2 - [Q9VSN3_DROME]	7.78	2	2	3	270	30.8032	6.40479	0.944004	3	3.0564	0.792777	3	15.164	1.06746	3	29.7416	0.827749	3	18.0931	1.19558	3	17.2263	0.883351	3	10.7687
Q7K2D2	Dynactin subunit 2 OS=Drosophila melanogaster GN=DCTN2-p50 PE=1 SV=1 - [DCTN2_DROME]	33.68	12	12	16	380	41.9727	5.26221	1.0303	16	15.8759	1.20079	16	11.0037	1.05589	16	9.52752	1.07958	16	9.36567	0.991957	16	8.17726	1.12598	16	11.1296
Q8INL3	Peptide deformylase OS=Drosophila melanogaster GN=CG31373 PE=1 SV=1 - [Q8INL3_DROME]	21.43	4	4	10	196	22.5334	5.61768	0.98602	10	19.1017	0.994636	10	18.7961	1.03014	10	29.6621	1.07917	10	15.0064	1.07443	10	20.2646	0.979048	10	22.4496
Q9VJ44	SD06839p OS=Drosophila melanogaster GN=CG17597 PE=1 SV=2 - [Q9VJ44_DROME]	17.94	2	5	9	407	43.876	7.40088	1.03435	2	9.25158	1.17078	2	9.67466	1.17594	1		1.22488	2	10.717	0.955565	2	16.7978	1.0496	1
Q8T4G5	CG6512, isoform A OS=Drosophila melanogaster GN=CG6512 PE=1 SV=1 - [Q8T4G5_DROME]	28.69	22	22	26	826	89.6441	8.95361	0.964909	26	8.46068	1.02758	26	11.8071	0.974857	26	12.836	1.09852	26	12.4928	0.973224	26	15.8821	1.10582	26	12.7338
Q8IGH9	RH13862p (Fragment) OS=Drosophila melanogaster GN=Uev1A PE=2 SV=1 - [Q8IGH9_DROME]	13.87	2	2	8	137	15.8809	6.13818	1.18919	8	8.07302	1.36609	8	8.71472	1.24635	8	12.6257	1.31238	8	26.4315	1.1221	8	15.7261	1.26318	8	17.2747
Q9VBS6	Uncharacterized protein, isoform A OS=Drosophila melanogaster GN=CG31087 PE=1 SV=2 - [Q9VBS6_DROME]	13.43	5	5	6	417	47.6654	6.65381	0.863699	6	4.23271	0.930922	6	17.0972	1.05541	6	16.2009	0.952849	6	2.34578	0.943672	6	10.1851	1.03456	6	11.713
Q9VG33	Sulfurtransferase OS=Drosophila melanogaster GN=CG12279 PE=1 SV=2 - [Q9VG33_DROME]	60.91	5	5	9	110	12.0531	5.21143	0.984658	9	16.9043	1.07336	9	13.1885	1.03125	9	19.0955	0.986346	9	20.2283	0.992328	9	5.74856	0.988729	9	22.9343
X2JEN5	Uncharacterized protein, isoform H OS=Drosophila melanogaster GN=CG32694 PE=4 SV=1 - [X2JEN5_DROME]	12.57	1	1	3	167	18.3015	4.729	0.721491	3	51.15	0.893595	3	64.6588	0.744875	3	10.8969	0.981617	3	10.4081	1.01014	3	33.9543	0.71063	3	3.12347
O96643	Pyrroline-5-carboxylate reductase OS=Drosophila melanogaster GN=P5cr PE=2 SV=1 - [O96643_DROME]	20.36	4	4	6	280	29.6693	7.7085	0.976617	6	8.80694	0.824262	6	15.864	0.841133	6	14.6923	0.895476	6	8.39385	0.955951	6	9.77632	0.894662	6	29.3109
Q9GQR6	Stathmin-1 OS=Drosophila melanogaster GN=stai PE=2 SV=1 - [Q9GQR6_DROME]	27.78	6	6	9	234	27.0314	8.71924	1.00355	9	18.1846	1.14538	9	11.5545	1.21101	9	16.3943	1.07838	9	9.97703	0.988557	9	12.6594	1.1377	9	14.6732
Q8SZK9	C-type lectin 27kD, isoform A OS=Drosophila melanogaster GN=Clect27 PE=1 SV=1 - [Q8SZK9_DROME]	31.17	6	6	7	231	26.3301	8.1626	1.09347	7	28.2071	0.803776	7	13.2836	1.39561	7	23.6277	0.986604	7	13.362	1.34534	7	14.5266	0.852561	7	27.2339
Q9VLJ6	Angiotensin-converting enzyme-related protein OS=Drosophila melanogaster GN=Acer PE=1 SV=1 - [ACER_DROME]	13.02	8	8	10	630	73.0109	6.354	1.03562	10	10.8331	0.980803	10	12.0489	0.995901	10	1.55422	1.07166	10	11.2472	1.1193	10	23.3534	0.979137	10	9.60823
Q59E30	Failed axon connections, isoform C OS=Drosophila melanogaster GN=fax PE=1 SV=1 - [Q59E30_DROME]	31.33	10	10	14	415	46.6146	5.24951	0.990871	14	9.65009	1.07936	14	8.84443	1.01037	14	20.3531	1.08437	14	8.6592	1.01743	14	12.2482	1.05233	14	10.1278
Q24238	Alkaline phosphatase 4 OS=Drosophila melanogaster GN=Aph4 PE=2 SV=3 - [APH4_DROME]	11.91	5	5	5	596	65.2215	6.29053	1.11367	5	27.0969	0.875829	5	15.3398	0.957568	5	9.73721	0.778942	5	4.24797	0.956712	5	18.1946	0.810495	5	10.4168
O97182	Actin related complex p41 subunit OS=Drosophila melanogaster GN=Arpc1 PE=1 SV=1 - [O97182_DROME]	16.18	4	4	5	377	41.5748	8.35303	1.0832	5	9.72968	0.933533	5	10.2721	0.924357	5	3.36474	1.03408	5	4.82945	0.986733	5	8.53303	0.959953	5	7.96664
Q9VBQ5	CG5112 OS=Drosophila melanogaster GN=CG5112 PE=1 SV=1 - [Q9VBQ5_DROME]	13.77	5	6	8	523	58.4479	8.33838	1.14541	6	10.5178	0.961484	6	12.104	1.00253	6	16.2312	0.928503	6	8.77435	1.10195	6	13.7267	0.948829	6	10.963
Q9V436	26S proteasome regulatory complex subunit p30 OS=Drosophila melanogaster GN=Rpn12 PE=1 SV=1 - [Q9V436_DROME]	18.18	4	4	7	264	30.2058	6.06201	0.956911	7	8.81526	0.942767	7	5.67468	1.07662	7	18.4414	1.00611	7	25.1045	1.02015	7	22.8924	0.895294	7	10.0328
Q86BI3	Zinc-finger protein at 72D, isoform B OS=Drosophila melanogaster GN=Zn72D PE=1 SV=1 - [Q86BI3_DROME]	8.26	5	5	5	884	95.9685	8.44092	0.938054	5	14.2508	1.119	5	3.56903	0.881611	5	27.2415	0.958812	5	23.7444	1.04579	5	7.96616	1.01434	5	5.76601
Q9V895	Acidic leucine-rich nuclear phosphoprotein 32 family member A OS=Drosophila melanogaster GN=Anp32a PE=2 SV=1 - [AN32A_DROME]	24.52	5	5	8	261	29.1587	4.2085	1.0891	8	10.073	1.06194	8	11.6361	1.12645	8	18.7112	1.09737	8	8.60896	1.04595	8	9.34054	1.05678	8	17.8929
Q9V3Y2	Anamorsin homolog OS=Drosophila melanogaster GN=CIAPIN1 PE=2 SV=1 - [DRE2_DROME]	25.81	4	4	6	248	27.0874	5.21143	1.00337	6	9.6721	0.950945	6	18.0362	0.821768	6	21.4088	1.03563	6	13.2054	0.986191	6	5.97628	1.05828	6	22.339
Q8MSU3	Putative ferric-chelate reductase 1 homolog OS=Drosophila melanogaster GN=CG8399 PE=2 SV=1 - [FRRS1_DROME]	8.66	4	4	6	647	70.2398	8.04541	0.969904	6	8.73397	0.959615	6	15.089	0.906111	6	24.8976	0.966144	6	16.1797	0.986971	6	12.5031	0.997006	6	17.4756
P02255	Histone H1 OS=Drosophila melanogaster GN=His1 PE=1 SV=1 - [H1_DROME]	26.56	9	9	27	256	26.3433	10.5356	1.03257	27	17.6934	0.85959	27	22.2603	1.05104	27	22.3076	0.892503	27	16.1639	0.966537	27	15.2966	0.914026	27	35.0444
O76522	Karyopherin alpha 3 (Fragment) OS=Drosophila melanogaster GN=Kap-alpha3 PE=2 SV=1 - [O76522_DROME]	16.34	6	6	11	514	56.9405	5.26221	1.05602	11	13.6289	0.921182	11	11.7395	1.03625	11	16.8111	1.00775	11	14.1378	1.0669	11	15.4696	0.993047	11	5.85149
Q9V8Y2	General odorant-binding protein 56a OS=Drosophila melanogaster GN=Obp56a PE=1 SV=1 - [OB56A_DROME]	39.57	5	5	20	139	15.3928	5.23682	0.875509	20	18.3359	1.10044	20	14.2848	1.04416	20	16.4817	1.38904	20	22.9021	0.903187	20	26.8885	1.13217	20	18.5392
Q8T0Q4	GH13992p OS=Drosophila melanogaster GN=shrb PE=1 SV=1 - [Q8T0Q4_DROME]	45.58	9	9	13	226	25.4278	4.80518	1.00459	13	4.13725	1.05227	13	16.3764	0.972613	13	13.4702	1.15766	13	17.9703	1.00365	13	7.17243	1.07665	13	11.7542
A0A0B4LGI1	G protein alpha s subunit, isoform E OS=Drosophila melanogaster GN=Galphas PE=1 SV=1 - [A0A0B4LGI1_DROME]	13.35	3	4	9	382	44.6715	7.86963	0.968409	4	5.77645	1.00654	4	7.28889	1.03682	4	8.15188	1.07752	4	7.82633	1.14204	4	7.84314	1.08848	4	17.9539
M9PH94	Cabeza, isoform D OS=Drosophila melanogaster GN=caz PE=4 SV=1 - [M9PH94_DROME]	11.83	2	2	2	355	34.3044	9.39307	0.924888	2	12.8699	0.918796	2	23.2076	0.673397	2	21.5629	0.817973	2	6.45014	0.766619	2	33.7086	0.770829	2	27.9674
Q0E8X7	Uncharacterized protein, isoform A OS=Drosophila melanogaster GN=CG30415 PE=1 SV=1 - [Q0E8X7_DROME]	68.29	9	9	30	82	9.53489	9.67139	1.04305	30	13.3593	1.00802	30	17.0635	1.17932	30	17.7288	1.08022	30	16.3895	1.01327	30	21.3057	1.15637	30	13.9361
O97062	Ccp84Ae OS=Drosophila melanogaster GN=Ccp84Ae PE=1 SV=1 - [O97062_DROME]	44.23	7	7	11	208	21.3266	7.50342	0.852284	11	21.0866	0.904691	11	22.0442	0.941778	11	44.238	0.974997	11	38.8936	0.885788	11	28.7785	0.989986	11	21.8448
Q95T19	Serine--tRNA synthetase-like protein Slimp OS=Drosophila melanogaster GN=Slimp PE=1 SV=1 - [SLIMP_DROME]	2.37	1	1	2	464	52.8831	7.75244	0.855765	2	11.2569	0.53338	2	124.494	0.484952	2	3.71544	0.563889	2	81.7081	0.920539	2	34.4986	0.456644	2	46.4739
Q9XZ57	Eb1, isoform E OS=Drosophila melanogaster GN=Eb1 PE=1 SV=1 - [Q9XZ57_DROME]	22.41	1	6	11	290	32.4679	5.33838	0.924222	2	18.3446	1.00418	2	66.7564	0.65134	2	59.5749	0.750229	2	79.4783	0.695648	2	46.9303	0.735223	2	114.507
A0A0B4K7V8	Bruchpilot, isoform K OS=Drosophila melanogaster GN=brp PE=1 SV=1 - [A0A0B4K7V8_DROME]	8.61	11	11	11	1707	197.259	6.354	0.913517	11	15.2545	1.00238	11	12.4145	0.845245	11	26.8796	1.04974	11	18.5948	0.917005	11	7.57934	0.995948	11	17.5253
Q9VN86	AT14148p OS=Drosophila melanogaster GN=CG2604 PE=1 SV=1 - [Q9VN86_DROME]	30	9	9	14	430	47.2262	8.96826	1.0172	14	11.154	0.892722	14	20.566	0.969194	14	28.1337	0.969855	14	26.5739	0.950764	14	17.6128	0.986179	14	18.3112
Q9V3K3	RuvB-like helicase 2 OS=Drosophila melanogaster GN=rept PE=1 SV=1 - [RUVB2_DROME]	23.7	11	11	16	481	53.5076	5.84619	0.932866	16	15.2558	1.06225	16	17.7447	0.916862	16	18.9932	1.00412	16	15.2891	0.93072	16	22.2472	1.00407	16	9.24568
Q8IA36	DAP3 OS=Drosophila melanogaster GN=mRpS29 PE=4 SV=1 - [Q8IA36_DROME]	11.28	3	3	5	390	44.0434	8.41162	1.19148	5	5.98066	0.869954	5	31.2427	1.2455	5	25.1908	0.813803	5	27.2025	1.1349	5	5.31874	0.912555	5	27.4064
Q7KUQ6	Limpet, isoform K OS=Drosophila melanogaster GN=Lmpt PE=1 SV=2 - [Q7KUQ6_DROME]	5.78	11	11	11	2147	245.352	4.729	0.984341	11	12.4728	0.965815	11	10.4881	1.02734	11	11.5566	1.01934	11	8.33681	0.962186	11	10.1048	1.04876	11	9.85333
Q7KS11	Uracil-DNA degrading factor, isoform B OS=Drosophila melanogaster GN=Ude PE=1 SV=1 - [Q7KS11_DROME]	12.34	3	3	7	316	35.4986	8.93896	1.01957	7	17.9029	1.02845	7	14.7359	1.0903	7	28.5475	1.14152	7	23.1759	1.04952	7	27.1055	0.978376	7	14.7197
Q23980	Beta-heavy-spectrin (Fragment) OS=Drosophila melanogaster GN=kst PE=2 SV=2 - [Q23980_DROME]	13.65	1	15	16	1494	171.206	6.3667	0.888018	1		0.92122	1		0.869433	1		0.94717	1		1.21345	1		0.814579	1
A1Z850	Superoxide dismutase [Cu-Zn] OS=Drosophila melanogaster GN=Ccs PE=1 SV=2 - [A1Z850_DROME]	10.85	2	2	2	258	27.2318	5.85889	0.807052	2	24.4377	0.894895	2	30.615	0.7791	2	42.2284	1.07583	2	39.0932	0.929303	2	19.1596	0.862922	2	23.9392
Q9VD14	GH07286p OS=Drosophila melanogaster GN=CG13850 PE=1 SV=3 - [Q9VD14_DROME]	18.62	7	7	8	564	61.8365	9.12939	1.11028	8	8.94514	0.972442	8	6.80336	1.12404	8	21.0509	0.920559	8	7.8349	1.01387	8	12.5358	0.904594	8	8.18323
Q9VWA1	Clathrin light chain OS=Drosophila melanogaster GN=Clc PE=2 SV=1 - [CLC_DROME]	20.55	5	5	11	219	23.8259	4.77979	1.02702	11	6.33877	1.15332	11	11.8411	0.949014	11	17.5909	1.06569	11	9.90658	0.972102	11	10.8646	1.13958	11	15.4729
Q9VTD4	Fad2 OS=Drosophila melanogaster GN=Fad2 PE=3 SV=1 - [Q9VTD4_DROME]	20.28	6	6	7	355	41.0739	7.43018	1.2291	7	14.9675	0.907984	7	9.69433	1.16063	7	15.8412	0.750772	7	8.25086	1.27562	7	25.2452	0.985725	7	34.2437
A0A0B4LGC6	Lethal (2) k09913, isoform G OS=Drosophila melanogaster GN=l(2)k09913 PE=1 SV=1 - [A0A0B4LGC6_DROME]	17.01	4	4	7	288	33.2809	9.24658	1.15114	7	11.8275	1.15628	7	14.5278	1.05838	7	34.6927	1.05752	7	11.6305	1.13818	7	11.0225	1.03208	7	19.2232
Q7JZN0	FI02994p OS=Drosophila melanogaster GN=Sec61beta PE=1 SV=1 - [Q7JZN0_DROME]	45	5	5	14	100	10.2393	11.6489	0.953113	14	12.3398	0.980918	14	31.9127	0.877721	14	33.723	1.02639	14	18.1119	0.848896	14	20.1195	0.905311	14	33.1052
Q7KT36	IP19005p OS=Drosophila melanogaster GN=CG13083-RB PE=2 SV=1 - [Q7KT36_DROME]	16.46	5	5	10	316	35.3754	6.27783	0.985041	10	16.4475	1.34961	10	17.3818	0.96994	10	6.74397	1.14082	10	13.8306	0.985321	10	11.935	1.29072	10	13.4148
Q9V597	60S ribosomal protein L31 OS=Drosophila melanogaster GN=RpL31 PE=1 SV=1 - [RL31_DROME]	38.71	6	6	18	124	14.5237	10.1987	1.23845	18	25.0232	1.24757	18	13.715	1.15032	18	32.2464	1.09918	18	21.7211	0.994099	18	24.1959	1.18813	18	29.6306
Q9XZ61	Ubiquitin carboxyl-terminal hydrolase OS=Drosophila melanogaster GN=Uch-L5 PE=1 SV=1 - [Q9XZ61_DROME]	25.62	9	9	14	324	37.6491	5.21143	1.02536	14	19.0981	1.16157	14	26.6652	0.996029	14	23.7271	1.01418	14	14.4375	0.943568	14	12.0208	1.0195	14	11.9884
O77287	Putative uncharacterized protein Su(P) OS=Drosophila melanogaster GN=Su(P) PE=4 SV=1 - [O77287_DROME]	13.37	5	5	10	419	47.341	9.14404	0.998646	10	9.39153	0.826313	10	30.5002	0.997341	10	14.4345	0.78928	10	10.4086	0.931729	10	16.1857	0.755082	10	26.7399
O77425	EG:115C2.1 protein OS=Drosophila melanogaster GN=EG:115C2.1 PE=1 SV=1 - [O77425_DROME]	6.91	1	1	2	304	31.6062	6.04932	0.856913	2	23.1418	0.88558	2	14.3637	0.745336	2	4.56173	0.843839	2	6.12035	1.15997	2	30.3037	0.691579	2	9.48867
Q9V464	Histone chaperone asf1 OS=Drosophila melanogaster GN=asf1 PE=1 SV=1 - [ASF1_DROME]	6.42	1	1	2	218	24.3938	4.60205	1.01027	2	3.53337	0.951767	2	9.65006	1.0122	2	1.13693	1.04013	2	14.5352	0.94669	2	1.19945	1.14905	2	0.00214859
M9PC31	CG3714, isoform G OS=Drosophila melanogaster GN=CG3714 PE=4 SV=1 - [M9PC31_DROME]	19.09	8	8	12	550	61.4646	6.7124	0.972253	12	12.9471	0.973413	12	16.6427	1.036	12	9.07737	1.01368	12	20.0418	0.995396	12	7.98635	1.08763	12	20.9545
Q9VT75	LD19812p OS=Drosophila melanogaster GN=vnc PE=1 SV=1 - [Q9VT75_DROME]	20.41	4	4	6	196	22.3097	6.94678	1.11461	6	17.1436	0.861305	6	27.2938	0.885518	6	15.4595	0.903497	6	17.984	0.860595	6	18.7842	0.923995	6	25.5744
Q9VZG0	Cuticular protein 64Ac OS=Drosophila melanogaster GN=Cpr64Ac PE=1 SV=1 - [Q9VZG0_DROME]	22.34	3	3	4	188	19.1002	8.26514	1.15762	4	12.5097	0.894386	4	9.04902	1.40461	4	11.4681	0.873863	4	10.6415	1.17501	4	1.51717	0.922659	4	13.6489
Q9VBU9	40S ribosomal protein S27 OS=Drosophila melanogaster GN=RpS27 PE=1 SV=1 - [Q9VBU9_DROME]	39.29	4	4	19	84	9.35785	9.5249	1.10119	19	14.6399	0.984259	19	23.0092	1.01455	19	17.2028	1.04049	19	28.6517	1.02833	19	22.8638	1.01367	19	24.7442
P37159	Lysozyme E OS=Drosophila melanogaster GN=LysE PE=2 SV=2 - [LYSE_DROME]	16.43	1	1	1	140	15.5423	6.7124	1.41351	1		0.911156	1		1.11046	1		0.959741	1		1.05435	1		0.532988	1
Q8IPT9	SD05439p1 OS=Drosophila melanogaster GN=CG10512-RD PE=1 SV=1 - [Q8IPT9_DROME]	26.87	6	6	8	361	37.931	6.78564	0.907048	7	15.4245	1.09495	7	3.51302	1.01834	7	28.6582	0.978868	7	8.25029	0.981778	7	5.72274	1.05128	7	5.94259
Q9VM19	Trehalose 6-phosphate phosphatase OS=Drosophila melanogaster GN=CG5171 PE=1 SV=1 - [Q9VM19_DROME]	20.15	4	4	9	273	30.5978	6.55127	1.10469	9	18.8037	0.918541	9	10.9188	1.05129	9	18.0953	1.03898	9	24.8299	1.12244	9	21.0043	0.984403	9	13.9529
A8E7A5	TA01762p OS=Drosophila melanogaster GN=BG:DS00941.12 PE=2 SV=1 - [A8E7A5_DROME]	8.85	2	2	5	260	28.1054	4.53857	1.01589	5	6.71379	1.10395	5	13.5627	1.12833	5	7.85786	1.1176	5	1.80814	1.00157	5	9.99468	0.966167	5	14.3663
A0A1F4	Protein eyes shut OS=Drosophila melanogaster GN=eys PE=1 SV=1 - [EYS_DROME]	2.57	5	5	6	2176	233.954	5.46533	0.981102	6	14.9818	0.884576	6	32.2662	0.838661	6	23.6932	0.868669	6	22.891	1.12828	6	12.0244	0.834493	6	10.7257
B4F5V0	CG1751-PA OS=Drosophila melanogaster GN=CG1751 PE=4 SV=1 - [B4F5V0_DROME]	26.13	6	6	7	199	22.2365	8.77783	1.00337	7	10.5768	1.1925	7	10.9687	1.06431	7	4.46547	1.07441	7	13.4722	0.98268	7	21.2656	1.1282	7	19.5872
P55035	26S proteasome non-ATPase regulatory subunit 4 OS=Drosophila melanogaster GN=Rpn10 PE=1 SV=2 - [PSMD4_DROME]	14.39	5	5	9	396	42.5921	4.83057	0.954621	9	23.2907	0.862736	9	25.9206	0.868739	9	34.9691	1.00024	9	17.3941	0.93992	9	17.3421	0.949057	9	26.8511
Q7KVQ7	Transport and golgi organization 5, isoform B OS=Drosophila melanogaster GN=Tango5 PE=1 SV=1 - [Q7KVQ7_DROME]	10.51	3	3	5	428	47.8635	9.68604	1.11105	5	17.1162	0.852199	5	22.5832	1.03349	5	33.1766	0.782352	5	29.1513	1.22952	5	22.1249	0.839022	5	17.6143
Q9W247	CG4752 OS=Drosophila melanogaster GN=CG4752-RA PE=1 SV=2 - [Q9W247_DROME]	11.9	12	12	16	1294	139.525	6.46826	0.9327	16	17.5527	0.909409	16	15.2308	0.945906	16	17.5157	0.930732	16	21.5098	0.925963	16	16.9835	0.868222	16	22.69
P49735	DNA replication licensing factor Mcm2 OS=Drosophila melanogaster GN=Mcm2 PE=1 SV=1 - [MCM2_DROME]	13.42	8	8	11	887	100.351	5.10986	1.01471	11	19.0787	1.07912	11	16.701	0.844246	11	14.7069	1.09579	11	20.3834	1.06209	11	16.9793	1.08182	11	15.4893
P40301	Proteasome subunit alpha type-2 OS=Drosophila melanogaster GN=Prosalpha2 PE=1 SV=1 - [PSA2_DROME]	17.52	4	4	10	234	25.8901	6.68311	1.0744	10	5.12914	1.23593	10	41.5505	1.13985	10	10.7635	1.0782	10	19.8347	1.04782	10	13.8	1.12262	10	29.6718
Q9VJZ4	AT12494p OS=Drosophila melanogaster GN=ND-B22 PE=1 SV=1 - [Q9VJZ4_DROME]	52.78	8	8	21	144	17.3739	9.49561	1.08939	21	18.6676	0.996212	21	24.8825	1.14704	21	26.4604	1.07103	21	21.3412	1.07286	21	16.474	1.11771	21	22.9798
C0PDD8	MIP03690p (Fragment) OS=Drosophila melanogaster GN=CG8397-RA PE=2 SV=1 - [C0PDD8_DROME]	18.26	3	3	6	241	27.3013	8.49951	1.07065	6	9.14403	0.886983	6	24.6279	0.934613	6	26.6914	0.888395	6	29.458	0.990166	6	17.7075	0.852771	6	23.9584
Q9VY05	CG9512, isoform A OS=Drosophila melanogaster GN=CG9512 PE=1 SV=1 - [Q9VY05_DROME]	15.57	9	10	15	623	68.8423	6.72705	0.852291	14	26.4582	0.94763	14	23.6718	0.816919	14	25.9939	0.903187	14	29.9212	0.828833	14	25.395	1.00294	14	30.4379
Q9VLT5	Protein purity of essence OS=Drosophila melanogaster GN=poe PE=1 SV=1 - [POE_DROME]	3.44	13	13	16	5322	590.325	6.37939	0.929346	16	14.1134	0.841917	16	24.5554	0.927935	16	37.7198	0.855694	16	25.9005	0.970058	16	26.2408	0.891044	16	29.3959
Q95U61	Aminomethyltransferase OS=Drosophila melanogaster GN=CG6415 PE=2 SV=1 - [Q95U61_DROME]	20.67	5	5	12	329	35.1583	8.63135	0.926304	12	9.29322	1.04658	12	17.9904	0.913975	12	13.6372	1.0081	12	18.4102	0.941646	12	30.2869	1.02095	12	16.595
Q960W6	Putative fatty acyl-CoA reductase CG8306 OS=Drosophila melanogaster GN=CG8306 PE=2 SV=1 - [FACR3_DROME]	9.69	4	4	6	516	58.4295	9.31982	0.98587	6	13.1412	1.07068	6	9.70226	1.00482	6	6.40215	0.971319	6	10.4206	1.00168	6	6.6327	1.04321	6	11.0627
Q9V3D9	BcDNA.GM09489 OS=Drosophila melanogaster GN=Srp54k PE=1 SV=1 - [Q9V3D9_DROME]	18.9	9	9	9	508	55.8294	8.70459	0.952824	9	9.79608	0.970907	9	5.86037	1.03599	9	12.7231	0.912909	9	7.29532	0.90472	9	12.2108	0.933929	9	4.4198
D0IQ95	MIP01420p OS=Drosophila melanogaster GN=yellow-g-RA PE=2 SV=1 - [D0IQ95_DROME]	23.92	8	8	12	393	42.968	7.79639	1.01257	12	8.60063	1.11035	12	13.1038	0.947884	12	25.5705	1.08594	12	21.0139	0.989628	12	23.9738	1.09456	12	16.8563
Q9VHS8	Eukaryotic initiation factor 4A-III OS=Drosophila melanogaster GN=eIF4AIII PE=1 SV=1 - [IF4A3_DROME]	15.79	4	6	11	399	45.6156	6.02393	1.02536	4	7.55795	0.986781	4	10.4312	1.11278	4	15.0285	0.994392	4	4.74938	1.00966	4	1.42512	1.02366	4	5.89443
Q9VFC9	CG3987 OS=Drosophila melanogaster GN=CG3987 PE=2 SV=2 - [Q9VFC9_DROME]	8.91	3	3	4	404	46.0309	6.99072	0.828012	4	19.7139	1.13083	4	18.3953	0.898662	4	11.1842	1.17493	4	20.5128	0.843958	4	11.1944	1.20133	4	33.8762
H1ZYE3	RPS6-p70-protein kinase (Fragment) OS=Drosophila melanogaster GN=S6k PE=3 SV=1 - [H1ZYE3_DROME]	13.16	4	4	5	395	44.8671	5.33838	1.15369	5	6.52973	0.959018	5	11.9399	0.963547	5	10.5384	1.03531	5	12.6164	1.01556	5	9.6402	1.04207	5	21.0863
Q8IHB0	AT18609p OS=Drosophila melanogaster GN=gish PE=1 SV=1 - [Q8IHB0_DROME]	12.85	3	3	5	358	40.9078	9.30518	1.07992	5	32.5794	0.977426	5	9.24915	0.951656	5	24.6207	0.921636	5	12.8081	0.988889	5	6.3558	0.886043	5	10.3094
A0A0B4LF93	Sin3A, isoform I OS=Drosophila melanogaster GN=Sin3A PE=1 SV=1 - [A0A0B4LF93_DROME]	1.55	2	2	3	1747	186.286	7.2251	0.965384	3	1.77099	1.04974	3	18.9212	1.04643	3	11.9928	1.06729	3	16.7847	0.968453	3	1.36784	1.02901	3	14.6252
P48148	Ras-like GTP-binding protein Rho1 OS=Drosophila melanogaster GN=Rho1 PE=1 SV=1 - [RHO1_DROME]	41.15	7	7	13	192	21.7092	7.00537	1.04508	13	19.2534	1.13803	13	13.9774	1.07456	13	18.6669	1.12361	13	19.2215	1.08584	13	12.2486	1.17899	13	12.6977
Q9VED8	Deoxyribonuclease II OS=Drosophila melanogaster GN=DNaseII PE=1 SV=1 - [Q9VED8_DROME]	7.38	2	2	3	366	41.3144	6.52197	0.959353	3	3.97678	0.944958	3	9.3475	0.827401	3	11.6582	0.884564	3	10.4427	0.9339	3	13.4572	1.01221	3	1.99139
Q9VH64	CG8507 OS=Drosophila melanogaster GN=CG8507 PE=1 SV=1 - [Q9VH64_DROME]	27.18	9	9	13	379	44.5762	8.14795	1.00032	13	13.5326	1.11419	13	11.8779	1.02219	13	7.52479	1.05493	13	8.63696	0.940744	13	15.1549	1.19654	13	6.88442
Q9VKQ9	Protein dpy-30 homolog OS=Drosophila melanogaster GN=Dpy-30L1 PE=1 SV=1 - [DPY30_DROME]	26.87	2	2	6	134	13.7857	5.35107	0.952151	6	30.2653	0.994332	6	14.8617	0.702982	6	21.2209	1.14337	6	9.50423	1.04985	6	15.3349	0.641139	6	44.4929
B4F625	CG3603-PA OS=Drosophila melanogaster GN=CG3603 PE=4 SV=1 - [B4F625_DROME]	16.87	4	4	7	249	26.1367	7.79639	1.01778	7	6.7682	1.10839	7	25.5907	0.979239	7	12.7267	1.03977	7	8.47542	1.02681	7	12.9561	1.10882	7	15.1359
Q0E8P1	Uncharacterized protein, isoform B OS=Drosophila melanogaster GN=CG17549 PE=4 SV=1 - [Q0E8P1_DROME]	13.36	2	2	3	262	26.5223	9.5542	0.768691	3	38.8383	0.993384	3	3.99681	0.630226	3	29.0675	1.00395	3	10.2747	0.758489	3	26.2487	1.02878	3	21.9441
Q2XYF2	CG2257 (Fragment) OS=Drosophila melanogaster GN=UbcE2H PE=3 SV=1 - [Q2XYF2_DROME]	8.82	1	1	2	170	19.5436	4.81787	0.999881	2	0.937344	1.02443	2	2.93111	1.14128	2	1.19691	1.1707	2	5.78613	1.18547	2	13.4744	1.15335	2	4.91465
A4V2S3	C-terminal binding protein, isoform B OS=Drosophila melanogaster GN=CtBP PE=1 SV=1 - [A4V2S3_DROME]	11.66	3	3	4	386	42.2248	6.97607	1.00801	4	3.16326	1.11574	4	18.6029	0.944107	4	9.65005	1.11741	4	9.58067	0.985577	4	5.40921	1.09851	4	10.4588
Q9VC92	CG6432, isoform A OS=Drosophila melanogaster GN=CG6432 PE=1 SV=1 - [Q9VC92_DROME]	8.46	4	4	6	674	74.9936	7.12256	1.0889	6	16.7466	0.89922	6	14.4788	1.0357	6	11.7553	0.929218	6	11.235	1.11782	6	11.2439	0.904902	6	9.91903
A0APQ0	CG10623 protein OS=Drosophila melanogaster GN=CG10623 PE=4 SV=1 - [A0APQ0_DROME]	22.96	5	5	8	331	36.6587	5.18604	1.08566	8	8.75688	0.930198	8	25.3103	1.01733	8	14.9765	0.943804	8	5.97684	1.05274	8	19.1126	0.881671	8	15.7849
Q6NR07	Adenosylhomocysteinase OS=Drosophila melanogaster GN=CG9977 PE=2 SV=1 - [Q6NR07_DROME]	13.24	6	7	10	521	56.9417	6.96143	1.02626	9	7.47884	1.09233	9	12.6756	0.897265	9	20.0584	0.915702	9	11.7086	1.02545	9	17.684	1.02893	9	4.20502
Q7KUC2	FI04467p OS=Drosophila melanogaster GN=Pdxk PE=1 SV=1 - [Q7KUC2_DROME]	16.12	4	4	6	304	33.4077	6.96143	0.941471	6	15.537	0.914582	6	27.7805	0.790883	6	26.1456	0.868183	6	11.4136	0.795901	6	22.2813	0.87227	6	12.4167
Q9VUQ1	CG7945, isoform B OS=Drosophila melanogaster GN=CG7945 PE=1 SV=2 - [Q9VUQ1_DROME]	22.18	4	4	5	248	28.3609	5.23682	1.01938	5	10.7157	0.941375	5	15.4816	0.899969	5	21.2275	0.917393	5	21.0175	0.984204	5	27.9174	0.812138	5	15.0849
Q9W299	LD03212p OS=Drosophila melanogaster GN=CG11474 PE=1 SV=1 - [Q9W299_DROME]	18.81	6	6	8	436	49.3799	5.2749	1.05964	8	4.3494	1.03164	8	15.8617	1.09896	8	12.7987	1.00306	8	11.9437	1.08985	8	16.1199	1.10717	8	16.6751
O18336	MIP20481p OS=Drosophila melanogaster GN=Rab14 PE=1 SV=1 - [O18336_DROME]	12.09	1	2	4	215	24.2409	6.21436	1.08555	2	6.90217	1.0908	2	3.47474	1.11156	2	1.5606	1.06653	2	5.31829	1.03937	2	2.19958	1.09005	2	11.2464
Q9W347	C12.2, isoform A OS=Drosophila melanogaster GN=c12.2 PE=1 SV=3 - [Q9W347_DROME]	6.13	7	7	8	1386	155.588	7.09326	0.973147	8	10.0269	1.05111	8	17.2776	0.984442	8	9.42303	1.00732	8	15.344	0.941423	8	7.68329	1.0025	8	8.17268
Q09332	UDP-glucose:glycoprotein glucosyltransferase OS=Drosophila melanogaster GN=Ugt PE=1 SV=2 - [UGGG_DROME]	6.98	9	9	10	1548	174.245	6.15088	0.953135	10	11.711	0.99896	10	21.3173	0.895269	10	10.0816	0.929247	10	10.5353	1.059	10	6.83676	0.986384	10	13.8094
Q9VGP4	LP08082p OS=Drosophila melanogaster GN=Ranbp9 PE=1 SV=1 - [Q9VGP4_DROME]	7.86	6	7	10	1018	114.334	4.86865	1.02157	8	7.87779	0.993323	8	5.72708	0.883635	8	17.4699	0.944274	8	13.3788	0.993119	8	15.5801	1.00208	8	14.8352
M9PBH8	CG2199, isoform C OS=Drosophila melanogaster GN=CG2199 PE=1 SV=1 - [M9PBH8_DROME]	1.52	1	1	2	724	80.854	8.5874	0.790915	2	4.58674	0.455502	2	79.6013	0.768975	2	58.5492	0.447324	2	69.8596	0.905364	2	7.11415	0.510657	2	54.4848
Q9VHI8	Uncharacterized protein, isoform A OS=Drosophila melanogaster GN=CG11980 PE=1 SV=2 - [Q9VHI8_DROME]	31.88	9	9	14	345	39.1939	6.53662	1.07627	14	15.5647	1.01571	14	26.3039	0.923333	14	30.1972	0.952009	14	23.6598	1.06233	14	9.56528	1.04866	14	16.9286
A4V134	Calcium/calmodulin-dependent protein kinase II, isoform E OS=Drosophila melanogaster GN=CaMKII PE=1 SV=1 - [A4V134_DROME]	23.58	9	9	16	509	57.5333	7.31299	0.958482	16	10.3466	1.01346	16	18.0343	1.10812	16	15.2279	1.06266	16	13.4315	1.02786	16	12.1592	1.01737	16	14.4667
Q9W0P5	UDP-glucose 4-epimerase OS=Drosophila melanogaster GN=Gale PE=1 SV=1 - [GALE_DROME]	33.71	9	9	19	350	38.6723	7.45947	0.983271	19	16.6044	0.954673	19	17.9492	1.02168	19	17.9304	1.00311	19	15.1084	0.994594	19	10.49	1.16746	19	14.3898
Q7KMR7	Thioredoxin-like protein TXL OS=Drosophila melanogaster GN=Txl PE=2 SV=1 - [Q7KMR7_DROME]	23.69	6	6	9	287	31.7979	5.68115	0.92796	9	9.01641	1.14412	9	6.53801	0.956139	9	11.1739	1.04667	9	18.7845	1.00051	9	10.6291	1.12302	9	22.4098
Q7K549	GH13040p OS=Drosophila melanogaster GN=mlt PE=2 SV=1 - [Q7K549_DROME]	6.1	2	2	2	459	53.1093	5.45264	1.10397	2	27.97	0.942007	2	5.5635	1.11855	2	61.3754	0.941383	2	7.09812	0.934645	2	22.2574	1.04678	2	20.0618
O18335	Drab11 OS=Drosophila melanogaster GN=Rab11 PE=1 SV=1 - [O18335_DROME]	34.11	7	7	13	214	24.2305	5.73193	1.09148	13	11.7166	1.16007	13	5.82966	1.01783	13	17.5014	1.0751	13	5.31164	1.01465	13	21.1389	1.0694	13	12.0937
A1Z6V5	FI01422p OS=Drosophila melanogaster GN=Spn43Ab PE=1 SV=1 - [A1Z6V5_DROME]	35.11	1	12	14	393	43.3513	8.41162	1.28844	1		1.28521	1		1.34479	1		1.31892	1		1.45814	1		1.29493	1
Q27889	Serine/threonine-protein phosphatase 2B catalytic subunit 2 OS=Drosophila melanogaster GN=Pp2B-14D PE=1 SV=2 - [PP2B2_DROME]	19.65	5	10	15	570	63.0608	5.88428	0.985044	7	13.9493	1.06599	7	14.2893	0.991125	7	6.27289	1.02657	7	17.2602	0.945181	7	7.2431	0.979665	7	16.6091
Q9VNV3	ATP-dependent RNA helicase Ddx1 OS=Drosophila melanogaster GN=Ddx1 PE=2 SV=1 - [DDX1_DROME]	5.23	3	3	5	727	80.8177	6.87354	1.09749	5	14.3809	1.13898	5	21.0966	0.968163	5	12.7265	1.06711	5	18.9601	1.0576	5	21.8167	1.08727	5	4.4873
Q9VWI2	NAT1 ortholog, isoform A OS=Drosophila melanogaster GN=NAA15-16 PE=1 SV=1 - [Q9VWI2_DROME]	20.67	16	16	23	890	103.027	7.26904	1.03763	23	13.9729	1.07387	23	17.1184	1.08964	23	22.0278	1.03028	23	14.2133	1.08571	23	14.031	1.07616	23	21.8091
Q9VW59	LD16419p OS=Drosophila melanogaster GN=RhoGDI PE=1 SV=1 - [Q9VW59_DROME]	50.75	12	12	17	201	23.2038	5.64307	0.916807	17	19.9806	1.04363	17	15.9302	0.997905	17	17.2645	0.979411	17	16.9954	0.996443	17	5.21578	0.998852	17	11.4564
Q9VJD4	LD24721p OS=Drosophila melanogaster GN=Sgt PE=1 SV=1 - [Q9VJD4_DROME]	20.24	6	6	9	331	36.2304	4.64014	0.931127	9	22.7282	1.02745	9	32.0505	0.988323	9	15.5185	1.02984	9	33.8386	1.03442	9	24.2357	1.12809	9	18.356
Q86M57	V-type proton ATPase subunit a OS=Drosophila melanogaster GN=Vha100-1 PE=2 SV=1 - [Q86M57_DROME]	11.28	7	7	11	833	94.5875	6.60986	0.925864	11	6.25413	0.958481	11	15.6623	0.920071	11	28.6211	0.91263	11	22.6431	0.973372	11	14.8677	0.829827	11	21.4849
Q8MSZ7	GM02257p OS=Drosophila melanogaster GN=Rrp4 PE=2 SV=1 - [Q8MSZ7_DROME]	10.74	2	2	3	298	33.5893	6.18896	1.09182	3	15.0274	1.15007	3	6.65425	0.743546	3	33.154	0.92089	3	10.0126	0.811366	3	23.987	1.01177	3	2.69749
Q94899	COP9 signalosome complex subunit 2 OS=Drosophila melanogaster GN=alien PE=1 SV=2 - [CSN2_DROME]	11.71	5	5	6	444	51.4939	5.61768	1.00999	6	30.2954	1.0914	6	11.0604	0.993502	6	5.6643	1.01109	6	10.7421	0.993268	6	9.96165	0.992973	6	7.46157
D9HRV5	Smp-30 protein OS=Drosophila melanogaster GN=Smp-30 PE=4 SV=1 - [D9HRV5_DROME]	32.34	7	8	21	303	33.342	6.60986	1.05594	11	11.5621	0.965556	11	19.1245	1.1223	11	19.5277	1.0535	11	9.01096	1.04126	11	24.6401	0.937363	11	19.3726
A1ZB77	CG5174, isoform J OS=Drosophila melanogaster GN=CG5174 PE=1 SV=1 - [A1ZB77_DROME]	50.54	8	8	12	186	20.4905	6.59521	1.03507	12	12.3416	1.09913	12	8.90502	0.992516	12	20.9175	1.12412	12	17.1589	1.04662	12	8.21892	1.14643	12	11.5352
Q8MQQ8	LD21041p (Fragment) OS=Drosophila melanogaster GN=PAPLA1 PE=2 SV=1 - [Q8MQQ8_DROME]	6.38	6	6	7	1332	144.855	4.77979	1.00446	7	11.0047	0.9662	7	7.19726	1.03153	7	4.92334	0.978826	7	15.456	1.03144	7	10.4861	0.947308	7	16.3854
P41375	Eukaryotic translation initiation factor 2 subunit 2 OS=Drosophila melanogaster GN=eIF-2beta PE=1 SV=1 - [IF2B_DROME]	35.9	10	10	21	312	35.1958	5.77002	1.06061	21	12.6917	1.02586	21	13.4758	1.05253	21	7.93563	0.958819	21	17.9118	0.973646	21	21.5062	0.960712	21	15.3498
Q9W2E8	NADH dehydrogenase (Ubiquinone) B12 subunit, isoform A OS=Drosophila melanogaster GN=ND-B12 PE=2 SV=1 - [Q9W2E8_DROME]	16.36	2	2	9	110	12.0831	8.26514	1.08909	9	16.12	0.981484	9	28.5484	1.19425	9	13.7472	0.922339	9	6.66556	1.1602	9	7.75488	1.05169	9	13.8375
Q9VDX6	Uncharacterized protein OS=Drosophila melanogaster GN=CG18493 PE=1 SV=2 - [Q9VDX6_DROME]	7.08	3	3	4	480	54.0031	4.85596	1.31677	3	15.0534	0.579983	3	2.71167	1.19061	3	26.4	0.613717	3	13.3635	1.17076	3	18.9368	0.855125	3	0.27267
Q9V558	Cytochrome P450 4p1 OS=Drosophila melanogaster GN=Cyp4p1 PE=2 SV=1 - [CP4P1_DROME]	20.47	9	9	14	513	59.3948	7.2251	0.965794	13	22.7842	1.06828	13	25.4887	1.04565	13	20.9344	1.05718	13	19.1988	0.977626	13	23.3721	1.00699	13	26.4239
Q9VSN9	GM04779p OS=Drosophila melanogaster GN=SrpRbeta PE=1 SV=2 - [Q9VSN9_DROME]	31.15	6	6	8	244	27.0714	8.96826	0.928742	8	13.1607	1.01011	8	4.10691	0.982044	8	15.3731	1.00122	8	9.5356	0.974038	8	11.9868	0.98176	8	10.7778
Q9VVW8	ATP-dependent (S)-NAD(P)H-hydrate dehydratase OS=Drosophila melanogaster GN=CG10424 PE=2 SV=1 - [NNRD_DROME]	17	4	4	5	300	32.1326	7.44482	0.996229	5	8.12576	1.06697	5	20.4723	1.03329	5	6.9603	0.981559	5	7.94263	0.954673	5	3.55689	0.983245	5	5.02264
Q9VR31	Farnesyl transferase alpha, isoform A OS=Drosophila melanogaster GN=Fnta PE=1 SV=1 - [Q9VR31_DROME]	17.52	5	5	5	331	38.8833	5.17334	1.06867	5	12.6152	0.985571	5	20.0615	1.02527	5	27.8028	1.05524	5	21.5699	1.0706	5	11.6843	1.03595	5	19.7956
Q7K556	TRPL translocation defect protein 14 OS=Drosophila melanogaster GN=Ttd14 PE=1 SV=1 - [TTD14_DROME]	9.47	3	3	4	475	54.303	8.47021	0.88262	4	7.73575	1.18005	4	26.2663	0.923526	4	3.79029	1.11043	4	41.4066	0.992967	4	4.3258	1.13116	4	24.8827
O76742	CG5915 protein OS=Drosophila melanogaster GN=Rab7 PE=1 SV=1 - [O76742_DROME]	39.61	6	6	11	207	23.3165	5.46533	0.972138	11	7.21067	1.0666	11	13.882	0.909095	11	17.2201	1.05484	11	10.8796	0.863016	11	17.8944	0.900216	11	13.9032
A1Z7V9	CG1814, isoform A OS=Drosophila melanogaster GN=CG1814-RA PE=1 SV=1 - [A1Z7V9_DROME]	7.12	4	4	9	548	63.5582	8.17725	0.883291	9	15.3759	0.979328	9	7.05646	1.02105	9	25.3261	0.973721	9	20.0523	0.93227	9	10.8727	0.999841	9	16.883
Q9VH77	Mannose-6-phosphate isomerase OS=Drosophila melanogaster GN=CG8417 PE=1 SV=1 - [Q9VH77_DROME]	19.44	7	7	8	396	44.7458	4.98291	1.06716	8	11.9985	1.02518	8	11.0567	0.96648	8	25.5403	0.881522	8	10.873	0.916066	8	8.14282	0.971476	8	11.3312
Q6NP54	SD01953p (Fragment) OS=Drosophila melanogaster GN=tensin PE=2 SV=1 - [Q6NP54_DROME]	9.46	5	5	9	719	79.2886	8.93896	0.901943	9	15.1745	0.934231	9	19.5219	0.838295	9	25.2269	0.845002	9	26.6688	0.959184	9	18.4966	0.772005	9	44.0534
Q8INN5	Unc-115b, isoform B OS=Drosophila melanogaster GN=Unc-115b PE=1 SV=2 - [Q8INN5_DROME]	10.41	5	5	6	749	82.0906	8.54346	0.844395	6	10.4287	0.863499	6	11.6699	0.826018	6	22.4569	1.08035	6	13.0133	0.987583	6	7.76347	1.03491	6	13.8917
C3KKC3	MIP06744p OS=Drosophila melanogaster GN=raptor-RA PE=2 SV=1 - [C3KKC3_DROME]	0.8	1	1	3	1621	177.042	8.27979	0.788623	3	31.4387	0.584578	3	6.31407	0.873553	3	89.1702	0.913732	3	5.07004	0.971787	3	7.3545	0.57589	3	11.3508
Q7JYH3	NADH dehydrogenase (Ubiquinone) B14.7 subunit OS=Drosophila melanogaster GN=ND-B14.7 PE=1 SV=1 - [Q7JYH3_DROME]	28.82	3	3	4	170	18.4023	8.88037	1.0291	4	4.38799	0.97345	4	11.4793	1.09403	4	5.23486	1.0236	4	13.57	1.04318	4	2.94688	1.03649	4	9.5663
Q9W4A6	RE56564p OS=Drosophila melanogaster GN=CG11473 PE=1 SV=1 - [Q9W4A6_DROME]	4.37	3	3	6	916	99.3451	8.14795	0.959318	6	4.79577	0.957184	6	18.7015	0.902084	6	11.1782	1.04668	6	26.3908	0.944442	6	13.0547	1.08902	6	2.91731
Q9VKU1	Fatty acid (Long chain) transport protein, isoform A OS=Drosophila melanogaster GN=Fatp PE=1 SV=2 - [Q9VKU1_DROME]	12.3	7	7	12	626	70.1194	8.83643	0.960798	12	9.17902	0.984551	12	28.6248	1.04764	12	23.8693	1.00548	12	16.1185	1.02792	12	25.4832	0.967983	12	11.3647
Q9W306	CG9691, isoform A OS=Drosophila melanogaster GN=CG9691 PE=1 SV=1 - [Q9W306_DROME]	28.93	4	4	7	121	12.9096	5.96045	0.872995	7	16.637	1.26649	7	11.3642	0.99691	7	7.83405	1.28066	7	12.8216	0.885987	7	12.7258	1.15434	7	7.01843
P40793	Cdc42 homolog OS=Drosophila melanogaster GN=Cdc42 PE=1 SV=1 - [CDC42_DROME]	14.14	3	3	11	191	21.389	7.13721	1.06894	11	12.2627	1.02776	11	29.2912	1.07969	11	14.0294	1.0324	11	27.2626	1.07016	11	13.0783	0.971213	11	13.2769
Q9VE00	Probable cytochrome P450 12a4, mitochondrial OS=Drosophila melanogaster GN=Cyp12a4 PE=2 SV=2 - [C12A4_DROME]	23.88	8	9	11	536	61.7369	8.60205	1.12603	9	20.8371	0.975576	9	18.7879	1.00982	9	23.7372	1.00781	9	12.4694	1.11708	9	7.66515	0.873835	9	21.0014
Q9VYH3	Probable alpha-aspartyl dipeptidase OS=Drosophila melanogaster GN=CG2200 PE=1 SV=1 - [PEPE_DROME]	36.67	6	6	8	240	26.5819	7.03467	0.897414	8	10.7557	0.995807	8	13.3713	0.998456	8	5.68839	1.05117	8	18.5782	1.00079	8	14.3864	0.918283	8	6.09063
A0AP29	CG5757 protein OS=Drosophila melanogaster GN=CG5757 PE=3 SV=1 - [A0AP29_DROME]	10.43	2	2	6	211	23.8202	7.02002	1.03757	6	22.006	1.17959	6	11.4603	1.00673	6	10.5631	1.03503	6	15.4881	0.976666	6	5.28657	1.15503	6	11.9698
Q7JXB5	RE12569p OS=Drosophila melanogaster GN=CG10924 PE=1 SV=1 - [Q7JXB5_DROME]	14.58	8	8	8	638	70.6266	7.56201	0.869395	8	17.0756	0.925942	8	5.21052	0.915635	8	19.8044	1.10009	8	19.3467	0.943061	8	13.5139	1.05946	8	15.3681
Q9VBV5	Nucleotide exchange factor SIL1 OS=Drosophila melanogaster GN=CG10420 PE=2 SV=1 - [SIL1_DROME]	6.06	2	2	4	429	47.9129	5.32568	0.899625	4	13.6474	1.3758	4	34.5	0.827281	4	24.7728	0.904771	4	47.0349	0.899891	4	21.0833	0.983524	4	46.7291
Q9V3U2	H/ACA ribonucleoprotein complex subunit 2-like protein OS=Drosophila melanogaster GN=NHP2 PE=1 SV=1 - [NHP2_DROME]	11.88	3	3	4	160	17.7122	8.104	1.07942	4	2.02044	0.809336	4	11.469	0.961844	4	8.82321	0.761942	4	2.37386	0.948079	4	11.7339	0.807687	4	10.2887
A4VA47	CG18067 protein (Fragment) OS=Drosophila melanogaster GN=CG18067 PE=4 SV=1 - [A4VA47_DROME]	26.58	5	5	8	222	24.0438	5.2876	0.614421	8	37.2322	1.29806	8	25.6446	0.790452	8	41.8662	0.844167	8	17.4839	0.58476	8	22.8871	1.25713	8	18.164
Q9W4V8	Mitochondrial import inner membrane translocase subunit TIM50-C OS=Drosophila melanogaster GN=ttm50 PE=2 SV=2 - [TI50C_DROME]	12.62	4	4	7	428	49.6402	7.44482	0.968695	7	5.44079	0.853508	7	17.0844	0.835641	7	24.44	0.883287	7	13.6701	1.01353	7	6.79217	0.853819	7	10.4103
Q961R5	GH09468p OS=Drosophila melanogaster GN=CG8547 PE=2 SV=1 - [Q961R5_DROME]	19.58	9	9	12	577	63.5439	8.55811	0.941717	12	10.2869	0.955743	12	23.1101	0.869931	12	40.5204	1.09076	12	33.0758	0.92656	12	13.467	0.932161	12	13.9261
B9EQX6	MIP02330p OS=Drosophila melanogaster GN=CG1746-RB PE=2 SV=1 - [B9EQX6_DROME]	5.22	1	1	8	134	14.1254	9.99365	1.2615	8	26.8795	1.69738	8	52.6549	1.61195	8	77.5932	2.0284	8	80.9124	1.55316	8	74.3486	1.70856	8	53.8033
P52304	Serine/threonine-protein kinase polo OS=Drosophila melanogaster GN=polo PE=1 SV=2 - [POLO_DROME]	14.06	7	7	12	576	66.9301	8.88037	0.988665	12	39.2934	0.985084	12	17.9494	0.887683	12	23.7475	0.972043	12	16.3248	0.966687	12	18.8807	0.860177	12	25.4715
Q9VBT1	Uncharacterized protein OS=Drosophila melanogaster GN=CG31098 PE=1 SV=2 - [Q9VBT1_DROME]	20.14	6	6	9	417	47.8906	5.64307	1.10586	9	7.21544	1.00486	9	21.8024	1.00022	9	18.5612	1.05289	9	11.3262	1.06939	9	10.3056	1.00808	9	15.2278
O76934	Aconitate hydratase OS=Drosophila melanogaster GN=Irp-1A PE=2 SV=1 - [O76934_DROME]	12.31	4	11	22	902	98.6994	5.79541	1.12992	4	1.5457	0.982743	4	13.8337	0.992701	4	8.25893	1.06616	4	6.15824	1.01393	4	1.11238	0.960213	4	10.9373
Q960D3	SD06613p OS=Drosophila melanogaster GN=vig2 PE=1 SV=1 - [Q960D3_DROME]	28.64	10	10	16	412	45.1923	9.40771	1.09268	16	16.5975	1.07089	16	19.6059	1.00622	16	23.6242	1.06732	16	14.8262	0.966998	16	29.2107	1.10119	16	21.9973
Q08012	Protein enhancer of sevenless 2B OS=Drosophila melanogaster GN=drk PE=1 SV=1 - [DRK_DROME]	24.17	5	5	6	211	24.4201	5.36377	1.02563	6	7.50123	1.05609	6	19.6202	1.04041	6	7.5111	1.10237	6	4.68753	1.08702	6	3.93915	1.14328	6	14.9024
Q9W3X7	NADH dehydrogenase [ubiquinone] 1 beta subcomplex subunit 8, mitochondrial OS=Drosophila melanogaster GN=ND-ASHI PE=1 SV=1 - [Q9W3X7_DROME]	46.86	6	6	13	175	20.1898	8.08936	0.888077	12	15.1238	1.07032	12	19.6705	1.05728	13	22.1734	1.10263	12	19.1425	1.00634	12	18.6896	1.17414	12	21.9587
P04388	Ras-like protein 2 OS=Drosophila melanogaster GN=Ras64B PE=1 SV=2 - [RAS2_DROME]	19.79	3	3	6	192	22.2212	6.771	0.927183	6	9.68605	1.11894	6	6.83751	1.06689	6	3.31701	1.05585	6	13.0265	1.0821	6	10.646	1.03362	6	8.35646
A0A0B4LIA3	Akt1, isoform D OS=Drosophila melanogaster GN=Akt1 PE=1 SV=1 - [A0A0B4LIA3_DROME]	6.23	4	4	7	530	59.8733	5.87158	1.02012	7	9.03442	1.06514	7	6.68971	1.03176	7	4.72146	0.987607	7	12.3441	1.0437	7	13.2164	1.06957	7	13.599
Q9VZ64	Probable 6-phosphogluconolactonase OS=Drosophila melanogaster GN=CG17333 PE=2 SV=1 - [6PGL_DROME]	34.16	7	7	9	243	26.655	8.20654	0.9381	9	8.21292	0.930162	9	10.617	0.929808	9	14.6499	0.959938	9	12.6735	0.914724	9	14.7264	0.936366	9	32.0885
P25843	Profilin OS=Drosophila melanogaster GN=chic PE=1 SV=1 - [PROF_DROME]	55.56	4	4	8	126	13.7148	5.41455	0.926855	8	19.998	1.04002	8	14.3645	0.965999	8	21.3961	1.08245	8	11.624	1.00932	8	10.5547	1.00494	8	22.568
Q24117	Dynein light chain 1, cytoplasmic OS=Drosophila melanogaster GN=ctp PE=1 SV=1 - [DYL1_DROME]	32.58	2	2	6	89	10.3671	7.37158	0.957966	6	3.66531	1.07137	6	8.14363	0.950784	6	4.98969	1.02902	6	4.54812	0.930211	6	3.97531	1.0553	6	9.24172
P40423	Myosin regulatory light chain sqh OS=Drosophila melanogaster GN=sqh PE=1 SV=1 - [SQH_DROME]	44.25	6	6	14	174	19.9416	4.80518	0.968497	14	8.82991	1.17321	14	11.9728	0.979645	14	19.0015	1.06107	14	25.2036	0.983376	14	12.1427	1.1672	14	14.9862
Q95SN8	GH12395p OS=Drosophila melanogaster GN=CG17837 PE=1 SV=1 - [Q95SN8_DROME]	8.45	2	2	3	284	32.0391	5.88428	0.972012	3	8.01432	1.14287	3	21.8579	1.215	3	7.31826	1.19972	3	35.4928	1.05916	3	13.4248	1.18688	3	7.20986
A1Z713	Vacuolar protein sorting 13, isoform A OS=Drosophila melanogaster GN=Vps13 PE=1 SV=2 - [A1Z713_DROME]	3.52	9	9	12	3321	374.309	5.84619	0.973777	12	15.2697	0.906479	12	31.5969	0.864973	12	7.22673	0.889548	12	25.4797	0.956073	12	19.8901	0.962014	11	17.1417
Q9VMD5	Farjavit, isoform A OS=Drosophila melanogaster GN=frj PE=1 SV=1 - [Q9VMD5_DROME]	4.29	2	2	3	489	56.2715	8.77783	1.15965	3	11.3585	1.06429	3	2.11622	1.08177	3	5.67016	1.03704	3	0.851396	1.1058	3	7.42917	1.0603	3	0.47458
Q8SX76	LD24646p OS=Drosophila melanogaster GN=pch2 PE=1 SV=1 - [Q8SX76_DROME]	13.3	4	4	9	421	46.5342	5.69385	1.01316	9	7.48615	1.03537	9	10.9585	0.965062	9	15	0.9697	9	15.3611	1.01177	9	19.0214	0.998804	9	13.9972
A0ANL0	CG9273 protein (Fragment) OS=Drosophila melanogaster GN=CG9273 PE=4 SV=1 - [A0ANL0_DROME]	41.46	7	7	8	246	26.361	5.08447	1.00092	8	11.7803	1.2801	8	12.223	0.962333	8	26.0459	1.12721	8	23.7566	0.990125	8	8.53946	1.1146	8	27.6773
Q9U4R2	Anon1A3 (Fragment) OS=Drosophila melanogaster GN=anon1A3 PE=4 SV=1 - [Q9U4R2_DROME]	32.26	2	7	11	310	32.3174	4.15771	0.966902	3	8.69531	1.03251	3	20.2117	0.825629	3	1.52794	0.801415	3	4.27077	0.922037	3	6.04458	0.945927	3	26.5766
O76454	Pterin-4-alpha-carbinolamine dehydratase OS=Drosophila melanogaster GN=Pcd PE=1 SV=2 - [PHS_DROME]	23.96	2	3	7	192	21.054	9.75928	0.956291	6	5.60625	0.996878	6	4.73858	1.07332	6	8.25788	0.918997	6	9.32112	1.01524	6	3.22551	0.999634	6	8.87084
Q02910	Calphotin OS=Drosophila melanogaster GN=Cpn PE=2 SV=2 - [CPN_DROME]	3.24	2	2	2	864	84.544	3.6626	0.962352	2	13.5315	1.15215	2	3.69318	1.14774	2	8.81648	1.08029	2	3.83968	1.15609	2	4.71836	0.973344	2	2.59294
E8NH85	AT16455p OS=Drosophila melanogaster GN=mfas-RG PE=2 SV=1 - [E8NH85_DROME]	15.6	11	11	17	840	93.0758	5.31299	0.907378	17	10.1205	1.10345	17	15.6728	1.01823	17	20.7324	1.12329	17	19.7528	0.910956	17	16.3744	1.05379	17	16.1793
Q9VHN4	CG8043 OS=Drosophila melanogaster GN=CG8043 PE=1 SV=1 - [Q9VHN4_DROME]	7.76	2	2	2	348	39.4631	8.67529	1.02127	2	1.43611	1.00306	2	18.3884	1.09382	2	5.84729	1.17168	2	9.99872	1.04758	2	0.286795	1.06646	2	34.6126
Q9Y162	BcDNA.GH02678 OS=Drosophila melanogaster GN=Vps4 PE=1 SV=1 - [Q9Y162_DROME]	25.34	11	11	16	442	49.5647	6.96143	0.953979	16	8.18274	1.13894	16	12.0905	0.984321	16	10.1163	1.09154	16	13.2344	1.00329	16	11.5595	1.04243	16	7.69655
Q9GPI0	Integral membrane pore glycoprotein gp210 OS=Drosophila melanogaster GN=Gp210 PE=2 SV=1 - [Q9GPI0_DROME]	5.24	8	8	8	1870	208.915	6.53662	1.02789	8	16.9098	1.07769	8	15.3892	0.918085	8	17.0181	1.04812	8	6.2598	0.92073	8	13.3661	1.09411	8	16.3425
Q8MLS2	Ribose-5-phosphate isomerase, isoform B OS=Drosophila melanogaster GN=Rpi PE=1 SV=3 - [Q8MLS2_DROME]	26.97	5	5	7	241	26.5176	5.88428	0.926397	7	27.5952	1.05948	7	14.8376	0.847467	7	26.5972	0.934806	7	17.8545	1.00809	7	12.9056	1.02883	7	5.27091
Q8IPH0	Transglutaminase, isoform B OS=Drosophila melanogaster GN=Tg PE=1 SV=1 - [Q8IPH0_DROME]	15.23	9	9	10	768	86.8029	6.04932	1.0638	10	10.3123	1.02423	10	14.8298	1.08617	10	7.42146	1.03959	10	10.7414	1.01435	10	8.44513	1.11324	10	24.7113
Q7K550	Eukaryotic translation initiation factor 3 subunit J OS=Drosophila melanogaster GN=Adam PE=1 SV=1 - [EIF3J_DROME]	20.34	5	5	7	236	26.5512	4.85596	1.09377	7	5.40462	1.05326	7	13.6387	0.899885	7	3.5056	0.992879	7	9.79376	0.897259	7	6.36117	1.03028	7	7.78553
Q9VX98	Density-regulated protein homolog OS=Drosophila melanogaster GN=DENR PE=1 SV=3 - [DENR_DROME]	20.63	3	3	4	189	21.3356	5.13525	0.963417	4	15.6689	0.927512	4	8.55644	0.746152	4	9.06188	0.985275	4	21.8252	0.895052	4	22.3401	0.84924	4	4.27116
Q9V3J4	Sec13 ortholog, isoform A OS=Drosophila melanogaster GN=Sec13 PE=1 SV=1 - [Q9V3J4_DROME]	8.15	2	3	4	356	39.5032	6.25244	1.20676	2	2.27148	1.09907	2	21.8053	0.950707	2	6.23684	0.976252	2	15.057	0.928886	2	23.2277	0.976504	2	6.31022
Q9W0H6	CG9149 OS=Drosophila melanogaster GN=CG9149 PE=1 SV=2 - [Q9W0H6_DROME]	13.52	4	4	7	392	41.1365	7.04932	0.951232	7	9.62262	0.859626	7	19.7174	0.960615	7	17.5889	0.935592	7	15.6859	1.07532	7	33.9582	0.988817	7	35.7854
Q5BI66	LP14969p OS=Drosophila melanogaster GN=beta-Man PE=2 SV=1 - [Q5BI66_DROME]	5.18	2	2	5	502	57.6659	5.59229	0.953663	5	31.4168	0.704368	5	30.5211	0.893258	5	37.9938	0.723081	5	38.9975	0.826001	5	17.7027	0.768644	5	17.6218
P23625	G protein alpha q subunit OS=Drosophila melanogaster GN=Galphaq PE=2 SV=2 - [GNAQ_DROME]	15.58	6	6	9	353	41.2686	5.31299	1.02696	9	9.70331	0.988076	9	22.8502	1.09326	9	9.05699	1.04644	9	15.5119	1.04574	9	12.0637	1.03229	9	13.1156
H5V8F3	FI18603p1 OS=Drosophila melanogaster GN=CG12163-RB PE=2 SV=1 - [H5V8F3_DROME]	25.89	1	10	14	475	53.5117	8.04541	1.26232	2	68.0649	0.909504	2	2.11593	0.594115	2	14.2024	0.822584	2	4.31586	0.603961	2	5.71041	0.740696	2	12.6334
L0CQR2	Ribosomal protein S11 (Fragment) OS=Drosophila melanogaster GN=RPS11 PE=3 SV=1 - [L0CQR2_DROME]	39.07	1	8	30	151	17.6686	11.0483	1.06104	2	1.7735	1.1356	2	10.2459	1.08652	2	7.01325	1.10691	2	19.3519	1.00758	2	8.28587	1.15142	2	9.75343
L0CPE3	Ribosomal protein S11 (Fragment) OS=Drosophila melanogaster GN=RPS11 PE=3 SV=1 - [L0CPE3_DROME]	39.07	1	8	29	151	17.5926	11.1509	1.17737	1		1.20733	1		1.11377	1		1.12646	1		1.1373	1		1.20336	1
Q8T0Q2	CG9775, isoform D OS=Drosophila melanogaster GN=CG9775 PE=1 SV=1 - [Q8T0Q2_DROME]	8.25	2	2	3	315	34.1366	12.5718	0.81363	3	18.8092	0.880841	3	13.5634	0.828628	3	8.24255	0.875785	3	20.6999	1.00268	3	6.90246	0.815878	3	15.7105
A8DY82	Not1, isoform E OS=Drosophila melanogaster GN=Not1 PE=1 SV=1 - [A8DY82_DROME]	4.73	9	9	11	2220	249.601	6.96143	1.11756	11	8.01083	1.10609	11	11.71	0.994336	11	16.8694	1.0633	11	6.02811	1.10582	11	10.7291	0.986516	11	16.1959
O18397	Oxysterol-binding protein OS=Drosophila melanogaster GN=Osbp PE=2 SV=2 - [O18397_DROME]	6.63	5	5	7	784	89.1786	5.80811	0.847419	7	12.0534	1.01825	7	13.0995	0.965051	7	28.377	0.936824	7	33.2777	0.870074	7	28.8289	0.923294	7	37.8581
Q9U4Y0	Tryptophanyl-tRNA synthetase (Fragment) OS=Drosophila melanogaster GN=TrpRS PE=2 SV=1 - [Q9U4Y0_DROME]	22.38	10	10	15	420	46.9453	7.53271	1.03057	15	14.4328	1.04315	15	7.63585	1.03922	15	13.7011	1.01021	15	11.7305	1.06559	15	10.7177	1.12545	15	14.0583
Q7KSW3	Sugarlethal, isoform B OS=Drosophila melanogaster GN=sgll PE=1 SV=1 - [Q7KSW3_DROME]	20.68	4	4	7	237	26.7708	6.81494	1.04572	7	6.13743	1.11305	7	13.8863	1.10317	7	4.4821	1.0849	7	6.86077	1.05076	7	24.3536	1.13399	7	5.63702
C1C3H4	MIP05850p (Fragment) OS=Drosophila melanogaster GN=lap-RB PE=2 SV=1 - [C1C3H4_DROME]	9.31	2	7	9	752	80.1678	7.18115	0.774293	2	36.5952	0.692936	2	15.9991	0.661936	2	32.8874	0.923378	2	22.0252	1.07967	2	17.18	0.680874	2	71.5599
E1JHK0	Cytoplasmic linker protein 190, isoform N OS=Drosophila melanogaster GN=CLIP-190 PE=1 SV=1 - [E1JHK0_DROME]	5.57	5	8	9	1598	179.926	4.90674	0.965825	6	11.4165	1.17614	6	8.365	0.967769	6	13.9031	1.07621	6	11.7236	0.962286	6	10.6777	1.14766	6	18.1069
P10351	Xanthine dehydrogenase OS=Drosophila melanogaster GN=ry PE=2 SV=2 - [XDH_DROME]	3.97	4	4	4	1335	146.833	6.66846	0.829193	4	16.7869	0.946425	4	15.4472	0.878673	4	13.8125	0.945981	4	7.63357	0.966091	4	24.124	0.922249	4	34.6037
P54358	DNA polymerase delta catalytic subunit OS=Drosophila melanogaster GN=DNApol-delta PE=2 SV=2 - [DPOD1_DROME]	3.02	3	3	3	1092	124.825	6.91748	0.95362	3	18.8778	1.14289	3	15.3395	0.878312	3	2.33175	1.00355	3	2.87313	0.884209	3	8.71016	1.13498	3	1.22255
M9PFX9	Limpet, isoform N OS=Drosophila melanogaster GN=Lmpt PE=1 SV=1 - [M9PFX9_DROME]	17.01	7	7	10	529	60.2512	7.06396	0.963373	10	16.3594	0.811242	10	12.6494	1.06144	10	12.6014	0.917354	10	11.2925	0.981414	10	6.30214	0.944529	10	10.5363
M9PDW0	Neuronal synaptobrevin, isoform K OS=Drosophila melanogaster GN=nSyb PE=1 SV=1 - [M9PDW0_DROME]	26.4	2	2	3	125	13.3428	5.03369	0.838622	3	9.72745	0.89064	3	7.61192	0.988483	3	2.03037	0.872905	3	17.5862	1.02303	3	0.439457	0.802596	3	41.4375
Q9VQL6	Fatty acid synthase 2, isoform A OS=Drosophila melanogaster GN=FASN2 PE=1 SV=1 - [Q9VQL6_DROME]	7.76	14	18	19	2409	265.703	7.09326	1.07117	13	11.2735	0.915632	13	9.73355	0.917724	13	30.1721	1.01433	13	13.5543	1.0918	13	14.973	0.915302	13	12.366
M9PDU4	Acyl carrier protein OS=Drosophila melanogaster GN=ND-ACP PE=1 SV=1 - [M9PDU4_DROME]	26.52	6	6	12	181	20.5678	8.70459	1.0619	12	10.8055	1.10003	12	22.718	1.26474	12	16.4469	1.07366	12	15.88	1.01818	12	22.9517	1.15612	12	10.3863
Q7KV34	CG1561 OS=Drosophila melanogaster GN=CG1561 PE=1 SV=1 - [Q7KV34_DROME]	12.44	5	5	8	635	72.4823	4.75439	0.996535	8	17.5841	0.878051	8	24.9173	1.0297	8	17.9156	1.00319	8	4.768	1.12469	8	17.5527	0.870159	8	14.9651
P23696	Serine/threonine-protein phosphatase PP2A OS=Drosophila melanogaster GN=mts PE=2 SV=1 - [PP2A_DROME]	20.06	5	5	10	309	35.4463	5.33838	0.97958	10	10.1777	0.978244	10	15.5075	0.911918	10	11.6955	1.04585	10	9.27098	0.970697	10	9.40384	1.01937	10	13.7008
Q9VNB9	RE17737p OS=Drosophila melanogaster GN=RpL35A PE=1 SV=1 - [Q9VNB9_DROME]	40.13	7	7	18	157	17.6447	11.1216	1.07692	18	11.907	1.0688	18	20.4026	1.15502	18	21.2106	1.09951	18	22.3656	1.03299	18	15.3997	1.10446	18	32.8584
Q9VSF4	Probable deoxyhypusine synthase OS=Drosophila melanogaster GN=CG8005 PE=2 SV=2 - [DHYS_DROME]	5.16	1	1	1	368	41.0535	5.60498	1.01836	1		0.853404	1		0.99095	1		1.15355	1		1.03457	1		1.00683	1
Q7K486	Armadillo repeat-containing protein 6 homolog OS=Drosophila melanogaster GN=CG5721 PE=1 SV=1 - [ARMC6_DROME]	8.84	3	3	4	464	51.346	5.5542	0.853342	4	6.88216	0.860517	4	9.73049	0.939167	4	13.2531	0.91265	4	14.9831	1.07838	4	32.7826	0.871854	4	5.71156
Q9VG51	RE52028p OS=Drosophila melanogaster GN=Snx3 PE=1 SV=1 - [Q9VG51_DROME]	24.55	4	4	6	167	19.424	9.14404	1.03407	6	3.46458	1.05797	6	12.2196	1.00052	6	4.6346	1.00686	6	11.6651	1.03166	6	3.96859	0.952727	6	10.7837
Q9NCC3	Sorting nexin OS=Drosophila melanogaster GN=SH3PX1 PE=1 SV=1 - [Q9NCC3_DROME]	14.51	5	5	8	565	63.1274	6.771	0.888777	8	8.00943	1.03329	8	9.33768	0.918772	8	3.75537	1.01308	8	9.7095	0.996596	8	23.6254	0.91647	8	16.2762
B5T1Z3	Putative uncharacterized protein Cyp6a23 (Fragment) OS=Drosophila melanogaster GN=Cyp6a23 PE=3 SV=1 - [B5T1Z3_DROME]	9.58	3	3	4	407	47.3191	6.7417	0.841043	4	2.23199	0.929029	4	4.14173	0.882785	4	34.1001	0.825501	4	21.9126	0.882788	4	6.58343	0.936531	4	14.9486
P91927	LETM1 and EF-hand domain-containing protein anon-60Da, mitochondrial OS=Drosophila melanogaster GN=Letm1 PE=2 SV=2 - [A60DA_DROME]	15.7	14	14	16	1013	113.511	6.84424	1.02176	16	14.6506	1.0986	16	17.0464	1.04846	16	14.9128	1.09412	16	11.9242	0.96651	16	17.7649	1.09152	16	11.4127
Q8MT28	Aldose 1-epimerase OS=Drosophila melanogaster GN=CG10467 PE=2 SV=1 - [Q8MT28_DROME]	26.37	8	8	11	364	39.6016	6.84424	1.02554	11	13.1662	0.928017	11	13.4705	0.941836	11	17.7591	0.995912	11	11.8779	0.987045	11	15.4112	0.935042	11	15.6932
Q7K4N3	Nuclear cap-binding protein subunit 1 OS=Drosophila melanogaster GN=Cbp80 PE=1 SV=1 - [NCBP1_DROME]	4.75	3	3	3	800	93.1674	6.55127	1.14538	3	25.361	1.07548	3	31.4182	0.930084	3	27.7459	0.931363	3	8.30427	0.899356	3	10.2344	0.975577	3	29.4327
A0A0B4LHZ4	Mesh, isoform E OS=Drosophila melanogaster GN=mesh PE=1 SV=1 - [A0A0B4LHZ4_DROME]	9.98	12	12	16	1243	141.665	6.771	1.02943	16	13.2251	0.990546	16	6.13396	1.17503	16	11.3814	0.965741	16	16.5218	1.06961	16	13.0432	1.15528	16	16.546
Q9VT60	Calcium-independent phospholipase A2 VIA, isoform A OS=Drosophila melanogaster GN=iPLA2-VIA PE=1 SV=3 - [Q9VT60_DROME]	10.72	8	8	10	877	96.8013	6.99072	0.902136	10	13.8165	0.950969	10	11.545	0.952609	10	12.2601	1.00875	10	21.996	0.863917	10	19.4041	1.05617	10	18.4183
A4VA32	CG15293 protein (Fragment) OS=Drosophila melanogaster GN=CG15293 PE=4 SV=1 - [A4VA32_DROME]	45.7	11	11	18	291	32.1874	5.80811	0.866079	18	28.6811	1.26377	18	21.2723	0.88297	18	25.2135	1.13535	18	22.0043	0.921595	18	16.6554	1.18171	18	18.8896
Q9V3W9	DNA repair protein Rad23 OS=Drosophila melanogaster GN=Rad23 PE=1 SV=1 - [Q9V3W9_DROME]	17.15	5	5	9	414	45.7527	4.66553	1.01167	9	11.0538	1.03675	9	17.0528	1.00528	9	29.1796	1.20064	9	14.7421	1.14019	9	16.8766	1.06022	9	29.3609
Q9VLP2	CG7781, isoform A OS=Drosophila melanogaster GN=CG7781 PE=1 SV=1 - [Q9VLP2_DROME]	28.57	3	3	6	147	15.9968	8.00146	0.981667	6	46.2822	1.02698	6	14.4145	1.31425	6	48.7643	0.920723	6	9.55724	1.12964	6	17.2964	0.907953	6	9.18799
A0APG2	Amidophosphoribosyltransferase OS=Drosophila melanogaster GN=CG2867 PE=3 SV=1 - [A0APG2_DROME]	8.97	2	5	7	546	59.4279	6.7124	0.81519	2	25.6961	0.767782	2	26.8889	0.683887	2	43.2815	0.766288	2	18.3179	0.908757	2	9.71385	0.794311	2	29.8439
A0A0C4DHE0	Uncharacterized protein, isoform J OS=Drosophila melanogaster GN=CG17816 PE=1 SV=1 - [A0A0C4DHE0_DROME]	11.58	4	4	5	639	70.6741	9.53955	0.92955	5	6.00247	0.963042	5	3.50117	1.08229	5	9.98647	1.23517	5	29.3283	1.09426	5	6.28779	1.01343	5	10.836
X2JEX7	Ubiquitin-specific protease 7, isoform C OS=Drosophila melanogaster GN=Usp7 PE=3 SV=1 - [X2JEX7_DROME]	12.98	11	11	14	1125	129.965	5.98584	1.04817	14	15.7429	1.05722	14	11.9038	0.987919	14	14.2732	1.02196	14	20.1623	1.06267	14	14.629	1.00997	14	17.8748
Q5U158	RE02581p OS=Drosophila melanogaster GN=CG2025 PE=2 SV=1 - [Q5U158_DROME]	7.32	6	7	11	1147	132.608	5.13525	1.02479	8	4.21524	0.988832	8	8.67243	0.963552	8	12.804	0.986403	8	15.1346	1.01421	8	9.26951	1.06357	8	15.4218
Q9W127	CG3663 OS=Drosophila melanogaster GN=CG3663 PE=1 SV=1 - [Q9W127_DROME]	36.54	7	7	12	208	23.2662	7.69385	1.00444	12	17.4917	1.15712	12	15.9522	1.02788	12	23.0124	1.13549	12	15.874	0.980731	12	15.4736	1.11534	12	10.3418
Q9VQD8	Actin-related protein 2/3 complex subunit 5 OS=Drosophila melanogaster GN=Arpc5 PE=1 SV=1 - [Q9VQD8_DROME]	9.93	1	1	2	151	16.6584	5.18604	0.531986	2	64.0022	0.754361	2	63.4237	1.06127	2	45.5448	0.854675	2	28.6088	0.535466	2	36.5824	0.617432	2	64.2128
C8VV30	Serine/threonine-protein phosphatase 2A 55 kDa regulatory subunit B OS=Drosophila melanogaster GN=tws-RB PE=2 SV=1 - [C8VV30_DROME]	10.38	4	4	8	443	50.7573	6.41748	0.9494	8	8.59886	0.996685	8	16.3698	0.843899	8	19.3406	0.975635	8	24.9195	0.927975	8	17.9237	0.862668	8	24.7839
Q95SN1	GH13403p OS=Drosophila melanogaster GN=CG8613 PE=2 SV=1 - [Q95SN1_DROME]	8.27	4	4	5	629	71.2837	6.1001	1.00823	5	4.56973	0.993703	5	18.5724	1.1134	5	6.88317	1.07772	5	13.8869	1.09334	5	7.83291	1.07148	5	4.92559
Q9VN19	Golgi to ER traffic protein 4 homolog OS=Drosophila melanogaster GN=CG9853 PE=2 SV=1 - [GET4_DROME]	5.6	1	1	1	339	38.4656	6.53662	0.965778	1		1.06772	1		0.882931	1		1.14526	1		1.1206	1		0.980251	1
Q9VDI1	LD46328p OS=Drosophila melanogaster GN=Synd PE=1 SV=2 - [Q9VDI1_DROME]	17	5	5	5	494	55.8754	5.63037	0.957979	5	10.5976	1.08093	5	3.87757	0.956584	5	17.617	1.02302	5	26.7667	1.03432	5	7.49841	1.17466	5	13.6336
Q86NS0	RE70550p OS=Drosophila melanogaster GN=CG1472 PE=2 SV=1 - [Q86NS0_DROME]	4.58	3	3	3	852	95.489	6.66846	0.851291	3	3.16954	1.08582	3	2.21818	0.950647	3	9.78252	0.898789	3	8.18336	0.947075	3	3.43132	0.878327	3	31.3625
P19334	Transient receptor potential protein OS=Drosophila melanogaster GN=trp PE=1 SV=3 - [TRP_DROME]	3.76	4	4	4	1275	142.503	8.1333	0.991379	4	16.6866	0.841861	4	6.05626	1.0537	4	13.8439	0.910076	4	11.5808	1.06868	4	6.64273	0.889712	4	10.0983
Q9VV95	Uncharacterized protein, isoform B OS=Drosophila melanogaster GN=CG13026 PE=4 SV=2 - [Q9VV95_DROME]	11.02	1	1	3	118	13.1197	9.49561	0.995908	3	10.9026	0.964614	3	0.229268	1.05356	3	15.7174	1.03514	3	0.345443	1.23338	3	0.155666	0.91879	3	18.0007
Q9VDC0	CG3301, isoform A OS=Drosophila melanogaster GN=CG3301 PE=1 SV=1 - [Q9VDC0_DROME]	19.2	4	4	9	250	27.2191	7.34229	1.07829	9	5.68718	0.988949	9	20.024	1.03404	9	15.5254	1.04911	9	12.8042	1.05537	9	9.92319	0.984207	9	20.0141
Q9VTZ4	LD02044p OS=Drosophila melanogaster GN=nst PE=1 SV=1 - [Q9VTZ4_DROME]	9.11	4	4	6	549	60.5431	6.29053	1.08499	6	11.0591	1.07561	6	16.0154	1.09997	6	4.26365	1.06558	6	12.2942	0.987308	6	6.43893	1.04331	6	8.353
Q9W4M9	tRNA (cytosine(34)-C(5))-methyltransferase OS=Drosophila melanogaster GN=Nsun2 PE=2 SV=1 - [NSUN2_DROME]	13.81	7	7	9	746	84.109	6.82959	1.09195	9	9.41223	0.930312	9	15.7228	0.867987	9	6.373	0.921296	9	10.6992	0.98727	9	9.79176	0.935559	9	9.56035
O97418	EG:152A3.7 protein OS=Drosophila melanogaster GN=ND-B14.5A PE=1 SV=1 - [O97418_DROME]	73.79	8	8	13	103	11.539	7.34229	1.02202	13	11.987	0.98558	13	11.7032	1.16088	13	10.1923	1.0165	13	15.9167	1.09724	13	14.0439	1.07386	13	9.30302
Q9VWV4	GH28326p OS=Drosophila melanogaster GN=CG32549-RE PE=1 SV=2 - [Q9VWV4_DROME]	20.95	13	13	23	630	71.6552	6.59521	0.963145	23	13.4518	1.0542	23	17.3245	1.07158	23	13.3946	1.12441	23	18.9332	1.04294	23	15.5084	1.08622	23	18.3173
Q9VB02	SD09912p OS=Drosophila melanogaster GN=CG12428 PE=1 SV=1 - [Q9VB02_DROME]	3.4	2	2	6	618	71.167	6.3667	1.13331	6	10.5367	1.14107	6	14.0477	1.00196	6	15.5223	0.993576	6	9.9742	0.940317	6	3.13224	1.05975	6	7.66122
Q058S6	RE40504p OS=Drosophila melanogaster GN=jbug PE=2 SV=1 - [Q058S6_DROME]	3.78	5	5	5	1613	175.508	8.04541	1.05232	5	9.06879	1.05006	5	7.55416	0.91356	5	4.27783	1.03782	5	9.57064	0.944105	5	10.8387	0.935127	5	7.32614
A0A0B4K891	CG8963, isoform E OS=Drosophila melanogaster GN=CG8963 PE=1 SV=1 - [A0A0B4K891_DROME]	9.04	3	3	5	520	58.3209	5.5542	0.938341	5	33.3962	0.852025	5	10.8437	0.786965	5	22.2832	0.966788	5	2.07686	0.812988	5	0.850171	0.881733	5	5.20139
Q9VP27	Golgi complex-localized glycoprotein 1, isoform A OS=Drosophila melanogaster GN=Glg1 PE=1 SV=2 - [Q9VP27_DROME]	2.81	2	2	2	1103	124.914	7.07861	1.22428	2	5.52902	1.06969	2	14.6536	0.86219	2	17.1731	0.97278	2	2.77667	1.0659	2	3.7736	1.05603	2	27.7449
Q8MSY3	LD06146p OS=Drosophila melanogaster GN=mor PE=2 SV=1 - [Q8MSY3_DROME]	7.78	6	6	6	1002	107.458	5.45264	1.03749	6	31.8392	1.14093	6	18.2469	0.970551	6	25.726	1.03407	6	15.7602	0.912603	6	28.2281	1.21021	6	8.49968
M9PEL3	Quemao, isoform C OS=Drosophila melanogaster GN=qm PE=1 SV=1 - [M9PEL3_DROME]	11.96	4	4	4	326	37.3622	7.54736	0.895174	4	17.9652	0.733185	4	16.1802	0.860532	4	11.2967	0.781068	4	5.49266	0.902058	4	20.0495	0.873894	4	8.1416
Q24046	Sodium/potassium-transporting ATPase subunit beta-1 OS=Drosophila melanogaster GN=nrv1 PE=1 SV=2 - [ATPB1_DROME]	29.45	10	10	18	309	35.2865	6.37939	1.03391	18	6.68953	0.978239	18	12.9193	1.13346	18	16.9149	0.984146	18	11.8053	1.0866	18	10.6778	1.03371	18	11.6414
Q76NQ0	Dolichyl-diphosphooligosaccharide--protein glycosyltransferase subunit 1 OS=Drosophila melanogaster GN=CG33303 PE=1 SV=1 - [Q76NQ0_DROME]	17.03	7	7	14	458	51.6774	8.04541	0.934384	14	8.42623	1.0618	14	16.956	0.905044	14	13.2688	0.956737	14	15.4437	0.86943	14	10.0873	1.06967	14	20.5585
M9PEB1	Uncharacterized protein, isoform B OS=Drosophila melanogaster GN=CG10289 PE=1 SV=1 - [M9PEB1_DROME]	9.72	7	8	12	967	108.373	4.50049	1.01733	9	9.34418	1.0314	9	33.5287	1.01458	9	10.1466	0.96459	9	16.6035	1.0007	9	10.6247	0.948999	9	10.4146
A0APA5	CG3509 protein OS=Drosophila melanogaster GN=CG3509 PE=3 SV=1 - [A0APA5_DROME]	22.35	6	6	7	349	38.137	9.5542	0.913235	7	9.83554	0.966842	7	20.6958	0.833056	7	28.3821	0.902215	7	16.7778	0.802398	7	27.6075	0.96885	7	28.9272
Q9VIH9	CG9338, isoform A OS=Drosophila melanogaster GN=CG9338 PE=1 SV=1 - [Q9VIH9_DROME]	31.29	4	4	4	147	15.7328	6.41748	1.01013	4	9.48986	0.879717	4	13.8181	1.17854	4	3.38446	0.928052	4	13.5585	0.962858	4	14.3773	0.951459	4	23.6926
O77410	Eukaryotic translation initiation factor 3 subunit E OS=Drosophila melanogaster GN=eIF3-S6 PE=1 SV=1 - [EIF3E_DROME]	20.69	8	8	11	435	51.1291	6.78564	1.0973	11	10.9646	0.94146	11	14.671	1.04808	11	10.3736	1.00846	11	10.5995	1.03414	11	14.7624	0.944694	11	13.2422
M9PEJ2	Uncharacterized protein, isoform D OS=Drosophila melanogaster GN=CG10103 PE=1 SV=1 - [M9PEJ2_DROME]	14.51	5	5	6	379	41.4332	6.34131	0.992519	6	9.46121	1.11405	6	11.9033	1.13465	6	9.09931	1.15285	6	3.77949	1.08001	6	10.5047	1.15346	6	3.43932
Q7K0L5	LP01562p OS=Drosophila melanogaster GN=veil PE=1 SV=1 - [Q7K0L5_DROME]	6.34	2	3	4	599	65.4442	4.95752	1.10027	3	16.7864	0.848841	3	4.81091	0.901941	3	10.6731	1.05769	3	22.6085	1.17213	3	10.2637	0.796064	3	53.6972
O62530	Adaptor protein complex 2, mu subunit, isoform A OS=Drosophila melanogaster GN=AP-2mu PE=1 SV=1 - [O62530_DROME]	12.59	4	4	5	437	49.8242	9.48096	1.02783	5	18.8938	1.00117	5	6.64591	0.997075	5	13.1114	0.845963	5	7.55712	1.05548	5	9.84075	0.98694	5	21.4008
Q7YTY6	GH04125p OS=Drosophila melanogaster GN=Spn42Dd PE=1 SV=1 - [Q7YTY6_DROME]	15.05	5	5	8	372	41.1531	5.63037	1.05443	8	22.058	1.0627	8	17.6163	1.1093	8	13.435	1.13389	8	12.2145	1.02375	8	8.95176	1.09273	8	7.21642
M9PDC7	Dynamin associated protein 160, isoform H OS=Drosophila melanogaster GN=Dap160 PE=1 SV=1 - [M9PDC7_DROME]	4.48	4	4	5	1005	110.91	5.35107	1.0489	5	13.212	1.05834	5	5.87136	1.11497	5	10.8606	1.12275	5	12.9717	1.07719	5	8.67536	1.11844	5	11.1856
Q7K3W4	GH08941p OS=Drosophila melanogaster GN=qsm PE=1 SV=1 - [Q7K3W4_DROME]	5.56	1	1	1	414	45.5329	6.13818	0.844228	1		0.929697	1		0.797163	1		0.939545	1		0.855896	1		0.85181	1
Q9VUL1	CTP synthase OS=Drosophila melanogaster GN=CTPsyn PE=1 SV=2 - [PYRG_DROME]	4.31	3	3	4	627	69.4037	7.23975	0.972618	4	13.508	0.817047	4	6.48546	0.907891	4	9.39794	0.765583	4	22.2418	0.883834	4	20.6962	0.910484	4	33.9802
Q6NR72	CG4019, isoform A OS=Drosophila melanogaster GN=CG4019 PE=1 SV=1 - [Q6NR72_DROME]	8.43	2	2	3	249	26.7398	7.28369	1.15959	3	1.64228	0.925008	3	0.307519	1.26652	3	4.90976	1.04914	3	3.51958	1.26471	3	24.1187	1.0418	3	1.89925
P48604	GrpE protein homolog, mitochondrial OS=Drosophila melanogaster GN=Roe1 PE=2 SV=2 - [GRPE_DROME]	42.25	8	8	15	213	23.9114	8.49951	1.04811	15	17.1903	0.981185	15	16.6093	1.09524	15	12.8218	1.02496	15	16.5848	1.10957	15	14.4782	1.04873	15	13.9034
Q9VX15	CG8142 OS=Drosophila melanogaster GN=CG8142 PE=1 SV=2 - [Q9VX15_DROME]	10.48	3	3	4	353	39.5291	7.86963	0.901857	4	6.38884	0.883209	4	17.0406	0.785286	4	7.78096	0.924157	4	5.05324	0.884438	4	2.11853	0.901615	4	4.89969
Q500Y7	RH56961p OS=Drosophila melanogaster GN=UQCR-6.4 PE=1 SV=1 - [Q500Y7_DROME]	38.6	2	2	7	57	6.27128	9.46631	0.995192	7	8.01111	0.908175	7	4.83564	1.13707	7	7.46781	0.989018	7	4.02598	1.03954	7	14.6406	1.01675	7	12.02
Q9VW26	Ornithine aminotransferase, mitochondrial OS=Drosophila melanogaster GN=Oat PE=2 SV=1 - [OAT_DROME]	22.04	7	7	11	431	47.2813	7.04932	1.15922	11	22.4833	0.957604	11	13.6743	1.01761	11	14.8107	0.91907	11	13.3792	1.03508	11	9.09394	0.984593	11	15.8529
P23572	Cyclin-dependent kinase 1 OS=Drosophila melanogaster GN=Cdk1 PE=1 SV=1 - [CDK1_DROME]	13.47	3	3	3	297	34.4169	6.87354	0.988197	3	31.1198	1.00185	3	16.6941	0.793414	3	0.897046	0.971856	3	15.4199	1.03717	3	22.371	0.873763	3	9.5708
Q9VXC1	MIP06432p1 OS=Drosophila melanogaster GN=CG34325-RA PE=2 SV=3 - [Q9VXC1_DROME]	16.76	3	3	4	179	20.1063	7.04932	0.961816	4	6.32639	1.07345	4	2.17502	1.04325	4	9.07319	1.08989	4	6.82266	1.01636	4	3.23251	1.06017	4	4.28098
Q9VI04	Beta-alanine synthase OS=Drosophila melanogaster GN=pyd3 PE=1 SV=2 - [Q9VI04_DROME]	15.8	4	5	6	386	43.7719	6.85889	0.957606	5	4.26219	1.11203	5	10.1807	1.03657	5	9.02016	1.17293	5	11.7357	0.977422	5	7.32209	1.16314	5	20.4796
Q95T29	GH28577p OS=Drosophila melanogaster GN=igl PE=1 SV=1 - [Q95T29_DROME]	23.77	2	2	3	122	13.0336	5.37646	1.03747	3	4.74337	1.20772	3	6.30963	1.27876	3	3.64405	1.2133	3	22.2752	1.15688	3	2.4303	1.05307	3	1.62565
O77430	EG:115C2.4 protein OS=Drosophila melanogaster GN=SkpA PE=1 SV=1 - [O77430_DROME]	30.86	4	5	7	162	18.5852	4.65283	0.994172	6	23.1205	1.09361	6	16.2375	1.00889	6	14.4312	0.971368	6	17.5436	0.91425	6	17.1734	1.06441	6	19.2653
Q9VE04	39S ribosomal protein L55, mitochondrial OS=Drosophila melanogaster GN=mRpL55 PE=1 SV=1 - [RM55_DROME]	23.36	2	2	2	107	12.5599	10.1841	1.10351	2	10.2583	0.929155	2	0.453293	1.06395	2	10.7355	0.864009	2	13.7964	1.16426	2	1.3267	0.931186	2	24.8131
Q9VMW7	Inosine triphosphate pyrophosphatase OS=Drosophila melanogaster GN=CG8891 PE=2 SV=1 - [ITPA_DROME]	28.8	5	5	6	191	21.4352	6.91748	1.03676	5	3.46157	1.04094	5	11.9323	1.11387	5	37.3792	1.37428	5	2.37474	1.04351	5	17.7765	1.02425	5	17.1206
P56538	Eukaryotic translation initiation factor 6 OS=Drosophila melanogaster GN=eIF6 PE=2 SV=3 - [IF6_DROME]	20.82	3	3	6	245	26.4775	4.729	1.01191	6	8.6035	1.01983	6	10.4487	0.896309	6	10.9889	1.06433	6	4.30779	0.968635	6	3.08507	0.904624	6	13.7986
Q8SWR8	Ataxin-2 homolog OS=Drosophila melanogaster GN=Atx2 PE=1 SV=1 - [ATX2_DROME]	8.58	7	7	9	1084	117.506	8.90967	1.02912	9	16.1263	1.14059	9	11.1961	0.95146	9	5.34532	1.04652	9	8.22175	0.910393	9	9.76312	1.06229	9	14.7555
A1ZAK4	Dek, isoform A OS=Drosophila melanogaster GN=Dek PE=1 SV=1 - [A1ZAK4_DROME]	12.22	7	7	8	663	71.8518	4.85596	0.946936	8	5.07959	1.06409	8	6.12453	0.844234	8	3.05251	1.00363	8	18.6724	0.879181	8	11.6629	0.939971	8	13.2022
Q9VLN6	CG7627, isoform A OS=Drosophila melanogaster GN=CG7627-RA PE=1 SV=2 - [Q9VLN6_DROME]	11.66	9	11	15	1355	152.218	7.34229	1.00509	12	15.2652	1.11219	12	14.1137	1.03571	12	7.65288	1.07148	12	11.7303	1.02443	12	17.6611	1.0248	12	10.255
Q9VPZ5	CG5397, isoform A OS=Drosophila melanogaster GN=CG5397 PE=1 SV=1 - [Q9VPZ5_DROME]	9.17	4	4	6	665	70.8905	6.90283	1.08347	6	5.49155	0.843664	6	11.3615	1.03076	6	14.0701	0.904921	6	17.0447	1.07494	6	6.65995	0.893358	6	31.2233
Q9VTN9	FI03238p OS=Drosophila melanogaster GN=CG10361-RA PE=1 SV=2 - [Q9VTN9_DROME]	21.82	6	6	7	417	45.5126	8.20654	0.933159	7	11.0876	0.952982	7	22.5223	0.889096	7	14.114	0.850108	7	7.43793	0.962764	7	13.3634	0.851024	7	16.2357
Q8IGW0	NADPH:adrenodoxin oxidoreductase, mitochondrial OS=Drosophila melanogaster GN=dare PE=2 SV=1 - [Q8IGW0_DROME]	4.08	2	2	3	466	51.3489	8.54346	0.848113	3	12.6103	0.946425	3	2.35291	0.898902	3	23.8897	0.846194	3	1.27553	0.822712	3	7.7851	0.998914	3	7.70163
Q9VLS9	Beta-lactamase-like protein 2 homolog OS=Drosophila melanogaster GN=CG12375 PE=2 SV=1 - [LACB2_DROME]	23.29	4	4	8	292	32.7127	6.18896	1.16812	8	17.0408	1.17224	8	6.11781	1.15618	8	11.5897	1.15745	8	18.5456	1.06326	8	5.43874	1.15908	8	17.2251
O46092	EG:86E4.3 protein OS=Drosophila melanogaster GN=Rbcn-3B PE=4 SV=1 - [O46092_DROME]	4.15	5	5	6	1471	162.393	7.60596	0.929691	6	9.69766	0.998113	6	27.0043	0.952777	6	7.94872	1.07872	6	12.1218	0.917127	6	6.97399	0.927081	6	14.4671
G4LTX1	GH14535p2 OS=Drosophila melanogaster GN=PGRP-LD-RB PE=1 SV=1 - [G4LTX1_DROME]	16.76	3	3	5	173	19.4359	6.88818	0.854339	5	2.55641	0.896225	5	15.0235	0.787828	5	39.7634	0.780583	5	38.4826	0.843893	5	34.2468	0.822116	5	21.8138
Q9VWB8	Nucleoporin 205kD, isoform A OS=Drosophila melanogaster GN=Nup205 PE=1 SV=2 - [Q9VWB8_DROME]	2.32	4	4	4	2067	232.582	6.66846	1.03826	4	20.1624	1.00116	4	11.6309	0.958164	4	19.6052	1.00949	4	11.3492	1.036	4	16.6262	1.11175	4	2.73223
Q9VMY9	Dihydropterin deaminase OS=Drosophila melanogaster GN=DhpD PE=1 SV=1 - [Q9VMY9_DROME]	11.16	4	4	5	448	48.8539	6.43018	0.992631	5	16.3496	0.992867	5	6.57759	0.990018	5	24.3579	1.1071	5	11.4952	0.91399	5	15.3672	1.11268	5	5.46901
P54357	Myosin-2 essential light chain OS=Drosophila melanogaster GN=Mlc-c PE=1 SV=1 - [MLC2_DROME]	42.18	7	7	14	147	16.6031	4.58936	1.03408	14	8.50471	1.14101	14	14.7838	0.976215	14	16.6914	1.09254	14	14.2961	0.947134	14	13.6661	1.04295	14	22.1102
Q7PLL3	Eukaryotic initiation factor 4B OS=Drosophila melanogaster GN=eIF-4B PE=1 SV=1 - [Q7PLL3_DROME]	17.86	7	7	10	459	52.1711	6.96143	1.01244	10	11.9616	1.13663	10	17.1472	0.983655	10	7.48368	1.05693	10	15.4748	0.929997	10	17.6369	1.00968	10	8.45315
Q7KU82	MIP20544p OS=Drosophila melanogaster GN=smid PE=1 SV=2 - [Q7KU82_DROME]	10.77	6	6	7	910	100.248	5.2749	0.961003	7	1.50891	1.01108	7	6.54067	0.996673	7	4.1637	1.03785	7	13.433	1.09436	7	5.72943	0.976886	7	8.31298
Q8IRC2	Uncharacterized protein, isoform D OS=Drosophila melanogaster GN=CG14995 PE=1 SV=1 - [Q8IRC2_DROME]	11.58	3	3	4	354	40.7591	6.60986	0.95947	4	1.59838	0.923021	4	10.7273	0.855316	4	15.9242	1.09035	4	6.69831	0.920167	4	9.60567	0.940901	4	14.8751
Q9VD02	CG7054 OS=Drosophila melanogaster GN=CG7054 PE=1 SV=1 - [Q9VD02_DROME]	35.2	4	4	4	179	19.81	5.21143	1.07006	4	5.57107	0.997575	4	7.52529	0.992529	4	4.35296	1.09971	4	5.03819	1.00826	4	8.64369	1.06973	4	6.9487
Q9VSS1	Pixie, isoform A OS=Drosophila melanogaster GN=pix PE=1 SV=1 - [Q9VSS1_DROME]	21.77	11	11	13	611	69.254	8.1333	0.970974	13	14.8658	1.00238	13	13.3604	0.881237	13	19.1623	0.946375	13	14.1025	0.96518	13	11.0897	0.999939	13	17.3227
Q9Y166	BcDNA.GH02431 OS=Drosophila melanogaster GN=Dic1 PE=1 SV=1 - [Q9Y166_DROME]	15.36	4	4	8	280	30.6863	10.0229	1.15485	8	9.73681	1.06906	8	15.0646	1.17336	8	13.8716	1.09754	8	14.3109	1.0384	8	21.0297	1.1372	8	16.6115
A0A075BNB9	Cytochrome P450 OS=Drosophila melanogaster GN=Cyp6a2 PE=3 SV=1 - [A0A075BNB9_DROME]	14.62	7	7	9	506	58.7069	8.17725	1.0763	9	9.44636	0.798847	9	15.482	1.16708	9	9.24118	0.810126	9	19.6305	1.20358	9	5.54418	0.845728	9	9.9187
Q9V345	COP9 signalosome complex subunit 4 OS=Drosophila melanogaster GN=CSN4 PE=1 SV=1 - [CSN4_DROME]	9.58	3	3	3	407	46.4441	6.31592	0.961395	3	1.77684	1.0992	3	0.554354	0.882625	3	6.07019	1.12132	3	1.79611	1.08716	3	2.78614	1.11647	3	31.8673
P48603	F-actin-capping protein subunit beta OS=Drosophila melanogaster GN=cpb PE=2 SV=1 - [CAPZB_DROME]	23.55	6	6	8	276	31.3435	5.43994	1.0195	8	6.40902	1.10585	8	20.3115	0.993789	8	9.72964	1.07718	8	6.39199	0.932481	8	14.0389	1.02915	8	13.4992
Q7KMJ6	BcDNA.GH11110 OS=Drosophila melanogaster GN=nito PE=1 SV=1 - [Q7KMJ6_DROME]	9.71	6	6	6	793	88.9977	9.37842	0.898056	6	20.5302	0.926561	6	15.6321	0.82655	6	29.0895	0.842212	6	4.72468	0.862549	6	8.476	0.941731	6	12.793
O77434	EG:34F3.8 protein OS=Drosophila melanogaster GN=Sec22 PE=1 SV=2 - [O77434_DROME]	6.64	1	1	2	211	24.6297	9.29053	0.900312	2	4.04996	0.91405	2	39.258	0.809019	2	16.9366	0.904483	2	32.5306	0.949498	2	9.39982	0.828265	2	57.6926
Q9V948	HnRNP K protein homolog OS=Drosophila melanogaster GN=HnRNP-K PE=2 SV=3 - [Q9V948_DROME]	16.33	7	7	9	490	49.5934	8.66064	1.05484	9	12.735	1.14691	9	10.6865	1.05928	9	9.08991	1.1672	9	31.1131	1.0689	9	24.5047	1.0258	9	9.72006
A1ZAK9	P-element somatic inhibitor, isoform A OS=Drosophila melanogaster GN=Psi PE=1 SV=1 - [A1ZAK9_DROME]	4.75	3	3	4	716	73.4022	7.95752	1.0657	4	4.91754	1.11084	4	9.41855	0.885998	4	15.4364	0.911091	4	22.2262	0.850287	4	12.325	1.01148	4	18.3617
P12646	Glucose-6-phosphate 1-dehydrogenase OS=Drosophila melanogaster GN=Zw PE=1 SV=2 - [G6PD_DROME]	20.8	8	8	10	524	60.3924	6.44287	1.05359	10	9.14339	0.923805	10	10.7404	1.11168	10	15.5292	0.975415	10	19.2733	1.10136	10	10.7643	0.96884	10	9.25741
Q8IN90	PP2A-B', isoform C OS=Drosophila melanogaster GN=PP2A-B' PE=1 SV=1 - [Q8IN90_DROME]	14.8	6	7	9	554	64.3511	6.44287	1.0883	8	8.1958	1.15861	8	7.15941	1.01249	8	6.38192	1.08997	8	20.1088	1.05551	8	9.27734	1.13787	8	11.0979
Q9VIE7	Burgundy, isoform B OS=Drosophila melanogaster GN=bur PE=1 SV=3 - [Q9VIE7_DROME]	14.06	8	8	9	683	76.7421	6.80029	0.968015	9	13.225	0.909727	9	15.0669	0.881521	9	30.139	0.908719	9	8.07488	0.952927	9	16.3662	0.880949	9	32.0467
P40417	Mitogen-activated protein kinase ERK-A OS=Drosophila melanogaster GN=rl PE=1 SV=3 - [ERKA_DROME]	21.01	6	6	9	376	43.1241	6.07471	0.981923	9	5.08086	0.961418	9	12.1616	1.01695	9	12.6275	1.19447	9	8.86419	0.994946	9	18.6513	1.2017	9	21.818
Q9VXX8	Probable 60S ribosomal protein L37-A OS=Drosophila melanogaster GN=RpL37a PE=1 SV=1 - [RL371_DROME]	43.01	4	5	11	93	10.6366	11.6929	1.11098	10	12.8139	1.16611	10	12.0214	1.05718	10	8.94494	1.16518	10	16.4575	0.935777	10	13.9315	1.16568	10	7.60855
A1Z8P9	Nucleoprotein TPR OS=Drosophila melanogaster GN=Mtor PE=1 SV=1 - [TPR_DROME]	6.52	12	12	13	2346	262.194	5.09717	1.05311	13	7.27633	1.05445	13	17.5567	1.07435	13	9.93757	1.03939	13	6.45232	1.06248	13	9.20307	1.09349	13	15.1103
Q9VG04	CG8031 OS=Drosophila melanogaster GN=CG8031 PE=1 SV=1 - [Q9VG04_DROME]	9.49	3	3	4	295	33.2133	6.93213	1.09168	4	18.353	1.05048	4	2.26817	1.01102	4	11.2593	1.02886	4	5.27126	0.990214	4	10.7172	1.14539	4	7.74825
Q9VTZ7	CG4069 OS=Drosophila melanogaster GN=CG4069 PE=1 SV=1 - [Q9VTZ7_DROME]	3.14	1	1	2	509	56.3156	6.72705	1.06517	2	2.47376	1.20567	2	4.60612	1.16207	2	5.37543	1.06876	2	13.5417	1.08969	2	2.43343	1.09604	2	7.10021
Q4QPU3	IP04450p OS=Drosophila melanogaster GN=CG15908 PE=2 SV=1 - [Q4QPU3_DROME]	8.33	1	1	3	156	18.3078	7.26904	0.971272	3	25.5657	0.512472	3	10.3382	0.739442	3	65.2573	0.6879	3	22.4038	0.877	3	35.2778	0.591161	3	6.82544
Q8IRG6	FACT complex subunit spt16 OS=Drosophila melanogaster GN=dre4 PE=1 SV=2 - [SPT16_DROME]	7.2	7	7	8	1083	123.506	6.29053	0.993729	8	10.3045	1.13904	8	13.7711	0.940436	8	14.3616	1.06458	8	14.7316	1.08361	8	14.7379	1.15274	8	17.7255
Q9VM46	Probable 26S proteasome complex subunit sem1 OS=Drosophila melanogaster GN=Sem1 PE=1 SV=1 - [SEM1_DROME]	72.15	3	3	3	79	9.37913	4.06885	0.962387	3	19.8539	1.03544	3	30.9846	0.974496	3	21.5027	1.12991	3	29.1065	0.93286	3	8.5002	1.01803	3	26.9414
O97102	Small ubiquitin-related modifier OS=Drosophila melanogaster GN=smt3 PE=1 SV=1 - [O97102_DROME]	44.44	4	4	5	90	10.118	5.45264	0.933895	5	17.528	1.01908	5	18.7395	0.959378	5	17.3782	1.04931	5	21.0063	0.994029	5	19.4529	1.09155	5	14.8426
Q9VUH6	Myopic OS=Drosophila melanogaster GN=mop PE=1 SV=2 - [Q9VUH6_DROME]	2.07	2	2	3	1833	200.203	6.41748	0.987782	3	0.0117473	1.18843	3	0.243199	1.05596	3	5.45541	1.23553	3	4.91516	1.36598	3	0.99598	1.17858	3	3.07533
Q7JVZ8	Glutathione S transferase E11, isoform A OS=Drosophila melanogaster GN=GstE11 PE=1 SV=1 - [Q7JVZ8_DROME]	19.11	3	3	3	225	25.078	5.87158	0.993134	3	26.3978	1.01467	3	20.33	0.904511	3	19.7466	0.952304	3	3.03045	1.0191	3	52.1843	0.821797	3	1.01586
X2JD70	Troponin C at 25D, isoform B OS=Drosophila melanogaster GN=TpnC25D PE=1 SV=1 - [X2JD70_DROME]	18.18	3	3	14	143	16.0376	4.2085	0.984152	14	13.0967	1.03545	14	15.9347	1.17414	14	22.3401	1.02864	14	24.9285	1.10817	14	26.3635	1.08985	14	21.5632
Q9VC48	GH13823p OS=Drosophila melanogaster GN=CG13630 PE=1 SV=1 - [Q9VC48_DROME]	14.17	5	5	6	374	41.6995	6.93213	0.955167	6	8.50026	1.07042	6	15.17	1.08696	6	3.33411	0.879812	6	23.23	0.982153	6	18.8611	1.05366	6	16.4872
Q9VBS7	Uncharacterized protein, isoform B OS=Drosophila melanogaster GN=CG10550 PE=1 SV=1 - [Q9VBS7_DROME]	9.88	4	4	8	425	49.1018	5.21143	0.899807	8	17.9499	0.775041	7	35.5314	0.807407	8	23.7747	0.678551	8	19.8292	1.00376	8	21.0039	0.696363	8	19.3567
Q9VZL1	LP07226p OS=Drosophila melanogaster GN=mge PE=1 SV=1 - [Q9VZL1_DROME]	32.43	4	4	5	148	16.1418	4.60205	0.887069	5	30.4492	0.978054	5	18.2308	0.825741	5	22.45	0.891321	5	8.72779	0.888835	5	4.85638	0.916918	5	8.99245
Q9VCQ9	Aminoacylase-1 OS=Drosophila melanogaster GN=CG6733 PE=2 SV=1 - [Q9VCQ9_DROME]	3.24	1	1	1	401	44.8971	5.98584	1.16946	1		0.692783	1		0.677653	1		0.659416	1		0.924006	1		0.656639	1
Q8IQ82	Pastrel, isoform E OS=Drosophila melanogaster GN=pst PE=4 SV=2 - [Q8IQ82_DROME]	7.18	4	4	5	682	74.5816	7.88428	0.861142	5	16.3273	0.789499	5	34.4879	0.973802	5	20.9125	0.922795	5	27.6559	0.772891	5	2.85967	0.794373	5	25.9193
Q9VRJ4	SD02021p OS=Drosophila melanogaster GN=CG10672 PE=1 SV=1 - [Q9VRJ4_DROME]	21.14	7	7	9	317	33.5967	9.33447	0.975689	9	12.0285	1.09568	9	14.3937	1.11395	9	13.4034	1.14541	9	10.2902	1.07105	9	12.1861	1.07363	9	12.0534
Q7K3K5	LD22804p OS=Drosophila melanogaster GN=ZnT63C PE=1 SV=1 - [Q7K3K5_DROME]	4.23	1	1	1	449	49.0008	6.63916	1.28794	1		1.11075	1		1.1633	1		1.12222	1		1.45864	1		1.01477	1
Q9VC52	LD41392p OS=Drosophila melanogaster GN=Ppox PE=1 SV=1 - [Q9VC52_DROME]	9.68	4	4	5	475	53.168	9.45166	1.0121	5	13.7619	1.03379	5	9.51549	0.99176	5	30.0459	1.03058	5	20.3375	1.05825	5	9.70176	1.02874	5	17.4202
Q8SZM0	RH04437p OS=Drosophila melanogaster GN=Cpr92F PE=2 SV=1 - [Q8SZM0_DROME]	10	2	2	4	200	20.8988	6.771	1.47221	4	48.7654	1.12476	3	11.5492	1.596	4	49.6001	1.25948	4	30.1625	1.47828	4	51.9407	1.15613	3	6.44917
Q9VXC9	CG9676 OS=Drosophila melanogaster GN=CG9675 PE=1 SV=1 - [Q9VXC9_DROME]	9.96	2	2	4	251	26.6497	8.86572	0.812282	4	2.93873	0.684152	4	27.2845	1.15546	4	25.462	0.512818	4	44.8862	0.868304	4	8.673	0.500561	4	67.6422
M9PBJ2	Lethal (2) giant larvae, isoform K OS=Drosophila melanogaster GN=l(2)gl PE=4 SV=1 - [M9PBJ2_DROME]	7.87	6	6	8	1093	119.663	6.11279	0.940434	8	10.5262	0.996172	8	20.379	0.782908	8	15.5754	0.979247	8	12.5905	0.916222	8	17.1893	0.881042	8	25.5597
Q7JRN6	CG4716, isoform A OS=Drosophila melanogaster GN=CG4716 PE=2 SV=1 - [Q7JRN6_DROME]	11.21	2	2	3	223	24.813	4.85596	0.937424	3	9.99035	1.09921	3	5.11803	0.982281	3	13.2871	1.36178	3	35.9804	1.00856	3	3.81291	1.17393	3	8.30891
Q9VQG4	Congested-like trachea protein OS=Drosophila melanogaster GN=colt PE=2 SV=1 - [COLT_DROME]	29.08	5	5	9	306	32.931	9.51025	1.11444	9	18.4775	1.00418	9	14.6259	1.08923	9	20.9077	0.942852	9	9.96719	1.04608	9	20.2018	1.07281	8	8.72647
Q7K1U0	Activity-regulated cytoskeleton associated protein 1 OS=Drosophila melanogaster GN=Arc1 PE=1 SV=1 - [Q7K1U0_DROME]	25.59	5	5	7	254	28.8593	6.46826	0.792957	7	15.7928	1.16393	7	7.38361	0.804917	7	10.9207	1.07595	7	7.61415	0.855174	7	14.9577	1.14951	7	10.6349
M9MSK4	Sh3beta, isoform D OS=Drosophila melanogaster GN=Sh3beta PE=4 SV=1 - [M9MSK4_DROME]	37.04	7	7	16	216	23.6123	4.48779	0.911107	16	11.2123	1.01604	16	9.80618	0.921702	16	16.9696	1.00905	16	20.7862	0.843012	16	15.053	1.08329	16	15.5601
Q8IMV6	Scaffold attachment factor B, isoform B OS=Drosophila melanogaster GN=Saf-B PE=1 SV=2 - [Q8IMV6_DROME]	3.88	2	2	2	928	102.015	7.47412	0.942567	2	0.984149	1.0711	2	11.4356	1.08817	2	3.505	1.22267	2	17.2197	1.32977	2	38.6279	0.923024	2	2.7566
Q86BQ3	Uncharacterized protein, isoform A OS=Drosophila melanogaster GN=CG13284 PE=3 SV=1 - [Q86BQ3_DROME]	13.54	3	4	6	325	36.6386	9.43701	1.17798	4	7.81607	1.16116	4	5.59207	1.24986	4	7.11066	1.10388	4	12.34	1.11693	4	3.31662	1.13431	4	3.41559
Q9VQI5	LP04564p OS=Drosophila melanogaster GN=CG3098 PE=1 SV=2 - [Q9VQI5_DROME]	18.82	6	6	7	425	47.2978	6.27783	1.01448	7	6.34641	1.04517	7	3.23589	0.949166	7	17.7376	1.0832	7	5.86208	0.994183	7	12.9034	1.05271	6	11.0967
A0A0B4KFP1	Uncharacterized protein, isoform D OS=Drosophila melanogaster GN=CG12814 PE=4 SV=1 - [A0A0B4KFP1_DROME]	4.96	2	2	3	403	44.5489	7.03467	0.959584	3	1.47348	0.884391	3	3.7703	1.04889	3	16.2416	1.02687	3	12.2724	1.03277	3	4.56447	0.88341	3	3.12713
M9PBX1	Uncharacterized protein, isoform M OS=Drosophila melanogaster GN=CG43078 PE=1 SV=1 - [M9PBX1_DROME]	9.02	13	13	16	2428	273.402	4.91943	1.07198	16	16.2244	0.99051	16	9.10218	1.14849	16	21.2879	1.07603	16	16.7488	1.06857	16	10.1524	0.972629	16	17.7567
A0A0B4LHS9	Regena, isoform C OS=Drosophila melanogaster GN=Rga PE=4 SV=1 - [A0A0B4LHS9_DROME]	2.76	1	1	2	579	59.2347	6.01123	0.790318	2	59.2814	0.807181	2	60.17	0.541242	2	117.127	0.539422	2	89.4336	0.706005	2	56.6542	0.497852	2	146.337
A0A075BJ89	Piwi OS=Drosophila melanogaster GN=piwi PE=3 SV=1 - [A0A075BJ89_DROME]	12.93	10	10	10	843	97.0561	9.53955	0.989888	10	11.7787	0.955068	10	13.0088	0.886278	10	21.905	0.921724	10	14.2103	0.944203	10	9.64788	0.921443	10	16.9777
Q8SXD0	GH05842p OS=Drosophila melanogaster GN=Jwa PE=2 SV=1 - [Q8SXD0_DROME]	11.17	2	2	7	197	21.982	9.99365	0.87668	7	4.25953	0.982689	7	13.4892	1.02782	7	6.14239	1.18478	7	6.32651	0.907037	7	13.7534	1.11479	7	33.5286
Q7K4L8	CG7878 OS=Drosophila melanogaster GN=CG7878 PE=1 SV=1 - [Q7K4L8_DROME]	3.98	1	2	5	703	78.5189	6.69775	0.973278	1		0.862672	1		0.880185	1		0.985476	1		0.973059	1		0.761009	1
Q9VZY0	LD45195p OS=Drosophila melanogaster GN=Non2 PE=1 SV=1 - [Q9VZY0_DROME]	12.3	2	2	2	244	27.4759	6.31592	1.08237	2	31.4951	1.00925	2	15.1189	1.04742	2	37.2821	0.94336	2	28.7493	1.11191	2	20.2892	1.06089	2	33.8169
Q9VW09	E3 ubiquitin-protein ligase listerin OS=Drosophila melanogaster GN=l(3)76BDr PE=1 SV=2 - [LTN1_DROME]	0.8	1	1	2	1747	198.514	5.93506	1.09019	2	26.434	1.02638	2	33.5968	1.1279	2	22.6401	0.947994	2	33.2951	1.05011	2	28.3008	0.919702	2	21.2118
Q7K0D8	LD27030p OS=Drosophila melanogaster GN=Nup50 PE=1 SV=1 - [Q7K0D8_DROME]	6.91	2	2	2	564	59.3979	8.42627	1.15138	2	32.1361	1.09597	2	9.82426	1.06578	2	26.1657	1.1163	2	7.37435	1.01665	2	34.7564	1.08935	2	20.7422
P54397	39 kDa FK506-binding nuclear protein OS=Drosophila melanogaster GN=FK506-bp1 PE=1 SV=2 - [FKB39_DROME]	22.97	10	10	15	357	39.3194	4.79248	1.0215	15	5.59066	1.01338	15	16.7041	1.0485	15	14.3915	0.956865	15	16.5741	1.04534	15	18.196	1.00753	15	12.3343
Q8MRI4	CG1578, isoform A OS=Drosophila melanogaster GN=CG1578 PE=1 SV=1 - [Q8MRI4_DROME]	5.11	3	3	3	901	97.5307	6.04932	1.05483	3	5.29239	1.04951	3	10.6993	0.870694	3	22.1479	1.03544	3	11.533	1.16034	3	4.43813	1.04895	3	8.50145
Q9V3V9	Endonuclease G inhibitor, isoform A OS=Drosophila melanogaster GN=EndoGI PE=1 SV=1 - [Q9V3V9_DROME]	27.86	8	8	11	359	40.5889	4.60205	1.00602	11	17.9273	1.05531	11	23.0525	1.00216	11	23.3423	1.1616	11	15.5157	1.03399	11	9.1285	1.01577	11	38.5801
M9PBA6	CG5446, isoform B OS=Drosophila melanogaster GN=CG5446 PE=1 SV=1 - [M9PBA6_DROME]	22.5	1	1	1	80	9.13624	4.25928	1.07622	1		0.958315	1		0.970184	1		1.06501	1		1.02339	1		1.05411	1
M9PEN1	Alpha-tubulin N-acetyltransferase OS=Drosophila melanogaster GN=CG3967 PE=3 SV=1 - [M9PEN1_DROME]	24.05	5	5	9	291	31.9952	9.49561	0.969681	9	18.1421	0.961647	9	16.3506	0.922146	9	18.4347	1.00597	9	17.8978	1.01587	9	15.218	0.91115	9	15.3437
P12080	Integrin alpha-PS2 OS=Drosophila melanogaster GN=if PE=1 SV=2 - [ITA2_DROME]	7.52	8	8	10	1396	154.226	6.18896	0.956035	10	7.07019	0.932696	10	9.11385	0.910504	10	10.6143	1.04588	10	16.9745	0.974268	10	7.4796	1.00699	10	22.7055
Q7JVY0	Coronin OS=Drosophila melanogaster GN=coro PE=1 SV=1 - [Q7JVY0_DROME]	19.7	9	9	14	528	57.2326	6.37939	0.915792	14	6.33159	1.04848	14	11.7318	1.03516	14	8.72473	0.970223	14	15.9015	0.945075	14	7.9734	1.03262	14	13.136
A1ZB72	Glutathione S transferase E7 OS=Drosophila melanogaster GN=GstE7 PE=1 SV=1 - [A1ZB72_DROME]	16.59	4	5	6	223	25.4943	6.56592	0.986546	5	26.3505	1.0203	5	14.6578	1.00751	5	29.6104	1.03601	5	6.8996	0.920286	5	7.01537	1.17243	5	1.46684
Q9VYW4	CG1703, isoform A OS=Drosophila melanogaster GN=CG1703 PE=1 SV=1 - [Q9VYW4_DROME]	5.33	5	5	6	901	101.481	5.8208	1.07483	6	13.4151	1.084	6	11.3515	1.03415	6	8.19794	1.0876	6	12.8614	0.97981	6	16.2161	1.13449	6	14.9094
P42325	Neurocalcin homolog OS=Drosophila melanogaster GN=Nca PE=1 SV=2 - [NCAH_DROME]	25.26	5	5	7	190	21.8798	5.36377	0.982342	7	7.0838	0.999179	7	8.03617	1.08362	7	13.0956	0.978737	7	12.6596	0.959876	7	14.9642	1.01628	7	11.5168
M9MS77	Uncharacterized protein OS=Drosophila melanogaster GN=CG42704 PE=4 SV=1 - [M9MS77_DROME]	18.49	2	2	9	119	13.0086	6.41748	0.944176	9	20.0612	1.09153	9	27.8877	1.11414	9	29.3663	1.15843	9	20.2316	1.07446	9	18.9595	1.21749	9	15.9201
Q9VUB8	Endosulfine, isoform A OS=Drosophila melanogaster GN=endos PE=1 SV=1 - [Q9VUB8_DROME]	36.97	4	4	9	119	12.9415	8.63135	1.04932	9	5.87747	1.09239	9	8.15188	0.956716	9	19.7809	1.04989	9	13.7047	1.05297	9	10.4767	1.09192	9	9.87775
Q95TR3	LD29226p OS=Drosophila melanogaster GN=CG4266 PE=2 SV=1 - [Q95TR3_DROME]	5.43	2	2	2	773	80.5934	5.33838	0.961377	2	28.9029	1.44796	2	54.2344	0.845272	2	40.7438	1.16114	2	16.5951	1.4709	2	45.6507	0.856523	2	30.2884
Q9VVY3	Glycogen-binding subunit 76A OS=Drosophila melanogaster GN=Gbs-76A PE=1 SV=1 - [GBS76_DROME]	7.78	4	4	4	681	73.9215	4.61475	1.02118	4	11.7119	0.979824	4	33.1231	1.07921	4	18.6471	1.03452	4	5.26927	1.14285	4	20.5605	0.901041	4	22.3836
A8Y5A0	Glutamine:fructose-6-phosphate aminotransferase 1, isoform M OS=Drosophila melanogaster GN=Gfat1 PE=1 SV=1 - [A8Y5A0_DROME]	5.71	1	3	4	665	74.7613	6.66846	1.02463	2	2.91901	1.07954	2	13.7193	1.09444	2	14.2553	0.799783	2	11.4391	1.05146	2	7.06675	0.835209	2	11.067
O18337	Rab-related protein 4 OS=Drosophila melanogaster GN=Rab18 PE=2 SV=1 - [O18337_DROME]	17.26	3	3	4	197	22.0242	5.36377	0.874493	4	2.35408	1.0459	4	11.3953	0.939893	4	6.78457	1.11021	4	13.5863	0.985413	4	4.97002	1.07852	4	11.2979
Q8MSI7	GH12382p OS=Drosophila melanogaster GN=ND-B17.2 PE=2 SV=1 - [Q8MSI7_DROME]	40.94	4	4	9	127	15.0514	8.77783	1.06261	9	3.80898	0.976278	9	9.81875	1.16782	9	4.48699	0.992125	9	15.6836	1.10182	9	9.27634	0.994347	9	9.12757
Q86LS0	Mitochondrial transcription termination factor OS=Drosophila melanogaster GN=mTTF PE=2 SV=1 - [Q86LS0_DROME]	8.05	3	3	3	410	48.2314	9.5835	0.936555	3	15.4041	1.02792	3	3.48612	0.965905	3	8.42695	0.931534	3	11.4034	1.16023	3	4.13403	1.03339	3	11.1973
Q9VYH8	Uncharacterized protein OS=Drosophila melanogaster GN=CG15721 PE=4 SV=2 - [Q9VYH8_DROME]	4.03	3	3	5	894	98.4417	5.04639	0.918373	5	12.9106	1.11441	5	5.94181	0.91253	5	11.1824	1.02325	5	6.38257	1.00425	5	15.1573	1.07077	5	9.90385
Q7JVX3	CG4408, isoform B OS=Drosophila melanogaster GN=CG4408 PE=1 SV=1 - [Q7JVX3_DROME]	20.56	6	6	6	467	52.9836	6.53662	1.01562	6	3.2251	0.958255	6	7.81456	0.902439	6	17.1943	1.01956	6	9.704	0.941512	6	8.59922	0.930745	6	13.5631
Q9VQT8	Immune induced molecule 33, isoform A OS=Drosophila melanogaster GN=IM33 PE=1 SV=1 - [Q9VQT8_DROME]	26.83	2	2	4	82	8.74523	5.92236	0.652415	4	11.0128	1.00246	4	11.3127	0.700927	4	15.2159	1.02787	4	8.75598	0.65243	4	16.1435	1.09794	4	14.4834
Q24572	Probable histone-binding protein Caf1 OS=Drosophila melanogaster GN=Caf1 PE=1 SV=1 - [CAF1_DROME]	17.44	5	5	7	430	48.6045	4.89404	1.10647	7	4.24408	1.1527	7	15.6857	1.00228	7	11.5527	1.03359	7	16.4335	0.956605	7	5.69794	1.09725	7	21.0804
Q9VC06	LD37516p OS=Drosophila melanogaster GN=CG11771 PE=1 SV=1 - [Q9VC06_DROME]	16.85	10	10	12	730	81.3474	7.07861	1.11485	12	10.0654	0.994747	12	12.3244	0.967716	12	22.8906	0.994658	12	12.7666	1.13773	12	18.4772	0.993628	12	30.3991
Q03043	cGMP-dependent protein kinase, isozyme 2 forms cD4/T1/T3A/T3B OS=Drosophila melanogaster GN=for PE=1 SV=3 - [KGP24_DROME]	4.23	4	4	5	1088	121.265	6.23975	1.00589	5	5.24281	1.03092	5	3.08527	1.15588	5	19.0138	1.06356	5	8.93005	1.17829	5	12.2532	1.01061	5	4.43252
O61540	Methionine aminopeptidase 2 OS=Drosophila melanogaster GN=und PE=2 SV=1 - [O61540_DROME]	18.97	8	8	13	448	49.858	6.84424	1.00785	13	15.6906	1.03556	13	18.3007	0.944657	13	21.9229	0.994771	13	17.157	0.888251	13	6.58296	0.958617	13	15.371
Q8IPT1	Uncharacterized protein, isoform D OS=Drosophila melanogaster GN=CG32441 PE=1 SV=2 - [Q8IPT1_DROME]	7.48	1	1	3	214	23.7131	5.26221	1.11168	3	13.9439	0.929424	3	2.06402	1.0914	3	1.47328	0.951787	3	4.94173	1.12673	3	0.0127814	1.04651	3	14.2009
Q86PE8	SD23103p OS=Drosophila melanogaster GN=CG5390 PE=2 SV=1 - [Q86PE8_DROME]	17	6	6	8	406	44.79	5.61768	1.02388	8	13.8493	1.09223	8	21.2782	1.04062	8	6.95663	1.22604	8	16.7521	1.01864	8	14.2719	1.09738	8	28.3425
Q6NMV8	LD02976p OS=Drosophila melanogaster GN=CG40451 PE=2 SV=1 - [Q6NMV8_DROME]	7.96	1	1	2	113	12.8244	10.0962	1.02984	2	7.7995	0.754765	2	18.5948	1.04133	2	7.22095	0.804319	2	7.49324	1.01866	2	2.90832	0.78157	2	33.5392
Q9VUZ8	Programmed cell death 5 OS=Drosophila melanogaster GN=PDCD-5 PE=1 SV=1 - [Q9VUZ8_DROME]	16.54	2	2	3	133	15.0812	5.36377	0.868861	3	0.759288	0.842656	3	12.1367	0.920079	3	14.853	0.98963	3	36.1169	0.799355	3	8.19324	0.94206	3	20.5035
Q9VN93	Putative cysteine proteinase CG12163 OS=Drosophila melanogaster GN=CG12163 PE=2 SV=2 - [CPR1_DROME]	20.03	1	10	13	614	68.9177	7.00537	0.750645	1		0.634881	1		0.507066	1		0.595305	1		0.716614	1		0.506758	1
Q1EBY0	IP15522p OS=Drosophila melanogaster GN=CG5793 PE=2 SV=1 - [Q1EBY0_DROME]	33.33	3	3	7	132	14.1261	4.80518	0.938248	7	5.49738	1.13267	7	8.15394	0.963373	7	10.3489	1.01634	7	9.07635	1.03409	7	6.23526	1.1021	7	12.4277
Q7JV09	GH28348p OS=Drosophila melanogaster GN=jp PE=2 SV=1 - [Q7JV09_DROME]	5.98	5	5	6	1054	115.87	9.90576	0.917416	6	10.1625	0.893201	6	5.72915	0.885501	6	18.3139	0.991624	6	7.44343	1.02322	6	10.8102	1.01227	6	19.2304
Q9W259	FI23916p1 OS=Drosophila melanogaster GN=CG13506-RA PE=1 SV=2 - [Q9W259_DROME]	13.72	4	4	4	503	57.0372	5.32568	1.08129	4	7.42535	0.993289	4	20.0298	1.12674	4	17.1853	1.1937	4	14.0787	1.07301	4	19.9431	1.09011	4	14.0225
Q9VZT2	RE68649p OS=Drosophila melanogaster GN=CG14966-RA PE=1 SV=1 - [Q9VZT2_DROME]	9.29	1	1	1	140	14.7319	9.84717	0.615249	1		0.538599	1		0.444345	1		0.515191	1		0.648666	1		0.583379	1
O96420	Multiple inositol polyphosphate phosphatase 2 OS=Drosophila melanogaster GN=Mipp2 PE=2 SV=1 - [O96420_DROME]	3.53	1	1	1	453	52.7655	7.35693	0.807139	1		0.804879	1		0.676044	1		0.987562	1		1.14249	1		0.762615	1
Q961V9	GH03273p OS=Drosophila melanogaster GN=CG8128 PE=2 SV=1 - [Q961V9_DROME]	16.06	5	5	9	330	38.1034	8.92432	1.17143	9	12.8642	1.07738	9	11.8152	1.17318	9	15.7957	1.10342	9	20.904	1.23942	9	22.8683	1.13264	9	9.18893
Q7K738	EG:52C10.4 protein OS=Drosophila melanogaster GN=Ubc10 PE=1 SV=1 - [Q7K738_DROME]	38.96	4	4	8	154	17.8964	8.55811	1.24089	8	16.1627	1.33736	7	20.6112	1.25787	7	19.0348	1.34051	7	27.2244	1.16048	7	18.5531	1.34224	7	14.6776
Q8IGP9	RE50216p OS=Drosophila melanogaster GN=CG6950 PE=2 SV=1 - [Q8IGP9_DROME]	25.21	6	6	9	242	27.8521	8.29443	0.92439	9	6.88738	1.11856	9	16.2972	1.03731	9	23.7853	1.06987	9	17.849	1.02153	9	9.95101	1.05542	9	5.22035
Q961A8	LD25351p OS=Drosophila melanogaster GN=Papss PE=1 SV=1 - [Q961A8_DROME]	5.09	3	3	5	629	71.1012	7.2251	1.10967	5	11.4889	0.981861	5	0.753105	1.16587	5	9.491	0.839049	5	7.52582	1.08866	5	11.5883	0.957155	5	2.24654
M9PBQ4	Apoptosis inducing factor, isoform C OS=Drosophila melanogaster GN=AIF PE=1 SV=1 - [M9PBQ4_DROME]	6.5	4	4	5	738	81.0666	6.20166	1.01988	5	0.387504	1.22763	5	12.4507	1.01741	5	4.86187	1.23528	5	2.7865	0.918294	5	22.7529	1.21658	5	12.8702
D5AEP6	Annexin OS=Drosophila melanogaster GN=AnnX-RA PE=2 SV=1 - [D5AEP6_DROME]	30.33	2	4	8	122	13.6289	5.46533	1.38281	2	41.6289	0.999214	2	4.48506	0.967269	2	16.3133	1.07385	2	12.1121	0.991566	2	18.2211	1.02015	2	13.8288
P28750	Maternal protein exuperantia OS=Drosophila melanogaster GN=exu PE=1 SV=2 - [EXU_DROME]	6.39	2	2	3	532	57.9391	9.53955	1.21618	3	23.5939	0.720629	3	1.33694	0.887199	3	15.4664	0.722217	3	2.13227	1.37175	3	4.55873	0.700334	3	2.87041
P13496	Dynactin subunit 1 OS=Drosophila melanogaster GN=Gl PE=1 SV=2 - [DCTN1_DROME]	7.83	7	7	7	1265	141.131	5.61768	1.03939	7	11.7124	0.995142	7	40.7958	0.901536	7	25.2216	1.00755	7	42.7795	0.970429	7	11.8704	0.982894	6	33.2962
Q8SY53	GH11935p OS=Drosophila melanogaster GN=Ostgamma PE=1 SV=1 - [Q8SY53_DROME]	13.94	5	5	6	330	36.9864	9.96436	0.994844	6	28.1632	0.906564	6	20.7413	0.844739	6	13.6536	0.873917	6	27.0875	0.873676	6	24.2902	0.954792	6	25.2487
Q8SXC3	Aldose 1-epimerase OS=Drosophila melanogaster GN=BcDNA:GH08902 PE=2 SV=1 - [Q8SXC3_DROME]	4.86	1	1	2	370	41.5597	6.45557	1.12183	2	12.7539	0.937686	2	3.53522	0.9922	2	3.52831	1.05992	2	1.21902	1.01037	2	10.3797	1.0027	2	9.02269
P17205	Serine proteases 1/2 OS=Drosophila melanogaster GN=Jon99Cii PE=2 SV=2 - [SER1_DROME]	15.85	3	3	3	265	28.4509	6.59521	1.23145	3	23.6632	0.611658	3	12.4504	1.14385	3	14.1454	0.708787	3	8.0281	1.1941	3	7.00451	0.734179	3	1.42811
Q9VLR5	RNA polymerase II transcriptional coactivator OS=Drosophila melanogaster GN=Ssb-c31a PE=2 SV=1 - [TCP4_DROME]	28.18	4	4	5	110	12.1813	9.17334	0.880221	5	5.83767	1.22253	5	16.9976	0.95674	5	18.4898	1.09685	5	7.6818	1.0154	5	9.46506	1.11983	5	12.7264
Q9VKD3	Probable cysteine desulfurase, mitochondrial OS=Drosophila melanogaster GN=CG12264 PE=2 SV=1 - [NFS1_DROME]	14.94	5	5	10	462	51.0423	8.20654	0.882551	10	12.6256	0.919963	10	10.2417	0.917162	10	13.5583	0.989821	10	11.9002	0.932693	10	13.4982	0.961771	10	10.259
Q95TW1	GM01970p OS=Drosophila melanogaster GN=Rrp46 PE=2 SV=1 - [Q95TW1_DROME]	15.45	3	3	3	233	25.7648	5.46533	0.941522	3	6.22258	1.04778	3	6.58617	1.06219	3	3.86096	0.988852	3	6.07234	1.04121	3	8.39209	1.03697	3	0.771527
Q9W1H9	CG5569 OS=Drosophila melanogaster GN=CG5569 PE=1 SV=1 - [Q9W1H9_DROME]	12.76	2	2	2	196	22.1826	8.26514	1.0349	2	16.8815	0.903136	2	1.31216	1.02217	2	32.6807	0.950333	2	11.1337	1.04197	2	8.27037	0.934391	2	10.176
Q9V778	Alkyldihydroxyacetonephosphate synthase OS=Drosophila melanogaster GN=CG10253 PE=2 SV=1 - [ADAS_DROME]	5.23	2	2	2	631	70.7768	8.1333	0.990442	2	25.5063	1.21457	2	14.1973	0.905126	2	12.9212	0.961905	2	15.7419	1.14632	2	23.465	0.909604	2	2.08023
Q8IP62	Mitochondrial ribosomal protein S23 OS=Drosophila melanogaster GN=mRpS23 PE=1 SV=1 - [Q8IP62_DROME]	17.99	3	3	3	189	21.5021	5.73193	1.26063	3	16.7048	0.959206	3	6.77168	1.12586	3	11.4068	1.019	3	2.83957	1.18014	3	4.76414	0.982397	3	9.75177
Q8IN44	Protein Turandot A OS=Drosophila melanogaster GN=TotA PE=1 SV=1 - [TOTA_DROME]	34.88	3	3	5	129	14.2113	4.88135	0.875632	5	12.1135	1.02381	5	7.07544	0.802428	5	5.30488	1.29803	5	5.99626	0.79191	5	7.89267	1.04254	5	16.4302
Q9VT65	Calpain-B OS=Drosophila melanogaster GN=CalpB PE=1 SV=2 - [CANB_DROME]	4.54	1	3	7	925	103.747	5.021	0.899003	1		1.00327	1		0.879325	1		1.07473	1		0.809894	1		1.0281	1
D6W4V2	UT01205p OS=Drosophila melanogaster GN=l(2)tid-RC PE=2 SV=1 - [D6W4V2_DROME]	7.3	2	2	2	507	56.2273	9.30518	0.974404	2	8.1961	0.787303	2	7.46429	0.819891	2	3.21272	0.928372	2	13.6285	0.865577	2	1.79584	0.953628	2	25.766
Q9VL67	CG4594, isoform A OS=Drosophila melanogaster GN=CG4594 PE=1 SV=1 - [Q9VL67_DROME]	18.21	3	3	5	280	30.7241	8.79248	0.958676	5	12.9687	1.1304	5	17.367	1.14031	5	13.6678	1.07669	5	9.40061	0.980568	5	9.2052	1.18486	5	15.126
Q7K0B6	Glutathione S transferase T1 OS=Drosophila melanogaster GN=GstT1 PE=1 SV=1 - [Q7K0B6_DROME]	36.4	8	8	12	228	26.5549	8.96826	1.02546	12	4.04311	1.16036	12	11.8793	1.02066	12	16.481	1.09125	12	12.1444	1.01988	12	17.7336	1.10622	12	11.6505
Q961K9	GH18690p OS=Drosophila melanogaster GN=Gk2 PE=2 SV=1 - [Q961K9_DROME]	11.46	5	5	8	576	64.5949	8.22119	0.998383	8	17.8794	0.916225	8	22.4128	0.915829	8	27.7083	1.00446	8	25.7715	0.852441	8	25.48	0.91445	8	18.9931
Q9VGK3	Peptidyl-prolyl cis-trans isomerase OS=Drosophila melanogaster GN=CG14715 PE=1 SV=1 - [Q9VGK3_DROME]	53.62	5	5	7	138	14.7747	8.5874	1.00591	7	20.9819	1.06296	7	14.9629	0.924624	7	11.5236	1.14064	7	17.7393	1.00709	7	21.5439	0.902716	7	16.9563
O77266	CG4199, isoform A OS=Drosophila melanogaster GN=CG4199 PE=1 SV=3 - [O77266_DROME]	12.32	5	5	10	552	60.74	5.73193	1.03243	10	10.6836	1.08862	10	3.70936	1.08728	10	10.9285	1.17072	10	8.39184	1.01144	10	18.3742	1.09999	10	9.4056
O18334	Ras-related protein Rab6 OS=Drosophila melanogaster GN=Rab6 PE=1 SV=1 - [RAB6_DROME]	14.9	2	3	4	208	23.4657	5.36377	1.03549	2	0.580433	1.01796	2	14.983	1.07168	2	3.81033	0.956745	2	11.1744	1.03668	2	12.5618	0.982333	2	2.57184
A0A0B4LH71	Synapse-associated protein 47kD, isoform K OS=Drosophila melanogaster GN=Sap47 PE=1 SV=1 - [A0A0B4LH71_DROME]	26.8	1	5	10	347	35.038	4.57666	1.05917	2	7.61992	0.973432	2	2.01965	1.25231	2	8.61585	1.11933	2	1.72962	1.15662	2	9.17419	1.16554	2	2.43696
Q9V4I1	Cytochrome P450 9b2 OS=Drosophila melanogaster GN=Cyp9b2 PE=2 SV=1 - [CP9B2_DROME]	13.66	6	6	8	505	58.8727	8.20654	0.958286	8	9.0856	0.887248	8	5.39581	1.04077	8	13.8916	0.926771	8	25.3043	0.967548	8	3.44103	1.00318	8	26.2026
Q9VLL5	LP03571p OS=Drosophila melanogaster GN=ESTS:172F5T PE=1 SV=2 - [Q9VLL5_DROME]	5.27	4	4	7	778	89.6885	8.07471	1.09408	7	7.78839	0.983474	7	13.7604	1.07953	7	4.38516	0.878787	7	15.0864	1.06552	7	11.1082	0.933413	7	12.9752
Q95SB2	GM04207p OS=Drosophila melanogaster GN=CG10340 PE=2 SV=1 - [Q95SB2_DROME]	14.57	3	3	3	254	29.3211	5.8335	1.17364	3	12.8208	0.865571	3	5.00801	0.952371	3	18.9623	0.897577	3	40.8262	1.07192	3	36.6447	1.04636	3	16.3115
A1Z8H6	Cuticular protein 47Ee OS=Drosophila melanogaster GN=Cpr47Ee PE=1 SV=1 - [A1Z8H6_DROME]	4.61	1	1	1	369	41.6957	9.71533	0.746618	1		1.06481	1		0.646909	1		1.14201	1		0.776835	1		1.10912	1
F3YDK4	Purine-rich binding protein-alpha, isoform G OS=Drosophila melanogaster GN=Pur-alpha PE=1 SV=1 - [F3YDK4_DROME]	6.95	1	1	1	259	29.5407	8.82178	1.04081	1		0.857861	1		1.29214	1		1.0695	1		1.09699	1		1.07395	1
Q9V470	Succinyl-CoA ligase subunit beta OS=Drosophila melanogaster GN=Sucb PE=1 SV=1 - [Q9V470_DROME]	16.11	7	7	9	416	45.0098	6.01123	1.08909	9	14.4979	1.14755	9	11.0734	1.15387	9	11.803	1.08678	9	6.31618	1.09113	9	11.1837	1.07579	9	11.7679
Q9W3M7	LD32873p OS=Drosophila melanogaster GN=mahe PE=1 SV=1 - [Q9W3M7_DROME]	7.41	5	6	11	945	100.356	9.14404	1.01659	7	9.76927	0.973023	7	10.3757	0.920955	7	42.0183	1.01733	7	18.315	1.154	7	18.1675	0.952532	7	31.6358
Q8MRN5	GH12469p OS=Drosophila melanogaster GN=CG5839 PE=1 SV=1 - [Q8MRN5_DROME]	4.73	4	4	6	952	106.791	4.98291	1.32178	6	6.31434	0.929687	6	11.3963	1.34129	6	10.6653	0.894799	6	15.3777	1.25492	6	17.0119	0.891833	6	7.50636
Q7JZY1	CG2310, isoform A OS=Drosophila melanogaster GN=CG2310 PE=1 SV=1 - [Q7JZY1_DROME]	5.18	1	1	1	251	27.9813	8.38232	1.1217	1		1.07606	1		1.02932	1		1.20194	1		1.24837	1		1.10105	1
Q9W1L1	Mitochondrial ribosomal protein L43 OS=Drosophila melanogaster GN=mRpL43 PE=1 SV=1 - [Q9W1L1_DROME]	26.56	3	3	4	192	21.9642	9.26123	1.11528	4	1.19823	0.930731	4	6.87385	1.03328	4	15.6287	1.01324	4	1.89786	1.01829	4	9.85544	0.980296	4	16.7
Q9VDD1	DDRGK domain-containing protein 1 OS=Drosophila melanogaster GN=CG5862 PE=1 SV=1 - [DDRGK_DROME]	3.88	1	1	1	309	34.311	5.40186	1.05506	1		0.749738	1		0.982489	1		0.745419	1		1.07551	1		0.765085	1
Q8SXY6	Transmembrane emp24 domain-containing protein bai OS=Drosophila melanogaster GN=bai PE=2 SV=1 - [TMEDA_DROME]	15.05	4	4	5	206	23.6762	8.22119	0.993823	5	16.1625	1.09429	5	40.9296	1.16546	5	7.02898	1.36737	5	17.8922	1.37686	5	26.0395	1.11276	5	18.3117
Q9VCI0	Probable oligoribonuclease OS=Drosophila melanogaster GN=CG10214 PE=1 SV=1 - [ORN_DROME]	9	1	1	2	211	24.2822	6.93213	0.92318	2	1.0571	1.08394	2	23.6287	1.04936	2	9.37369	1.0696	2	13.1228	0.884574	2	7.88252	0.909995	2	3.46498
C6TPA9	AT13940p OS=Drosophila melanogaster GN=HDAC6-RB PE=2 SV=1 - [C6TPA9_DROME]	2.15	2	2	4	1022	113.187	6.90283	0.996788	4	5.94392	0.874019	4	13.4746	0.897376	4	13.5877	0.912896	4	4.8713	0.922941	4	11.3429	0.846793	4	8.6136
A0A0B4KFE5	NAD-dependent methylenetetrahydrofolate dehydrogenase, isoform C OS=Drosophila melanogaster GN=Nmdmc PE=3 SV=1 - [A0A0B4KFE5_DROME]	8.58	2	2	4	303	32.7932	7.23975	0.995809	4	13.9742	0.975531	4	12.026	1.07751	4	10.5258	0.909123	4	14.7372	0.97468	4	13.5842	0.97266	4	17.2
Q9W2J4	UDP-glucuronosyltransferase OS=Drosophila melanogaster GN=BEST:GH09393 PE=1 SV=2 - [Q9W2J4_DROME]	16.35	7	7	10	532	60.0618	9.0415	1.13306	10	9.26131	1.04033	10	16.3193	1.26417	10	16.7141	1.04622	10	11.3051	1.00638	10	11.9937	1.15645	10	5.36752
Q9VEP9	GH03554p OS=Drosophila melanogaster GN=CG16941 PE=1 SV=1 - [Q9VEP9_DROME]	12.24	7	7	8	784	88.0211	6.3667	1.04785	8	20.9426	1.06948	8	6.28836	1.02162	8	6.87501	0.974886	8	6.00852	0.989721	8	7.70625	1.09206	8	16.5153
Q9VQ62	Protein NPC2 homolog OS=Drosophila melanogaster GN=Npc2a PE=1 SV=1 - [NPC2_DROME]	40.54	4	4	5	148	16.0102	5.31299	0.972415	5	29.4091	1.01794	5	10.5476	0.946551	5	27.4173	1.06876	5	16.6501	0.831112	5	9.08579	0.984531	5	19.5564
Q9W388	Adaptor protein complex 1, gamma subunit, isoform A OS=Drosophila melanogaster GN=AP-1gamma PE=1 SV=2 - [Q9W388_DROME]	6.13	5	5	8	963	104.417	5.79541	1.05872	8	10.1694	1.12121	8	10.6056	1.03567	8	16.9312	1.02897	8	8.90532	1.07962	8	10.5848	1.01811	8	12.3613
Q9VCW6	GH03051p OS=Drosophila melanogaster GN=Gclm PE=1 SV=1 - [Q9VCW6_DROME]	13.33	4	4	6	285	31.4532	5.74463	1.01263	6	11.7592	0.793393	6	36.0409	0.896834	6	13.8496	0.864809	6	8.28544	0.948251	6	7.0636	0.871619	6	22.9588
Q8MSI5	Cation-transporting ATPase OS=Drosophila melanogaster GN=BcDNA:GH06032 PE=2 SV=1 - [Q8MSI5_DROME]	3.32	4	4	5	993	110.749	7.98682	1.24256	5	23.2396	0.98987	5	11.8071	0.975812	5	14.8719	0.903239	5	5.61095	1.03223	5	25.2966	1.01731	5	11.4355
Q7K3W2	CG8728 OS=Drosophila melanogaster GN=CG8728-RA PE=1 SV=1 - [Q7K3W2_DROME]	20.5	7	7	9	556	61.011	7.12256	1.00018	9	19.3206	0.967438	9	11.7385	0.950598	9	21.7473	0.885625	9	11.2371	1.03094	9	8.766	0.964496	9	31.5524
Q9W499	FI02809p OS=Drosophila melanogaster GN=RpL35 PE=1 SV=2 - [Q9W499_DROME]	18.7	3	3	12	123	14.4406	11.1802	1.17267	12	13.4515	1.02223	12	6.69693	1.17196	12	13.0004	0.982434	12	17.6663	1.07627	12	15.7879	1.04729	12	14.3587
Q9VHE4	CG8132 OS=Drosophila melanogaster GN=CG8132 PE=1 SV=1 - [Q9VHE4_DROME]	17.67	5	5	8	283	31.8502	7.15186	1.04551	8	18.2658	0.96271	8	13.6864	1.02302	8	16.7452	1.059	8	21.3932	0.985152	8	19.6283	1.06921	8	19.2981
Q9VB23	BcDNA.LD34343 OS=Drosophila melanogaster GN=wdb PE=1 SV=2 - [Q9VB23_DROME]	8.97	3	4	5	524	59.6888	7.48877	0.901043	4	12.7487	0.937442	4	16.3668	0.936153	4	24.6833	0.93963	4	14.9798	0.991303	4	3.97139	0.92236	4	16.3015
Q9VDT5	Carboxypeptidase OS=Drosophila melanogaster GN=CG4572-RC PE=1 SV=1 - [Q9VDT5_DROME]	11.41	5	5	7	482	54.351	6.41748	0.916708	7	12.8426	1.2019	7	18.4912	0.980807	7	8.97299	0.949095	7	12.8859	0.9936	7	13.1361	1.1124	7	16.3248
Q7JV69	SD11922p OS=Drosophila melanogaster GN=Spn55B PE=1 SV=1 - [Q7JV69_DROME]	7.75	3	3	5	374	42.1214	5.30029	0.93834	5	16.7687	0.988264	5	7.346	1.22637	5	13.8953	1.00081	5	22.8421	1.02382	5	13.5982	1.04116	5	17.6986
P35004	Trypsin beta OS=Drosophila melanogaster GN=betaTry PE=2 SV=2 - [TRYB_DROME]	12.25	2	2	3	253	25.6767	8.55811	1.10989	3	8.87661	0.982817	3	11.5666	1.16918	3	1.59329	0.942333	3	47.0711	1.16016	3	24.7047	0.787553	3	42.6416
Q9W459	CG4020, isoform A OS=Drosophila melanogaster GN=CG4020 PE=4 SV=1 - [Q9W459_DROME]	20.24	7	7	9	494	56.2494	8.45557	0.912096	9	8.81106	0.860081	9	28.6141	1.03125	9	17.6893	0.862639	9	13.8036	1.0849	9	19.3362	0.804742	9	7.34011
Q24179	Protein sly1 homolog OS=Drosophila melanogaster GN=Slh PE=2 SV=4 - [SLY1_DROME]	8.14	4	4	5	639	72.3202	6.18896	0.939532	5	8.11796	0.864795	5	5.06944	0.942125	5	19.5175	0.842552	5	5.77072	0.868658	5	8.18994	0.95224	5	6.83884
Q9VQL4	Uncharacterized protein, isoform B OS=Drosophila melanogaster GN=CG17221 PE=1 SV=1 - [Q9VQL4_DROME]	11.88	3	3	3	362	39.0421	7.57666	0.990933	3	16.1399	1.00898	3	28.3315	0.872994	3	21.135	1.04333	3	27.8899	0.876361	3	19.9131	1.06861	3	10.8907
Q9VWD0	GH23568p OS=Drosophila melanogaster GN=parvin PE=1 SV=2 - [Q9VWD0_DROME]	16.35	4	4	4	367	41.8368	6.59521	0.986234	4	15.757	1.10853	4	7.52502	0.975491	4	16.5197	1.07707	4	16.3579	1.04535	4	3.58771	0.989905	4	33.7491
Q2PDP3	CG2201, isoform E OS=Drosophila melanogaster GN=CG2201 PE=4 SV=1 - [Q2PDP3_DROME]	8.33	1	1	1	240	27.0997	8.03076	1.13263	1		1.13711	1		1.18379	1		1.27983	1		1.15676	1		0.940914	1
P08181	Casein kinase II subunit alpha OS=Drosophila melanogaster GN=CkIIalpha PE=1 SV=2 - [CSK2A_DROME]	24.7	6	6	8	336	39.9343	7.23975	1.07386	8	23.5793	1.10874	8	14.7098	1.08009	8	10.5059	1.12768	8	10.6528	1.09538	8	21.2708	1.07547	8	17.8792
Q9VB64	Uncharacterized protein, isoform A OS=Drosophila melanogaster GN=CG42813 PE=1 SV=3 - [Q9VB64_DROME]	17.45	4	4	4	212	23.5509	4.99561	1.01901	4	1.17937	1.01041	4	6.436	1.06361	4	14.0064	0.953139	4	7.3849	0.937329	4	13.2931	1.01039	4	5.87677
Q9VI53	CG1105 OS=Drosophila melanogaster GN=CG1105 PE=1 SV=1 - [Q9VI53_DROME]	6.16	2	2	3	422	45.978	5.57959	1.1386	3	13.1719	0.77946	3	1.58997	0.615759	3	17.3449	0.735267	3	22.9974	0.848333	3	18.0436	0.698749	3	5.87556
Q8MRJ3	LD09823p OS=Drosophila melanogaster GN=l(1)1Bi PE=2 SV=1 - [Q8MRJ3_DROME]	2.79	3	3	3	1005	113.622	6.39209	1.18126	3	15.8072	0.790784	3	47.2577	1.15625	3	9.40682	0.83528	3	22.3228	1.01429	3	11.7806	0.955961	3	0.912166
Q8T0J5	CG7675, isoform A OS=Drosophila melanogaster GN=CG7675 PE=1 SV=1 - [Q8T0J5_DROME]	24.04	5	5	9	287	31.4298	9.31982	1.01957	9	16.1054	1.06255	9	24.2475	1.13814	9	18.8626	1.09148	9	26.7654	1.21359	9	19.0552	0.898129	9	13.5861
Q8SYL1	Lethal (2) 09851, isoform A OS=Drosophila melanogaster GN=l(2)09851 PE=1 SV=1 - [Q8SYL1_DROME]	5.7	1	1	1	456	50.6523	4.69092	1.2502	1		0.922838	1		1.01566	1		0.871484	1		0.886316	1		0.956684	1
Q95RV5	Ribulose-phosphate 3-epimerase OS=Drosophila melanogaster GN=CG1364 PE=1 SV=1 - [Q95RV5_DROME]	15.84	2	2	3	221	24.2122	5.40186	1.09662	3	3.54827	1.01473	3	19.0509	1.0947	3	2.71879	0.95517	3	35.0326	0.875503	3	25.2093	0.982905	3	45.1306
Q8IPP8	Uncharacterized protein OS=Drosophila melanogaster GN=CG31548 PE=1 SV=1 - [Q8IPP8_DROME]	19.14	3	3	6	256	27.14	8.71924	0.980889	6	4.48571	1.04288	6	11.4696	0.913767	6	17.3282	0.980914	6	9.78092	0.984877	6	13.9879	1.07106	6	14.6264
Q7KY04	Rab4 protein OS=Drosophila melanogaster GN=Rab4 PE=1 SV=1 - [Q7KY04_DROME]	12.21	1	2	3	213	23.559	6.78564	0.969561	1		1.06084	1		0.995197	1		0.900123	1		1.05213	1		1.03678	1
F6J915	CG12156 (Fragment) OS=Drosophila melanogaster GN=CG12156 PE=4 SV=1 - [F6J915_DROME]	16.57	2	3	4	175	19.9119	6.63916	0.983064	2	13.3169	1.24085	2	7.76205	1.07643	2	21.4721	1.13259	2	3.48196	1.10043	2	5.95606	1.31333	2	13.1502
Q32KE6	L-lactate dehydrogenase OS=Drosophila melanogaster GN=ImpL3 PE=2 SV=1 - [Q32KE6_DROME]	13.55	4	4	5	332	35.5236	7.13721	0.794344	5	8.35074	1.14268	5	1.86252	0.7288	5	5.42053	1.14184	5	4.50206	0.758276	5	26.6285	1.2065	5	10.3868
Q9NFR7	Rapsynoid OS=Drosophila melanogaster GN=pins PE=2 SV=1 - [Q9NFR7_DROME]	7.6	1	4	6	658	71.412	6.82959	1.15413	1		1.51669	1		0.839181	1		1.26342	1		0.941643	1		1.27844	1
M9PE28	Tho2, isoform C OS=Drosophila melanogaster GN=tho2 PE=1 SV=1 - [M9PE28_DROME]	2.8	3	3	3	1641	188.362	8.79248	0.859488	3	11.22	0.881452	3	30.6675	0.811821	3	21.8627	0.765602	3	25.1612	0.904035	3	3.92428	0.84576	3	2.72085
Q8SWS3	RE26528p OS=Drosophila melanogaster GN=CG13049 PE=1 SV=1 - [Q8SWS3_DROME]	17.13	2	2	4	181	17.3265	9.89111	1.05177	4	7.23906	0.992072	4	12.844	1.08601	4	6.30458	0.986275	4	8.76613	0.941741	4	7.8262	0.87258	4	7.52756
Q9VXZ8	BcDNA.GH02901 OS=Drosophila melanogaster GN=pdgy PE=1 SV=2 - [Q9VXZ8_DROME]	5.86	3	3	6	597	65.5287	7.25439	1.02823	6	10.1897	0.939783	6	9.67346	0.95396	6	21.2771	1.06384	6	18.3255	1.03662	6	16.8148	0.900395	6	26.3511
E1JJ33	Complexin, isoform U OS=Drosophila melanogaster GN=cpx PE=1 SV=1 - [E1JJ33_DROME]	41.26	5	5	6	143	16.4932	4.91943	0.962859	6	14.9036	0.985969	6	9.29162	1.06811	6	22.0748	0.992733	6	7.3948	1.04496	6	4.33919	0.924992	6	4.04925
Q9VAW3	GH12731p OS=Drosophila melanogaster GN=Gfat2 PE=1 SV=1 - [Q9VAW3_DROME]	7.91	3	5	6	683	76.4903	6.62451	1.04134	4	18.02	1.04907	4	5.15665	1.00987	4	2.53432	1.07756	4	5.11614	1.15161	4	4.77031	0.985371	4	3.67318
Q7K127	CG7997, isoform A OS=Drosophila melanogaster GN=CG7997 PE=1 SV=1 - [Q7K127_DROME]	7.19	3	3	3	417	47.3733	5.41455	0.859588	3	8.08007	1.02553	3	3.54915	0.804062	3	4.79027	0.96296	3	0.126194	0.937804	3	3.53447	0.977477	3	3.34379
Q7JXU4	Nuclear GTP binding protein OS=Drosophila melanogaster GN=Ns2 PE=1 SV=1 - [Q7JXU4_DROME]	3.12	2	2	2	674	76.5604	9.5835	1.41188	2	59.9119	0.865895	2	13.1049	0.925847	2	80.6131	0.744599	2	5.4811	0.823283	2	1.31373	0.790137	2	20.3899
Q9VSB9	Transmembrane protein 43 homolog OS=Drosophila melanogaster GN=CG8111 PE=2 SV=1 - [TMM43_DROME]	3.46	1	1	1	376	42.7461	6.3667	0.926059	1		1.03426	1		0.914656	1		1.08668	1		1.03546	1		1.30535	1
B2LAQ0	NADH-ubiquinone oxidoreductase chain 1 (Fragment) OS=Drosophila melanogaster GN=ND1 PE=3 SV=1 - [B2LAQ0_DROME]	20	2	2	6	115	12.8987	9.15869	1.01847	6	8.05662	0.920678	6	10.0805	1.21347	6	4.17921	0.892256	6	14.5523	1.11058	6	6.43321	1.05038	6	1.99332
O62602	Licorne OS=Drosophila melanogaster GN=lic PE=1 SV=1 - [O62602_DROME]	21.26	7	7	9	334	38.1703	6.39209	1.03803	9	11.6192	1.10309	9	23.6593	0.976797	9	27.9605	1.02079	9	15.5966	1.02171	9	19.1246	1.17863	9	4.8165
Q9W078	Cuticular protein 62Bb, isoform A OS=Drosophila melanogaster GN=Cpr62Bb PE=1 SV=2 - [Q9W078_DROME]	35.05	4	4	5	194	21.1933	6.50732	0.836731	5	13.3657	0.782051	5	29.107	0.909353	5	27.7307	1.09974	5	34.7282	0.803233	5	6.55338	0.904864	5	35.7274
Q9VRS7	GH01508p OS=Drosophila melanogaster GN=Jon65Aiii PE=2 SV=1 - [Q9VRS7_DROME]	14.23	3	3	5	274	28.4964	7.23975	1.06334	5	17.7236	1.07025	5	5.21741	1.51933	5	3.7007	0.919845	5	1.52098	1.19712	5	2.60868	1.00379	5	13.5457
Q9VX77	CG5010, isoform A OS=Drosophila melanogaster GN=CG5010 PE=1 SV=1 - [Q9VX77_DROME]	18.82	2	2	2	170	17.3185	8.86572	0.585168	2	93.3533	1.19728	2	34.5281	0.644265	2	54.2814	1.38327	2	45.2322	0.562167	2	101.343	1.61112	2	49.1403
Q9VCH5	Nucleoporin 98-96kD, isoform A OS=Drosophila melanogaster GN=Nup98-96 PE=1 SV=3 - [Q9VCH5_DROME]	4.85	6	6	6	1960	210.007	6.52197	1.03724	6	5.14853	0.933256	6	23.3638	1.01886	6	15.8671	1.03307	6	10.9902	1.05872	6	15.3103	0.987973	6	25.5031
Q9W3J5	Phenylalanine--tRNA ligase alpha subunit OS=Drosophila melanogaster GN=alpha-PheRS PE=1 SV=1 - [SYFA_DROME]	11.04	5	5	7	498	55.6487	6.75635	0.981273	7	7.97914	1.04628	7	15.9084	0.964533	7	10.3354	0.973243	7	13.8176	0.982636	7	20.0688	1.07031	7	11.6962
Q9VLY1	CG7214 OS=Drosophila melanogaster GN=CG7214 PE=1 SV=1 - [Q9VLY1_DROME]	19.01	1	1	9	142	13.911	8.99756	1.06726	9	17.8735	0.925774	8	12.3521	1.11174	9	7.59409	0.833179	9	19.5862	0.975088	9	12.1076	0.852846	8	33.0506
Q9VGE7	Beta-galactosidase OS=Drosophila melanogaster GN=Ect3 PE=1 SV=1 - [Q9VGE7_DROME]	5.18	2	2	2	637	71.8515	7.78174	0.665267	2	105.583	0.675176	2	37.0389	0.507105	2	45.4836	0.642449	2	59.814	0.613575	2	61.8287	0.624158	2	28.8959
Q8IRH7	Supercoiling factor variant B OS=Drosophila melanogaster GN=scf PE=1 SV=1 - [Q8IRH7_DROME]	15.1	2	2	2	192	22.3114	4.50049	1.05603	2	7.76529	1.04763	2	13.5112	0.861947	2	38.9827	0.973775	2	13.6925	0.831351	2	39.4327	1.04546	2	28.8389
Q8SZM2	RH04334p OS=Drosophila melanogaster GN=CG16885 PE=1 SV=1 - [Q8SZM2_DROME]	15.19	4	4	5	270	28.7165	9.45166	1.06296	5	15.8966	0.735593	5	11.2287	1.13937	5	42.5833	0.857711	5	10.2274	1.12121	5	7.8404	0.916955	5	9.88034
Q8MKN0	Ubiquinone biosynthesis protein COQ9, mitochondrial OS=Drosophila melanogaster GN=Coq9 PE=1 SV=1 - [COQ9_DROME]	20.25	6	6	10	326	36.3205	7.91357	0.869704	10	25.8408	1.05071	10	13.7596	0.970688	10	15.9467	1.06172	10	21.5344	1.03595	10	10.8422	1.04661	10	21.6866
Q24050	Anon-i1 protein OS=Drosophila melanogaster GN=anon-i1 PE=1 SV=1 - [Q24050_DROME]	6.49	1	2	3	262	28.8657	4.81787	1.07647	2	5.78995	0.919868	2	11.0282	1.06364	2	4.69653	0.904553	2	0.252659	1.19031	2	0.392005	0.925546	2	7.97793
Q8I0S9	CG2118, isoform B OS=Drosophila melanogaster GN=CG2118 PE=1 SV=1 - [Q8I0S9_DROME]	14.67	8	8	8	634	69.3674	5.51611	1.01294	8	4.38435	1.01313	8	3.32798	0.870935	8	24.3098	1.06051	8	10.4014	0.993859	8	5.70583	1.03587	8	5.66657
Q24466	Serine/threonine-protein phosphatase 2A activator OS=Drosophila melanogaster GN=Ptpa PE=2 SV=1 - [Q24466_DROME]	5.03	2	2	3	398	44.2146	5.89697	0.960581	3	10.3671	0.950692	3	40.1506	0.664249	3	32.8724	0.863239	3	37.024	0.91399	3	18.0471	1.00538	3	26.6061
Q9VKE9	Phosphodiesterase OS=Drosophila melanogaster GN=Pde1c PE=1 SV=1 - [Q9VKE9_DROME]	1.98	1	1	2	605	67.6251	5.80811	1.04539	2	11.953	0.609521	2	67.3427	1.09517	2	4.10448	0.657247	2	6.3538	0.970303	2	2.77312	0.600562	2	40.1093
Q8T0N3	GH18222p OS=Drosophila melanogaster GN=Mal-A5 PE=1 SV=1 - [Q8T0N3_DROME]	16.29	6	7	8	534	61.5577	5.73193	1.02574	7	11.053	1.15342	7	21.3842	0.973495	7	14.6214	0.943596	7	16.6394	0.936573	7	20.7243	1.07179	7	19.9487
Q9W4K0	CHOp24, isoform A OS=Drosophila melanogaster GN=CHOp24 PE=1 SV=1 - [Q9W4K0_DROME]	20.19	4	4	6	208	23.2487	5.75732	1.01185	6	7.62081	1.05649	6	25.8577	1.0125	6	16.0141	1.16415	6	10.2204	1.01037	6	26.8259	1.12495	6	14.0313
Q9V9U4	Deoxyhypusine hydroxylase OS=Drosophila melanogaster GN=nero PE=2 SV=1 - [DOHH_DROME]	8.61	2	2	2	302	33.5428	4.729	0.997339	2	12.4107	0.886313	2	33.5571	1.01463	2	17.3287	0.929728	2	22.2599	1.04562	2	5.81389	0.903871	2	12.8482
Q7JYK2	CG1941, isoform A OS=Drosophila melanogaster GN=CG1941 PE=1 SV=1 - [Q7JYK2_DROME]	7.1	1	1	1	352	40.1434	9.99365	0.91226	1		0.357848	1		1.10072	1		0.887126	1		1.00487	1		0.940498	1
Q9VYR0	Protein LSM12 homolog A OS=Drosophila melanogaster GN=CG15735 PE=2 SV=2 - [LS12A_DROME]	5.99	1	1	1	217	23.7307	5.68115	1.03368	1		1.15172	1		0.903749	1		1.00316	1		0.981689	1		1.09905	1
Q7KUT5	HL01254p OS=Drosophila melanogaster GN=CG15881 PE=1 SV=1 - [Q7KUT5_DROME]	34.45	3	3	4	119	13.919	7.86963	1.03242	4	5.65961	0.896935	4	6.62327	0.937154	4	21.9567	0.905521	4	24.1373	1.02978	4	34.0779	0.889917	4	32.5202
X2JDI9	Uncharacterized protein, isoform C OS=Drosophila melanogaster GN=CG12560 PE=1 SV=1 - [X2JDI9_DROME]	15.44	3	3	5	272	31.029	7.1665	1.00265	5	8.22744	0.796729	5	35.8699	1.12033	5	6.54289	0.786266	5	20.1856	1.04602	5	13.0408	0.855378	5	13.3006
Q8IPG9	Basigin, isoform A OS=Drosophila melanogaster GN=Bsg PE=1 SV=1 - [Q8IPG9_DROME]	38.11	9	9	15	265	29.207	5.18604	0.980309	15	4.89434	1.0081	15	14.4851	1.07799	15	21.3283	1.06276	15	30.1263	1.00822	15	8.16648	1.03527	15	27.7043
Q9VH76	Synaptosomal-associated protein OS=Drosophila melanogaster GN=Snap24 PE=1 SV=1 - [Q9VH76_DROME]	24.06	4	5	9	212	23.5394	4.79248	0.988928	6	25.41	0.973168	6	27.1508	0.889049	6	39.2326	1.02369	6	27.7033	0.834791	6	11.637	0.814684	6	48.9535
B4F5L3	CG12117-PA OS=Drosophila melanogaster GN=CG12117 PE=4 SV=1 - [B4F5L3_DROME]	29.89	7	7	9	261	29.197	7.03467	1.10594	9	10.8993	1.04865	9	12.6762	0.863978	9	16.7537	0.997651	9	23.4244	0.997729	9	13.9031	1.04233	9	26.739
C0PTW6	RT01378p (Fragment) OS=Drosophila melanogaster GN=Fas2-RA PE=2 SV=1 - [C0PTW6_DROME]	8.69	7	7	7	725	81.2779	5.85889	1.00662	7	14.4105	0.903794	7	10.6699	1.06818	7	8.05781	0.922891	7	9.35249	1.07916	7	12.2201	0.878966	7	16.0195
O77134	9 kD basic protein OS=Drosophila melanogaster GN=ATPsynE PE=1 SV=1 - [O77134_DROME]	30.86	3	3	15	81	9.02799	10.0669	0.859093	15	8.07517	1.0183	15	12.566	1.0524	15	15.4377	1.15731	15	10.5135	0.849286	15	18.3365	1.06323	15	18.8467
Q9VXP3	GH05406p OS=Drosophila melanogaster GN=mRpS30 PE=1 SV=1 - [Q9VXP3_DROME]	8.44	3	3	3	557	65.0669	8.47021	0.992692	3	17.7368	0.924474	3	13.506	1.02739	3	3.69267	0.928639	3	5.60875	1.04223	3	9.32436	0.972747	3	9.13724
I3VPX8	MIP36056p1 (Fragment) OS=Drosophila melanogaster GN=CG13926-RA PE=2 SV=1 - [I3VPX8_DROME]	11.5	1	1	1	113	12.2263	6.94678	1.18467	1		0.91445	1		0.991455	1		0.893443	1		0.937553	1		0.980859	1
O18405	Surfeit locus protein 4 homolog OS=Drosophila melanogaster GN=Surf4 PE=2 SV=1 - [SURF4_DROME]	9.26	2	2	3	270	30.5254	8.96826	1.06606	3	0.487039	1.16561	3	9.38555	1.18369	3	1.50992	0.999657	3	0.0902394	0.991331	3	5.36007	1.13535	3	2.77867
P25455	1-phosphatidylinositol 4,5-bisphosphate phosphodiesterase classes I and II OS=Drosophila melanogaster GN=Plc21C PE=2 SV=3 - [PIP1_DROME]	0.91	1	1	3	1318	146.3	7.31299	0.977581	3	12.3418	1.0339	3	4.87252	1.13531	3	31.8278	1.04139	3	3.72405	1.30104	3	0.829666	1.09172	3	28.1493
M9PCA6	Beta galactosidase, isoform B OS=Drosophila melanogaster GN=Gal PE=1 SV=1 - [M9PCA6_DROME]	6.72	3	3	4	670	75.0578	5.05908	0.984803	4	16.7899	0.887109	4	17.4091	0.933306	4	15.6146	0.94721	4	11.907	0.960588	4	7.97629	0.891874	4	5.15308
Q9NHD5	Probable N-acetyltransferase san OS=Drosophila melanogaster GN=san PE=1 SV=1 - [SAN_DROME]	14.13	3	3	6	184	20.9807	8.77783	1.03679	6	6.58398	1.06806	6	4.30418	0.920124	6	16.6427	1.02966	6	11.1123	1.02009	6	5.29412	0.9943	6	9.63558
Q8T3L6	Probable malonyl-CoA-acyl carrier protein transacylase, mitochondrial OS=Drosophila melanogaster GN=beg PE=2 SV=2 - [FABD_DROME]	6.33	2	2	3	379	42.0589	9.15869	0.907887	3	51.8737	1.03266	3	16.7271	1.06113	3	43.5647	1.05214	3	29.2392	0.862287	3	45.465	1.13098	3	2.57513
Q86BS3	Chromator, isoform A OS=Drosophila melanogaster GN=Chro PE=1 SV=1 - [Q86BS3_DROME]	4.1	4	4	5	926	100.991	7.1665	0.95711	5	11.9914	0.943617	5	2.76929	1.07785	5	8.70744	1.00456	5	4.18601	0.912247	5	17.3328	0.886655	5	14.4515
Q9W1Y1	ER membrane protein complex subunit 8/9 homolog OS=Drosophila melanogaster GN=EMC8-9 PE=3 SV=1 - [EMC89_DROME]	12.32	2	2	4	203	22.7665	6.04932	1.11433	4	9.68324	1.07643	4	6.66009	1.177	4	8.39802	1.02125	4	17.886	1.04126	4	13.8565	1.07817	4	4.46575
Q9W1I7	CG5554, isoform A OS=Drosophila melanogaster GN=CG5554 PE=1 SV=1 - [Q9W1I7_DROME]	13.62	4	4	8	323	36.3217	4.58936	1.19442	8	15.4602	1.08796	8	8.30822	0.84997	8	35.6517	0.891083	8	29.7389	1.00479	8	13.4897	0.936286	8	22.8052
Q9GTX9	FEMCOAT OS=Drosophila melanogaster GN=Femcoat PE=2 SV=1 - [Q9GTX9_DROME]	24.5	6	6	7	200	23.8621	8.11865	1.01858	7	4.85688	1.22344	7	9.83138	1.0025	7	6.25102	1.00242	7	26.7626	0.944655	7	5.38362	0.967257	7	8.68916
Q7JYX5	RH15778p OS=Drosophila melanogaster GN=Vamp7 PE=1 SV=1 - [Q7JYX5_DROME]	15.6	3	3	8	218	24.9258	8.52881	0.922129	8	12.3584	0.996243	8	8.99057	1.06527	8	15.6108	0.854807	8	19.1184	0.910234	8	27.4665	0.88108	8	40.5113
Q24214	Calcineurin subunit B type 2 OS=Drosophila melanogaster GN=CanB2 PE=1 SV=2 - [CANB2_DROME]	17.06	2	2	2	170	19.2545	4.729	1.1388	2	2.34621	1.01629	2	3.15692	1.07522	2	0.621319	1.0841	2	17.3157	1.1392	2	12.2234	1.02853	2	3.50868
Q9VNI9	CG2023, isoform A OS=Drosophila melanogaster GN=CG2023 PE=1 SV=1 - [Q9VNI9_DROME]	10.57	2	2	2	227	25.6792	6.55127	0.976914	2	23.3283	1.29207	2	20.73	1.08085	2	5.19217	1.0831	2	20.3823	1.07494	2	33.528	1.00006	2	22.2866
Q9VDH8	Ribosomal protein S30, isoform A OS=Drosophila melanogaster GN=RpS30 PE=1 SV=1 - [Q9VDH8_DROME]	8.33	2	2	5	132	14.5757	10.0522	1.21927	5	3.96302	1.00701	5	4.55125	1.00163	5	4.85733	0.901377	5	4.48456	1.16568	5	5.41202	0.77476	5	10.7541
Q8SYH2	RE62495p OS=Drosophila melanogaster GN=SmydA-9 PE=2 SV=1 - [Q8SYH2_DROME]	14.8	6	6	10	500	55.9884	8.04541	1.02774	10	19.0752	0.833764	10	6.50273	1.1252	10	17.3759	0.938907	10	14.4296	0.985512	10	10.8762	0.883743	10	25.5303
Q9VW58	CG8004 OS=Drosophila melanogaster GN=CG8004 PE=1 SV=1 - [Q9VW58_DROME]	5.58	1	1	2	269	31.0565	5.17334	1.1142	2	10.0642	0.924254	2	10.8997	1.27844	2	11.3448	1.04107	2	7.60366	1.20828	2	9.4931	1.06518	2	22.2403
X2J8B3	Black, isoform C OS=Drosophila melanogaster GN=b PE=1 SV=1 - [X2J8B3_DROME]	5.45	2	2	3	514	58.4391	7.15186	1.07011	3	12.7414	1.18014	3	6.26265	1.15937	3	0.610082	1.12858	3	13.4093	1.06569	3	6.06772	1.21444	3	18.0748
A0A023GPM5	Diacylglycerol kinase OS=Drosophila melanogaster GN=rdgA PE=3 SV=1 - [A0A023GPM5_DROME]	7.97	5	5	5	991	110.878	8.30908	1.01664	5	36.4164	0.872594	5	5.50115	1.0954	5	9.22901	0.829536	5	38.1954	1.02561	5	12.5976	0.903786	5	15.3105
P48462	Serine/threonine-protein phosphatase beta isoform OS=Drosophila melanogaster GN=flw PE=1 SV=1 - [PP1B_DROME]	13.33	2	4	7	330	37.7158	6.17627	1.00006	3	37.8618	1.22386	3	6.59293	1.16105	3	22.7406	0.914793	3	13.6582	1.11823	3	24.5239	0.941587	3	0.429551
Q8IGZ0	RE01659p OS=Drosophila melanogaster GN=Pak3 PE=2 SV=1 - [Q8IGZ0_DROME]	5.1	1	1	1	569	64.0284	6.12549	0.940265	1		1.29553	1		0.912561	1		1.16641	1		1.02227	1		1.0778	1
E3CTP7	Epidermal growth factor receptor pathway substrate clone 15, isoform D OS=Drosophila melanogaster GN=Eps-15 PE=1 SV=1 - [E3CTP7_DROME]	5.3	3	3	4	792	85.4914	5.2876	0.761516	4	5.52217	0.931578	4	16.3821	0.974485	4	20.4363	0.896599	4	5.06289	1.01765	4	7.80197	0.908443	4	0.80967
C3KKB0	IP09588p (Fragment) OS=Drosophila melanogaster GN=CG14688-RB PE=2 SV=1 - [C3KKB0_DROME]	17.86	2	2	2	168	19.0153	5.18604	0.907074	2	3.03711	0.906507	2	2.00031	0.851676	2	4.92028	0.977418	2	15.6256	0.912855	2	0.0888918	0.916362	2	16.3328
Q9VMA2	Probable galactose-1-phosphate uridylyltransferase OS=Drosophila melanogaster GN=Galt PE=2 SV=2 - [GALT_DROME]	7.71	2	2	4	350	40.421	6.78564	1.11233	4	11.8663	0.860161	4	6.09957	1.22914	4	3.43464	1.06893	4	9.24063	1.26748	4	4.68589	0.981943	4	12.1596
Q9VW19	CG9372 OS=Drosophila melanogaster GN=CG9372 PE=1 SV=1 - [Q9VW19_DROME]	3.68	1	1	1	408	46.0917	6.02393	0.970853	1		0.918997	1		0.99063	1		0.813894	1		1.10488	1		0.929346	1
Q7KMS3	RE64145p OS=Drosophila melanogaster GN=robl PE=1 SV=1 - [Q7KMS3_DROME]	21.65	1	1	2	97	10.8166	6.55127	1.0077	2	1.13775	0.95253	2	0.76523	1.06102	2	4.65938	1.01635	2	17.5034	1.02071	2	7.8179	0.960808	2	13.1104
O44382	Slimb OS=Drosophila melanogaster GN=slmb PE=2 SV=1 - [O44382_DROME]	3.92	2	2	4	510	58.9145	7.62061	1.06591	4	14.2288	0.989615	4	8.77703	1.06752	4	8.4307	0.935957	4	9.24207	1.01748	4	1.73137	0.944385	4	25.2334
Q9VLX0	Lysine ketoglutarate reductase/saccharopine dehydrogenase, isoform A OS=Drosophila melanogaster GN=LKRSDH PE=1 SV=2 - [Q9VLX0_DROME]	14.33	8	8	11	928	103.06	6.78564	0.920764	11	15.6601	1.12881	11	15.6889	0.960332	11	34.816	1.11625	11	16.0877	0.903921	11	20.0302	0.962176	11	23.5377
Q9V400	Integrin linked kinase, isoform A OS=Drosophila melanogaster GN=Ilk PE=1 SV=1 - [Q9V400_DROME]	15.4	7	7	10	448	50.7097	7.44482	0.994885	10	8.6019	1.01931	10	11.8258	0.992235	10	17.1751	1.04593	10	15.6355	1.05891	10	12.8225	1.06774	10	11.4193
Q9VBN5	60S ribosomal protein L27 OS=Drosophila melanogaster GN=RpL27 PE=1 SV=1 - [Q9VBN5_DROME]	42.96	6	6	13	135	15.8929	10.6089	1.14483	13	15.6575	1.13534	13	34.3984	1.13455	13	9.78053	1.10407	13	12.7545	1.05798	13	16.163	1.1727	13	19.4481
Q95RT3	LD12396p OS=Drosophila melanogaster GN=CG5515 PE=2 SV=1 - [Q95RT3_DROME]	11.07	3	3	4	244	28.5566	4.31006	1.03793	4	2.17575	1.11437	4	17.8148	1.01489	4	21.7607	1.0126	4	2.86455	0.935475	4	12.7125	1.09106	4	7.96838
Q9VV43	TPPP family protein CG45057 OS=Drosophila melanogaster GN=CG45057 PE=2 SV=1 - [Y5057_DROME]	21.88	4	4	5	192	20.5835	9.20264	0.987406	5	8.53841	0.963979	5	12.6872	0.961865	5	7.79518	0.966243	5	10.919	0.981231	5	16.2185	0.943217	5	11.3906
Q9Y114	BcDNA.GH10229 OS=Drosophila melanogaster GN=BcDNA.GH10229 PE=1 SV=1 - [Q9Y114_DROME]	8.23	4	4	4	656	71.1611	6.7417	0.913405	4	10.5183	1.16871	4	13.532	0.987564	4	11.6476	1.17054	4	10.1932	1.01819	4	46.676	1.13222	4	9.49508
O76206	Putative riboflavin kinase OS=Drosophila melanogaster GN=anon-84Ea PE=2 SV=1 - [RIFK_DROME]	8.5	1	1	1	153	16.9747	6.31592	0.857144	1		0.653089	1		0.932531	1		0.804129	1		1.02043	1		0.834884	1
A0A0B4K7Q3	Alphabet, isoform F OS=Drosophila melanogaster GN=alph PE=1 SV=1 - [A0A0B4K7Q3_DROME]	17.17	4	4	7	332	36.9172	5.71924	0.964988	7	4.49194	1.06566	7	12.8604	0.925908	7	7.80807	1.10177	7	7.32736	0.863518	7	7.07472	1.08471	7	11.5559
O16829	Cecropin-C OS=Drosophila melanogaster GN=CecC PE=2 SV=2 - [CECC_DROME]	33.33	1	1	1	63	6.80876	10.5356	0.72299	1		0.882513	1		0.489159	1		0.481567	1		0.517014	1		0.480169	1
Q7JWE2	GH09427p OS=Drosophila melanogaster GN=CG6183 PE=2 SV=1 - [Q7JWE2_DROME]	19.06	4	4	4	278	30.9877	7.76709	0.71582	4	17.1541	1.675	4	36.6979	0.793497	4	25.0841	1.78435	4	20.2133	0.910658	4	36.7501	1.0352	4	10.0916
Q9XZ03	Multiprotein Bridging Factor 1 OS=Drosophila melanogaster GN=mbf1 PE=1 SV=1 - [Q9XZ03_DROME]	20.69	4	4	5	145	16.0467	10.0376	0.961656	5	9.96688	1.16938	5	2.75452	0.902032	5	12.6993	1.01152	5	7.53067	0.91752	5	29.7389	0.996487	5	7.71884
Q9VPR1	GH02075p OS=Drosophila melanogaster GN=Tspo PE=1 SV=1 - [Q9VPR1_DROME]	5.95	1	1	2	185	20.1114	9.45166	0.972352	2	27.6161	1.20503	2	6.9102	0.964459	2	7.02247	1.17472	2	3.15148	0.92596	2	7.17898	1.3296	2	10.0024
Q5BIE8	RE44971p OS=Drosophila melanogaster GN=Syn PE=2 SV=1 - [Q5BIE8_DROME]	22.72	10	10	10	537	57.626	8.83643	0.920541	10	15.4644	0.873489	10	18.8423	0.915589	10	23.5139	1.02132	10	5.58185	0.912562	10	10.1841	0.953761	10	22.0511
Q9VTW6	Uncharacterized protein OS=Drosophila melanogaster GN=CG10418 PE=1 SV=1 - [Q9VTW6_DROME]	20	1	1	1	95	10.7306	6.52197	1.02986	1		1.17226	1		0.981473	1		1.18858	1		1.04638	1		1.19485	1
A2RVI0	IP18102p OS=Drosophila melanogaster GN=CG17041 PE=1 SV=1 - [A2RVI0_DROME]	21.51	4	4	7	251	28.1231	4.91943	1.11521	7	7.45133	1.107	7	11.1321	1.14581	7	8.86611	1.10778	7	16.7572	1.10382	7	10.6547	1.17753	7	7.42536
Q9W2L6	CG9394, isoform A OS=Drosophila melanogaster GN=CG9394 PE=1 SV=1 - [Q9W2L6_DROME]	12.22	6	6	7	679	76.6594	5.45264	0.929936	7	11.4032	0.995482	7	16.7724	0.996252	7	19.2599	1.01802	7	25.0554	0.989607	7	20.0499	1.16039	7	11.5951
Q9VMW8	Mannose-P-dolichol utilization defect 1 protein homolog OS=Drosophila melanogaster GN=CG3792 PE=1 SV=2 - [MPU1_DROME]	5.56	1	1	1	252	27.5276	9.27588	1.00503	1		0.779262	1		0.886382	1		0.544396	1		0.923788	1		0.730824	1
Q9VYA0	Probable glutamine-dependent NAD(+) synthetase OS=Drosophila melanogaster GN=CG9940 PE=1 SV=1 - [NADE_DROME]	4.45	3	3	5	787	87.5586	6.68311	1.10685	5	7.75711	0.868232	5	10.6755	1.04551	5	23.4109	0.92797	5	21.7504	0.957652	5	13.4119	0.96933	5	31.3768
E8NH77	SD15168p OS=Drosophila melanogaster GN=sw PE=1 SV=1 - [E8NH77_DROME]	5.21	3	3	4	634	70.2057	5.37646	1.00946	4	1.01014	1.11648	4	3.77835	0.943839	4	4.05087	1.10266	4	4.11617	1.03924	4	7.49973	1.14075	4	9.73097
Q9VQ34	GH17801p OS=Drosophila melanogaster GN=CG17660 PE=1 SV=3 - [Q9VQ34_DROME]	2.05	1	1	1	536	60.0884	5.98584	0.855525	1		1.30266	1		0.879853	1		1.12708	1		0.832957	1		1.22863	1
Q8MYW1	RH04289p OS=Drosophila melanogaster GN=SdhC PE=2 SV=1 - [Q8MYW1_DROME]	14.04	4	4	11	171	18.5458	9.30518	0.982529	11	43.4578	1.13395	11	46.1211	1.05847	11	31.4885	0.98234	11	31.9526	0.877526	11	40.1744	0.987473	11	12.9629
Q95U30	Alpha-Esterase-5, isoform A OS=Drosophila melanogaster GN=alpha-Est5 PE=1 SV=1 - [Q95U30_DROME]	10.7	4	5	6	542	61.3616	6.18896	0.957014	5	4.46646	0.907157	5	22.4374	1.00721	5	11.3957	0.903216	5	18.3936	0.965887	5	4.14544	1.0159	5	5.29668
Q9VPQ2	CG4164 OS=Drosophila melanogaster GN=CG4164 PE=1 SV=1 - [Q9VPQ2_DROME]	15.54	4	4	10	354	40.1862	5.66846	0.901807	10	6.2216	0.946752	10	9.26825	0.828021	10	29.8083	0.952059	10	15.0123	0.9808	10	10.1657	0.977084	10	32.9777
Q9U616	Glycine cleavage system H protein, mitochondrial OS=Drosophila melanogaster GN=ppl PE=2 SV=1 - [GCSH_DROME]	7.27	1	1	5	165	17.9912	5.19873	1.01453	5	24.4706	1.0566	5	17.1477	0.997534	5	18.7345	1.09125	5	16.0662	0.828051	5	26.1873	1.28664	5	1.99524
Q9VTW8	GH27027p OS=Drosophila melanogaster GN=Ncc69 PE=1 SV=1 - [Q9VTW8_DROME]	9.39	8	8	8	1171	129.095	6.84424	1.03242	8	9.15329	1.1132	8	13.77	1.0309	8	25.0154	1.00531	8	16.6588	1.004	8	14.8093	0.95216	8	22.5661
Q9W569	CG3740 OS=Drosophila melanogaster GN=EG:171E4.4 PE=1 SV=1 - [Q9W569_DROME]	25	2	2	2	140	14.6936	5.12256	0.785256	2	5.67119	0.936388	2	3.68464	0.710624	2	14.2485	0.740329	2	1.17479	0.886122	2	14.072	0.81376	2	10.5323
Q8IN43	Protein Turandot C OS=Drosophila melanogaster GN=TotC PE=1 SV=1 - [TOTC_DROME]	30.23	3	3	3	129	14.2875	5.12256	0.922833	3	44.3853	1.35217	3	1.06132	0.775951	3	24.1616	1.1129	3	10.5985	0.992379	3	13.5981	0.878472	3	9.62708
Q9VKI3	Vitelline membrane protein Vm32E OS=Drosophila melanogaster GN=Vm32E PE=1 SV=1 - [VTU4_DROME]	9.48	1	1	1	116	12.0918	5.66846	0.963674	1		0.37274	1		0.569936	1		0.369025	1		0.487184	1		0.350017	1
Q9VSL9	CG6638 OS=Drosophila melanogaster GN=CG6638 PE=1 SV=1 - [Q9VSL9_DROME]	13.57	5	5	7	420	46.1664	8.17725	0.963751	7	2.99132	1.00797	7	13.1758	0.9907	7	11.3006	1.1243	7	3.76729	0.979803	7	13.5457	1.01418	7	11.2085
M9NFP2	Ectoderm-expressed 4, isoform J OS=Drosophila melanogaster GN=Ect4 PE=1 SV=1 - [M9NFP2_DROME]	2.27	2	2	2	1059	115.743	6.32861	0.950485	2	34.5548	0.941812	2	17.974	1.04969	2	41.0986	1.04516	2	40.7829	1.10289	2	17.825	0.96515	2	48.427
P49963	Signal recognition particle 19 kDa protein OS=Drosophila melanogaster GN=Srp19 PE=2 SV=2 - [SRP19_DROME]	23.13	3	3	3	160	18.3832	10.0376	0.950356	3	1.65904	1.1048	3	5.79264	0.972215	3	28.4493	1.1204	3	7.74218	1.1433	3	8.61519	1.04032	3	12.3748
M9NE97	Copper transporter 1A, isoform C OS=Drosophila melanogaster GN=Ctr1A PE=4 SV=1 - [M9NE97_DROME]	13.28	2	2	3	241	26.7661	6.69775	0.951503	3	1.84043	0.892989	3	7.22082	0.864871	3	4.03633	0.986561	3	11.4246	0.991732	3	1.09958	0.844772	3	5.10971
X2JDV7	CG5966, isoform B OS=Drosophila melanogaster GN=CG5966 PE=3 SV=1 - [X2JDV7_DROME]	6.42	2	2	2	436	48.7512	6.3667	1.01236	2	8.69402	0.923173	2	0.835885	0.754351	2	15.3028	0.821892	2	2.10748	0.926941	2	7.41167	1.07174	2	11.0745
Q9VQ91	GH18329p OS=Drosophila melanogaster GN=papi PE=1 SV=1 - [Q9VQ91_DROME]	6.08	3	3	3	576	63.7835	6.30322	0.86605	3	24.5374	0.801852	3	25.1447	0.823967	3	0.895418	0.854712	3	25.1521	0.79687	3	2.0507	0.84042	3	1.3042
Q7JYA0	CG6337, isoform A OS=Drosophila melanogaster GN=CG6337 PE=2 SV=1 - [Q7JYA0_DROME]	6.47	2	2	3	340	37.205	4.91943	0.995684	3	34.6823	1.27344	3	19.0834	1.00887	3	6.75069	1.34292	3	2.26633	1.05689	3	19.5439	1.36151	3	9.05637
D2NUG6	GH08754p (Fragment) OS=Drosophila melanogaster GN=fau-RB PE=2 SV=1 - [D2NUG6_DROME]	22.8	3	3	4	193	22.2756	10.1841	1.11175	4	22.3828	0.642615	4	39.7193	0.767046	4	16.9711	0.736778	4	17.1135	0.860996	4	16.4826	0.605999	4	28.5504
Q9VGT3	GM04645p OS=Drosophila melanogaster GN=Ugt86Da PE=1 SV=1 - [Q9VGT3_DROME]	11.74	5	5	8	528	60.1366	9.18799	1.01946	8	10.0952	1.11264	8	10.3318	1.04129	8	10.0991	1.12396	8	7.64255	1.13206	8	7.57176	1.01976	8	14.3447
Q9VGF3	IP11040p OS=Drosophila melanogaster GN=CG18547 PE=1 SV=1 - [Q9VGF3_DROME]	8.7	3	3	4	345	38.8441	5.99854	1.01779	4	12.9677	1.04212	4	24.7643	1.11368	4	7.85685	1.04248	4	19.6848	1.04434	4	7.82748	1.03362	4	20.3553
Q9VHX4	CG2767 OS=Drosophila melanogaster GN=CG2767 PE=1 SV=1 - [Q9VHX4_DROME]	22.8	8	8	15	329	36.8391	5.98584	1.0072	15	17.0354	1.0048	15	10.8377	1.0518	15	12.9373	1.05295	15	13.7202	1.02288	15	8.22728	1.04479	15	8.84252
Q7K4H4	Bifunctional lysine-specific demethylase and histidyl-hydroxylase NO66 OS=Drosophila melanogaster GN=CG2982 PE=1 SV=1 - [NO66_DROME]	8.27	4	4	8	653	73.0523	7.84033	0.96753	8	11.6258	0.939445	8	6.68211	0.85568	8	12.5523	0.902987	8	20.032	0.882938	8	21.8772	0.879981	8	8.64198
Q0KHQ1	SRA stem-loop interacting RNA binding protein 1, isoform A OS=Drosophila melanogaster GN=SLIRP1 PE=1 SV=1 - [Q0KHQ1_DROME]	17.78	1	1	1	90	10.0252	9.64209	0.997366	1		1.03025	1		0.947242	1		0.817271	1		1.07186	1		0.841281	1
P15348	DNA topoisomerase 2 OS=Drosophila melanogaster GN=Top2 PE=1 SV=1 - [TOP2_DROME]	8.98	11	11	12	1447	164.293	8.22119	1.04034	12	6.8985	0.980043	12	18.2989	0.930329	12	15.7379	0.972076	12	14.1366	1.05032	12	6.65957	0.902091	12	20.2778
Q8MZ34	Nicalin OS=Drosophila melanogaster GN=CG4972 PE=2 SV=1 - [Q8MZ34_DROME]	8.38	4	4	5	561	63.1337	6.69775	1.17028	5	5.82751	0.898083	5	5.06441	1.0364	5	21.8609	0.91858	5	32.291	0.978657	5	9.3862	0.802728	5	21.884
Q9VCJ8	GH28857p OS=Drosophila melanogaster GN=SPE PE=1 SV=2 - [Q9VCJ8_DROME]	7	2	2	4	400	43.9188	6.31592	0.98152	4	4.95601	0.880492	4	4.63905	0.887151	4	8.47436	0.83736	4	16.3504	0.855066	4	7.65781	0.824455	4	9.28766
O76902	EG:80H7.5 protein OS=Drosophila melanogaster GN=rush PE=1 SV=1 - [O76902_DROME]	16.77	4	4	5	316	34.1977	7.78174	0.937605	5	4.4014	1.01015	5	5.41661	1.16116	5	16.2	1.024	5	14.3488	1.00781	5	19.5919	0.936262	5	23.347
Q9W265	Probable hydroxyacid-oxoacid transhydrogenase, mitochondrial OS=Drosophila melanogaster GN=T3dh PE=2 SV=1 - [HOT_DROME]	7.11	2	2	2	464	49.9863	7.31299	1.01557	2	0.507549	0.992721	2	3.79132	1.0089	2	4.29765	1.17601	2	9.59679	1.17796	2	8.21216	0.958456	2	9.82419
A0A0B4LFW6	Receptor mediated endocytosis 8, isoform B OS=Drosophila melanogaster GN=Rme-8 PE=1 SV=1 - [A0A0B4LFW6_DROME]	2.2	4	4	4	2407	272.305	7.04932	1.0824	4	15.7971	1.04477	4	8.14886	0.90291	4	7.75355	0.998185	4	7.86283	0.958965	4	3.64902	0.909106	4	4.84097
Q9VBG7	Uncharacterized protein, isoform A OS=Drosophila melanogaster GN=CG31086 PE=1 SV=2 - [Q9VBG7_DROME]	15.54	2	2	5	148	16.2099	5.26221	0.939491	5	16.2342	0.934525	5	34.9573	0.880465	5	27.3841	0.818612	5	12.2681	1.0519	5	13.3145	0.738102	5	30.2066
Q9Y141	Carboxylic ester hydrolase OS=Drosophila melanogaster GN=BcDNA.GH05741 PE=1 SV=1 - [Q9Y141_DROME]	10	5	5	8	550	62.91	7.59131	0.910443	8	21.1499	1.31126	8	11.9891	1.06156	8	13.7746	1.04456	8	13.4769	1.14451	8	6.43066	1.21888	8	12.3452
Q8T059	LD26301p OS=Drosophila melanogaster GN=AGO1 PE=2 SV=1 - [Q8T059_DROME]	4.72	1	1	1	424	47.4072	8.70459	0.947266	1		1.05082	1		0.592136	1		0.758158	1		0.825412	1		0.699472	1
Q9VL72	SWI/SNF-related matrix-associated actin-dependent regulator of chromatin subfamily A containing DEAD/H box 1 homolog OS=Drosophila melanogaster GN=Etl1 PE=1 SV=1 - [SMRCD_DROME]	4.15	2	2	2	844	95.3867	8.1626	0.986903	2	14.1933	1.04257	2	0.0159624	1.11781	2	0.433001	0.969848	2	1.03745	1.13063	2	3.45518	1.31638	2	9.53767
Q24009	Protein bicaudal C OS=Drosophila melanogaster GN=BicC PE=1 SV=2 - [BICC_DROME]	2.65	2	2	3	905	97.7876	8.66064	0.992976	3	1.07783	0.872526	3	12.0593	0.985585	3	32.1054	0.878481	3	24.3303	0.943429	3	1.69927	0.881452	3	32.8909
Q7JVH6	CG9436 OS=Drosophila melanogaster GN=CG9436 PE=1 SV=1 - [Q7JVH6_DROME]	22.51	5	6	8	311	35.3957	6.75635	0.993035	7	8.59492	0.996026	7	13.8246	1.05574	7	14.5281	0.993177	7	4.33708	1.04892	7	11.2313	1.07145	7	11.4361
Q9V3Z4	GH11341p OS=Drosophila melanogaster GN=Rpn5 PE=1 SV=1 - [Q9V3Z4_DROME]	26.89	13	13	23	502	57.7106	5.79541	1.10955	23	11.4561	1.15854	23	17.9204	1.07015	23	21.9396	1.04566	23	15.0546	1.03403	23	17.218	1.11001	23	13.4582
Q9VZ20	Dynein light intermediate chain, isoform A OS=Drosophila melanogaster GN=Dlic PE=1 SV=2 - [Q9VZ20_DROME]	14.4	5	5	5	493	54.4236	6.02393	0.981434	4	34.7738	0.937577	4	39.2489	1.03361	4	10.4093	1.22053	5	56.5648	0.931967	4	5.60551	0.981138	4	23.8511
Q95R84	SD02225p OS=Drosophila melanogaster GN=CG9249 PE=2 SV=1 - [Q95R84_DROME]	18.65	3	3	3	252	27.9195	8.01611	0.973597	3	5.07335	1.05795	3	7.81311	1.18238	3	13.9686	1.13187	3	10.9317	1.01172	3	11.5555	1.20493	3	15.7646
P17719	Dihydrofolate reductase OS=Drosophila melanogaster GN=Dhfr PE=1 SV=3 - [DYR_DROME]	8.24	1	1	2	182	20.7616	6.56592	0.937257	2	2.28022	0.955073	2	14.5853	0.889056	2	15.1325	0.899064	2	12.5185	0.968496	2	7.45873	0.795638	2	23.4426
O96794	Aminopeptidase P OS=Drosophila melanogaster GN=ApepP PE=3 SV=2 - [O96794_DROME]	13.21	7	7	13	613	68.4809	5.94775	1.02357	13	5.39852	1.1835	13	15.2059	1.05895	13	11.8353	1.07928	13	16.3632	1.00612	13	10.1827	1.14722	13	13.0893
Q9VNC1	Mitochondrial ribosomal protein L44 OS=Drosophila melanogaster GN=mRpL44 PE=1 SV=1 - [Q9VNC1_DROME]	13.4	3	3	6	321	36.229	8.25049	1.02324	6	9.52284	0.899732	6	12.6256	1.08502	6	26.9716	0.874103	6	7.47281	0.941915	6	15.7214	0.886711	6	9.397
Q9VVI9	Charged multivesicular body protein 5 OS=Drosophila melanogaster GN=Vps60 PE=1 SV=2 - [CHMP5_DROME]	19.91	3	3	4	226	25.1354	4.75439	0.943509	4	26.4703	1.06035	4	10.4315	0.750603	4	35.9444	1.14922	4	15.0523	0.884574	4	14.0917	1.05965	4	9.36623
O44081	H/ACA ribonucleoprotein complex subunit 4 OS=Drosophila melanogaster GN=Nop60B PE=1 SV=1 - [DKC1_DROME]	18.7	6	6	11	508	56.7949	9.27588	1.08706	11	21.0529	0.983158	11	18.3	1.11209	11	19.6507	0.894519	11	21.4687	1.08253	11	9.98985	0.905211	11	15.2916
Q5BI50	Cullin 4, isoform A OS=Drosophila melanogaster GN=Cul4 PE=1 SV=1 - [Q5BI50_DROME]	4.99	4	4	5	821	94.3478	8.66064	1.07198	5	5.23484	0.964315	5	13.8789	1.00242	5	5.14842	0.948894	5	15.1666	1.16842	5	5.83012	1.1099	5	10.9414
C1C5A2	MIP04111p (Fragment) OS=Drosophila melanogaster GN=CG14630-RA PE=2 SV=1 - [C1C5A2_DROME]	9.63	3	3	4	405	46.7498	7.94287	0.863718	4	21.8632	0.86235	4	18.8857	0.856713	4	29.1953	0.945789	4	15.7007	0.995105	4	16.9531	0.941803	4	19.2753
Q8IGS1	RE38276p OS=Drosophila melanogaster GN=GckIII PE=2 SV=1 - [Q8IGS1_DROME]	2.34	1	1	1	642	69.8912	7.07861	1.03492	1		0.998916	1		1.0577	1		0.91647	1		0.962211	1		0.948002	1
Q7K148	Proteasome subunit beta type OS=Drosophila melanogaster GN=Prosbeta5 PE=1 SV=1 - [Q7K148_DROME]	13.83	4	4	4	282	31.1413	6.93213	1.09982	4	10.4543	1.23704	4	16.0114	1.01588	4	4.43956	1.17775	4	14.3294	1.1152	4	4.01042	1.24714	4	10.9257
Q9VE01	Probable cytochrome P450 12a5, mitochondrial OS=Drosophila melanogaster GN=Cyp12a5 PE=2 SV=1 - [C12A5_DROME]	6.34	2	3	5	536	61.316	9.20264	1.09799	3	6.99581	0.960301	3	2.81743	1.09918	3	7.44145	0.928541	3	2.6757	1.08595	3	5.33338	1.02006	3	7.55371
O76804	Cellular repressor of E1A-stimulated genes CREG OS=Drosophila melanogaster GN=CREG PE=2 SV=1 - [O76804_DROME]	18.96	3	3	4	211	24.0531	8.25049	0.897323	4	4.30058	1.06609	4	6.8492	1.03515	4	10.622	1.06453	4	16.5587	1.00132	4	1.89863	1.08653	4	19.9176
Q9VV49	CG4753, isoform A OS=Drosophila melanogaster GN=CG4753 PE=1 SV=1 - [Q9VV49_DROME]	7.89	2	3	4	380	43.4538	8.98291	1.09882	3	0.324257	0.983743	3	2.71309	1.00185	3	6.47174	1.03991	3	5.45113	1.0612	3	2.07644	0.946668	3	3.48047
E4NKN2	RH14316p OS=Drosophila melanogaster GN=Pu-RC PE=2 SV=1 - [E4NKN2_DROME]	14.29	4	4	5	308	33.8551	6.29053	0.943126	5	7.63879	1.12426	5	11.1747	0.968831	5	10.2169	0.905588	5	7.88863	0.996045	5	11.0581	1.03479	5	9.40841
Q9VJ46	UDP-glucuronosyltransferase OS=Drosophila melanogaster GN=CG17323 PE=1 SV=1 - [Q9VJ46_DROME]	9.83	4	4	6	519	58.1768	8.70459	1.00907	6	19.8692	1.07413	6	14.9342	1.21603	6	36.0968	0.975923	6	24.2406	1.16361	6	24.7118	0.858084	6	35.3383
Q9VAJ1	Condensin complex subunit 1 OS=Drosophila melanogaster GN=Cap-D2 PE=1 SV=1 - [Q9VAJ1_DROME]	1.3	1	1	1	1380	157.401	5.85889	1.21698	1		1.24518	1		1.3291	1		1.05559	1		1.19174	1		0.940251	1
Q8SZV3	GH06663p OS=Drosophila melanogaster GN=emp PE=2 SV=1 - [Q8SZV3_DROME]	8.96	4	4	7	469	52.998	5.96045	0.990117	7	6.88612	0.847368	7	27.1321	1.01717	7	21.8567	0.923844	7	5.9087	0.936091	7	2.68581	0.996106	7	18.851
O16810	Origin recognition complex subunit 1 OS=Drosophila melanogaster GN=Orc1 PE=1 SV=2 - [ORC1_DROME]	1.95	1	1	1	924	103.217	9.34912	1.01129	1		1.19819	1		0.924706	1		1.10625	1		1.08089	1		1.13498	1
O97069	Argininosuccinate synthase OS=Drosophila melanogaster GN=CG1315 PE=2 SV=1 - [ASSY_DROME]	11.46	5	5	5	419	46.565	6.27783	1.00052	5	4.66956	0.860827	5	10.2621	1.0797	5	5.11247	0.806208	5	21.0815	0.95709	5	2.49592	0.767637	5	24.0376
[truncated: 2,001 more rows]

## Sheet: Header description
Header	Description
Accession	Identifier of the protein in the FASTA. database
[truncated: 11 more rows]
