# Supplementary material for: Comparative proteomics analysis of dietary restriction in Drosophila
Source: PLoS One. 2020 Oct 16;15(10):e0240596. doi: 10.1371/journal.pone.0240596 (PMC7567386; doi:10.1371/journal.pone.0240596)
Supplement: S5 Table — (XLSX) [file pone.0240596.s006.xlsx]

## Sheet: d7 DR vs AL
Table S5. Protein quantification and differential analysis
Accession	Description	Coverage	Unique Peptides	Peptides	PSMs	AAs	MW [kDa]	calc. pI	d7 DR 1st/d7 AL	d7 DR 2nd/d7 AL	average d7 DR/AL	Significance A
D3DMY7	ATP synthase subunit beta OS=Drosophila melanogaster GN=ATPsyn-beta-RA PE=2 SV=1 - [D3DMY7_DROME]	77.05	1	21	660	353	38.0238	5.12256	1.65242	0.806976	1.2297	0.0234754	red stands for up-regulation
M9PET0	Glycerol-3-phosphate dehydrogenase [NAD(+)] OS=Drosophila melanogaster GN=Gpdh PE=1 SV=1 - [M9PET0_DROME]	88.57	1	26	339	350	38.2338	6.60986	1.28307	1.28358	1.28332	0.00608576
Q8IGY1	RE08101p OS=Drosophila melanogaster GN=Tm1 PE=1 SV=1 - [Q8IGY1_DROME]	30.66	1	32	267	711	80.0044	5.43994	1.29377	1.13996	1.21687	0.0316954
Q9VU58	Neuropeptide-like 2 OS=Drosophila melanogaster GN=Nplp2 PE=1 SV=1 - [NPLP2_DROME]	48.84	4	4	70	86	9.40602	5.40186	1.4422	1.21266	1.32743	0.00180128
A1Z7Z4	CG1648, isoform B OS=Drosophila melanogaster GN=CG1648 PE=1 SV=1 - [A1Z7Z4_DROME]	83.19	20	20	79	232	24.2055	9.08545	1.25938	1.14579	1.20258	0.0437853
M9NDM6	Paramyosin, isoform E OS=Drosophila melanogaster GN=Prm PE=1 SV=1 - [M9NDM6_DROME]	43.65	2	16	66	307	36.0789	9.83252	1.29405	1.16671	1.23038	0.0230986
O97125	Heat shock protein 68 OS=Drosophila melanogaster GN=Hsp68 PE=1 SV=1 - [HSP68_DROME]	20.47	5	11	57	635	69.7006	5.8335	1.2231	1.19058	1.20684	0.0398126
Q24407	ATP synthase-coupling factor 6, mitochondrial OS=Drosophila melanogaster GN=ATPsynCf6 PE=3 SV=1 - [ATP5J_DROME]	34.91	4	4	43	106	11.9283	9.0415	1.26008	1.14546	1.20277	0.0436017
P42281	Acyl-CoA-binding protein homolog OS=Drosophila melanogaster GN=Dbi PE=2 SV=1 - [ACBP_DROME]	80.23	5	5	46	86	9.55092	8.33838	1.30557	1.11072	1.20814	0.0386637
Q7KJC0	L(2)01289 H9 form OS=Drosophila melanogaster GN=l(2)01289 PE=2 SV=1 - [Q7KJC0_DROME]	34.89	1	24	58	857	97.3305	4.65283	1.75212	1.05071	1.40141	0.000193048
Q24186	40S ribosomal protein S5a OS=Drosophila melanogaster GN=RpS5a PE=1 SV=1 - [RS5A_DROME]	40.35	3	10	33	228	25.4183	8.63135	1.3155	1.12811	1.2218	0.0282697
Q8IGN0	RE59368p OS=Drosophila melanogaster GN=Past1 PE=2 SV=1 - [Q8IGN0_DROME]	49.25	1	23	48	534	60.9707	6.50732	1.40362	1.72648	1.56505	6.92655e-07
P47948	Troponin C, isoform 2 OS=Drosophila melanogaster GN=TpnC47D PE=2 SV=2 - [TNNC2_DROME]	41.29	4	6	19	155	17.8715	4.09424	1.34857	1.06728	1.20792	0.0388543
A9QJL0	Odorant-binding protein 99c OS=Drosophila melanogaster GN=Obp99c PE=4 SV=1 - [A9QJL0_DROME]	56.29	2	9	21	151	16.9836	7.6792	1.34977	1.14594	1.24785	0.0151166
Q9U5W6	Microtubule associated protein OS=Drosophila melanogaster GN=msps PE=4 SV=1 - [Q9U5W6_DROME]	15.76	1	26	32	2050	226.791	8.1626	1.29647	1.28959	1.29303	0.00469179
Q9VZW7	CG2107 OS=Drosophila melanogaster GN=CPT2 PE=1 SV=1 - [Q9VZW7_DROME]	30.88	1	18	35	667	75.0599	8.35303	0.97309	1.4937	1.23339	0.0214958
Q8SYJ2	NADH dehydrogenase (Ubiquinone) MLRQ subunit, isoform A OS=Drosophila melanogaster GN=ND-MLRQ PE=1 SV=1 - [Q8SYJ2_DROME]	37.35	4	4	15	83	9.42775	9.26123	1.3599	1.08262	1.22126	0.0286279
P31007	Disks large 1 tumor suppressor protein OS=Drosophila melanogaster GN=dlg1 PE=1 SV=2 - [DLG1_DROME]	20.1	1	16	30	970	106.608	6.771	1.2885	1.25858	1.27354	0.00787175
Q86BQ4	CG2862, isoform B OS=Drosophila melanogaster GN=CG2862 PE=1 SV=1 - [Q86BQ4_DROME]	32.54	3	3	6	126	13.8362	7.23975	1.16746	1.30281	1.23514	0.0206149
Q0E8V7	IP17640p OS=Drosophila melanogaster GN=Tim13 PE=1 SV=1 - [Q0E8V7_DROME]	33.33	2	2	6	84	9.66466	8.1626	1.39631	1.1276	1.26196	0.0106102
P12370	cAMP-dependent protein kinase catalytic subunit OS=Drosophila melanogaster GN=Pka-C1 PE=1 SV=3 - [KAPC_DROME]	25.5	8	8	10	353	40.8131	8.68994	1.29982	1.2183	1.25906	0.0114199
Q24269	D.melanogaster coding region cloned by GAL4 enhancer trap line OS=Drosophila melanogaster GN=l(3)03670 PE=2 SV=1 - [Q24269_DROME]	48.88	1	9	23	223	24.1394	8.80713	1.29272	1.23643	1.26458	0.00992296
Q9VMW1	Reticulon-like protein OS=Drosophila melanogaster GN=Rtnl1 PE=1 SV=2 - [Q9VMW1_DROME]	25	1	6	9	224	24.9045	6.96143	1.62745	1.20726	1.41736	0.000115959
Q9U5W8	Serpin, putative OS=Drosophila melanogaster GN=Spn43Ab PE=2 SV=1 - [Q9U5W8_DROME]	35.11	1	12	14	393	43.3193	8.06006	1.51838	1.5858	1.55209	1.11363e-06
Q9VI75	Phosphatidylinositol-binding clathrin assembly protein LAP OS=Drosophila melanogaster GN=lap PE=1 SV=3 - [PICAL_DROME]	16.67	1	6	8	468	49.8358	6.21436	1.24925	1.55839	1.40382	0.000178845
Q1RL12	IP16413p OS=Drosophila melanogaster GN=nrv2 PE=1 SV=1 - [Q1RL12_DROME]	27.33	8	8	11	322	36.9436	7.92822	1.22991	1.17233	1.20112	0.0452259
Q9VXF6	Calnexin 14D OS=Drosophila melanogaster GN=Cnx14D PE=1 SV=2 - [Q9VXF6_DROME]	7.98	1	5	8	639	72.5892	4.90674	1.21738	1.45123	1.3343	0.00147819
M9PC85	X16, isoform B OS=Drosophila melanogaster GN=x16 PE=1 SV=1 - [M9PC85_DROME]	7.78	1	1	2	257	27.6947	11.5317	1.08728	1.41077	1.24902	0.0146855
Q9VJ44	SD06839p OS=Drosophila melanogaster GN=CG17597 PE=1 SV=2 - [Q9VJ44_DROME]	17.94	2	5	9	407	43.876	7.40088	1.17594	1.22488	1.20041	0.0459413
Q8IGH9	RH13862p (Fragment) OS=Drosophila melanogaster GN=Uev1A PE=2 SV=1 - [Q8IGH9_DROME]	13.87	2	2	8	137	15.8809	6.13818	1.24635	1.31238	1.27937	0.00675689
Q9V8Y2	General odorant-binding protein 56a OS=Drosophila melanogaster GN=Obp56a PE=1 SV=1 - [OB56A_DROME]	39.57	5	5	20	139	15.3928	5.23682	1.04416	1.38904	1.2166	0.0318895
A1Z6V5	FI01422p OS=Drosophila melanogaster GN=Spn43Ab PE=1 SV=1 - [A1Z6V5_DROME]	35.11	1	12	14	393	43.3513	8.41162	1.34479	1.31892	1.33185	0.00158639
B9EQX6	MIP02330p OS=Drosophila melanogaster GN=CG1746-RB PE=2 SV=1 - [B9EQX6_DROME]	5.22	1	1	8	134	14.1254	9.99365	1.61195	2.0284	1.82017	2.87344e-11
Q95SN8	GH12395p OS=Drosophila melanogaster GN=CG17837 PE=1 SV=1 - [Q95SN8_DROME]	8.45	2	2	3	284	32.0391	5.88428	1.215	1.19972	1.20736	0.039351
Q95T29	GH28577p OS=Drosophila melanogaster GN=igl PE=1 SV=1 - [Q95T29_DROME]	23.77	2	2	3	122	13.0336	5.37646	1.27876	1.2133	1.24603	0.0158136
Q9VMW7	Inosine triphosphate pyrophosphatase OS=Drosophila melanogaster GN=CG8891 PE=2 SV=1 - [ITPA_DROME]	28.8	5	5	6	191	21.4352	6.91748	1.11387	1.37428	1.24408	0.0165913
Q8SZM0	RH04437p OS=Drosophila melanogaster GN=Cpr92F PE=2 SV=1 - [Q8SZM0_DROME]	10	2	2	4	200	20.8988	6.771	1.596	1.25948	1.42774	8.27957e-05
Q7K738	EG:52C10.4 protein OS=Drosophila melanogaster GN=Ubc10 PE=1 SV=1 - [Q7K738_DROME]	38.96	4	4	8	154	17.8964	8.55811	1.25787	1.34051	1.29919	0.00396962
Q8SXY6	Transmembrane emp24 domain-containing protein bai OS=Drosophila melanogaster GN=bai PE=2 SV=1 - [TMEDA_DROME]	15.05	4	4	5	206	23.6762	8.22119	1.16546	1.36737	1.26641	0.00946658
Q2PDP3	CG2201, isoform E OS=Drosophila melanogaster GN=CG2201 PE=4 SV=1 - [Q2PDP3_DROME]	8.33	1	1	1	240	27.0997	8.03076	1.18379	1.27983	1.23181	0.0223257
Q9VRS7	GH01508p OS=Drosophila melanogaster GN=Jon65Aiii PE=2 SV=1 - [Q9VRS7_DROME]	14.23	3	3	5	274	28.4964	7.23975	1.51933	0.919845	1.21959	0.0297618
Q7JWE2	GH09427p OS=Drosophila melanogaster GN=CG6183 PE=2 SV=1 - [Q7JWE2_DROME]	19.06	4	4	4	278	30.9877	7.76709	0.793497	1.78435	1.28892	0.00524095
Q9VVV6	LD45843p OS=Drosophila melanogaster GN=CG18135 PE=1 SV=2 - [Q9VVV6_DROME]	4.87	3	3	4	636	72.0064	6.31592	1.27631	1.18533	1.23082	0.0228581
Q9VMR9	RH62365p OS=Drosophila melanogaster GN=CG14022 PE=2 SV=1 - [Q9VMR9_DROME]	23.76	2	2	3	101	11.3828	8.29443	1.15296	1.28825	1.2206	0.0290682
Q8IND7	Uncharacterized protein OS=Drosophila melanogaster GN=CG44014 PE=4 SV=1 - [Q8IND7_DROME]	5.02	1	1	1	219	24.8171	4.51318	1.334	1.27474	1.30437	0.00344353
A1Z8N1	Facilitated trehalose transporter Tret1-1 OS=Drosophila melanogaster GN=Tret1-1 PE=1 SV=1 - [TRE11_DROME]	5.37	5	5	5	857	95.1284	8.30908	1.26754	1.16451	1.21602	0.0323145
Q95TK5	CG1635 OS=Drosophila melanogaster GN=CG1635 PE=1 SV=1 - [Q95TK5_DROME]	8.04	2	3	3	448	51.089	9.05615	1.31907	1.15061	1.23484	0.0207643
Q4V5T1	IP07792p OS=Drosophila melanogaster GN=CG14661 PE=2 SV=1 - [Q4V5T1_DROME]	8.57	2	2	4	245	27.3456	7.35693	1.52729	1.01919	1.27324	0.0079337
Q9VV18	Uncharacterized protein OS=Drosophila melanogaster GN=CG13047 PE=1 SV=2 - [Q9VV18_DROME]	8.24	1	1	1	170	16.6196	8.54346	1.35269	1.69243	1.52256	3.23169e-06
Q8IMR0	Lysosomal enzyme receptor protein OS=Drosophila melanogaster GN=Lerp PE=1 SV=2 - [Q8IMR0_DROME]	1.24	1	1	1	886	97.0926	6.31592	1.27055	1.47726	1.37391	0.000454571
Q7KTP7	LP22840p OS=Drosophila melanogaster GN=CG31919 PE=1 SV=2 - [Q7KTP7_DROME]	8.29	1	1	1	181	20.4124	7.1958	1.37202	1.68117	1.5266	2.79764e-06
Q8I940	CG1271, isoform D OS=Drosophila melanogaster GN=CG1271 PE=1 SV=1 - [Q8I940_DROME]	5.19	2	2	4	539	59.9691	6.62451	1.74706	1.26687	1.50697	5.61573e-06
Q9VLJ7	GH27892p OS=Drosophila melanogaster GN=CG13091 PE=2 SV=2 - [Q9VLJ7_DROME]	9.75	3	3	4	523	59.4362	9.01221	1.33814	1.08366	1.2109	0.0363284
Q7JRQ1	AT21895p OS=Drosophila melanogaster GN=CG30384;CG30385;CG11074 PE=2 SV=1 - [Q7JRQ1_DROME]	5	2	3	6	720	82.144	5.26221	1.62876	1.08504	1.3569	0.0007604
Q9I7L4	MAGE OS=Drosophila melanogaster GN=MAGE PE=1 SV=1 - [Q9I7L4_DROME]	6.03	1	1	1	232	26.4408	7.12256	1.30511	1.20374	1.25442	0.0128348
Q9VHB8	CG8199 OS=Drosophila melanogaster GN=CG8199 PE=1 SV=1 - [Q9VHB8_DROME]	7.06	2	2	2	439	49.7118	6.65381	1.2385	1.23627	1.23738	0.0195281
Q9VAA9	CG7946, isoform A OS=Drosophila melanogaster GN=CG7946 PE=1 SV=1 - [Q9VAA9_DROME]	5.47	1	1	1	475	52.8053	8.17725	1.23966	1.17223	1.20595	0.0406173
Q9VL16	CG5676 OS=Drosophila melanogaster GN=CG5676 PE=1 SV=1 - [Q9VL16_DROME]	21.79	4	4	5	156	17.2981	9.20264	1.35243	1.32086	1.33664	0.00138118
Q9W5F6	EG:171D11.2 protein OS=Drosophila melanogaster GN=EG:171D11.2 PE=4 SV=2 - [Q9W5F6_DROME]	1.31	1	1	1	609	66.3367	8.76318	1.99202	1.24506	1.61854	9.32431e-08
Q23709	GCR 1 protein OS=Drosophila melanogaster GN=GCR 1 PE=4 SV=1 - [Q23709_DROME]	5.32	1	1	1	188	17.5933	5.26221	1.29116	1.38194	1.33655	0.0013851
A0A0B4KG94	CG6908, isoform B OS=Drosophila melanogaster GN=CG6908 PE=1 SV=1 - [A0A0B4KG94_DROME]	1.93	1	1	1	415	47.9073	5.2876	1.59979	0.802351	1.20107	0.0452794
Q9W022	CG8993 OS=Drosophila melanogaster GN=CG8993 PE=1 SV=1 - [Q9W022_DROME]	37.32	5	5	7	142	15.8474	8.45557	1.3531	1.23709	1.29509	0.00443729
Q29QZ6	IP16096p OS=Drosophila melanogaster GN=Cyp6a14-RA PE=2 SV=1 - [Q29QZ6_DROME]	3.59	1	1	1	418	47.6457	7.26904	1.17241	1.32342	1.24792	0.0150935
Q9VTJ8	Mitochondrial import inner membrane translocase subunit TIM14 OS=Drosophila melanogaster GN=Tim14 PE=3 SV=2 - [TIM14_DROME]	7.63	1	1	2	118	12.8598	9.94971	1.36905	1.07356	1.2213	0.0285989
F6J1F4	CG1515 (Fragment) OS=Drosophila melanogaster GN=CG1515 PE=3 SV=1 - [F6J1F4_DROME]	4.64	1	1	1	194	21.8633	8.104	1.68281	0.823506	1.25316	0.0132483
J7FKZ6	NADH-ubiquinone oxidoreductase chain 3 OS=Drosophila melanogaster GN=nad3 PE=3 SV=1 - [J7FKZ6_DROME]	9.4	1	1	1	117	13.5405	8.17725	1.34511	1.21528	1.2802	0.00661107
B7Z0C9	GH15104p1 OS=Drosophila melanogaster GN=mus312-RD PE=1 SV=1 - [B7Z0C9_DROME]	12.63	1	1	1	95	10.9917	9.979	1.339	1.09472	1.21686	0.0316971
A1Z8H1	Cuticular protein 47Ea OS=Drosophila melanogaster GN=Cpr47Ea PE=1 SV=1 - [A1Z8H1_DROME]	15.56	2	2	2	135	14.4771	5.85889	1.13623	1.50808	1.32215	0.00209362
Q9W4V3	RH61722p OS=Drosophila melanogaster GN=CG14419 PE=2 SV=1 - [Q9W4V3_DROME]	5.64	1	1	1	195	20.9727	9.68604	1.20517	1.3932	1.29919	0.00396972
Q8MS59	LP09631p OS=Drosophila melanogaster GN=wat PE=2 SV=1 - [Q8MS59_DROME]	2.32	1	1	2	517	59.4757	8.5874	1.45394	0.983647	1.21879	0.0303153
Q9VXD7	GH04692p OS=Drosophila melanogaster GN=CG4524 PE=1 SV=1 - [Q9VXD7_DROME]	2.55	1	1	1	392	44.8497	6.30322	1.13351	1.30513	1.21932	0.0299451
A0A0A0RVF0	Cytochrome b OS=Drosophila melanogaster GN=CYTB PE=3 SV=1 - [A0A0A0RVF0_DROME]	4.23	2	2	5	378	43.1229	8.51416	1.28194	1.284	1.28297	0.00614289
Q9W322	CG3106, isoform A OS=Drosophila melanogaster GN=CG3106 PE=2 SV=1 - [Q9W322_DROME]	2.02	1	1	1	742	84.4217	7.69385	2.4169	1.33677	1.87683	2.63655e-12
Q8MS02	Elongation of very long chain fatty acids protein OS=Drosophila melanogaster GN=CG2781 PE=2 SV=1 - [Q8MS02_DROME]	1.82	1	1	1	329	38.3321	9.46631	1.28584	1.18614	1.23599	0.0201955
Q4V5M6	IP06876p1 OS=Drosophila melanogaster GN=CG30005 PE=2 SV=1 - [Q4V5M6_DROME]	9.57	1	1	1	115	13.326	8.67529	1.30158	1.21101	1.2563	0.0122454
Q9VPS5	60 kDa heat shock protein homolog 1, mitochondrial OS=Drosophila melanogaster GN=Hsp60B PE=2 SV=1 - [CH60B_DROME]	4.63	2	3	5	648	68.5931	5.64307	1.46718	1.16153	1.31435	0.00260882
Q9VIU8	GH25853p OS=Drosophila melanogaster GN=CG10132 PE=1 SV=2 - [Q9VIU8_DROME]	1.69	2	2	2	1361	152.26	6.03662	1.21807	1.20849	1.21328	0.0344088
P23380	V-type proton ATPase 16 kDa proteolipid subunit OS=Drosophila melanogaster GN=Vha16-1 PE=2 SV=1 - [VATL_DROME]	11.32	1	1	12	159	16.2568	8.39697	1.26805	1.15435	1.2112	0.0360803
Q9VQI6	CG8814 OS=Drosophila melanogaster GN=CG8814 PE=2 SV=1 - [Q9VQI6_DROME]	1.85	1	1	1	324	36.25	6.29053	1.30278	1.13133	1.21706	0.0315565
Q8SYD0	Tetratricopeptide repeat protein 19 homolog, mitochondrial OS=Drosophila melanogaster GN=Ttc19 PE=2 SV=1 - [TTC19_DROME]	5.69	2	2	2	369	42.0334	7.12256	1.25264	1.21994	1.23629	0.0200513
Q9Y1B2	Origin recognition complex subunit 6 OS=Drosophila melanogaster GN=Orc6 PE=1 SV=2 - [ORC6_DROME]	3.89	1	1	1	257	29.2202	8.73389	3.65565	4.00557	3.83061	1.03131e-50
Q8MKW7	Ribonuclease Z, mitochondrial OS=Drosophila melanogaster GN=JhI-1 PE=2 SV=2 - [RNZ_DROME]	1.83	1	1	1	766	85.4382	6.99072	1.29856	1.15864	1.2286	0.0240978
O46106	Splicing factor 3A subunit 3 OS=Drosophila melanogaster GN=noi PE=1 SV=1 - [NOI_DROME]	3.78	1	1	1	503	58.3853	5.61768	1.28674	1.33276	1.30975	0.00296687
Q24388	Larval serum protein 2 OS=Drosophila melanogaster GN=Lsp2 PE=1 SV=2 - [LSP2_DROME]	3.28	1	1	1	701	83.2953	6.354	1.91492	1.10074	1.50783	5.44755e-06
P28166	Zinc finger protein 1 OS=Drosophila melanogaster GN=zfh1 PE=1 SV=2 - [ZFH1_DROME]	1.33	1	1	1	1054	116.524	7.15186	1.39619	1.09207	1.24413	0.0165682
Q9W495	GPI inositol-deacylase OS=Drosophila melanogaster GN=CG3160 PE=1 SV=3 - [PGAP1_DROME]	2.45	1	1	1	980	111.554	8.44092	1.0247	1.47011	1.2474	0.0152857
Q9VSJ8	Exocyst complex component 7 OS=Drosophila melanogaster GN=Exo70 PE=1 SV=2 - [EXOC7_DROME]	2.31	1	2	3	693	79.9764	6.90283	1.40597	1.0835	1.24473	0.0163255
Q9VWE0	Cytokine receptor OS=Drosophila melanogaster GN=dome PE=1 SV=1 - [DOME_DROME]	1.33	1	1	1	1282	142.271	6.55127	3.11912	1.38828	2.2537	1.52396e-19
O76879	Circadian clock-对照led protein OS=Drosophila melanogaster GN=anon-3B1.2 PE=2 SV=2 - [CCCP_DROME]	4.23	1	1	1	260	29.1602	7.35693	2.09742	0.654277	1.37585	0.000428364
P49858	Protein cornichon OS=Drosophila melanogaster GN=cni PE=1 SV=1 - [CNI_DROME]	12.5	1	1	1	144	16.9197	6.75635	1.35777	1.09209	1.22493	0.0262744
Q9W138	Probable methyltransferase BTM2 homolog OS=Drosophila melanogaster GN=CG3570 PE=2 SV=1 - [BMT2_DROME]	2.32	1	1	1	302	34.7967	6.59521	0.451532	2.54947	1.5005	7.04761e-06
A8DYB0	Uncharacterized protein OS=Drosophila melanogaster GN=CG13185 PE=1 SV=2 - [A8DYB0_DROME]	0.43	2	2	2	5526	630.935	5.31299	1.37585	1.38175	1.3788	0.000391227
Q8MRG3	RE71324p OS=Drosophila melanogaster GN=CG14528 PE=2 SV=1 - [Q8MRG3_DROME]	2.35	1	1	1	682	78.8794	5.64307	1.33019	1.20068	1.26544	0.00970615
Q7KPG8	CDK7/cyclin H assembly factor MAT1 OS=Drosophila melanogaster GN=Mat1 PE=1 SV=1 - [Q7KPG8_DROME]	3.75	1	1	1	320	36.6123	5.08447	1.17687	1.26119	1.21903	0.0301488
A0A0B4KFB8	Uncharacterized protein, isoform C OS=Drosophila melanogaster GN=CG42724 PE=1 SV=1 - [A0A0B4KFB8_DROME]	2.58	2	2	2	1123	129.671	8.26514	1.17327	1.25652	1.2149	0.0331628
Q7KNQ9	Connector enhancer of KSR protein CNK OS=Drosophila melanogaster GN=cnk PE=1 SV=1 - [Q7KNQ9_DROME]	1.28	1	1	1	1557	171.342	9.02686	3.12437	3.51743	3.3209	7.9176e-41
Q960F4	SD04054p OS=Drosophila melanogaster GN=neb PE=2 SV=1 - [Q960F4_DROME]	1.28	1	1	1	1013	113.208	6.85889	0.858985	2.04971	1.45435	3.43187e-05
Q7JZE1	Peroxin 11 OS=Drosophila melanogaster GN=Pex11 PE=1 SV=1 - [Q7JZE1_DROME]	5.39	1	1	1	241	27.1204	9.65674	1.16534	1.24224	1.20379	0.0426221
M9PD79	Uncharacterized protein, isoform F OS=Drosophila melanogaster GN=CG10462 PE=1 SV=1 - [M9PD79_DROME]	3.23	1	1	1	775	87.6256	9.0415	1.19498	1.45109	1.32303	0.00204206
Q9VGS9	LD21102p OS=Drosophila melanogaster GN=Ugt35a PE=1 SV=1 - [Q9VGS9_DROME]	3.17	1	1	1	537	60.6948	8.48486	1.33762	1.14709	1.24236	0.0173047
M9PFK6	Fat body protein 1, isoform D OS=Drosophila melanogaster GN=Fbp1 PE=4 SV=1 - [M9PFK6_DROME]	3.02	3	3	3	1027	119.421	6.46826	2.0253	1.02132	1.52331	3.14663e-06
Q9W298	CG2921 OS=Drosophila melanogaster GN=CG2921 PE=1 SV=1 - [Q9W298_DROME]	3.97	1	1	1	478	55.0819	5.52881	1.20944	1.6194	1.41442	0.000127467
M9PG67	CG5618, isoform D OS=Drosophila melanogaster GN=CG5618 PE=1 SV=1 - [M9PG67_DROME]	3.18	1	1	1	346	39.1149	8.54346	1.28038	1.17525	1.22781	0.0245478
Q9VCZ7	CG5376 OS=Drosophila melanogaster GN=CG5376 PE=4 SV=1 - [Q9VCZ7_DROME]	8.73	1	1	1	229	26.2838	6.63916	1.57727	1.04092	1.30909	0.00302141
A1Z6H6	CG7791 OS=Drosophila melanogaster GN=CG7791 PE=1 SV=1 - [A1Z6H6_DROME]	2	1	1	1	699	80.185	6.87354	1.21321	1.18762	1.20042	0.0459371
P40946	ADP-ribosylation factor 3 OS=Drosophila melanogaster GN=Arf51F PE=2 SV=3 - [ARF3_DROME]	9.14	1	2	2	175	19.9925	8.98291	1.24533	1.56879	1.40706	0.000161345
Q8T989	SD04925p OS=Drosophila melanogaster GN=CG5608 PE=2 SV=1 - [Q8T989_DROME]	1.02	1	1	1	687	77.9487	6.49365	1.1475	1.59895	1.37323	0.000464178
Q8MRI6	LD22339p OS=Drosophila melanogaster GN=CG11050 PE=2 SV=1 - [Q8MRI6_DROME]	6.82	1	1	1	176	20.1459	5.33838	1.45139	1.07541	1.2634	0.0102272
Q9VMS2	Nuclear receptor coactivator 6, isoform C OS=Drosophila melanogaster GN=Ncoa6 PE=1 SV=4 - [Q9VMS2_DROME]	0.88	1	1	1	2265	243.437	9.43701	0.934943	1.68044	1.30769	0.00314119
B6IDI2	AT23493p OS=Drosophila melanogaster GN=CG5432-RA PE=2 SV=1 - [B6IDI2_DROME]	3.97	1	1	2	353	38.9961	8.1626	1.78665	2.06587	1.92626	3.17706e-13
Q8IGA9	SD05534p OS=Drosophila melanogaster GN=IntS1 PE=2 SV=1 - [Q8IGA9_DROME]	0.49	1	1	1	2053	234.976	6.60986	1.76336	2.4857	2.12453	5.17283e-17
Q8T4C9	AT03632p OS=Drosophila melanogaster GN=CG6310 PE=1 SV=1 - [Q8T4C9_DROME]	5.18	1	1	1	193	22.3984	9.30518	1.29936	1.32932	1.31434	0.00260983
Q9VYD7	Mitochondrial import inner membrane translocase subunit Tim9 OS=Drosophila melanogaster GN=Tim9a PE=3 SV=1 - [TIM9_DROME]	47.37	3	3	6	95	11.0904	6.0874	1.25082	1.15261	1.20172	0.0446328
Q9VCI4	LD32918p OS=Drosophila melanogaster GN=CG10217-RA PE=2 SV=2 - [Q9VCI4_DROME]	2.26	1	1	1	619	71.0608	6.69775	1.20047	1.25452	1.2275	0.0247323
Q9VE07	CG6026 OS=Drosophila melanogaster GN=CG6026 PE=1 SV=3 - [Q9VE07_DROME]	0.9	1	1	1	1555	169.798	7.28369	1.54125	1.28677	1.41401	0.000129176
Q2XY02	CG2899 (Fragment) OS=Drosophila melanogaster GN=ksr PE=4 SV=1 - [Q2XY02_DROME]	2.2	1	1	1	953	104.434	8.00146	1.27062	1.17895	1.22479	0.0263628
O76511	Thymidylate synthase OS=Drosophila melanogaster GN=Ts PE=1 SV=2 - [TYSY_DROME]	4.05	1	1	1	321	36.6333	6.60986	1.4265	1.5578	1.49215	9.43089e-06
Q8IMT4	Uncharacterized protein OS=Drosophila melanogaster GN=CG31288 PE=1 SV=1 - [Q8IMT4_DROME]	4.91	3	3	3	428	49.9452	6.12549	1.39726	1.0069	1.20208	0.0442757
Q9W1I8	LD03592p OS=Drosophila melanogaster GN=Snap29 PE=1 SV=1 - [Q9W1I8_DROME]	4.58	1	1	1	284	31.5765	5.17334	1.11555	1.46312	1.28933	0.00518362
Q9VLB1	Cuticular protein 30B OS=Drosophila melanogaster GN=Cpr30B PE=2 SV=2 - [Q9VLB1_DROME]	23.53	2	2	3	153	17.0368	5.89697	2.45187	1.20111	1.82649	2.20636e-11
Q9W2G8	Acyl-coenzyme A oxidase OS=Drosophila melanogaster GN=Acox57D-d PE=1 SV=1 - [Q9W2G8_DROME]	2.22	1	1	1	677	75.4047	8.33838	1.46344	0.963206	1.21332	0.0343762
Q8MS10	Tetraspanin OS=Drosophila melanogaster GN=Tsp5D PE=2 SV=1 - [Q8MS10_DROME]	9.89	3	3	3	283	31.5303	7.45947	1.1542	1.25938	1.20679	0.0398561
Q7K5N5	GH01922p OS=Drosophila melanogaster GN=Trax PE=2 SV=1 - [Q7K5N5_DROME]	4.26	1	1	2	258	29.5519	5.5415	1.43179	1.37773	1.40476	0.000173611
Q7K0I0	Acyl-coenzyme A oxidase OS=Drosophila melanogaster GN=Acox57D-p PE=2 SV=1 - [Q7K0I0_DROME]	3.25	2	2	2	677	75.973	6.91748	1.17092	1.39825	1.28458	0.00588524
B7Z090	Presenilin OS=Drosophila melanogaster GN=Psn PE=1 SV=1 - [B7Z090_DROME]	3.15	1	1	1	508	55.6897	6.68311	1.04389	1.58657	1.31523	0.00254572
A1Z6N2	FI02861p OS=Drosophila melanogaster GN=Tdc1 PE=2 SV=1 - [A1Z6N2_DROME]	3.07	1	1	1	587	65.6452	6.87354	1.60411	1.10759	1.35585	0.00078461
Q8SXE7	RH54067p OS=Drosophila melanogaster GN=CG9498 PE=2 SV=1 - [Q8SXE7_DROME]	8.49	2	3	3	424	48.7575	5.79541	1.22955	1.20338	1.21646	0.0319909
Q07093	Head-specific guanylate cyclase OS=Drosophila melanogaster GN=Gycalpha99B PE=2 SV=2 - [GCYH_DROME]	4.88	2	2	2	676	75.6141	5.51611	1.16206	1.28054	1.2213	0.0286035
Q8T471	AT13596p OS=Drosophila melanogaster GN=CG31759 PE=2 SV=1 - [Q8T471_DROME]	3.98	2	2	3	603	68.464	6.41748	1.77158	1.51692	1.64425	3.47305e-08
Q4V6N1	IP08164p OS=Drosophila melanogaster GN=CG30038 PE=2 SV=1 - [Q4V6N1_DROME]	6.39	1	1	1	219	26.0776	9.43701	1.44938	1.16952	1.30945	0.00299138
Q9VTC3	CG6409, isoform A OS=Drosophila melanogaster GN=CG6409 PE=1 SV=2 - [Q9VTC3_DROME]	7.5	3	3	3	360	40.2994	6.59521	0.905539	1.58395	1.24474	0.0163213
P38040	Guanine nucleotide-binding protein subunit gamma-1 OS=Drosophila melanogaster GN=Ggamma1 PE=2 SV=1 - [GBG1_DROME]	12.86	1	1	1	70	8.12499	5.99854	1.32148	1.26037	1.29093	0.00496619
Q9W2F2	Protein mahjong OS=Drosophila melanogaster GN=mahj PE=1 SV=2 - [DCAF1_DROME]	0.71	1	1	1	1544	171.977	4.99561	1.33992	1.1712	1.25556	0.0124738
Q8IR21	GH03748p2 OS=Drosophila melanogaster GN=CG42353-RA PE=1 SV=1 - [Q8IR21_DROME]	3.19	1	1	1	502	56.6309	6.07471	1.33958	1.1453	1.24244	0.0172695
H6QXJ6	Suppressor 2 of zeste s20 OS=Drosophila melanogaster GN=Su(z)2-s20 PE=4 SV=1 - [H6QXJ6_DROME]	0.59	1	1	1	1365	145.962	9.33447	1.23355	1.3096	1.27158	0.00828442
A8DY89	Uncharacterized protein OS=Drosophila melanogaster GN=CG34220 PE=4 SV=1 - [A8DY89_DROME]	1.79	1	1	1	726	74.7595	4.31006	1.21106	1.33176	1.27141	0.00832045
O76863	EG:100G10.3 protein OS=Drosophila melanogaster GN=eIF2B-beta PE=1 SV=1 - [O76863_DROME]	2.84	1	1	1	352	39.1293	6.26514	1.63928	1.03465	1.33696	0.00136846
Q95TU3	LD21880p OS=Drosophila melanogaster GN=CG6227 PE=2 SV=1 - [Q95TU3_DROME]	1.03	1	1	1	680	73.15	7.21045	1.47276	1.07636	1.27456	0.00766564
A1ZA15	Ionotropic receptor 52b OS=Drosophila melanogaster GN=Ir52b PE=4 SV=2 - [A1ZA15_DROME]	2.18	1	1	1	596	69.0162	5.93506	1.28553	1.2178	1.25166	0.0137519
A0APV5	CG5919 protein OS=Drosophila melanogaster GN=CG5919 PE=4 SV=1 - [A0APV5_DROME]	5.86	1	1	1	256	29.7321	6.99072	1.10136	1.45852	1.27994	0.00665565
B7Z0X0	Uncharacterized protein, isoform E OS=Drosophila melanogaster GN=CG42265 PE=1 SV=2 - [B7Z0X0_DROME]	1.44	1	1	1	1455	157.471	5.03369	1.3287	1.26147	1.29509	0.00443836
A8E779	RH33825p OS=Drosophila melanogaster GN=CG33197 PE=2 SV=1 - [A8E779_DROME]	21.54	1	1	1	65	7.45561	8.19189	1.48641	1.22785	1.35713	0.000755181
Q9VRU0	IP09309p OS=Drosophila melanogaster GN=CG10469 PE=2 SV=1 - [Q9VRU0_DROME]	5.62	1	1	1	267	29.756	9.77393	1.23921	1.21527	1.22724	0.024882
A1A6Y2	IP17238p OS=Drosophila melanogaster GN=CG17271 PE=2 SV=1 - [A1A6Y2_DROME]	5.73	1	1	1	262	29.8817	6.66846	1.34743	1.45374	1.40058	0.000198184
Q7K1Z5	Ubiquitin-fold modifier-conjugating enzyme 1 OS=Drosophila melanogaster GN=CG8386 PE=2 SV=1 - [UFC1_DROME]	6.1	1	1	1	164	18.9919	8.35303	1.25346	1.15464	1.20405	0.0423793
Q9VLP3	Guanine nucleotide exchange factor MSS4 homolog OS=Drosophila melanogaster GN=CG7787 PE=2 SV=2 - [MSS4_DROME]	13.93	1	1	1	122	14.0116	5.31299	1.10231	1.31955	1.21093	0.0362996
Q9W0V4	RH38463p OS=Drosophila melanogaster GN=CG12483 PE=2 SV=2 - [Q9W0V4_DROME]	15.91	1	1	1	88	8.35513	7.25439	1.23785	1.28521	1.26153	0.0107255
Q3ZAL6	IP13257p OS=Drosophila melanogaster GN=CG30203 PE=2 SV=1 - [Q3ZAL6_DROME]	2.92	1	1	1	924	104.176	5.37646	1.37091	1.24873	1.30982	0.00296096
Q6IJW7	HDC14054 OS=Drosophila melanogaster GN=HDC14054 PE=4 SV=1 - [Q6IJW7_DROME]	8.19	1	1	1	232	25.4579	10.4331	5.02072	1.97906	3.49989	2.46864e-44
M9PGG8	Uncharacterized protein, isoform B OS=Drosophila melanogaster GN=CG17493 PE=1 SV=1 - [M9PGG8_DROME]	9.34	1	1	2	182	20.7235	5.04639	1.3992	1.2055	1.30235	0.00364023
Q9VR05	LD32747p OS=Drosophila melanogaster GN=CG15436 PE=2 SV=2 - [Q9VR05_DROME]	4.91	1	1	1	346	40.4758	8.96826	1.07095	1.38675	1.22885	0.0239546
Q15DQ3	Carboxylic ester hydrolase (Fragment) OS=Drosophila melanogaster GN=Est-6 PE=3 SV=1 - [Q15DQ3_DROME]	27.68	1	2	3	112	11.9602	8.51416	1.61416	0.987054	1.30061	0.00381841
Q9W1H5	Decapping protein 1, isoform A OS=Drosophila melanogaster GN=DCP1 PE=1 SV=1 - [Q9W1H5_DROME]	5.65	2	2	2	372	41.3336	7.1665	1.19222	1.22717	1.20969	0.0373347
Q7JX94	RH50933p OS=Drosophila melanogaster GN=CG30503 PE=2 SV=1 - [Q7JX94_DROME]	4.62	1	1	1	173	19.2492	5.18604	1.14688	1.50846	1.32767	0.00178907
G7H806	FI15931p1 OS=Drosophila melanogaster GN=CG17454-RA PE=1 SV=1 - [G7H806_DROME]	7.83	1	1	1	230	26.6195	8.76318	0.890609	1.55124	1.22092	0.0288535
Q0KID5	Uncharacterized protein, isoform A OS=Drosophila melanogaster GN=CG34112 PE=4 SV=1 - [Q0KID5_DROME]	7.5	1	1	1	80	9.04145	9.37842	1.21638	1.56769	1.39203	0.000259381
P02572	Actin-42A OS=Drosophila melanogaster GN=Act42A PE=1 SV=3 - [ACT2_DROME]	58.24	1	19	638	376	41.7968	5.47803	0.764034	0.628782	0.696408	0.00445753	Green stands for down-regulation
Q9VWG1	LD37169p OS=Drosophila melanogaster GN=CG14207 PE=1 SV=1 - [Q9VWG1_DROME]	66.12	1	9	55	183	20.8287	5.93506	0.468275	0.532867	0.500571	6.34333e-08
P08841	Tubulin beta-3 chain OS=Drosophila melanogaster GN=betaTub60D PE=2 SV=2 - [TBB3_DROME]	27.31	3	12	79	454	50.8165	4.88135	0.696771	0.848645	0.772708	0.0417321
G3JX32	Z band alternatively spliced PDZ-motif protein 52, isoform V OS=Drosophila melanogaster GN=Zasp52 PE=1 SV=1 - [G3JX32_DROME]	34.45	1	28	70	955	102.181	8.19189	0.536166	0.794478	0.665322	0.00138114
Q7K4Z6	GH20492p OS=Drosophila melanogaster GN=Unc-89 PE=2 SV=1 - [Q7K4Z6_DROME]	32.71	1	37	62	1226	142.101	6.65381	0.76383	0.434342	0.599086	5.98996e-05
A0A0B4JCR2	Cuticular protein 47Ef, isoform D OS=Drosophila melanogaster GN=Cpr47Ef PE=4 SV=1 - [A0A0B4JCR2_DROME]	35.44	1	7	12	601	49.9981	9.24658	0.466195	0.889713	0.677954	0.00226976
A0A0B4K7A5	Hu li tai shao, isoform Q OS=Drosophila melanogaster GN=hts PE=1 SV=1 - [A0A0B4K7A5_DROME]	27.47	1	14	18	739	81.5068	7.23975	0.680361	0.713119	0.69674	0.00450955
M9PCU0	FI21215p1 OS=Drosophila melanogaster GN=ninaC PE=2 SV=1 - [M9PCU0_DROME]	26.52	1	28	34	1135	131.751	6.34131	0.721754	0.835664	0.778709	0.0481455
Q8T4D6	Aconitate hydratase, mitochondrial OS=Drosophila melanogaster GN=CG4706 PE=2 SV=1 - [Q8T4D6_DROME]	8.43	1	7	53	783	85	7.10791	0.559459	0.4515	0.505479	9.65803e-08
Q8IPB1	Deoxyuridine triphosphatase, isoform B OS=Drosophila melanogaster GN=dUTPase PE=1 SV=1 - [Q8IPB1_DROME]	52.3	7	7	16	174	18.4735	5.42725	0.760853	0.766284	0.763569	0.0332864
Q961S9	SD01502p OS=Drosophila melanogaster GN=Mtp PE=2 SV=1 - [Q961S9_DROME]	12.53	1	10	14	886	98.8304	6.354	0.749917	0.702439	0.726178	0.0117808
O76922	Protein aubergine OS=Drosophila melanogaster GN=aub PE=1 SV=1 - [AUB_DROME]	7.85	5	5	5	866	98.496	9.27588	0.633348	0.840218	0.736783	0.0161273
M9PH94	Cabeza, isoform D OS=Drosophila melanogaster GN=caz PE=4 SV=1 - [M9PH94_DROME]	11.83	2	2	2	355	34.3044	9.39307	0.673397	0.817973	0.745685	0.020738
Q95T19	Serine--tRNA synthetase-like protein Slimp OS=Drosophila melanogaster GN=Slimp PE=1 SV=1 - [SLIMP_DROME]	2.37	1	1	2	464	52.8831	7.75244	0.484952	0.563889	0.52442	4.48166e-07
Q9XZ57	Eb1, isoform E OS=Drosophila melanogaster GN=Eb1 PE=1 SV=1 - [Q9XZ57_DROME]	22.41	1	6	11	290	32.4679	5.33838	0.65134	0.750229	0.700785	0.00518749
M9PBH8	CG2199, isoform C OS=Drosophila melanogaster GN=CG2199 PE=1 SV=1 - [M9PBH8_DROME]	1.52	1	1	2	724	80.854	8.5874	0.768975	0.447324	0.608149	9.75665e-05
H5V8F3	FI18603p1 OS=Drosophila melanogaster GN=CG12163-RB PE=2 SV=1 - [H5V8F3_DROME]	25.89	1	10	14	475	53.5117	8.04541	0.594115	0.822584	0.70835	0.00669299
A0APG2	Amidophosphoribosyltransferase OS=Drosophila melanogaster GN=CG2867 PE=3 SV=1 - [A0APG2_DROME]	8.97	2	5	7	546	59.4279	6.7124	0.683887	0.766288	0.725087	0.0113958
Q4QPU3	IP04450p OS=Drosophila melanogaster GN=CG15908 PE=2 SV=1 - [Q4QPU3_DROME]	8.33	1	1	3	156	18.3078	7.26904	0.739442	0.6879	0.713671	0.00796369
Q9VBS7	Uncharacterized protein, isoform B OS=Drosophila melanogaster GN=CG10550 PE=1 SV=1 - [Q9VBS7_DROME]	9.88	4	4	8	425	49.1018	5.21143	0.807407	0.678551	0.742979	0.019234
Q9VCQ9	Aminoacylase-1 OS=Drosophila melanogaster GN=CG6733 PE=2 SV=1 - [Q9VCQ9_DROME]	3.24	1	1	1	401	44.8971	5.98584	0.677653	0.659416	0.668534	0.00157148
A0A0B4LHS9	Regena, isoform C OS=Drosophila melanogaster GN=Rga PE=4 SV=1 - [A0A0B4LHS9_DROME]	2.76	1	1	2	579	59.2347	6.01123	0.541242	0.539422	0.540332	1.47147e-06
Q9VN93	Putative cysteine proteinase CG12163 OS=Drosophila melanogaster GN=CG12163 PE=2 SV=2 - [CPR1_DROME]	20.03	1	10	13	614	68.9177	7.00537	0.507066	0.595305	0.551186	3.15329e-06
Q9VZT2	RE68649p OS=Drosophila melanogaster GN=CG14966-RA PE=1 SV=1 - [Q9VZT2_DROME]	9.29	1	1	1	140	14.7319	9.84717	0.444345	0.515191	0.479768	9.54706e-09
Q9VI53	CG1105 OS=Drosophila melanogaster GN=CG1105 PE=1 SV=1 - [Q9VI53_DROME]	6.16	2	2	3	422	45.978	5.57959	0.615759	0.735267	0.675513	0.00206668
Q9VGE7	Beta-galactosidase OS=Drosophila melanogaster GN=Ect3 PE=1 SV=1 - [Q9VGE7_DROME]	5.18	2	2	2	637	71.8515	7.78174	0.507105	0.642449	0.574777	1.4576e-05
Q24466	Serine/threonine-protein phosphatase 2A activator OS=Drosophila melanogaster GN=Ptpa PE=2 SV=1 - [Q24466_DROME]	5.03	2	2	3	398	44.2146	5.89697	0.664249	0.863239	0.763744	0.0334347
O16829	Cecropin-C OS=Drosophila melanogaster GN=CecC PE=2 SV=2 - [CECC_DROME]	33.33	1	1	1	63	6.80876	10.5356	0.489159	0.481567	0.485363	1.61841e-08
Q9VMW8	Mannose-P-dolichol utilization defect 1 protein homolog OS=Drosophila melanogaster GN=CG3792 PE=1 SV=2 - [MPU1_DROME]	5.56	1	1	1	252	27.5276	9.27588	0.886382	0.544396	0.715389	0.00841562
Q9W569	CG3740 OS=Drosophila melanogaster GN=EG:171E4.4 PE=1 SV=1 - [Q9W569_DROME]	25	2	2	2	140	14.6936	5.12256	0.710624	0.740329	0.725476	0.0115319
Q9VKI3	Vitelline membrane protein Vm32E OS=Drosophila melanogaster GN=Vm32E PE=1 SV=1 - [VTU4_DROME]	9.48	1	1	1	116	12.0918	5.66846	0.569936	0.369025	0.46948	3.48444e-09
D2NUG6	GH08754p (Fragment) OS=Drosophila melanogaster GN=fau-RB PE=2 SV=1 - [D2NUG6_DROME]	22.8	3	3	4	193	22.2756	10.1841	0.767046	0.736778	0.751912	0.0245686
Q8T059	LD26301p OS=Drosophila melanogaster GN=AGO1 PE=2 SV=1 - [Q8T059_DROME]	4.72	1	1	1	424	47.4072	8.70459	0.592136	0.758158	0.675147	0.00203767
Q9W0B2	CG7970, isoform A OS=Drosophila melanogaster GN=CG7970 PE=1 SV=1 - [Q9W0B2_DROME]	8.9	1	1	2	191	22.0388	10.0376	0.663582	0.838023	0.750803	0.0238468
A1Z7P1	Phosphomannomutase 45A OS=Drosophila melanogaster GN=Pmm45A PE=1 SV=1 - [A1Z7P1_DROME]	8.19	4	4	5	623	69.8712	5.45264	0.698317	0.853954	0.776136	0.0453065
Q8SYK3	RE55712p OS=Drosophila melanogaster GN=CG4042 PE=2 SV=1 - [Q8SYK3_DROME]	3.17	1	1	1	284	32.9449	8.00146	0.675102	0.829561	0.752331	0.0248461
P92208	Stress-activated protein kinase JNK OS=Drosophila melanogaster GN=bsk PE=1 SV=1 - [JNK_DROME]	5.65	2	2	2	372	42.9994	6.41748	0.660921	0.614622	0.637771	0.000420133
Q8MR14	LD44235p OS=Drosophila melanogaster GN=velo PE=1 SV=1 - [Q8MR14_DROME]	2.11	1	1	1	711	78.9208	5.5542	0.944655	0.596532	0.770593	0.039641
Q95T12	Calcium channel flower OS=Drosophila melanogaster GN=fwe PE=1 SV=1 - [FLOWR_DROME]	9.28	1	1	1	194	20.6066	6.50732	0.456192	0.490911	0.473551	5.22307e-09
Q9W423	LD18904p OS=Drosophila melanogaster GN=schlank PE=1 SV=2 - [Q9W423_DROME]	2.75	1	1	1	400	46.3209	9.40771	0.646704	0.759642	0.703173	0.0056275
Q95T88	GH12380p OS=Drosophila melanogaster GN=CG12466 PE=2 SV=1 - [Q95T88_DROME]	14	2	2	2	200	22.0007	7.86963	0.802064	0.632313	0.717189	0.00891207
Q9NBK5	Serine/threonine-protein kinase tricorner OS=Drosophila melanogaster GN=trc PE=1 SV=1 - [TRC_DROME]	4.54	2	2	3	463	53.2989	6.43018	0.618341	0.805484	0.711912	0.00752273
A1A708	Uncharacterized protein CG4951 OS=Drosophila melanogaster GN=CG4951 PE=1 SV=1 - [Y4951_DROME]	2.47	1	1	1	446	50.722	9.45166	0.66062	0.765269	0.712944	0.00777886
Q9VCG4	Nucleoporin Ndc1 OS=Drosophila melanogaster GN=Ndc1 PE=1 SV=1 - [NDC1_DROME]	2.08	1	1	1	578	65.3442	8.36768	0.589191	0.886021	0.737606	0.0165143
Q9VCH7	RE64534p OS=Drosophila melanogaster GN=CG10208 PE=1 SV=1 - [Q9VCH7_DROME]	5.07	1	1	1	276	30.9242	6.44287	0.698637	0.550642	0.62464	0.000225381
Q7K561	CG8503 OS=Drosophila melanogaster GN=SmydA-1 PE=2 SV=1 - [Q7K561_DROME]	1.75	1	1	1	513	58.6313	7.50342	0.733235	0.505048	0.619142	0.000171686
Q8MQP2	CG7231, isoform C OS=Drosophila melanogaster GN=CG7231-RD PE=1 SV=1 - [Q8MQP2_DROME]	4.33	1	1	2	300	33.4375	4.52588	0.762913	0.717099	0.740006	0.0176869
Q9W087	CG2021 OS=Drosophila melanogaster GN=CG2021 PE=1 SV=1 - [Q9W087_DROME]	9.47	1	1	1	95	10.3474	4.91943	0.482727	0.436888	0.459807	1.28948e-09
A0A0B4KGK8	Syncrip, isoform R OS=Drosophila melanogaster GN=Syp PE=1 SV=1 - [A0A0B4KGK8_DROME]	7.21	1	4	5	569	62.8746	8.54346	0.859608	0.628647	0.744127	0.019861
Q58CL2	Calcium-transporting ATPase OS=Drosophila melanogaster GN=CG32451 PE=2 SV=1 - [Q58CL2_DROME]	2.9	2	2	2	1034	113.644	6.06201	0.664229	0.728587	0.696408	0.00445754
Q9VJ12	Acinus, isoform A OS=Drosophila melanogaster GN=Acn PE=1 SV=1 - [Q9VJ12_DROME]	6.22	4	4	5	739	83.67	6.69775	0.693687	0.842452	0.768069	0.0372553
Q9VD22	LP02352p OS=Drosophila melanogaster GN=CG18596 PE=1 SV=2 - [Q9VD22_DROME]	0.7	1	1	1	1136	130.104	6.32861	0.500974	0.293862	0.397418	5.95616e-13
Q9VSL0	CG6683 OS=Drosophila melanogaster GN=CG6683 PE=1 SV=1 - [Q9VSL0_DROME]	6.6	1	1	1	197	22.0713	6.85889	0.815309	0.647738	0.731524	0.0138292
A8Y589	Apoptosis-linked gene-2 OS=Drosophila melanogaster GN=Alg-2 PE=1 SV=2 - [A8Y589_DROME]	6.18	1	1	1	178	20.7522	5.57959	0.787271	0.475779	0.631525	0.000313884
D3PFE3	MIP17164p OS=Drosophila melanogaster GN=CG2930-RB PE=2 SV=1 - [D3PFE3_DROME]	1.8	1	1	1	666	73.843	4.93213	0.659144	0.693586	0.676365	0.00213568
A1Z6H4	RE52822p OS=Drosophila melanogaster GN=vlc PE=1 SV=1 - [A1Z6H4_DROME]	1.72	1	1	2	583	63.5586	6.21436	0.687213	0.683478	0.685346	0.00299532
Q24478	Centrosome-associated zinc finger protein CP190 OS=Drosophila melanogaster GN=Cp190 PE=1 SV=2 - [CP190_DROME]	3.01	2	2	4	1096	121.605	4.66553	0.537952	0.583038	0.560495	5.88549e-06
M9NCT1	Uncharacterized protein, isoform C OS=Drosophila melanogaster GN=SmydA-3 PE=4 SV=1 - [M9NCT1_DROME]	3.18	1	1	2	503	56.3092	5.57959	0.974355	0.556167	0.765261	0.0347369
Q9Y1B3	Origin recognition complex subunit 4 OS=Drosophila melanogaster GN=Orc4 PE=2 SV=1 - [Q9Y1B3_DROME]	1.97	1	1	2	458	51.733	8.07471	0.646447	0.843811	0.745129	0.0204215
E1JJF4	FI19439p1 OS=Drosophila melanogaster GN=sws PE=2 SV=1 - [E1JJF4_DROME]	1.05	1	1	1	1425	160.607	7.85498	0.612459	0.531157	0.571808	1.21305e-05
Q9VYA1	RE18811p OS=Drosophila melanogaster GN=CG12177 PE=2 SV=1 - [Q9VYA1_DROME]	3.87	1	1	1	362	40.3992	5.94775	0.467759	0.579914	0.523836	4.28303e-07
A8WHL5	RE51716p OS=Drosophila melanogaster GN=CG5789 PE=2 SV=1 - [A8WHL5_DROME]	1.78	2	2	2	1402	156.982	6.78564	0.716245	0.72072	0.718482	0.00928413
Q9VKB4	Probable ribosome production factor 1 OS=Drosophila melanogaster GN=CG6712 PE=2 SV=1 - [RPF1_DROME]	3.81	1	1	1	394	45.9714	6.69775	0.765921	0.762526	0.764223	0.0338416
E8NH69	GM25235p OS=Drosophila melanogaster GN=CG1622-RA PE=2 SV=1 - [E8NH69_DROME]	5.94	1	1	1	219	25.4213	9.94971	0.61408	0.667391	0.640736	0.000481081
Q9NH88	Partner of Inscuteable OS=Drosophila melanogaster GN=pins PE=2 SV=1 - [Q9NH88_DROME]	7.6	1	4	6	658	71.423	6.66846	0.400753	0.590196	0.495474	4.0572e-08
Q9Y171	BcDNA.GH02220 OS=Drosophila melanogaster GN=BcDNA.GH02220 PE=1 SV=1 - [Q9Y171_DROME]	5.44	2	2	2	441	48.665	9.5542	0.761071	0.778452	0.769762	0.0388419
Q9VVG5	CG7630 OS=Drosophila melanogaster GN=CG7630 PE=1 SV=2 - [Q9VVG5_DROME]	14.44	1	1	1	90	9.64311	9.70068	0.859646	0.51349	0.686568	0.003133
Q8IR72	FI19011p1 OS=Drosophila melanogaster GN=CG32638-RB PE=1 SV=2 - [Q8IR72_DROME]	10.06	1	1	2	159	17.71	6.94678	0.58424	0.595411	0.589826	3.56154e-05
Q8SZ99	RE10515p OS=Drosophila melanogaster GN=CG9117 PE=2 SV=1 - [Q8SZ99_DROME]	8.33	1	1	1	228	25.242	5.22412	0.388896	0.489284	0.43909	1.30278e-10
Q9VAQ7	Pre-mRNA-splicing factor Slu7 OS=Drosophila melanogaster GN=Slu7 PE=1 SV=2 - [SLU7_DROME]	2.26	1	1	1	574	65.937	7.06396	0.437301	0.720459	0.57888	1.87114e-05
A9UNH9	DNA-directed RNA polymerase subunit OS=Drosophila melanogaster PE=2 SV=1 - [A9UNH9_DROME]	2.86	3	4	4	1887	209.045	7.81104	0.752239	0.804204	0.778222	0.0475972
Q8SZL6	RH10688p OS=Drosophila melanogaster GN=CG9257 PE=2 SV=1 - [Q8SZL6_DROME]	5.44	2	2	2	331	37.4208	5.14795	0.695183	0.729426	0.712304	0.00761915
Q9VZD8	THUMP domain-containing protein 1 homolog OS=Drosophila melanogaster GN=CG15014 PE=1 SV=2 - [THUM1_DROME]	4.32	1	1	1	324	36.1839	5.8335	0.709267	0.692212	0.700739	0.00517939
Q9VZM7	Integrator 10 OS=Drosophila melanogaster GN=IntS10 PE=1 SV=1 - [Q9VZM7_DROME]	3.8	1	1	1	631	72.2106	5.88428	0.652566	0.766598	0.709582	0.00697066
A1Z8U0	Pre-mRNA processing factor 8 OS=Drosophila melanogaster GN=Prp8 PE=1 SV=1 - [A1Z8U0_DROME]	2.92	7	7	8	2396	279.401	8.88037	0.783626	0.760439	0.772033	0.0410552
Q4V4H7	IP04046p OS=Drosophila melanogaster GN=CG13323 PE=1 SV=1 - [Q4V4H7_DROME]	14.29	1	2	3	112	12.5214	9.99365	0.557347	0.858205	0.707776	0.00656695
M9PHS3	Autophagy-related 18a, isoform F OS=Drosophila melanogaster GN=Atg18a PE=1 SV=1 - [M9PHS3_DROME]	11.83	3	3	3	372	41.0118	6.88818	0.717463	0.711571	0.714517	0.00818352
Q95RI6	LD28079p OS=Drosophila melanogaster GN=spoon PE=2 SV=1 - [Q95RI6_DROME]	5.51	1	1	1	236	26.6759	6.02393	0.596276	0.500968	0.548622	2.64286e-06
Q9W130	Cytochrome P450 9c1 OS=Drosophila melanogaster GN=Cyp9c1 PE=2 SV=1 - [CP9C1_DROME]	1.72	1	1	2	522	60.4989	6.72705	0.792665	0.732991	0.762828	0.0326672
Q9VWI3	IP02458p OS=Drosophila melanogaster GN=mRpS14 PE=1 SV=2 - [Q9VWI3_DROME]	9.38	1	1	1	128	14.8239	10.6968	0.660596	0.525248	0.592922	4.24819e-05
Q9V535	RNA-binding protein 8A OS=Drosophila melanogaster GN=tsu PE=1 SV=1 - [RBM8A_DROME]	9.09	2	2	3	165	18.9984	5.2749	0.707836	0.786985	0.747411	0.0217467
K4M4D5	AT25382p1 OS=Drosophila melanogaster GN=spin-RA PE=2 SV=1 - [K4M4D5_DROME]	1.98	1	1	1	605	65.7595	6.69775	0.333374	0.499517	0.416445	8.02046e-12
O46098	Protein bcn92 OS=Drosophila melanogaster GN=bcn92 PE=3 SV=1 - [BCN92_DROME]	14.13	1	1	1	92	10.9548	10.1401	0.489836	0.604171	0.547004	2.36147e-06
A9UN69	IP21843p OS=Drosophila melanogaster GN=CG32523 PE=2 SV=1 - [A9UN69_DROME]	10.07	1	1	1	149	15.6129	7.75244	0.736202	0.627837	0.68202	0.002647
Q9VDT4	CG4686, isoform A OS=Drosophila melanogaster GN=CG4686 PE=4 SV=1 - [Q9VDT4_DROME]	7.73	1	1	1	181	19.7059	8.90967	0.362562	0.391365	0.376963	2.69953e-14
Q8IMQ8	CG6330, isoform B OS=Drosophila melanogaster GN=CG6330-RB PE=1 SV=1 - [Q8IMQ8_DROME]	5.76	2	2	2	347	38.6514	6.58057	0.703638	0.722746	0.713192	0.00784152
Q0E8U4	FI09636p OS=Drosophila melanogaster GN=CG17224-RB PE=1 SV=1 - [Q0E8U4_DROME]	8.67	2	2	3	300	33.3398	6.43018	0.661953	0.728902	0.695427	0.00430674
Q9VMR8	Protein Turandot M OS=Drosophila melanogaster GN=TotM PE=2 SV=2 - [TOTM_DROME]	8.4	1	1	2	131	14.9578	5.57959	0.558932	0.819233	0.689082	0.00343378
Q29R26	RE22828p OS=Drosophila melanogaster GN=l(2)not PE=2 SV=1 - [Q29R26_DROME]	2.61	1	1	1	459	52.5364	9.5249	0.542358	0.948123	0.74524	0.0204845
Q8IP48	Zinc transporter 35C, isoform B OS=Drosophila melanogaster GN=ZnT35C PE=1 SV=1 - [Q8IP48_DROME]	4.32	1	1	1	440	47.9626	6.63916	0.608488	0.81195	0.710219	0.00711791
Q9VIL2	CG2608 OS=Drosophila melanogaster GN=CG2608 PE=1 SV=1 - [Q9VIL2_DROME]	4.71	1	1	1	255	29.0605	5.98584	0.637589	0.81502	0.726305	0.0118261
Q9VU75	RH45712p OS=Drosophila melanogaster GN=CG14109 PE=1 SV=1 - [Q9VU75_DROME]	10.7	2	2	3	243	27.2163	4.77979	0.547755	0.53386	0.540807	1.52263e-06
Q9VYM2	CG2556 OS=Drosophila melanogaster GN=CG2556 PE=1 SV=1 - [Q9VYM2_DROME]	2.34	1	1	1	470	50.8765	5.14795	0.76018	0.774977	0.767579	0.0368051
Q9W351	LD42637p OS=Drosophila melanogaster GN=CG16892-RA PE=1 SV=1 - [Q9W351_DROME]	2.58	1	1	2	466	52.2453	6.7124	0.745403	0.712207	0.728805	0.012753
Q9VFM9	Twinfilin OS=Drosophila melanogaster GN=twf PE=1 SV=1 - [TWF_DROME]	7	2	2	2	343	39.046	6.99072	0.650183	0.654912	0.652547	0.000810526
A1Z8W9	Gartenzwerg, isoform A OS=Drosophila melanogaster GN=garz PE=1 SV=1 - [A1Z8W9_DROME]	1.38	2	2	3	1740	194.746	5.85889	0.653712	0.646951	0.650332	0.000736551
Q9VRZ7	RE68357p OS=Drosophila melanogaster GN=CG10075 PE=1 SV=1 - [Q9VRZ7_DROME]	8.88	2	2	2	259	29.4161	8.83643	0.73776	0.754032	0.745896	0.0208594
Q9VAH9	Integrator 11 OS=Drosophila melanogaster GN=IntS11 PE=1 SV=1 - [Q9VAH9_DROME]	2.01	1	1	1	597	67.5474	8.32373	0.492846	0.639016	0.565931	8.37041e-06
Q2XYI8	CG9617 (Fragment) OS=Drosophila melanogaster GN=Sgt1 PE=4 SV=1 - [Q2XYI8_DROME]	5.45	1	1	1	165	18.4447	6.59521	0.647372	0.552029	0.599701	6.19542e-05
Q9VX44	ANKLE2 ortholog, isoform F OS=Drosophila melanogaster GN=Ankle2 PE=1 SV=2 - [Q9VX44_DROME]	1.71	1	2	2	1110	122.965	8.25049	0.629759	0.710522	0.670141	0.00167508
X2JF83	CG8184, isoform G OS=Drosophila melanogaster GN=CG8184 PE=1 SV=1 - [X2JF83_DROME]	1.31	4	4	5	5101	552.719	5.50342	0.62483	0.879237	0.752033	0.0246487
Q8MYW6	Aminoacylase-1 OS=Drosophila melanogaster GN=CG17109 PE=2 SV=1 - [Q8MYW6_DROME]	9	2	2	2	400	44.9048	5.05908	0.705044	0.738153	0.721598	0.0102349
A0A0B4LIE8	Alternative testis transcripts open reading frame A, isoform D OS=Drosophila melanogaster GN=att-ORFA PE=1 SV=1 - [A0A0B4LIE8_DROME]	5.22	1	1	1	364	40.2141	10.0376	0.705928	0.628437	0.667183	0.00148873
Q9VVU5	COP9 signalosome complex subunit 1b OS=Drosophila melanogaster GN=CSN1b PE=2 SV=1 - [CSN1_DROME]	1.71	1	1	2	525	58.1774	6.82959	0.597675	0.664088	0.630881	0.000304451
A0A0B4KF92	Holocarboxylase synthetase, isoform B OS=Drosophila melanogaster GN=Hcs PE=1 SV=1 - [A0A0B4KF92_DROME]	1.01	1	1	1	993	110.285	7.12256	0.370466	0.351127	0.360797	1.82808e-15
P61849	Dromyosuppressin OS=Drosophila melanogaster GN=Dms PE=1 SV=1 - [NEMS_DROME]	9	1	1	1	100	11.0627	8.19189	0.747961	0.615274	0.681618	0.00260743
A1ZAN7	Rho guanine nucleotide exchange factor 2, isoform E OS=Drosophila melanogaster GN=RhoGEF2 PE=1 SV=1 - [A1ZAN7_DROME]	2.22	2	2	2	2205	242.09	6.40479	0.556041	0.987716	0.771879	0.0409019
Q9VGP6	Prefoldin subunit 3 OS=Drosophila melanogaster GN=mgr PE=1 SV=3 - [PFD3_DROME]	10.82	2	2	2	194	22.3003	5.10986	0.549149	0.569057	0.559103	5.37024e-06
Q24298	DE-cadherin OS=Drosophila melanogaster GN=shg PE=1 SV=2 - [CADE_DROME]	1.39	2	2	2	1507	169.715	4.77979	0.745751	0.803325	0.774538	0.0436116
Q9VR89	RNA-binding protein pno1 OS=Drosophila melanogaster GN=l(1)G0004 PE=2 SV=1 - [PNO1_DROME]	5.42	1	1	1	240	26.6601	9.94971	0.688513	0.551953	0.620233	0.000181314
Q9V4A7	Plexin-B OS=Drosophila melanogaster GN=PlexB PE=1 SV=2 - [PLXB_DROME]	0.68	1	1	1	2051	231.532	6.66846	0.666293	0.704053	0.685173	0.00297632
Q9W021	39S ribosomal protein L23, mitochondrial OS=Drosophila melanogaster GN=mRpL23 PE=2 SV=1 - [RM23_DROME]	8.67	1	1	1	150	17.8663	9.61279	0.776816	0.687907	0.732361	0.0141758
P04657	Cytochrome c-1 OS=Drosophila melanogaster GN=Cyt-c-d PE=2 SV=2 - [CYC1_DROME]	14.29	1	2	4	105	11.3619	9.39307	0.572779	0.394885	0.483832	1.40271e-08
Q9V998	Ubiquitin-like protein 5 OS=Drosophila melanogaster GN=ubl PE=3 SV=1 - [UBL5_DROME]	12.33	1	1	1	73	8.56449	8.42627	0.659559	0.686132	0.672845	0.0018632
Q9VAS7	Innexin inx3 OS=Drosophila melanogaster GN=Inx3 PE=1 SV=1 - [INX3_DROME]	5.57	2	2	2	395	45.3271	8.47021	0.642299	0.756076	0.699188	0.00490998
Q9VHD3	Probable maleylacetoacetate isomerase 1 OS=Drosophila melanogaster GN=GstZ1 PE=1 SV=1 - [MAAI1_DROME]	4.47	1	1	1	246	27.8726	8.89502	0.640599	0.682904	0.661751	0.00119375
Q9GYU8	Nuclear pore complex protein Nup88 OS=Drosophila melanogaster GN=mbo PE=1 SV=2 - [NUP88_DROME]	1	1	1	1	702	78.6322	5.90967	0.572037	0.54167	0.556853	4.62537e-06
E3CTS1	MIP27433p (Fragment) OS=Drosophila melanogaster GN=mus210-RC PE=2 SV=1 - [E3CTS1_DROME]	4.96	1	1	1	282	30.171	9.53955	0.556267	0.647652	0.601959	7.00721e-05
A4V4D2	Tomosyn ortholog, isoform H OS=Drosophila melanogaster GN=Tomosyn PE=1 SV=1 - [A4V4D2_DROME]	0.72	1	1	1	1254	136.462	6.85889	0.647235	0.862991	0.755113	0.0267521
Q4V5A5	CG8388 OS=Drosophila melanogaster GN=CG8388 PE=2 SV=1 - [Q4V5A5_DROME]	1.4	1	1	1	572	66.254	8.42627	0.55479	0.542749	0.54877	2.66996e-06
Q86P01	LP12382p (Fragment) OS=Drosophila melanogaster GN=waw PE=2 SV=1 - [Q86P01_DROME]	1.63	1	1	1	676	75.478	9.24658	0.692941	0.718834	0.705887	0.00616639
Q9VYS5	NADH dehydrogenase (ubiquinone) complex I, assembly factor 6 homolog OS=Drosophila melanogaster GN=sicily PE=2 SV=1 - [NDUF6_DROME]	8.68	2	2	2	334	38.1513	9.53955	0.71556	0.76166	0.73861	0.0169967
Q1ECA8	IP06836p (Fragment) OS=Drosophila melanogaster PE=2 SV=1 - [Q1ECA8_DROME]	2.56	1	1	1	391	44.1931	10.0815	0.530092	0.782338	0.656215	0.00094761
A0A0B4LGB9	Quaking related 58E-1, isoform C OS=Drosophila melanogaster GN=qkr58E-1 PE=1 SV=1 - [A0A0B4LGB9_DROME]	2.52	1	1	1	357	41.2005	8.45557	0.735041	0.704328	0.719684	0.00964158
Q4V5F2	UDP-glucuronosyltransferase OS=Drosophila melanogaster GN=CG15661 PE=2 SV=1 - [Q4V5F2_DROME]	1.89	1	1	1	530	60.5873	7.29834	0.728962	0.714424	0.721693	0.010265
Q5MRQ8	5-HT2 (Fragment) OS=Drosophila melanogaster PE=4 SV=1 - [Q5MRQ8_DROME]	23.29	1	1	2	73	8.29109	9.5542	0.724419	0.759827	0.742123	0.0187776
Q9VBF0	CG5447, isoform A OS=Drosophila melanogaster GN=CG5447 PE=1 SV=1 - [Q9VBF0_DROME]	6.62	1	1	1	151	16.7373	6.75635	0.777312	0.77513	0.776221	0.0453985
Q9VLI0	Alpha-mannosidase OS=Drosophila melanogaster GN=LManV PE=1 SV=1 - [Q9VLI0_DROME]	4.28	2	3	3	982	111.798	5.23682	0.703377	0.673261	0.688319	0.0033399
Q9VMD2	CG9536, isoform A OS=Drosophila melanogaster GN=CG9536 PE=1 SV=1 - [Q9VMD2_DROME]	1.33	1	1	1	450	49.6533	8.6167	0.700179	0.656227	0.678203	0.00229147
Q8SZE4	RE03226p OS=Drosophila melanogaster GN=GstT3 PE=2 SV=1 - [Q8SZE4_DROME]	3.07	1	1	1	228	26.8586	8.04541	0.838202	0.678521	0.758361	0.0291265
Q8SXM6	LD30834p OS=Drosophila melanogaster GN=CG14896 PE=2 SV=1 - [Q8SXM6_DROME]	1.12	1	1	1	1253	137.73	6.01123	0.626365	0.752715	0.68954	0.00349113
Q9VUH8	RE01471p OS=Drosophila melanogaster GN=Tdrd3 PE=1 SV=1 - [Q9VUH8_DROME]	1.67	1	1	2	836	91.6722	9.5835	0.510781	0.805167	0.657974	0.00102041
Q9W0D3	GH15728p OS=Drosophila melanogaster GN=CG13917 PE=1 SV=1 - [Q9W0D3_DROME]	1.63	2	2	2	2019	219.357	8.04541	0.542505	0.625523	0.584014	2.54081e-05
Q8SYN7	RE50056p OS=Drosophila melanogaster GN=CG11164 PE=2 SV=1 - [Q8SYN7_DROME]	9.12	2	2	2	318	35.163	8.77783	0.729021	0.821215	0.775118	0.0442209
E8NHA3	RE31351p OS=Drosophila melanogaster GN=CG8202-RA PE=2 SV=1 - [E8NHA3_DROME]	2.97	1	1	1	471	54.6051	8.01611	0.721332	0.822422	0.771877	0.0408999
A0A0B4KGD6	CG9850, isoform F OS=Drosophila melanogaster GN=CG9850 PE=4 SV=1 - [A0A0B4KGD6_DROME]	1.1	1	1	1	638	71.1266	7.43018	0.66276	0.757582	0.710171	0.00710674
Q9VWT3	Gamma-glutamyl transpeptidase, isoform A OS=Drosophila melanogaster GN=Ggt-1 PE=2 SV=2 - [Q9VWT3_DROME]	1.73	1	1	1	579	62.8318	5.89697	0.648922	0.789301	0.719112	0.00946983
Q9VAP2	Dim gamma-tubulin 6 OS=Drosophila melanogaster GN=dgt6 PE=1 SV=1 - [Q9VAP2_DROME]	1.22	1	1	1	654	72.7814	6.34131	0.559101	0.835105	0.697103	0.00456709
Q7YTZ0	CG7888, isoform A OS=Drosophila melanogaster GN=CG7888 PE=1 SV=1 - [Q7YTZ0_DROME]	3.25	1	1	1	462	50.8526	8.03076	0.349302	0.409319	0.37931	3.91605e-14
Q9VF06	CG4287, isoform A OS=Drosophila melanogaster GN=CG4287 PE=2 SV=1 - [Q9VF06_DROME]	2.1	1	1	1	333	38.382	9.45166	0.901235	0.557363	0.729299	0.0129432
A9UN73	IP22004p (Fragment) OS=Drosophila melanogaster GN=CG10116 PE=2 SV=1 - [A9UN73_DROME]	12.63	2	2	4	285	31.0343	4.64014	0.785025	0.518479	0.651752	0.000783236
Q9VYN1	Protein kinase C delta, isoform E OS=Drosophila melanogaster GN=Pkcdelta PE=4 SV=3 - [Q9VYN1_DROME]	0.74	1	2	2	1894	206.518	8.03076	0.669227	0.730171	0.699699	0.0049974
X2JE40	Rho kinase, isoform C OS=Drosophila melanogaster GN=Rok PE=1 SV=1 - [X2JE40_DROME]	1.6	2	2	2	1374	158.5	6.46826	0.547158	0.577692	0.562425	6.67617e-06
Q9W1B0	Serine/threonine-protein kinase Genghis Khan OS=Drosophila melanogaster GN=gek PE=1 SV=1 - [GEK_DROME]	0.61	1	1	1	1637	186.606	5.99854	0.97234	0.578506	0.775423	0.0445438
A1Z7T4	FI18952p1 OS=Drosophila melanogaster GN=Pkn PE=1 SV=1 - [A1Z7T4_DROME]	1.69	1	1	1	590	66.2425	5.38916	0.788485	0.765759	0.777122	0.0463785
A0ZX43	CG13422 protein OS=Drosophila melanogaster GN=CG13422 PE=4 SV=1 - [A0ZX43_DROME]	19.74	1	2	5	152	17.0944	7.6792	0.573136	0.70728	0.640208	0.000469678
Q8T412	Malate dehydrogenase OS=Drosophila melanogaster GN=CG10749 PE=2 SV=1 - [Q8T412_DROME]	3.17	1	1	1	347	36.7135	7.60596	0.679791	0.7378	0.708796	0.00679237
A0A0B4JD51	Receptor expression-enhancing protein OS=Drosophila melanogaster GN=CG8331 PE=3 SV=1 - [A0A0B4JD51_DROME]	13.07	1	2	3	153	17.5312	6.50732	0.868217	0.588843	0.72853	0.012648
Q9VG26	MIP06012p OS=Drosophila melanogaster GN=CG31345-RA PE=1 SV=2 - [Q9VG26_DROME]	7.04	1	1	1	213	24.1569	5.08447	0.561927	0.763547	0.662737	0.00124306
Q4V5Z8	UDP-glucuronosyltransferase OS=Drosophila melanogaster GN=CG10178 PE=2 SV=1 - [Q4V5Z8_DROME]	1.83	1	1	1	437	50.4993	8.98291	0.665318	0.666553	0.665936	0.00141583
Q9W1F2	FI07217p OS=Drosophila melanogaster GN=CG16787-RA PE=1 SV=2 - [Q9W1F2_DROME]	2.77	1	1	1	253	29.0761	9.51025	0.65454	0.495055	0.574798	1.45946e-05
Q9VRG8	CG1486, isoform A OS=Drosophila melanogaster GN=CG1486 PE=1 SV=1 - [Q9VRG8_DROME]	2.46	2	2	2	852	91.4655	5.2749	0.756829	0.765958	0.761394	0.0314943
Q9VXV1	CG6299, isoform A OS=Drosophila melanogaster GN=CG6299 PE=1 SV=1 - [Q9VXV1_DROME]	9.27	2	2	2	205	22.878	6.55127	0.744415	0.647227	0.695821	0.00436675
A1ZBM2	Tubulin-binding cofactor B OS=Drosophila melanogaster GN=TBCB PE=1 SV=1 - [A1ZBM2_DROME]	4.51	1	1	1	244	26.9572	5.18604	0.687345	0.699696	0.69352	0.00402616
Q8SYI9	RE56957p OS=Drosophila melanogaster GN=mRpL30 PE=2 SV=1 - [Q8SYI9_DROME]	16.67	2	2	4	180	21.0042	9.75928	0.705299	0.61047	0.657885	0.00101659
Q9W2W5	CG2909 OS=Drosophila melanogaster GN=CG2909 PE=1 SV=1 - [Q9W2W5_DROME]	2.57	1	1	2	505	56.8752	8.83643	0.566042	0.721964	0.644003	0.000557341
A0A0B4K6N7	Uncharacterized protein, isoform D OS=Drosophila melanogaster GN=CG14299 PE=1 SV=1 - [A0A0B4K6N7_DROME]	0.81	1	1	1	2454	280.384	6.53662	0.454623	0.366735	0.410679	3.74437e-12
A0A0B4LGT9	CG9667, isoform B OS=Drosophila melanogaster GN=CG9667 PE=1 SV=1 - [A0A0B4LGT9_DROME]	7.2	1	1	1	264	30.4616	6.01123	0.732815	0.723795	0.728305	0.0125628
L0CR22	Putative cytochrome P450 6t3 (Fragment) OS=Drosophila melanogaster GN=Cyp6t3 PE=3 SV=1 - [L0CR22_DROME]	3.83	1	1	1	496	57.1502	8.60205	0.685668	0.744272	0.71497	0.00830326
Q8T3N7	GM03859p OS=Drosophila melanogaster GN=CG9925 PE=2 SV=1 - [Q8T3N7_DROME]	1.23	1	1	1	892	99.8481	8.5874	0.877678	0.656857	0.767267	0.0365216
Q4V4W8	Carboxylic ester hydrolase OS=Drosophila melanogaster GN=CG8424 PE=2 SV=1 - [Q4V4W8_DROME]	3.02	1	1	1	464	51.8519	5.78271	0.332223	0.262002	0.297112	3.04603e-21
Q8IGW7	RE11655p OS=Drosophila melanogaster GN=LSm3 PE=2 SV=1 - [Q8IGW7_DROME]	11.65	1	1	2	103	11.9072	4.80518	0.591419	0.717702	0.65456	0.000883398
Q24193	Pollux OS=Drosophila melanogaster GN=plx PE=2 SV=1 - [Q24193_DROME]	2.6	1	1	1	732	83.1859	8.33838	0.835722	0.66224	0.748981	0.0226992
Q8MQN4	RE53774p OS=Drosophila melanogaster GN=Sherpa PE=2 SV=1 - [Q8MQN4_DROME]	0.85	1	1	1	1058	118.941	6.11279	0.691179	0.658038	0.674609	0.00199563
Q95NP8	Attacin A (Fragment) OS=Drosophila melanogaster GN=AttA PE=4 SV=1 - [Q95NP8_DROME]	7.28	2	2	3	206	21.2527	9.70068	0.583605	0.923196	0.7534	0.0255649
Q9VCN6	Cell division cycle 16 ortholog OS=Drosophila melanogaster GN=Cdc16 PE=1 SV=1 - [Q9VCN6_DROME]	1.81	1	1	1	718	81.6856	5.51611	0.688911	0.759232	0.724072	0.0110469
Q9VW40	LD31235p OS=Drosophila melanogaster GN=CG14103 PE=1 SV=2 - [Q9VW40_DROME]	6.31	2	2	2	301	33.9892	5.99854	0.623638	0.653143	0.63839	0.000432253
Q9VGH0	CG6962 OS=Drosophila melanogaster GN=CG6962 PE=1 SV=1 - [Q9VGH0_DROME]	1.3	1	1	1	767	86.8916	8.03076	0.879458	0.599827	0.739643	0.0175051
Q8MRZ0	SD11991p OS=Drosophila melanogaster GN=Mon1 PE=2 SV=1 - [Q8MRZ0_DROME]	2.08	1	1	1	528	59.9057	6.48096	0.408875	0.832863	0.620869	0.000187149
O76926	KIN17 protein (Fragment) OS=Drosophila melanogaster GN=kin17 PE=4 SV=1 - [O76926_DROME]	2.87	1	1	1	244	28.6604	8.73389	0.779393	0.685215	0.732304	0.0141519
Q9VLS8	CG8668, isoform A OS=Drosophila melanogaster GN=CG8668 PE=1 SV=2 - [Q9VLS8_DROME]	2.56	1	1	2	585	64.6213	8.57275	0.859429	0.633312	0.74637	0.021134
A8E760	LP04953p (Fragment) OS=Drosophila melanogaster GN=CG6016 PE=2 SV=1 - [A8E760_DROME]	4.43	1	1	1	203	23.0496	6.96143	0.763834	0.722143	0.742988	0.0192392
Q9VPX5	Vacuolar protein sorting-associated protein 29 OS=Drosophila melanogaster GN=Vps29 PE=1 SV=1 - [Q9VPX5_DROME]	26.92	5	5	5	182	20.4607	7.00537	0.691661	0.738519	0.71509	0.00833527
Q8SYJ3	RE56714p OS=Drosophila melanogaster GN=CG14855 PE=2 SV=1 - [Q8SYJ3_DROME]	2.26	1	1	1	310	35.838	7.78174	0.380484	0.544576	0.46253	1.71381e-09
Q9W590	Large subunit GTPase 1 homolog OS=Drosophila melanogaster GN=Ns3 PE=1 SV=1 - [LSG1_DROME]	1.98	1	1	1	606	70.2021	7.6792	0.571807	0.663848	0.617827	0.000160709
Q9VEF5	Inhibitor of growth protein OS=Drosophila melanogaster GN=CG7379 PE=1 SV=1 - [Q9VEF5_DROME]	2.77	1	1	1	433	45.6911	6.99072	0.355237	0.370242	0.36274	2.55816e-15
Q9VXB5	39S ribosomal protein L22, mitochondrial OS=Drosophila melanogaster GN=mRpL22 PE=2 SV=2 - [RM22_DROME]	5.58	1	1	1	233	26.9357	9.51025	0.704885	0.780495	0.74269	0.019079
A1Z6I7	Bub1-related kinase OS=Drosophila melanogaster GN=BubR1 PE=1 SV=1 - [A1Z6I7_DROME]	1.16	1	1	1	1460	164.956	6.32861	0.47331	0.557729	0.515519	2.21585e-07
A0A0B4KH76	CG4848, isoform B OS=Drosophila melanogaster GN=CG4848 PE=4 SV=1 - [A0A0B4KH76_DROME]	1.17	1	1	1	854	96.4792	6.34131	0.641453	0.733421	0.687437	0.00323426
D3PFI1	RT05942p OS=Drosophila melanogaster GN=Xpac-RA PE=2 SV=1 - [D3PFI1_DROME]	6.08	1	1	1	296	33.8818	6.7417	0.64308	0.823592	0.733336	0.014588
M9PF10	CG5989, isoform C OS=Drosophila melanogaster GN=CG5989 PE=1 SV=1 - [M9PF10_DROME]	3.06	1	1	2	425	49.1182	9.67139	0.679456	0.75019	0.714823	0.00826426
Q7KTB3	Phosphoethanolamine cytidylyltransferase, isoform E OS=Drosophila melanogaster GN=Pect PE=1 SV=1 - [Q7KTB3_DROME]	3.23	1	1	2	371	41.7361	6.63916	0.391435	0.393477	0.392456	2.89725e-13
P32748	Dihydroorotate dehydrogenase (quinone), mitochondrial OS=Drosophila melanogaster GN=Dhod PE=2 SV=2 - [PYRD_DROME]	3.21	1	1	1	405	44.3144	9.24658	0.388148	0.414768	0.401458	1.05674e-12
Q9VMQ6	RE57459p OS=Drosophila melanogaster GN=CG31648 PE=2 SV=2 - [Q9VMQ6_DROME]	5.81	1	1	1	241	27.2615	7.7085	0.820731	0.734433	0.777582	0.0468855
Q8SXX2	Ance-3, isoform B OS=Drosophila melanogaster GN=Ance-3 PE=2 SV=1 - [Q8SXX2_DROME]	2.01	2	2	2	844	98.1814	6.50732	0.679426	0.853782	0.766604	0.0359237
Q9VZJ9	AT15655p OS=Drosophila melanogaster GN=Mul1 PE=2 SV=1 - [Q9VZJ9_DROME]	2.96	1	1	1	338	37.82	8.30908	0.665903	0.609735	0.637819	0.000421053
Q9V3D2	Oxygen-dependent coproporphyrinogen-III oxidase OS=Drosophila melanogaster GN=Coprox PE=2 SV=1 - [HEM6_DROME]	4.87	2	2	2	390	44.3913	8.71924	0.704971	0.798259	0.751615	0.0243738
B3DND4	IP20148p (Fragment) OS=Drosophila melanogaster GN=CG13905-RA PE=2 SV=1 - [B3DND4_DROME]	4.24	1	1	1	236	26.9132	7.89893	0.568058	0.729446	0.648752	0.000687563
Q9V8I2	Ragulator complex protein LAMTOR2 homolog OS=Drosophila melanogaster GN=CG5189 PE=2 SV=1 - [LTOR2_DROME]	7.2	1	1	1	125	13.4301	9.1001	0.475767	0.70445	0.590108	3.61974e-05
Q9W0D9	CTP:phosphocholine cytidylyltransferase 2 OS=Drosophila melanogaster GN=Cct2 PE=2 SV=1 - [Q9W0D9_DROME]	3.15	1	1	1	381	43.7236	5.51611	0.74977	0.807862	0.778816	0.0482666
A0A0B4LH23	RIC-3, isoform V OS=Drosophila melanogaster GN=RIC-3 PE=4 SV=1 - [A0A0B4LH23_DROME]	7.74	2	2	2	336	36.766	9.39307	0.726679	0.720272	0.723475	0.0108463
Q8IGR6	RE40017p OS=Drosophila melanogaster GN=Vap-33B PE=2 SV=1 - [Q8IGR6_DROME]	4.27	1	2	2	445	50.0223	7.38623	0.631232	0.695966	0.663599	0.00128767
C1C5B1	RE25277p OS=Drosophila melanogaster GN=cact-RB PE=2 SV=1 - [C1C5B1_DROME]	2.4	1	1	1	500	53.7619	4.81787	0.72021	0.68004	0.700125	0.00507118
Q9VH26	CG3940, isoform A OS=Drosophila melanogaster GN=CG3940 PE=1 SV=2 - [Q9VH26_DROME]	3.62	1	1	1	304	33.8999	5.16064	0.769295	0.761412	0.765353	0.0348174
M9PB96	Ribosome biogenesis protein WDR12 homolog OS=Drosophila melanogaster GN=CG6724 PE=3 SV=1 - [M9PB96_DROME]	3.11	1	1	1	418	46.9373	5.31299	0.849786	0.670338	0.760062	0.0304362
Q9VH66	CG8500, isoform A OS=Drosophila melanogaster GN=CG8500-RA PE=2 SV=1 - [Q9VH66_DROME]	4.72	1	1	2	233	25.7922	8.83643	0.350063	0.391417	0.37074	9.8412e-15
Q8SX43	Sulfhydryl oxidase OS=Drosophila melanogaster GN=Alr PE=2 SV=1 - [Q8SX43_DROME]	6.22	1	1	1	193	21.8886	6.97607	0.48274	0.864364	0.673552	0.00191529
Q8SXB6	Carbonic anhydrase OS=Drosophila melanogaster GN=CAHbeta PE=2 SV=1 - [Q8SXB6_DROME]	7.43	1	1	1	148	17.6229	6.55127	0.626032	0.769575	0.697804	0.00467998
Q8SYQ1	RE45246p OS=Drosophila melanogaster GN=CG7889 PE=2 SV=1 - [Q8SYQ1_DROME]	3.76	1	1	1	319	35.2605	5.46533	0.692149	0.865935	0.779042	0.0485226
E1JHA3	Uncharacterized protein, isoform D OS=Drosophila melanogaster GN=CG11321 PE=4 SV=1 - [E1JHA3_DROME]	8.33	1	1	1	180	19.68	9.64209	0.638105	0.854605	0.746355	0.0211247
Q9W1E8	Adaptor protein complex AP-3 small chain sigma3 OS=Drosophila melanogaster GN=or PE=1 SV=2 - [Q9W1E8_DROME]	5.76	1	1	1	191	21.6961	5.57959	0.468292	0.482949	0.47562	6.39689e-09
L0MLL1	Cation-transporting ATPase OS=Drosophila melanogaster GN=CG32000 PE=3 SV=1 - [L0MLL1_DROME]	0.7	1	1	1	1290	146.075	7.2251	0.900634	0.544105	0.722369	0.0104824
Q9VGF9	Aurora A OS=Drosophila melanogaster GN=aurA PE=1 SV=1 - [Q9VGF9_DROME]	2.92	1	1	1	411	46.1993	9.51025	0.817815	0.670939	0.744377	0.0199995
M9MSK2	Ecdysone-induced protein 63F 1, isoform B OS=Drosophila melanogaster GN=Eip63F-1 PE=1 SV=1 - [M9MSK2_DROME]	12.42	1	1	1	161	18.5222	4.55127	0.795568	0.736219	0.765893	0.0352916
Q1WWB4	IP10669p OS=Drosophila melanogaster GN=CG13783 PE=2 SV=1 - [Q1WWB4_DROME]	1.44	1	1	1	557	64.1246	6.85889	0.853948	0.632577	0.743262	0.0193872
Q9VYF8	2-methoxy-6-polyprenyl-1,4-benzoquinol methylase, mitochondrial OS=Drosophila melanogaster GN=Coq5 PE=2 SV=1 - [COQ5_DROME]	4.65	1	1	1	301	34.316	7.88428	0.715794	0.844545	0.780169	0.0498175
Q9VFV1	RE55542p OS=Drosophila melanogaster GN=yellow-e PE=1 SV=1 - [Q9VFV1_DROME]	2.45	1	1	1	530	58.636	7.00537	0.705955	0.702146	0.704051	0.00579719
Q7K012	Brahma associated protein 55kD OS=Drosophila melanogaster GN=Bap55 PE=1 SV=1 - [Q7K012_DROME]	1.88	1	1	1	425	47.2894	5.49072	0.724463	0.64065	0.682557	0.00270074
Q9VD48	CG5791, isoform A OS=Drosophila melanogaster GN=CG5791 PE=1 SV=1 - [Q9VD48_DROME]	15.31	1	1	1	98	10.202	7.73779	0.434901	0.553882	0.494391	3.68446e-08
Q9VIN9	LP10852p OS=Drosophila melanogaster GN=mRpS18B PE=1 SV=1 - [Q9VIN9_DROME]	5.39	1	1	1	204	23.1645	8.67529	0.837311	0.688828	0.763069	0.0328681
Q8SY33	Protein Gawky OS=Drosophila melanogaster GN=gw PE=1 SV=1 - [GAWKY_DROME]	1.08	1	1	1	1384	142.886	6.7417	0.46744	0.671504	0.569472	1.04799e-05
M9NFH3	Lasp, isoform D OS=Drosophila melanogaster GN=Lasp PE=4 SV=1 - [M9NFH3_DROME]	4.26	1	1	1	282	32.1797	8.11865	0.751521	0.807441	0.779481	0.0490237
Q9GQ89	Eukaryotic initiation factor eIF2B alpha subunit OS=Drosophila melanogaster GN=eIF2B-alpha PE=2 SV=1 - [Q9GQ89_DROME]	3	1	1	1	300	33.7046	8.29443	0.634869	0.581859	0.608364	9.86753e-05
Q8SXD7	RH70248p OS=Drosophila melanogaster GN=mRpS11 PE=2 SV=1 - [Q8SXD7_DROME]	7.87	1	1	1	178	19.3885	10.4624	0.745253	0.814933	0.780093	0.0497286
A1ZBT5	Mediator of RNA polymerase II transcription subunit 8 OS=Drosophila melanogaster GN=MED8 PE=2 SV=1 - [MED8_DROME]	5.56	1	1	1	252	27.9305	8.11865	0.612579	0.725606	0.669092	0.00160682
Q95SQ7	GH07831p OS=Drosophila melanogaster GN=CG9175 PE=2 SV=1 - [Q95SQ7_DROME]	2.25	1	1	1	445	48.8068	8.01611	0.710619	0.604934	0.657777	0.001012
Q9BIW6	Brahma-associated protein 111kD OS=Drosophila melanogaster GN=Bap111 PE=2 SV=1 - [Q9BIW6_DROME]	4.41	2	2	2	749	78.7633	7.88428	0.758346	0.670076	0.714211	0.0081035
Q95SQ6	GH07902p OS=Drosophila melanogaster GN=TM4SF PE=2 SV=1 - [Q95SQ6_DROME]	7.83	1	1	1	217	24.5284	8.71924	0.624721	0.578315	0.601518	6.84142e-05
O44253	Similar to semaphorin-I OS=Drosophila melanogaster GN=Sema-1b PE=2 SV=1 - [O44253_DROME]	1.82	1	1	1	770	85.1177	6.96143	0.773138	0.691345	0.732241	0.0141257
Q6IKC7	HDC12872 OS=Drosophila melanogaster GN=HDC12872 PE=4 SV=1 - [Q6IKC7_DROME]	12.8	1	1	1	125	13.9293	9.29053	0.780584	0.675183	0.727883	0.0124044
F9W317	MIP31412p1 OS=Drosophila melanogaster GN=CG14625-RB PE=2 SV=1 - [F9W317_DROME]	4.24	1	1	1	566	63.3766	7.48877	0.427301	0.336747	0.382024	5.98654e-14
Q9VTM6	Crimpled OS=Drosophila melanogaster GN=crim PE=2 SV=1 - [Q9VTM6_DROME]	11.39	1	1	1	158	17.7328	7.13721	0.66926	0.871091	0.770175	0.0392377
Q8IGT4	RE33889p OS=Drosophila melanogaster GN=CG11414 PE=2 SV=1 - [Q8IGT4_DROME]	1.38	1	1	1	867	95.9099	8.82178	0.589245	0.838316	0.71378	0.00799177
A0A0B4LHC3	Rho GTPase activating protein at 92B, isoform C OS=Drosophila melanogaster GN=RhoGAP92B PE=1 SV=1 - [A0A0B4LHC3_DROME]	3.31	1	1	1	543	60.7282	8.48486	0.624492	0.800109	0.7123	0.00761815
Q9VV76	Syntaxin 8 OS=Drosophila melanogaster GN=Syx8 PE=1 SV=1 - [Q9VV76_DROME]	8.62	1	1	1	232	26.4685	5.22412	0.512844	1.02551	0.769175	0.0382859
Q9NHY8	Putative uncharacterized protein (Fragment) OS=Drosophila melanogaster GN=cav PE=2 SV=1 - [Q9NHY8_DROME]	4.22	1	1	1	237	28.4125	9.0415	0.555428	0.850572	0.703	0.00559466
Q9VW90	CG7298 OS=Drosophila melanogaster GN=CG7298 PE=4 SV=1 - [Q9VW90_DROME]	2.98	1	1	1	369	39.0512	4.43701	0.614318	0.562144	0.588231	3.24925e-05
M9NEP1	Myosin heavy chain, isoform T OS=Drosophila melanogaster GN=Mhc PE=3 SV=1 - [M9NEP1_DROME]	70.95	2	196	2999	1962	224.141	6.25244	1.12888	1.03695	1.08292	0.398926
M9ND95	Myosin heavy chain, isoform U OS=Drosophila melanogaster GN=Mhc PE=3 SV=1 - [M9ND95_DROME]	69.93	2	194	2885	1949	222.766	6.25244	0.954232	0.979044	0.966638	0.766727
M9NF46	Myosin heavy chain, isoform R OS=Drosophila melanogaster GN=Mhc PE=3 SV=1 - [M9NF46_DROME]	70.64	3	194	2856	1962	224.132	6.18896	1.00196	1.02471	1.01334	0.91987
Q05825	ATP synthase subunit beta, mitochondrial OS=Drosophila melanogaster GN=ATPsynbeta PE=1 SV=3 - [ATPB_DROME]	69.5	9	29	880	505	54.0744	5.2749	0.987257	1.00642	0.996837	0.954005
P83967	Actin, indirect flight muscle OS=Drosophila melanogaster GN=Act88F PE=1 SV=1 - [ACT6_DROME]	69.95	4	21	770	376	41.6728	5.47803	0.971154	1.05264	1.0119	0.932516
E1JHR5	Enolase, isoform F OS=Drosophila melanogaster GN=Eno PE=1 SV=1 - [E1JHR5_DROME]	68.36	26	26	496	433	46.633	6.55127	1.15063	1.04382	1.09722	0.321985
Q9V496	Apolipophorins OS=Drosophila melanogaster GN=Rfabg PE=1 SV=2 - [APLP_DROME]	45.21	162	163	901	3351	372.447	7.97217	0.996802	1.07615	1.03647	0.723962
A0A0B4LGB7	Calcium-transporting ATPase OS=Drosophila melanogaster GN=SERCA PE=1 SV=1 - [A0A0B4LGB7_DROME]	47.15	49	49	590	999	109.281	5.45264	1.14877	1.00618	1.07747	0.431185
E1JGP0	LD04994p1 OS=Drosophila melanogaster GN=Act57B-RC PE=2 SV=1 - [E1JGP0_DROME]	65.28	4	20	734	360	40.2322	5.8335	1.01474	1.00956	1.01215	0.930285
P02574	Actin, larval muscle OS=Drosophila melanogaster GN=Act79B PE=1 SV=2 - [ACT4_DROME]	69.95	6	19	702	376	41.7598	5.47803	1.01139	1.10642	1.05891	0.553381
P07764	Fructose-bisphosphate aldolase OS=Drosophila melanogaster GN=Ald PE=1 SV=5 - [ALF_DROME]	72.85	29	29	434	361	39.0233	7.40088	1.06103	1.01605	1.03854	0.707329
P10987	Actin-5C OS=Drosophila melanogaster GN=Act5C PE=1 SV=4 - [ACT1_DROME]	65.69	1	20	644	376	41.7948	5.47803	0.728953	0.969419	0.849186	0.192567
P35381	ATP synthase subunit alpha, mitochondrial OS=Drosophila melanogaster GN=blw PE=1 SV=2 - [ATPA_DROME]	64.67	39	39	529	552	59.3844	9.01221	1.0621	1.06083	1.06147	0.535437
P00334	Alcohol dehydrogenase OS=Drosophila melanogaster GN=Adh PE=1 SV=2 - [ADH_DROME]	71.88	3	15	325	256	27.7439	7.95752	1.06344	1.17024	1.11684	0.234599
X2JB48	Stress-sensitive B, isoform E OS=Drosophila melanogaster GN=sesB PE=1 SV=1 - [X2JB48_DROME]	69.9	27	27	487	299	32.8881	9.77393	1.24308	1.04032	1.1417	0.151315
P18432	Myosin regulatory light chain 2 OS=Drosophila melanogaster GN=Mlc2 PE=1 SV=2 - [MLR_DROME]	73.42	17	17	409	222	23.6996	4.80518	1.18392	1.1724	1.17816	0.0740036
A0A077HCQ5	Alcohol dehydrogenase (Fragment) OS=Drosophila melanogaster GN=Adh PE=3 SV=1 - [A0A077HCQ5_DROME]	71.85	1	13	309	238	25.6658	8.36768	1.08089	1.06931	1.0751	0.445747
H1UUP7	FI17820p1 OS=Drosophila melanogaster GN=Tm1-RF PE=2 SV=1 - [H1UUP7_DROME]	42.91	3	30	290	501	53.3374	4.37354	1.2185	1.06266	1.14058	0.154453
M9PC43	Glycerol-3-phosphate dehydrogenase [NAD(+)] OS=Drosophila melanogaster GN=Gpdh PE=1 SV=1 - [M9PC43_DROME]	88.67	1	26	341	353	38.589	6.60986	1.30846	1.02055	1.1645	0.0976875
P06607	Vitellogenin-3 OS=Drosophila melanogaster GN=Yp3 PE=1 SV=1 - [VIT3_DROME]	72.38	27	27	482	420	46.0726	8.49951	0.974508	1.1455	1.06	0.545655
P49455	Tropomyosin-1, isoforms 33/34 OS=Drosophila melanogaster GN=Tm1 PE=2 SV=2 - [TPM4_DROME]	51.54	5	32	277	518	54.5522	4.41162	1.15625	1.11445	1.13535	0.169901
A1ZA73	Stretchin-Mlck, isoform R OS=Drosophila melanogaster GN=Strn-Mlck PE=1 SV=2 - [A1ZA73_DROME]	56.93	82	101	401	1918	214.932	5.8208	1.05887	1.03507	1.04697	0.641301
Q9VEB1	IP09655p OS=Drosophila melanogaster GN=Mdh2 PE=1 SV=1 - [Q9VEB1_DROME]	69.64	23	23	268	336	35.296	9.11475	1.10104	1.11602	1.10853	0.269129
D1YSG0	Bent, isoform F OS=Drosophila melanogaster GN=bt PE=1 SV=1 - [D1YSG0_DROME]	38.71	4	277	535	8933	999.458	6.18896	0.981819	1.11548	1.04865	0.628508
P35415	Paramyosin, long form OS=Drosophila melanogaster GN=Prm PE=1 SV=1 - [MYSP1_DROME]	69.06	41	72	343	879	102.277	5.57959	1.11197	1.04471	1.07834	0.425922
L0MN91	Bent, isoform I OS=Drosophila melanogaster GN=bt PE=1 SV=1 - [L0MN91_DROME]	38.54	1	274	531	8866	991.912	6.16357	0.91722	1.17261	1.04492	0.6571
Q9VV75	AT02348p OS=Drosophila melanogaster GN=UQCR-C2 PE=1 SV=1 - [Q9VV75_DROME]	69.55	21	21	194	440	45.3879	9.43701	0.946297	0.991027	0.968662	0.779162
P11147	Heat shock 70 kDa protein cognate 4 OS=Drosophila melanogaster GN=Hsc70-4 PE=1 SV=3 - [HSP7D_DROME]	57.91	29	41	334	651	71.0874	5.51611	0.977996	1.09634	1.03717	0.718361
M9PEA0	Sallimus, isoform P OS=Drosophila melanogaster GN=sls PE=4 SV=1 - [M9PEA0_DROME]	16.82	213	213	434	18468	2101.52	4.99561	1.00004	1.01789	1.00897	0.958344
P06754	Tropomyosin-1, isoforms 9A/A/B OS=Drosophila melanogaster GN=Tm1 PE=2 SV=2 - [TPM1_DROME]	67.55	3	34	270	339	39.3013	4.94482	0.931368	1.0671	0.999235	0.968882
P48610	Arginine kinase OS=Drosophila melanogaster GN=Argk PE=2 SV=2 - [KARG_DROME]	75	1	32	301	356	39.8412	6.46826	1.10854	0.957059	1.0328	0.753949
A8JNP2	Arginine kinase, isoform E OS=Drosophila melanogaster GN=Argk PE=1 SV=1 - [A8JNP2_DROME]	72.27	2	33	304	375	42.1693	6.31592	1.14943	1.23553	1.19248	0.0546376
M9MS06	Alpha actinin, isoform D OS=Drosophila melanogaster GN=Actn PE=1 SV=1 - [M9MS06_DROME]	63.91	59	59	283	895	103.762	5.64307	1.11092	1.01962	1.06527	0.509427
Q9XTL9	Glycogen phosphorylase OS=Drosophila melanogaster GN=GlyP PE=2 SV=2 - [PYG_DROME]	59.48	51	51	364	844	96.9352	6.52197	1.20691	1.05453	1.13072	0.184562
Q6LEH1	Tropomyosin gene 1 constant region, exon 9 (Fragment) OS=Drosophila melanogaster GN=Tm1 PE=3 SV=1 - [Q6LEH1_DROME]	62.96	2	24	227	270	30.8327	4.69092	0.976038	1.10376	1.0399	0.696493
P35416	Paramyosin, short form OS=Drosophila melanogaster GN=Prm PE=2 SV=2 - [MYSP2_DROME]	64.84	1	46	272	640	74.2325	9.20264	1.15106	1.10722	1.12914	0.189806
Q9VIE8	Aconitate hydratase, mitochondrial OS=Drosophila melanogaster GN=Acon PE=1 SV=2 - [Q9VIE8_DROME]	57.81	39	45	411	787	85.3446	8.23584	1.0965	0.988342	1.04242	0.676564
Q6NN28	RE21974p OS=Drosophila melanogaster GN=Tm1 PE=1 SV=1 - [Q6NN28_DROME]	72.63	3	27	211	285	32.7379	4.7417	1.01482	1.02242	1.01862	0.873834
P13607	Sodium/potassium-transporting ATPase subunit alpha OS=Drosophila melanogaster GN=Atpalpha PE=1 SV=3 - [ATNA_DROME]	52.93	50	50	232	1041	115.531	5.69385	1.0238	1.03899	1.03139	0.765559
O62619	Pyruvate kinase OS=Drosophila melanogaster GN=PyK PE=2 SV=2 - [KPYK_DROME]	69.23	31	31	266	533	57.4039	7.44482	1.04242	1.03118	1.0368	0.721341
Q9VQL7	Fatty acid synthase 1, isoform A OS=Drosophila melanogaster GN=FASN1 PE=1 SV=1 - [Q9VQL7_DROME]	44.83	87	91	332	2438	266.277	6.3667	0.995903	1.0242	1.01005	0.948742
Q9W401	Probable citrate synthase, mitochondrial OS=Drosophila melanogaster GN=kdn PE=2 SV=1 - [CISY_DROME]	54.96	24	24	282	464	51.5416	8.80713	1.11759	0.956741	1.03717	0.718374
Q29QQ5	IP09958p (Fragment) OS=Drosophila melanogaster PE=2 SV=1 - [Q29QQ5_DROME]	32.3	6	6	98	257	26.6242	6.58057	1.1453	1.09047	1.11789	0.230476
A0A0B4KHJ9	Tropomyosin 2, isoform E OS=Drosophila melanogaster GN=Tm2 PE=3 SV=1 - [A0A0B4KHJ9_DROME]	74.65	4	34	286	284	32.7865	4.79248	1.18327	1.13213	1.1577	0.111695
P02844	Vitellogenin-2 OS=Drosophila melanogaster GN=Yp2 PE=1 SV=2 - [VIT2_DROME]	57.47	3	23	349	442	49.63	7.95752	1.03785	1.11698	1.07741	0.431536
P09491	Tropomyosin-2 OS=Drosophila melanogaster GN=Tm2 PE=2 SV=1 - [TPM2_DROME]	66.55	1	31	283	284	32.9606	4.83057	1.06131	1.098	1.07966	0.418053
P02843	Vitellogenin-1 OS=Drosophila melanogaster GN=Yp1 PE=1 SV=1 - [VIT1_DROME]	56.95	21	22	406	439	48.6815	7.69385	0.914481	1.1722	1.04334	0.669352
O16157	Calcium-binding protein (Fragment) OS=Drosophila melanogaster GN=Scp1 PE=2 SV=1 - [O16157_DROME]	69.73	16	16	212	185	21.1814	4.93213	1.13401	1.05163	1.09282	0.344478
P08736	Elongation factor 1-alpha 1 OS=Drosophila melanogaster GN=Ef1alpha48D PE=1 SV=2 - [EF1A1_DROME]	60.48	7	23	275	463	50.2754	9.0708	0.996457	1.0542	1.02533	0.816373
O76281	Projectin (Fragment) OS=Drosophila melanogaster GN=bt PE=4 SV=1 - [O76281_DROME]	33.66	1	177	354	6658	743.005	6.32861	1.00336	1.01209	1.00773	0.969306
M9PHJ0	Upheld, isoform P OS=Drosophila melanogaster GN=up PE=4 SV=1 - [M9PHJ0_DROME]	50.76	1	35	268	396	47.3323	4.64014	1.3086	0.917558	1.11308	0.249784
M9PHR2	Upheld, isoform O OS=Drosophila melanogaster GN=up PE=4 SV=1 - [M9PHR2_DROME]	49.87	1	35	274	397	47.4604	4.66553	1.23534	1.04803	1.14169	0.151351
Q9VFF0	GH01077p OS=Drosophila melanogaster GN=UQCR-C1 PE=1 SV=2 - [Q9VFF0_DROME]	51.7	21	21	159	470	51.8411	5.99854	1.06192	1.02685	1.04439	0.661204
D6W4L2	MIP21134p OS=Drosophila melanogaster PE=2 SV=1 - [D6W4L2_DROME]	43.8	7	7	228	137	15.3946	4.41162	1.26022	1.1092	1.18471	0.0645115
Q7KN97	Pyruvate carboxylase OS=Drosophila melanogaster GN=PCB PE=1 SV=1 - [Q7KN97_DROME]	52.58	55	55	212	1181	130.781	6.81494	0.93707	1.09431	1.01569	0.899289
B9EQV5	MIP03205p OS=Drosophila melanogaster GN=up PE=1 SV=1 - [B9EQV5_DROME]	46.38	2	31	243	373	44.7752	4.70361	0.972448	0.892479	0.932464	0.56443
P07486	Glyceraldehyde-3-phosphate dehydrogenase 1 OS=Drosophila melanogaster GN=Gapdh1 PE=2 SV=2 - [G3P1_DROME]	65.96	7	20	195	332	35.3282	8.17725	1.18132	1.05961	1.12047	0.220616
Q9VAC1	CG7920, isoform A OS=Drosophila melanogaster GN=CG7920 PE=1 SV=1 - [Q9VAC1_DROME]	56.6	21	21	187	477	51.8216	8.11865	1.0187	1.16173	1.09021	0.358269
O02649	60 kDa heat shock protein, mitochondrial OS=Drosophila melanogaster GN=Hsp60 PE=1 SV=3 - [CH60_DROME]	67.19	33	34	148	573	60.7709	5.49072	0.987522	1.10717	1.04734	0.638436
Q27331	V-type proton ATPase catalytic subunit A isoform 2 OS=Drosophila melanogaster GN=Vha68-2 PE=1 SV=2 - [VATA2_DROME]	71.17	24	37	175	614	68.2585	5.33838	1.11122	0.995223	1.05322	0.594387
P07487	Glyceraldehyde-3-phosphate dehydrogenase 2 OS=Drosophila melanogaster GN=Gapdh2 PE=1 SV=2 - [G3P2_DROME]	63.55	5	18	192	332	35.3473	8.44092	1.09549	1.16261	1.12905	0.190091
Q94522	Succinyl-CoA ligase [ADP/GDP-forming] subunit alpha, mitochondrial OS=Drosophila melanogaster GN=Scsalpha PE=2 SV=3 - [SUCA_DROME]	49.39	14	15	136	328	34.3671	8.98291	1.0539	1.15302	1.10346	0.291984
P13395	Spectrin alpha chain OS=Drosophila melanogaster GN=alpha-Spec PE=1 SV=2 - [SPTCA_DROME]	51.93	106	106	208	2415	278.132	5.19873	1.05752	1.0329	1.04521	0.654827
Q7K5K3	GH08474p OS=Drosophila melanogaster GN=CG11876 PE=1 SV=1 - [Q7K5K3_DROME]	42.47	11	14	122	365	39.3264	7.79639	1.06274	1.05373	1.05824	0.558112
Q7KUB0	Isocitrate dehydrogenase [NADP] OS=Drosophila melanogaster GN=Idh PE=1 SV=1 - [Q7KUB0_DROME]	60.82	29	29	175	416	46.6308	6.7417	1.05417	1.10728	1.08072	0.411726
Q8IPE8	Mitochondrial trifunctional protein alpha subunit, isoform B OS=Drosophila melanogaster GN=Mtpalpha PE=1 SV=1 - [Q8IPE8_DROME]	49.19	32	32	157	744	79.5882	8.85107	0.939854	1.08428	1.01207	0.931004
P06603	Tubulin alpha-1 chain OS=Drosophila melanogaster GN=alphaTub84B PE=2 SV=1 - [TBA1_DROME]	55.56	3	22	184	450	49.8765	5.13525	0.979817	1.11134	1.04558	0.651967
Q94920	Voltage-dependent anion-selective channel OS=Drosophila melanogaster GN=porin PE=1 SV=3 - [VDAC_DROME]	79.08	20	20	224	282	30.5315	6.96143	1.03084	1.05233	1.04159	0.683121
B5RJK7	TA01815p OS=Drosophila melanogaster GN=Yp2-RA PE=2 SV=1 - [B5RJK7_DROME]	51.63	1	21	259	459	51.547	8.76318	0.722101	1.15459	0.938344	0.597887
Q9VNW6	CG7470, isoform A OS=Drosophila melanogaster GN=CG7470 PE=1 SV=1 - [Q9VNW6_DROME]	39.82	27	27	112	776	84.0394	6.72705	0.808875	1.06875	0.938813	0.600587
Q9W2X6	ATP synthase, delta subunit, isoform A OS=Drosophila melanogaster GN=ATPsyndelta PE=1 SV=1 - [Q9W2X6_DROME]	52.87	7	7	138	157	16.7177	5.98584	1.06162	1.1304	1.09601	0.328072
P29844	Heat shock 70 kDa protein cognate 3 OS=Drosophila melanogaster GN=Hsc70-3 PE=2 SV=2 - [HSP7C_DROME]	51.52	29	35	194	656	72.2165	5.36377	0.938008	1.107	1.02251	0.840416
P02828	Heat shock protein 83 OS=Drosophila melanogaster GN=Hsp83 PE=1 SV=1 - [HSP83_DROME]	58.16	46	49	245	717	81.8142	5.021	0.972193	1.09543	1.03381	0.745644
Q7KN62	Transitional endoplasmic reticulum ATPase TER94 OS=Drosophila melanogaster GN=TER94 PE=1 SV=1 - [TERA_DROME]	58.55	2	38	140	801	88.8033	5.35107	1.04004	1.10731	1.07367	0.454675
Q7K569	Glycerol-3-phosphate dehydrogenase OS=Drosophila melanogaster GN=Gpo-1 PE=1 SV=1 - [Q7K569_DROME]	49.31	38	38	162	724	80.3712	7.6499	1.13806	0.939344	1.0387	0.706038
Q9VWV6	Transferrin 1, isoform A OS=Drosophila melanogaster GN=Tsf1 PE=1 SV=1 - [Q9VWV6_DROME]	63.81	40	40	175	641	71.7665	7.06396	0.6985	1.28077	0.989633	0.909216
A0A0B4LFZ4	TER94, isoform E OS=Drosophila melanogaster GN=TER94 PE=1 SV=1 - [A0A0B4LFZ4_DROME]	55.52	1	37	138	825	91.8657	5.37646	1.10645	1.04324	1.07485	0.44734
Q01604	Phosphoglycerate kinase OS=Drosophila melanogaster GN=Pgk PE=2 SV=2 - [PGK_DROME]	65.78	24	24	147	415	43.834	7.41553	1.08116	0.988904	1.03503	0.73566
P29613	Triosephosphate isomerase OS=Drosophila melanogaster GN=Tpi PE=1 SV=3 - [TPIS_DROME]	64.78	5	15	119	247	26.6087	5.99854	1.17083	1.1806	1.17572	0.0778359
P29843	Heat shock 70 kDa protein cognate 1 OS=Drosophila melanogaster GN=Hsc70-1 PE=1 SV=1 - [HSP7A_DROME]	26.99	5	15	86	641	70.6429	5.49072	1.13177	1.03402	1.08289	0.399061
Q94511	NADH-ubiquinone oxidoreductase 75 kDa subunit, mitochondrial OS=Drosophila melanogaster GN=ND-75 PE=2 SV=3 - [NDUS1_DROME]	45.96	26	26	115	731	78.5807	6.84424	1.08156	0.943192	1.01238	0.928303
Q24560	Tubulin beta-1 chain OS=Drosophila melanogaster GN=betaTub56D PE=1 SV=2 - [TBB1_DROME]	66	2	21	179	447	50.1151	4.85596	0.888526	1.39988	1.14421	0.144443
A8JNU6	Neural conserved at 73EF, isoform I OS=Drosophila melanogaster GN=Nc73EF PE=1 SV=1 - [A8JNU6_DROME]	46.61	4	47	206	1105	122.818	6.93213	1.11299	1.10012	1.10656	0.277862
P41043	Glutathione S-transferase S1 OS=Drosophila melanogaster GN=GstS1 PE=1 SV=2 - [GSTS1_DROME]	51	2	15	136	249	27.596	4.65283	1.07387	1.18477	1.12932	0.189207
Q8IQQ0	Neural conserved at 73EF, isoform F OS=Drosophila melanogaster GN=Nc73EF PE=1 SV=1 - [Q8IQQ0_DROME]	47.39	3	46	204	1017	113.553	6.99072	0.999328	0.979909	0.989618	0.909127
K7Z7Z8	Triosephosphate isomerase (Fragment) OS=Drosophila melanogaster GN=tpi PE=2 SV=1 - [K7Z7Z8_DROME]	64.2	1	11	111	162	17.3938	5.35107	0.874231	1.03917	0.956699	0.706212
Q24251	ATP synthase subunit d, mitochondrial OS=Drosophila melanogaster GN=ATPsynD PE=2 SV=2 - [ATP5H_DROME]	86.52	16	16	125	178	20.1881	6.55127	1.07345	1.06645	1.06995	0.478471
P25007	Peptidyl-prolyl cis-trans isomerase OS=Drosophila melanogaster GN=Cyp1 PE=1 SV=2 - [PPIA_DROME]	43.61	10	10	119	227	24.6505	9.21729	1.01437	1.06667	1.04052	0.691556
Q9VWH4	Probable isocitrate dehydrogenase [NAD] subunit alpha, mitochondrial OS=Drosophila melanogaster GN=l(1)G0156 PE=2 SV=1 - [IDH3A_DROME]	68.17	26	26	159	377	40.818	7.35693	1.10151	1.03171	1.06661	0.500445
C8VV04	ATP-dependent 6-phosphofructokinase OS=Drosophila melanogaster GN=Pfk-RB PE=2 SV=1 - [C8VV04_DROME]	46.07	29	30	112	788	86.6327	6.85889	1.05357	0.995733	1.02465	0.822099
P29310	14-3-3 protein zeta OS=Drosophila melanogaster GN=14-3-3zeta PE=1 SV=1 - [1433Z_DROME]	55.65	11	13	115	248	28.2101	4.88135	1.08672	1.08381	1.08526	0.385516
P13060	Elongation factor 2 OS=Drosophila melanogaster GN=EF2 PE=1 SV=4 - [EF2_DROME]	58.29	47	47	195	844	94.3981	6.59521	1.02592	1.00285	1.01438	0.910708
M9NGK3	Terribly reduced optic lobes, isoform AL OS=Drosophila melanogaster GN=trol PE=1 SV=2 - [M9NGK3_DROME]	25.86	1	74	157	3728	412.539	4.91943	1.13938	0.949278	1.04433	0.661646
E0R982	GH12877p OS=Drosophila melanogaster GN=betaTub56D-RA PE=2 SV=1 - [E0R982_DROME]	60.96	1	20	173	456	51.3218	4.98291	0.806884	1.03376	0.920322	0.497712
M9NGL3	Terribly reduced optic lobes, isoform AM OS=Drosophila melanogaster GN=trol PE=1 SV=2 - [M9NGL3_DROME]	24.17	1	74	157	3967	439.259	4.90674	0.749926	1.31933	1.03463	0.738957
P35554	Flightin OS=Drosophila melanogaster GN=fln PE=2 SV=1 - [FTN_DROME]	68.68	14	14	129	182	20.6432	5.47803	1.03705	0.977906	1.00748	0.971512
P54399	Protein disulfide-isomerase OS=Drosophila melanogaster GN=Pdi PE=2 SV=1 - [PDI_DROME]	68.15	32	32	150	496	55.7464	4.81787	1.03052	1.05976	1.04514	0.655385
A0A0B4KFT5	Glutathione S transferase S1, isoform D OS=Drosophila melanogaster GN=GstS1 PE=1 SV=1 - [A0A0B4KFT5_DROME]	52	2	15	124	250	27.763	4.58936	1.13424	1.03521	1.08473	0.388554
A8DYP0	Unc-89, isoform C OS=Drosophila melanogaster GN=Unc-89 PE=1 SV=1 - [A8DYP0_DROME]	31.7	75	111	209	4218	475.358	5.84619	1.06161	1.02896	1.04528	0.654254
Q94523	Succinate dehydrogenase [ubiquinone] flavoprotein subunit, mitochondrial OS=Drosophila melanogaster GN=SdhA PE=2 SV=3 - [SDHA_DROME]	45.84	24	24	103	661	72.2973	7.12256	0.989103	0.965117	0.97711	0.831363
Q7JND6	Cuticle protein ACP65A OS=Drosophila melanogaster GN=Acp65Aa PE=4 SV=1 - [Q7JND6_DROME]	18.81	1	1	60	101	10.7733	4.41162	0.982839	0.960184	0.971512	0.796723
Q9VSW1	LD13601p OS=Drosophila melanogaster GN=UGP PE=1 SV=2 - [Q9VSW1_DROME]	53.27	25	25	133	520	58.7156	7.38623	1.15684	1.00942	1.08313	0.397716
O18404	3-hydroxyacyl-CoA dehydrogenase type-2 OS=Drosophila melanogaster GN=scu PE=1 SV=1 - [HCD2_DROME]	67.84	14	14	84	255	26.8882	9.02686	0.882655	1.06374	0.973198	0.807139
P19889	60S acidic ribosomal protein P0 OS=Drosophila melanogaster GN=RpLP0 PE=1 SV=1 - [RLA0_DROME]	58.36	15	15	115	317	34.1809	6.94678	1.07942	0.993862	1.03664	0.722631
Q00963	Spectrin beta chain OS=Drosophila melanogaster GN=beta-Spec PE=1 SV=2 - [SPTCB_DROME]	37.93	2	73	155	2291	265.575	5.33838	1.10193	1.12662	1.11427	0.244877
A1Z9J3	Short stop, isoform H OS=Drosophila melanogaster GN=shot PE=1 SV=1 - [A1Z9J3_DROME]	18.74	14	133	189	8805	988.943	5.70654	0.947254	1.01892	0.983086	0.868482
O01666	ATP synthase subunit gamma, mitochondrial OS=Drosophila melanogaster GN=ATPsyngamma PE=2 SV=2 - [ATPG_DROME]	59.6	18	18	135	297	32.8501	9.21729	1.14959	1.08503	1.11731	0.232748
A8JRB8	CG5028, isoform C OS=Drosophila melanogaster GN=CG5028-RC PE=1 SV=1 - [A8JRB8_DROME]	57.4	19	21	121	392	43.174	6.75635	1.01948	0.985721	1.0026	0.989706
Q95RB2	Cuticular protein 49Ae OS=Drosophila melanogaster GN=Cpr49Ae PE=1 SV=1 - [Q95RB2_DROME]	48.51	6	6	110	134	14.3301	4.75439	1.27735	0.921391	1.09937	0.311423
K7WSB4	Alpha tubulin 84B (Fragment) OS=Drosophila melanogaster PE=2 SV=1 - [K7WSB4_DROME]	45.06	1	18	154	415	46.1319	6.354	1.03494	1.2811	1.15802	0.111005
M9PF16	Beta spectrin, isoform B OS=Drosophila melanogaster GN=beta-Spec PE=4 SV=1 - [M9PF16_DROME]	37.35	1	72	152	2308	267.462	5.32568	0.841933	0.868835	0.855384	0.212569
A0A0B4JCW4	Succinyl-CoA ligase subunit beta OS=Drosophila melanogaster GN=skap PE=1 SV=1 - [A0A0B4JCW4_DROME]	45.9	19	19	116	451	48.9529	6.82959	1.0423	1.1201	1.0812	0.408918
P07182	Chorion protein S36 OS=Drosophila melanogaster GN=Cp36 PE=3 SV=2 - [CH36_DROME]	35.92	9	9	81	284	29.8974	8.68994	0.92797	1.13859	1.03328	0.75
E1JH62	Short stop, isoform N OS=Drosophila melanogaster GN=shot PE=1 SV=1 - [E1JH62_DROME]	27.91	3	124	177	5388	614.995	6.43018	0.827582	1.23594	1.03176	0.7625
Q7KJN8	Short stop/Kakapo long isoform OS=Drosophila melanogaster GN=shot PE=2 SV=1 - [Q7KJN8_DROME]	28.67	1	122	175	5201	594.227	6.58057	0.931238	0.907845	0.919541	0.493543
Q24439	ATP synthase subunit O, mitochondrial OS=Drosophila melanogaster GN=ATPsynO PE=2 SV=2 - [ATPO_DROME]	68.42	17	17	122	209	22.4083	9.62744	1.13662	1.02966	1.08314	0.397636
P54611	V-type proton ATPase subunit E OS=Drosophila melanogaster GN=Vha26 PE=2 SV=1 - [VATE_DROME]	59.73	13	13	85	226	26.0658	6.15088	1.14731	1.04202	1.09466	0.334915
Q9VVL7	Dihydrolipoyl dehydrogenase OS=Drosophila melanogaster GN=CG7430 PE=1 SV=1 - [Q9VVL7_DROME]	41.47	20	20	143	504	53.0515	6.87354	1.12111	1.0389	1.08	0.415983
Q9Y119	BcDNA.GH08860 OS=Drosophila melanogaster GN=Tps1 PE=1 SV=1 - [Q9Y119_DROME]	41.41	32	32	122	809	91.0765	6.85889	1.18144	1.00079	1.09112	0.353443
D3DMY5	AT09839p (Fragment) OS=Drosophila melanogaster GN=14-3-3epsilon-RD PE=2 SV=1 - [D3DMY5_DROME]	62.55	14	16	105	259	29.5166	4.84326	1.0445	1.07576	1.06013	0.544754
P48605	T-complex protein 1 subunit gamma OS=Drosophila melanogaster GN=Cctgamma PE=2 SV=2 - [TCPG_DROME]	46.14	24	24	72	544	59.3573	6.80029	0.886995	0.983458	0.935226	0.580062
P31409	V-type proton ATPase subunit B OS=Drosophila melanogaster GN=Vha55 PE=2 SV=1 - [VATB_DROME]	49.18	19	19	93	490	54.5149	5.40186	0.978485	0.899201	0.938843	0.60076
Q9W392	CG7033 OS=Drosophila melanogaster GN=CG7033 PE=1 SV=2 - [Q9W392_DROME]	65.61	31	32	81	535	58.0273	5.84619	0.97409	1.03702	1.00555	0.988574
P61857	Tubulin beta-2 chain OS=Drosophila melanogaster GN=betaTub85D PE=1 SV=1 - [TBB2_DROME]	36.77	1	13	117	446	49.8378	4.83057	1.11467	0.876304	0.995485	0.945608
P47947	Troponin C, isoform 1 OS=Drosophila melanogaster GN=TpnC41C PE=2 SV=2 - [TNNC1_DROME]	20.78	3	3	47	154	17.145	3.99268	1.25503	1.1319	1.19346	0.0534866
Q9VLC5	Aldehyde dehydrogenase OS=Drosophila melanogaster GN=Aldh PE=1 SV=1 - [Q9VLC5_DROME]	52.12	21	21	111	520	56.983	6.80029	0.950436	1.09683	1.02363	0.830804
P09180	60S ribosomal protein L4 OS=Drosophila melanogaster GN=RpL4 PE=1 SV=2 - [RL4_DROME]	53.87	23	23	120	401	44.9981	11.4731	1.0571	0.974817	1.01596	0.896964
Q94516	ATP synthase subunit b, mitochondrial OS=Drosophila melanogaster GN=ATPsynB PE=2 SV=2 - [AT5F1_DROME]	52.67	15	15	84	243	27.3403	8.71924	1.13135	1.05584	1.09359	0.340439
Q9VJY6	60S ribosomal protein L24 OS=Drosophila melanogaster GN=RpL24 PE=1 SV=1 - [RL24_DROME]	41.29	9	9	52	155	17.5089	11.063	1.12944	1.07751	1.10348	0.291906
P06604	Tubulin alpha-2 chain OS=Drosophila melanogaster GN=alphaTub85E PE=1 SV=1 - [TBA2_DROME]	37.19	1	17	103	449	49.9346	5.19873	0.98568	0.810177	0.897929	0.384601
Q9V9A9	L(2)01289 long form OS=Drosophila melanogaster GN=l(2)01289 PE=1 SV=2 - [Q9V9A9_DROME]	33.47	29	47	104	1703	196.456	4.41162	1.06827	1.0006	1.03443	0.740564
Q9V3S0	Cytochrome P450 4g1 OS=Drosophila melanogaster GN=Cyp4g1 PE=2 SV=1 - [CP4G1_DROME]	38.67	22	22	102	556	62.9303	7.43018	1.05568	0.912079	0.983881	0.873429
M9PCM8	Muscle-specific protein 300 kDa, isoform K OS=Drosophila melanogaster GN=Msp300 PE=1 SV=1 - [M9PCM8_DROME]	11.52	95	115	157	11917	1357.54	5.19873	1.14032	1.01133	1.07582	0.44128
H7BWS6	Malic enzyme OS=Drosophila melanogaster PE=2 SV=1 - [H7BWS6_DROME]	51.21	28	28	93	578	63.9137	6.48096	1.02263	1.07191	1.04727	0.638993
P48602	V-type proton ATPase catalytic subunit A isoform 1 OS=Drosophila melanogaster GN=Vha68-1 PE=2 SV=2 - [VATA1_DROME]	56.84	15	28	82	614	68.3323	5.2876	1.08354	1.10478	1.09416	0.3375
P29742	Clathrin heavy chain OS=Drosophila melanogaster GN=Chc PE=1 SV=1 - [CLH_DROME]	37.07	57	57	125	1678	191.055	5.71924	1.06282	1.06392	1.06337	0.522321
Q7JUS9	CG9090, isoform A OS=Drosophila melanogaster GN=CG9090-RA PE=1 SV=1 - [Q7JUS9_DROME]	40.91	16	18	147	374	40.5269	8.96826	1.19658	0.959895	1.07824	0.426539
P05303	Elongation factor 1-alpha 2 OS=Drosophila melanogaster GN=Ef1alpha100E PE=2 SV=2 - [EF1A2_DROME]	52.6	5	21	138	462	50.6305	8.95361	0.880272	1.02762	0.953945	0.689642
Q9GQV2	Filamin isoform A OS=Drosophila melanogaster GN=cher PE=4 SV=1 - [Q9GQV2_DROME]	21.86	40	40	82	2210	239.019	6.11279	1.00301	1.04345	1.02323	0.834224
Q9VUC1	Hsc70Cb, isoform A OS=Drosophila melanogaster GN=Hsc70Cb PE=1 SV=1 - [Q9VUC1_DROME]	47.14	33	33	87	804	88.4457	5.42725	0.902316	1.02799	0.965151	0.75761
D3DMH8	RE22480p OS=Drosophila melanogaster GN=eIF-4a-RD PE=2 SV=1 - [D3DMH8_DROME]	53.85	21	23	87	403	45.8754	5.5542	0.973562	0.960737	0.967149	0.769866
A5XD87	Phosphoglyceromutase (Fragment) OS=Drosophila melanogaster GN=Pglym78 PE=3 SV=1 - [A5XD87_DROME]	63.53	1	15	82	255	28.5647	6.88818	0.975236	0.992309	0.983773	0.872753
Q9VHL2	LD47396p OS=Drosophila melanogaster GN=Tcp-1eta PE=1 SV=2 - [Q9VHL2_DROME]	51.65	24	24	75	544	59.3488	6.34131	1.02568	1.06531	1.0455	0.652613
A5XD83	Phosphoglyceromutase (Fragment) OS=Drosophila melanogaster GN=Pglym78 PE=3 SV=1 - [A5XD83_DROME]	63.53	1	15	81	255	28.5687	6.88818	0.782504	0.928311	0.855408	0.21265
Q8IQW5	RE23625p OS=Drosophila melanogaster GN=CG14207-RB PE=1 SV=1 - [Q8IQW5_DROME]	67.71	3	11	56	192	21.7642	6.56592	0.835407	1.30041	1.06791	0.491827
Q5U0W4	GM06787p (Fragment) OS=Drosophila melanogaster PE=2 SV=1 - [Q5U0W4_DROME]	44.91	2	9	78	167	19.2328	11.0776	1.07993	1.05715	1.06854	0.487644
P55841	60S ribosomal protein L14 OS=Drosophila melanogaster GN=RpL14 PE=1 SV=1 - [RL14_DROME]	44.58	1	8	75	166	19.1618	11.1802	1.18114	0.937676	1.05941	0.549821
Q9VC18	RE29555p OS=Drosophila melanogaster GN=CG11089 PE=1 SV=1 - [Q9VC18_DROME]	54.41	28	28	70	590	63.2837	7.86963	0.996342	0.950806	0.973574	0.809462
P07186	Chorion protein S19 OS=Drosophila melanogaster GN=Cp19 PE=2 SV=1 - [CH19_DROME]	69.94	7	7	67	173	18.5131	9.36377	0.818106	1.06512	0.941612	0.616769
Q8IML6	IP14839p OS=Drosophila melanogaster GN=CG11876 PE=1 SV=1 - [Q8IML6_DROME]	15.02	1	4	39	273	31.2119	10.2866	1.23516	1.03033	1.13274	0.178039
Q8IRQ5	LP02262p OS=Drosophila melanogaster GN=l(1)G0255 PE=1 SV=1 - [Q8IRQ5_DROME]	55.89	23	23	107	467	50.4279	7.53271	1.06776	1.09636	1.08206	0.403896
Q9V3P0	Peroxiredoxin 1 OS=Drosophila melanogaster GN=Jafrac1 PE=1 SV=1 - [PRDX1_DROME]	71.13	13	13	79	194	21.724	5.70654	1.00418	1.18271	1.09344	0.341212
Q9VW68	CG7433, isoform A OS=Drosophila melanogaster GN=CG7433 PE=1 SV=1 - [Q9VW68_DROME]	51.85	22	22	86	486	54.5504	8.6167	1.00148	1.0972	1.04934	0.623303
Q9VHN7	CG8036, isoform B OS=Drosophila melanogaster GN=CG8036 PE=1 SV=3 - [Q9VHN7_DROME]	50.64	26	26	83	626	67.989	7.10791	0.965193	0.983309	0.974251	0.813651
Q7K860	FI07231p OS=Drosophila melanogaster GN=TpnC4 PE=1 SV=1 - [Q7K860_DROME]	54.25	7	7	74	153	16.9895	4.58936	1.20169	1.0984	1.15004	0.129421
Q9VD58	CG6439, isoform A OS=Drosophila melanogaster GN=CG6439 PE=1 SV=1 - [Q9VD58_DROME]	52.97	18	18	106	370	40.3559	8.54346	1.05864	1.02894	1.04379	0.66586
Q7KV27	CG1640, isoform A OS=Drosophila melanogaster GN=CG1640 PE=1 SV=1 - [Q7KV27_DROME]	52.99	26	26	81	568	63.0883	8.93896	1.07511	1.08015	1.07763	0.430237
P23128	Putative ATP-dependent RNA helicase me31b OS=Drosophila melanogaster GN=me31B PE=1 SV=3 - [DDX6_DROME]	62.96	29	29	90	459	51.912	7.63525	0.991907	0.984494	0.988201	0.900306
P29845	Heat shock 70 kDa protein cognate 5 OS=Drosophila melanogaster GN=Hsc70-5 PE=1 SV=2 - [HSP7E_DROME]	45.34	30	31	85	686	74.0202	6.354	1.00122	1.0883	1.04476	0.658325
P84029	Cytochrome c-2 OS=Drosophila melanogaster GN=Cyt-c-p PE=1 SV=2 - [CYC2_DROME]	68.52	8	9	85	108	11.7271	9.56885	1.13768	0.927555	1.03262	0.755462
Q9VIQ8	Cytochrome c oxidase subunit 4, isoform A OS=Drosophila melanogaster GN=COX4 PE=1 SV=1 - [Q9VIQ8_DROME]	34.07	6	6	56	182	20.5067	8.25049	1.14536	1.0509	1.09813	0.317487
P24156	Protein l(2)37Cc OS=Drosophila melanogaster GN=l(2)37Cc PE=2 SV=2 - [L2CC_DROME]	58.7	14	14	55	276	30.3651	5.73193	0.957877	1.01078	0.984331	0.876223
Q9VEG6	Chorion peroxidase OS=Drosophila melanogaster GN=Pxt PE=2 SV=3 - [PERC_DROME]	46.6	25	25	69	809	90.4814	6.90283	0.845893	1.07258	0.959238	0.721569
P15357	Ubiquitin-40S ribosomal protein S27a OS=Drosophila melanogaster GN=RpS27A PE=1 SV=2 - [RS27A_DROME]	66.03	3	11	121	156	17.9286	9.77393	1.0095	0.982019	0.995758	0.947306
A1Z784	Acetyl-CoA carboxylase, isoform A OS=Drosophila melanogaster GN=ACC PE=1 SV=1 - [A1Z784_DROME]	30.82	65	65	111	2482	278.421	6.23975	1.02848	0.92963	0.979056	0.843435
P55830	40S ribosomal protein S3a OS=Drosophila melanogaster GN=RpS3A PE=1 SV=4 - [RS3A_DROME]	55.97	17	17	80	268	30.3211	9.61279	1.07937	0.996273	1.03782	0.713094
P52295	Importin subunit alpha OS=Drosophila melanogaster GN=Pen PE=1 SV=2 - [IMA_DROME]	47.51	18	18	54	522	57.7857	5.35107	0.952712	1.01183	0.98227	0.863408
M9PEJ8	Rhea, isoform H OS=Drosophila melanogaster GN=rhea PE=1 SV=1 - [M9PEJ8_DROME]	26.55	54	54	81	2689	291.371	6.06201	0.975617	0.96487	0.970243	0.7889
P91938	Thioredoxin reductase 1, mitochondrial OS=Drosophila melanogaster GN=Trxr-1 PE=1 SV=2 - [TRXR1_DROME]	35.23	15	15	51	596	64.2819	7.91357	1.00656	1.0988	1.05268	0.598372
Q8T0L3	GH24511p OS=Drosophila melanogaster GN=Uba1 PE=1 SV=1 - [Q8T0L3_DROME]	35.6	33	33	91	1191	130.676	5.2876	0.959078	1.04906	1.00407	0.998792
B7Z0X1	Serine hydroxymethyltransferase OS=Drosophila melanogaster GN=CG3011 PE=1 SV=1 - [B7Z0X1_DROME]	58.03	25	25	74	467	50.9524	7.72314	0.931556	1.04269	0.987121	0.893584
Q9W3L4	CG2233 OS=Drosophila melanogaster GN=CG2233 PE=1 SV=1 - [Q9W3L4_DROME]	59.9	20	20	91	414	46.4793	6.37939	0.876856	1.15462	1.01574	0.8989
P08570	60S acidic ribosomal protein P1 OS=Drosophila melanogaster GN=RpLP1 PE=1 SV=2 - [RLA1_DROME]	92.86	6	6	37	112	11.5058	4.41162	1.07107	1.05036	1.06072	0.540665
P54385	Glutamate dehydrogenase, mitochondrial OS=Drosophila melanogaster GN=Gdh PE=1 SV=2 - [DHE3_DROME]	48.75	25	25	80	562	62.4969	8.26514	1.09737	0.985618	1.04149	0.683848
P17336	Catalase OS=Drosophila melanogaster GN=Cat PE=1 SV=2 - [CATA_DROME]	43.48	18	18	79	506	57.1134	8.17725	0.876874	1.01458	0.945727	0.640819
P48149	40S ribosomal protein S15Aa OS=Drosophila melanogaster GN=RpS15Aa PE=1 SV=2 - [RS15A_DROME]	70	2	9	50	130	14.7619	9.80322	1.05862	1.02246	1.04054	0.691382
X2JES1	Fructose-1,6-bisphosphatase, isoform C OS=Drosophila melanogaster GN=fbp PE=1 SV=1 - [X2JES1_DROME]	32.92	10	10	46	322	34.827	6.78564	1.17004	1.02948	1.09976	0.309533
P52029	Glucose-6-phosphate isomerase OS=Drosophila melanogaster GN=Pgi PE=2 SV=2 - [G6PI_DROME]	41.4	19	19	84	558	62.2999	7.12256	1.11969	1.07237	1.09603	0.327981
Q9W0S7	LD20211p OS=Drosophila melanogaster GN=Tudor-SN PE=1 SV=1 - [Q9W0S7_DROME]	41.9	34	34	83	926	103.037	8.04541	0.991595	0.942448	0.967022	0.769081
Q7K3J0	CG8258 OS=Drosophila melanogaster GN=CG8258 PE=1 SV=1 - [Q7K3J0_DROME]	52.38	27	27	75	546	59.3956	5.31299	1.01189	1.01894	1.01542	0.901677
Q8MST5	Beta-Tubulin at 97EF, isoform B OS=Drosophila melanogaster GN=betaTub97EF PE=1 SV=1 - [Q8MST5_DROME]	50.33	10	17	94	457	51.2196	4.85596	0.924486	1.27805	1.10127	0.302278
P84040	Histone H4 OS=Drosophila melanogaster GN=His4 PE=1 SV=2 - [H4_DROME]	59.22	8	8	80	103	11.3744	11.356	1.11078	0.992493	1.05163	0.606119
Q3YMU0	Protein disulfide-isomerase (Fragment) OS=Drosophila melanogaster GN=ERp60 PE=1 SV=1 - [Q3YMU0_DROME]	47.44	2	21	76	489	55.3361	5.87158	0.88037	0.953346	0.916858	0.479326
A0A0B4K7G9	Nucleosome remodeling factor-38kD, isoform C OS=Drosophila melanogaster GN=Nurf-38 PE=1 SV=1 - [A0A0B4K7G9_DROME]	44.48	12	12	47	290	32.5165	5.85889	0.979615	1.00728	0.993445	0.932932
Q9W237	40S ribosomal protein S16 OS=Drosophila melanogaster GN=RpS16 PE=1 SV=1 - [RS16_DROME]	54.05	10	10	55	148	16.7642	10.1694	1.07481	0.92046	0.997638	0.958972
Q9VXQ5	GH13725p OS=Drosophila melanogaster GN=Tcp-1zeta PE=1 SV=1 - [Q9VXQ5_DROME]	43.53	21	21	56	533	58.2096	6.62451	0.966645	1.06238	1.01451	0.90959
P14318	Muscle-specific protein 20 OS=Drosophila melanogaster GN=Mp20 PE=2 SV=2 - [MP20_DROME]	77.72	13	13	63	184	20.1775	8.646	1.13287	1.02762	1.08025	0.414547
Q6IHY5	HDC00331 OS=Drosophila melanogaster GN=CG34172 PE=1 SV=1 - [Q6IHY5_DROME]	35.48	2	2	40	62	6.54956	9.5542	1.32505	0.930619	1.12783	0.194214
Q7KN94	Walrus, isoform A OS=Drosophila melanogaster GN=wal PE=1 SV=1 - [Q7KN94_DROME]	45.76	12	12	59	330	34.1602	8.32373	1.06477	1.09214	1.07846	0.425242
Q9TWZ1	Protein disulfide-isomerase OS=Drosophila melanogaster PE=3 SV=1 - [Q9TWZ1_DROME]	47.44	1	20	70	489	55.3381	5.87158	1.10256	1.2721	1.18733	0.0610202
O96967	Drosocrystallin OS=Drosophila melanogaster GN=Crys PE=4 SV=1 - [O96967_DROME]	30.72	15	15	66	472	55.1339	5.65576	1.08723	0.977335	1.03228	0.758213
A0A0B4JD95	Zipper, isoform H OS=Drosophila melanogaster GN=zip PE=1 SV=1 - [A0A0B4JD95_DROME]	31.72	1	50	73	1964	226.616	5.51611	1.02973	1.109	1.06937	0.482264
Q9VL70	HL08109p OS=Drosophila melanogaster GN=yip2 PE=1 SV=1 - [Q9VL70_DROME]	50.25	18	18	65	398	41.5841	8.51416	0.925827	1.12726	1.02654	0.806121
P80455	40S ribosomal protein S12 OS=Drosophila melanogaster GN=RpS12 PE=1 SV=2 - [RS12_DROME]	58.99	9	9	52	139	15.1589	6.37939	1.0651	1.03411	1.04961	0.621279
Q99323	Myosin heavy chain, non-muscle OS=Drosophila melanogaster GN=zip PE=1 SV=2 - [MYSN_DROME]	30	1	50	74	2057	236.498	5.68115	1.24048	1.0887	1.16459	0.0975132
Q6AWP8	ATP-citrate synthase OS=Drosophila melanogaster PE=2 SV=1 - [Q6AWP8_DROME]	42.72	2	33	67	1112	121.358	7.31299	0.815469	0.997246	0.906358	0.425528
P91928	MICOS complex subunit Mic60 OS=Drosophila melanogaster GN=Mitofilin PE=1 SV=4 - [MIC60_DROME]	36.54	27	27	75	739	81.9641	8.93896	1.13573	1.02643	1.08108	0.409628
P18171	Defective chorion-1 protein, FC177 isoform OS=Drosophila melanogaster GN=dec-1 PE=2 SV=2 - [DEC13_DROME]	24.91	23	23	77	1590	179.075	6.30322	0.856581	1.04134	0.948959	0.659899
E2QCF1	ATP-citrate synthase OS=Drosophila melanogaster GN=ATPCL PE=1 SV=1 - [E2QCF1_DROME]	41.83	1	32	65	1095	119.672	7.12256	0.909689	0.969104	0.939396	0.603947
Q7KR04	40S ribosomal protein S15Ab OS=Drosophila melanogaster GN=RpS15Ab PE=2 SV=3 - [RS15B_DROME]	59.23	1	8	43	130	14.7319	9.80322	1.10075	1.1447	1.12272	0.212252
Q9VLB7	GDP dissociation inhibitor, isoform A OS=Drosophila melanogaster GN=Gdi PE=1 SV=1 - [Q9VLB7_DROME]	58.47	23	23	70	443	49.8714	5.71924	1.05685	1.02954	1.04319	0.670514
Q8T3P0	GM01289p OS=Drosophila melanogaster GN=P5CDh1 PE=2 SV=1 - [Q8T3P0_DROME]	44.25	25	25	94	574	63.6533	8.22119	1.10525	1.16521	1.13523	0.170257
A0A0B4K623	Pugilist, isoform E OS=Drosophila melanogaster GN=pug PE=1 SV=1 - [A0A0B4K623_DROME]	34.51	27	27	60	965	103.051	7.38623	1.05356	1.08237	1.06797	0.491424
P20432	Glutathione S-transferase D1 OS=Drosophila melanogaster GN=GstD1 PE=1 SV=1 - [GSTD1_DROME]	55.02	12	13	62	209	23.8511	7.2251	1.00284	1.26583	1.13434	0.173031
Q9VVA4	CG9674, isoform A OS=Drosophila melanogaster GN=CG9674 PE=1 SV=2 - [Q9VVA4_DROME]	25.97	44	44	78	2114	231.928	6.41748	1.06303	1.03363	1.04833	0.630908
A1ZBJ2	CG7461, isoform B OS=Drosophila melanogaster GN=CG7461 PE=1 SV=2 - [A1ZBJ2_DROME]	39.87	20	20	60	627	68.325	7.76709	1.00997	1.05484	1.0324	0.757207
P61851	Superoxide dismutase [Cu-Zn] OS=Drosophila melanogaster GN=Sod PE=1 SV=2 - [SODC_DROME]	71.24	9	9	53	153	15.6887	6.11279	1.06881	1.18988	1.12935	0.189116
P02517	Heat shock protein 26 OS=Drosophila melanogaster GN=Hsp26 PE=1 SV=2 - [HSP26_DROME]	63.46	10	10	66	208	22.9798	7.56201	0.980662	1.17304	1.07685	0.434987
Q95TZ7	GH19182p OS=Drosophila melanogaster GN=Zasp66 PE=1 SV=1 - [Q95TZ7_DROME]	63.93	10	22	75	402	44.4427	8.60205	0.930277	1.01419	0.972234	0.801185
Q9VMI3	GM14163p OS=Drosophila melanogaster GN=ND-51 PE=1 SV=1 - [Q9VMI3_DROME]	63.29	21	21	52	474	51.7973	8.47021	1.06364	1.00312	1.03338	0.74919
Q9VS34	60S ribosomal protein L18 OS=Drosophila melanogaster GN=RpL18 PE=1 SV=1 - [RL18_DROME]	45.21	8	8	33	188	21.6511	11.5317	0.895262	0.908229	0.901745	0.402874
O96827	Probable elongation factor 1-beta OS=Drosophila melanogaster GN=Ef1beta PE=1 SV=3 - [EF1B_DROME]	57.66	11	11	40	222	24.2321	4.57666	0.995587	1.07403	1.03481	0.737488
P36179	Serine/threonine-protein phosphatase PP2A 65 kDa regulatory subunit OS=Drosophila melanogaster GN=Pp2A-29B PE=2 SV=4 - [2AAA_DROME]	37.06	19	19	51	591	65.3823	5.04639	1.06166	1.04565	1.05365	0.591228
Q24576	D.melanogaster ubiquitin (Fragment) OS=Drosophila melanogaster GN=Ubi-p63E PE=4 SV=1 - [Q24576_DROME]	78.67	1	8	106	75	8.42749	8.49951	0.772885	0.894176	0.83353	0.147735
Q9VN44	FI07923p OS=Drosophila melanogaster GN=Karybeta3 PE=1 SV=1 - [Q9VN44_DROME]	29.77	27	27	74	1105	123.482	4.729	1.02267	1.00413	1.0134	0.919335
Q7JPZ3	D.melanogaster ubiquitin (Fragment) OS=Drosophila melanogaster GN=Ubi-p63E PE=4 SV=1 - [Q7JPZ3_DROME]	85.53	1	9	148	76	8.55653	7.25439	1.12959	1.22573	1.17766	0.0747745
Q6NL87	RE64616p OS=Drosophila melanogaster GN=CG9297 PE=2 SV=1 - [Q6NL87_DROME]	30.22	25	25	64	930	103.699	4.27197	1.14951	0.993405	1.07146	0.468736
Q03427	Lamin-C OS=Drosophila melanogaster GN=LamC PE=1 SV=2 - [LAMC_DROME]	46.05	23	23	56	621	69.8177	6.84424	0.871931	0.994494	0.933213	0.568652
A1Z9E3	Elongation factor Tu OS=Drosophila melanogaster GN=EfTuM PE=1 SV=1 - [A1Z9E3_DROME]	52.56	17	17	47	489	53.9577	8.03076	1.02089	1.10984	1.06537	0.508761
Q9VGQ1	CG5214 OS=Drosophila melanogaster GN=CG5214 PE=1 SV=1 - [Q9VGQ1_DROME]	27.99	11	11	57	468	49.8923	9.46631	1.06236	1.0743	1.06833	0.489049
Q9BIR7	Major heat shock 70 kDa protein Bc OS=Drosophila melanogaster GN=Hsp70Bc PE=2 SV=2 - [HSP75_DROME]	13.73	1	7	47	641	70.1515	5.77002	1.16105	1.09948	1.13026	0.186069
Q8MLY8	40S ribosomal protein S8 OS=Drosophila melanogaster GN=RpS8 PE=1 SV=1 - [RS8_DROME]	48.08	9	9	46	208	23.7449	10.4771	1.06535	0.997058	1.03121	0.767108
B7Z0L1	Fasciclin 1, isoform E OS=Drosophila melanogaster GN=Fas1 PE=1 SV=1 - [B7Z0L1_DROME]	20.03	11	11	34	624	69.4437	6.91748	1.16376	1.03209	1.09793	0.318505
A0A0B4K715	Ryanodine receptor, isoform J OS=Drosophila melanogaster GN=RyR PE=4 SV=1 - [A0A0B4K715_DROME]	13.98	54	54	83	5115	579.497	5.66846	1.0576	0.982839	1.02022	0.860055
E2DCD4	Odorant binding protein 19d OS=Drosophila melanogaster GN=Obp19d PE=4 SV=1 - [E2DCD4_DROME]	51.33	7	7	22	150	16.789	4.89404	1.13943	1.09871	1.11907	0.22592
Q9VGX3	Protein anoxia up-regulated OS=Drosophila melanogaster GN=fau PE=1 SV=3 - [FAU_DROME]	48.14	14	23	58	619	68.601	5.05908	1.22413	1.09923	1.16168	0.103314
P17704	40S ribosomal protein S17 OS=Drosophila melanogaster GN=RpS17 PE=1 SV=2 - [RS17_DROME]	67.18	9	9	45	131	15.2752	9.93506	1.03212	1.01949	1.0258	0.812361
Q8T0M9	Aspartate aminotransferase OS=Drosophila melanogaster GN=Got2 PE=2 SV=1 - [Q8T0M9_DROME]	64.38	24	24	94	393	43.6676	8.42627	0.915561	1.1111	1.01333	0.919924
Q94514	Cytochrome c oxidase subunit 5A, mitochondrial OS=Drosophila melanogaster GN=COX5A PE=2 SV=2 - [COX5A_DROME]	56.38	9	9	72	149	16.6116	5.68115	1.16454	1.02395	1.09424	0.337086
Q9V7N5	V-type proton ATPase subunit C OS=Drosophila melanogaster GN=Vha44 PE=2 SV=5 - [VATC_DROME]	22.73	21	21	51	836	92.3323	7.56201	1.18499	1.02778	1.10638	0.27863
Q06559	40S ribosomal protein S3 OS=Drosophila melanogaster GN=RpS3 PE=1 SV=1 - [RS3_DROME]	67.89	18	18	93	246	27.4536	9.39307	0.987071	0.96376	0.975415	0.82086
A0A0B4JD82	Stretchin-Mlck, isoform T OS=Drosophila melanogaster GN=Strn-Mlck PE=1 SV=1 - [A0A0B4JD82_DROME]	9.07	6	27	79	7905	885.946	5.09717	1.12595	1.02309	1.07452	0.449352
O18388	Importin subunit beta OS=Drosophila melanogaster GN=Fs(2)Ket PE=2 SV=2 - [IMB_DROME]	22.74	16	16	33	884	98.6316	5.03369	0.988299	1.03353	1.01091	0.941154
P41042	40S ribosomal protein S4 OS=Drosophila melanogaster GN=RpS4 PE=1 SV=2 - [RS4_DROME]	51.34	14	14	74	261	29.1159	10.1841	0.945477	0.951064	0.94827	0.655819
A0A0B4LGC0	Tripeptidyl-peptidase II, isoform F OS=Drosophila melanogaster GN=TppII PE=4 SV=1 - [A0A0B4LGC0_DROME]	33.38	37	37	73	1354	148.816	6.99072	1.00941	1.08033	1.04487	0.657466
Q8MQS7	Malate dehydrogenase OS=Drosophila melanogaster GN=Mdh1 PE=2 SV=1 - [Q8MQS7_DROME]	43.03	16	16	51	337	36.0496	7.38623	1.01372	0.987641	1.00068	0.977842
Q95U15	GH14252p OS=Drosophila melanogaster GN=Mf PE=1 SV=1 - [Q95U15_DROME]	66.35	1	22	132	312	36.1775	9.81787	1.18537	1.09586	1.14061	0.154364
Q0KHZ6	CG7834, isoform A OS=Drosophila melanogaster GN=CG7834 PE=1 SV=1 - [Q0KHZ6_DROME]	75.89	17	17	57	253	27.2008	8.04541	0.924015	1.10893	1.01647	0.892491
M9PF14	Trailer hitch, isoform C OS=Drosophila melanogaster GN=tral PE=1 SV=1 - [M9PF14_DROME]	32.32	15	15	36	656	69.7109	9.48096	0.895915	1.09027	0.993094	0.930745
Q9W1B9	RE28824p OS=Drosophila melanogaster GN=RpL12 PE=1 SV=1 - [Q9W1B9_DROME]	49.7	6	6	47	165	17.6625	9.0708	1.01338	1.03409	1.02374	0.829908
P48159	60S ribosomal protein L23 OS=Drosophila melanogaster GN=RpL23 PE=1 SV=2 - [RL23_DROME]	67.14	9	9	47	140	14.927	10.8286	1.00065	0.918323	0.959486	0.723078
Q9V8R9	Protein 4.1 homolog OS=Drosophila melanogaster GN=cora PE=1 SV=1 - [41_DROME]	31.74	36	37	59	1698	184.056	8.70459	0.94533	1.09905	1.02219	0.843117
Q70VI1	Mf4 protein OS=Drosophila melanogaster GN=Mf PE=1 SV=1 - [Q70VI1_DROME]	64.56	2	23	131	364	41.4852	9.70068	1.18575	1.14344	1.16459	0.0975102
Q9VL78	FK506-binding protein 59 OS=Drosophila melanogaster GN=FKBP59 PE=1 SV=1 - [FKB59_DROME]	42.82	15	15	35	439	48.7646	5.41455	1.00898	1.06325	1.03611	0.726885
P15215	Laminin subunit gamma-1 OS=Drosophila melanogaster GN=LanB2 PE=2 SV=2 - [LAMC1_DROME]	25.81	36	36	50	1639	182.223	5.37646	1.02376	1.02656	1.02516	0.817794
Q8IGE9	RH35990p (Fragment) OS=Drosophila melanogaster GN=lost PE=2 SV=1 - [Q8IGE9_DROME]	40.26	20	20	57	534	58.7479	9.33447	1.04372	1.0019	1.02281	0.837823
Q9V3V6	26S proteasome regulatory complex subunit p50 OS=Drosophila melanogaster GN=Rpt5 PE=1 SV=1 - [Q9V3V6_DROME]	56.78	21	21	61	428	47.7767	5.33838	0.921395	1.03728	0.979339	0.845195
P05389	60S acidic ribosomal protein P2 OS=Drosophila melanogaster GN=RpLP2 PE=1 SV=1 - [RLA2_DROME]	69.03	6	6	36	113	11.75	4.70361	1.0207	1.01299	1.01684	0.889252
Q7KIF8	Ran binding protein 7 OS=Drosophila melanogaster GN=msk PE=2 SV=1 - [Q7KIF8_DROME]	22.78	16	18	52	1049	119.181	4.84326	0.998459	0.94482	0.97164	0.797512
Q9VWG3	40S ribosomal protein S10b OS=Drosophila melanogaster GN=RpS10b PE=1 SV=2 - [RS10B_DROME]	55	9	9	58	160	17.8673	9.80322	0.987957	0.957725	0.972841	0.804933
Q24150	Nucleosome assembly protein NAP-1 OS=Drosophila melanogaster GN=Nap1 PE=2 SV=1 - [Q24150_DROME]	27.84	9	9	33	370	42.7548	4.79248	0.986398	1.03342	1.00991	0.950038
E4NKJ3	GH04081p OS=Drosophila melanogaster GN=wupA PE=1 SV=1 - [E4NKJ3_DROME]	65.77	10	23	65	260	29.0916	9.70068	1.01759	1.14977	1.08368	0.394525
M9PI17	CG6084, isoform D OS=Drosophila melanogaster GN=CG6084 PE=1 SV=1 - [M9PI17_DROME]	68.67	21	21	66	316	35.8727	6.80029	1.0167	1.11432	1.06551	0.507776
P07185	Chorion protein S15 OS=Drosophila melanogaster GN=Cp15 PE=3 SV=1 - [CH15_DROME]	73.91	6	6	41	115	11.9738	8.92432	0.764155	1.03636	0.900258	0.395699
P62152	Calmodulin OS=Drosophila melanogaster GN=Cam PE=1 SV=2 - [CALM_DROME]	62.42	10	10	61	149	16.7998	4.22119	1.10158	1.15301	1.1273	0.196051
Q9VHR8	Dipeptidyl peptidase 3 OS=Drosophila melanogaster GN=DppIII PE=2 SV=2 - [DPP3_DROME]	37.91	27	27	75	786	89.1383	6.43018	1.04221	0.99181	1.01701	0.887815
P02283	Histone H2B OS=Drosophila melanogaster GN=His2B PE=1 SV=2 - [H2B_DROME]	60.16	10	10	55	123	13.6875	10.3452	1.17775	1.06208	1.11991	0.2227
Q9VZU4	LD25561p OS=Drosophila melanogaster GN=ND-30 PE=1 SV=1 - [Q9VZU4_DROME]	60	15	15	39	265	29.9525	7.84033	0.997084	0.952495	0.974789	0.816984
Q0E8E8	MIP08013p1 OS=Drosophila melanogaster GN=Mpcp PE=1 SV=1 - [Q0E8E8_DROME]	44.1	13	15	101	356	38.825	8.88037	1.03053	0.947738	0.989134	0.906111
Q9VMS1	Cyclope, isoform A OS=Drosophila melanogaster GN=cype PE=1 SV=3 - [Q9VMS1_DROME]	41.56	4	4	37	77	8.29034	9.92041	1.07092	0.940436	1.00568	0.987451
P08879	Nucleoside diphosphate kinase OS=Drosophila melanogaster GN=awd PE=1 SV=3 - [NDKA_DROME]	46.41	6	6	76	153	17.1589	8.11865	0.950503	1.01745	0.983978	0.874026
O77466	Thiolase OS=Drosophila melanogaster GN=Thiolase PE=2 SV=1 - [O77466_DROME]	36.67	16	16	67	469	50.5875	9.14404	0.9653	1.12124	1.04327	0.669921
Q7JR58	CG6543, isoform A OS=Drosophila melanogaster GN=CG6543 PE=1 SV=1 - [Q7JR58_DROME]	56.61	13	13	43	295	31.5621	8.63135	0.975341	1.07061	1.02298	0.836384
P06606	Tubulin alpha-4 chain OS=Drosophila melanogaster GN=alphaTub67C PE=3 SV=1 - [TBA4_DROME]	27.06	9	10	39	462	51.1479	5.26221	0.87123	0.97712	0.924175	0.518514
Q9VSA3	Probable medium-chain specific acyl-CoA dehydrogenase, mitochondrial OS=Drosophila melanogaster GN=CG12262 PE=1 SV=1 - [ACADM_DROME]	45.11	18	18	68	419	45.8424	7.94287	0.989542	1.07828	1.03391	0.744815
Q7KN75	Dodeca-satellite-binding protein 1, isoform A OS=Drosophila melanogaster GN=Dp1 PE=1 SV=1 - [Q7KN75_DROME]	23.98	24	24	48	1301	144.188	6.20166	1.0251	0.951319	0.988211	0.90037
Q9V4E0	LD47962p OS=Drosophila melanogaster GN=ND-49 PE=1 SV=2 - [Q9V4E0_DROME]	46.58	16	16	52	468	52.887	6.66846	1.13113	0.979775	1.05545	0.578103
P12613	T-complex protein 1 subunit alpha OS=Drosophila melanogaster GN=T-cp1 PE=2 SV=2 - [TCPA_DROME]	44.34	21	21	52	557	59.5193	6.39209	0.983227	1.00294	0.993085	0.93069
Q7JYW9	Phosphotransferase OS=Drosophila melanogaster GN=Hex-C PE=1 SV=1 - [Q7JYW9_DROME]	40.75	16	16	40	454	50.7058	6.55127	1.05138	1.01502	1.0332	0.750644
O18413	26S protease regulatory subunit 8 OS=Drosophila melanogaster GN=Rpt6 PE=1 SV=2 - [PRS8_DROME]	47.41	18	18	45	405	45.8282	8.41162	0.946202	1.07869	1.01245	0.927674
C7LAB1	SD23689p (Fragment) OS=Drosophila melanogaster GN=CG9485-RB PE=2 SV=1 - [C7LAB1_DROME]	31.4	41	41	67	1640	184.581	6.59521	1.07435	1.02966	1.05201	0.603359
G3JX30	Z band alternatively spliced PDZ-motif protein 52, isoform U OS=Drosophila melanogaster GN=Zasp52 PE=1 SV=1 - [G3JX30_DROME]	38.97	1	24	60	716	77.1229	8.45557	0.875302	0.69317	0.784236	0.0547141
Q8IGE6	RH41633p (Fragment) OS=Drosophila melanogaster GN=CG6767 PE=2 SV=1 - [Q8IGE6_DROME]	43.01	12	12	30	372	40.8031	7.91357	0.913653	1.02675	0.9702	0.788632
Q23997	Chitinase-like protein CG5210 OS=Drosophila melanogaster GN=CG5210 PE=1 SV=2 - [C5210_DROME]	45.13	18	18	49	452	50.3231	7.89893	1.02258	1.22365	1.12312	0.210819
P21187	Polyadenylate-binding protein OS=Drosophila melanogaster GN=pAbp PE=1 SV=3 - [PABP_DROME]	38.17	23	23	72	634	69.8816	9.30518	1.03596	1.0261	1.03103	0.768591
Q9VGZ3	Aconitate hydratase OS=Drosophila melanogaster GN=Irp-1B PE=1 SV=1 - [Q9VGZ3_DROME]	40.6	24	31	66	899	98.5165	5.94775	1.13894	1.04708	1.09301	0.343471
Q9VFV9	DnaJ-like-2, isoform A OS=Drosophila melanogaster GN=Droj2 PE=1 SV=1 - [Q9VFV9_DROME]	42.68	14	14	41	403	45.2016	6.48096	0.957888	1.02572	0.991804	0.922724
P31009	40S ribosomal protein S2 OS=Drosophila melanogaster GN=RpS2 PE=1 SV=2 - [RS2_DROME]	55.06	16	16	58	267	28.8814	10.1548	1.07966	1.0495	1.06458	0.514096
A8DYI6	Prohibitin 2, isoform E OS=Drosophila melanogaster GN=Phb2 PE=1 SV=1 - [A8DYI6_DROME]	56.51	18	18	41	338	37.2568	9.53955	1.00768	1.01878	1.01323	0.92084
Q7KT11	CG9331, isoform B OS=Drosophila melanogaster GN=CG9331 PE=1 SV=1 - [Q7KT11_DROME]	56.75	11	12	26	326	35.6908	6.7417	0.902706	1.02031	0.961509	0.735372
Q9VX36	NADH dehydrogenase (Ubiquinone) 24 kDa subunit, isoform A OS=Drosophila melanogaster GN=ND-24 PE=1 SV=1 - [Q9VX36_DROME]	46.69	12	12	46	242	26.7645	6.90283	1.1447	0.953024	1.04886	0.626904
Q86DS1	Hsc70-interacting protein 2 OS=Drosophila melanogaster GN=HIP-R PE=1 SV=2 - [F10A2_DROME]	36.6	15	15	33	377	41.0114	5.35107	0.974164	1.10525	1.03971	0.698015
A1Z7H3	Acyl-CoA synthetase long-chain, isoform C OS=Drosophila melanogaster GN=Acsl PE=1 SV=1 - [A1Z7H3_DROME]	41.73	26	26	62	707	79.3773	8.44092	1.001	1.02743	1.01421	0.912211
Q7PLB8	Fatty acid synthase 3 OS=Drosophila melanogaster GN=FASN3 PE=1 SV=3 - [Q7PLB8_DROME]	13.95	28	28	51	2394	266.68	6.65381	1.1401	0.886799	1.01345	0.918875
Q9W227	Peptidyl-prolyl cis-trans isomerase OS=Drosophila melanogaster GN=CG2852 PE=1 SV=1 - [Q9W227_DROME]	63.9	13	13	65	205	22.1855	8.74854	0.996746	1.17872	1.08774	0.371739
P45594	Cofilin/actin-depolymerizing factor homolog OS=Drosophila melanogaster GN=tsr PE=1 SV=1 - [CADF_DROME]	63.51	10	10	63	148	17.1425	7.1665	1.09763	1.10849	1.10306	0.293829
O18640	Guanine nucleotide-binding protein subunit beta-like protein OS=Drosophila melanogaster GN=Rack1 PE=1 SV=2 - [GBLP_DROME]	50.31	15	15	61	318	35.5957	7.47412	1.05049	1.02462	1.03755	0.715243
Q9VE75	V-type proton ATPase subunit a OS=Drosophila melanogaster GN=Vha100-2 PE=1 SV=2 - [Q9VE75_DROME]	22.42	16	16	33	834	94.7869	6.68311	1.0275	1.00847	1.01799	0.879328
Q9VGM2	Fatty acid bindin protein, isoform B OS=Drosophila melanogaster GN=fabp PE=1 SV=1 - [Q9VGM2_DROME]	63.08	9	9	50	130	14.4935	5.65576	1.09567	1.06897	1.08232	0.402397
P22977	Chorion protein S16 OS=Drosophila melanogaster GN=Cp16 PE=2 SV=2 - [CH16_DROME]	36.23	4	4	35	138	14.2562	7.81104	0.873964	1.02558	0.94977	0.664713
Q9NJH0	Elongation factor 1-gamma OS=Drosophila melanogaster GN=Ef1gamma PE=2 SV=2 - [EF1G_DROME]	48.96	25	25	74	431	48.9368	7.04932	1.05529	1.06543	1.06036	0.543167
Q9VM14	AT21758p OS=Drosophila melanogaster GN=muc PE=1 SV=1 - [Q9VM14_DROME]	36.91	21	21	72	512	54.2176	9.56885	0.985999	1.0613	1.02365	0.830625
Q9VKW5	CG5355 OS=Drosophila melanogaster GN=CG5355 PE=1 SV=2 - [Q9VKW5_DROME]	31.61	21	21	40	756	86.2574	6.18896	1.0826	1.03627	1.05943	0.549653
Q9W4P5	V-type proton ATPase subunit d 1 OS=Drosophila melanogaster GN=VhaAC39-1 PE=2 SV=1 - [VA0D1_DROME]	41.43	13	13	36	350	39.8257	4.90674	1.06447	1.03177	1.04812	0.632554
P21914	Succinate dehydrogenase [ubiquinone] iron-sulfur subunit, mitochondrial OS=Drosophila melanogaster GN=SdhB PE=2 SV=2 - [SDHB_DROME]	57.91	15	16	60	297	33.7189	8.66064	1.05925	0.96226	1.01075	0.942569
Q9VFQ9	Dipeptidase B, isoform A OS=Drosophila melanogaster GN=Dip-B PE=1 SV=2 - [Q9VFQ9_DROME]	43.5	20	20	46	508	55.4986	6.75635	0.912388	0.984109	0.948249	0.655691
Q8T8R1	CCHC-type zinc finger protein CG3800 OS=Drosophila melanogaster GN=CG3800 PE=1 SV=1 - [Y3800_DROME]	53.33	8	8	19	165	17.6028	8.646	1.06833	1.07419	1.07126	0.469981
Q94518	Nascent polypeptide-associated complex subunit alpha OS=Drosophila melanogaster GN=Nacalpha PE=1 SV=2 - [NACA_DROME]	33.18	5	5	38	217	23.0067	4.7417	0.973398	0.92969	0.951544	0.675276
Q7KW39	Probable methylmalonate-semialdehyde dehydrogenase [acylating], mitochondrial OS=Drosophila melanogaster GN=CG17896 PE=2 SV=1 - [MMSA_DROME]	44.42	18	18	41	520	55.9368	8.35303	0.913124	1.043	0.978063	0.837276
A0A024E3A5	FI24283p1 OS=Drosophila melanogaster GN=CG6020-RA PE=2 SV=1 - [A0A024E3A5_DROME]	31.49	12	12	44	416	46.8263	9.39307	1.01276	0.989184	1.00097	0.979634
Q9VYR1	Regucalcin homologue OS=Drosophila melanogaster GN=regucalcin PE=1 SV=1 - [Q9VYR1_DROME]	70.96	18	19	50	303	33.6232	6.40479	1.09127	1.07977	1.08552	0.38408
Q9VV46	Cuticular protein 72Ec OS=Drosophila melanogaster GN=Cpr72Ec PE=1 SV=1 - [Q9VV46_DROME]	31.93	14	14	36	429	50.5363	5.52881	1.16637	0.996933	1.08165	0.406269
Q9W414	Regulatory particle triple-A ATPase 4 OS=Drosophila melanogaster GN=Rpt4 PE=1 SV=3 - [Q9W414_DROME]	45.34	15	16	33	397	44.8828	8.07471	0.988695	1.05778	1.02324	0.834141
P17210	Kinesin heavy chain OS=Drosophila melanogaster GN=Khc PE=1 SV=2 - [KINH_DROME]	27.49	23	23	41	975	110.331	5.77002	1.05171	1.03953	1.04562	0.651679
Q9VKI8	CG6287 OS=Drosophila melanogaster GN=CG6287 PE=1 SV=1 - [Q9VKI8_DROME]	53.01	16	16	39	332	35.2127	7.35693	1.00195	1.07426	1.03811	0.710802
Q95083	Proteasome subunit alpha type-5 OS=Drosophila melanogaster GN=Prosalpha5 PE=2 SV=2 - [PSA5_DROME]	37.3	8	8	26	244	26.8664	4.98291	0.907755	1.11204	1.0099	0.950137
B3DN78	SD07123p OS=Drosophila melanogaster GN=CG10236-RA PE=2 SV=1 - [B3DN78_DROME]	17.24	51	51	80	3712	410.894	5.21143	1.06418	1.04298	1.05358	0.591758
E8NH67	CG9572, isoform B OS=Drosophila melanogaster GN=CG9572-RB PE=2 SV=1 - [E8NH67_DROME]	45	16	16	27	440	46.6417	7.23975	0.807566	0.989912	0.898739	0.388442
Q9V8M5	Probable 3-hydroxyisobutyrate dehydrogenase, mitochondrial OS=Drosophila melanogaster GN=CG15093 PE=2 SV=2 - [3HIDH_DROME]	43.52	10	10	41	324	33.861	8.1333	1.04351	1.05851	1.05101	0.610779
Q9V405	26S proteasome regulatory complex subunit p48A OS=Drosophila melanogaster GN=Rpt3 PE=1 SV=1 - [Q9V405_DROME]	42.13	13	13	35	413	46.9692	5.37646	0.960113	1.1273	1.04371	0.666505
Q9VXY7	Lipid storage droplets surface-binding protein 2 OS=Drosophila melanogaster GN=Lsd-2 PE=1 SV=1 - [LSD2_DROME]	39.49	13	13	49	352	38.2056	8.41162	1.0572	1.04392	1.05056	0.614161
Q4V506	IP13040p (Fragment) OS=Drosophila melanogaster PE=2 SV=1 - [Q4V506_DROME]	41.64	1	7	12	538	44.4663	9.01221	0.93866	1.18543	1.06204	0.531442
P48375	12 kDa FK506-binding protein OS=Drosophila melanogaster GN=FK506-bp2 PE=3 SV=2 - [FKB12_DROME]	71.3	5	5	30	108	11.659	8.1333	0.917931	0.993891	0.955911	0.701461
P08928	Lamin Dm0 OS=Drosophila melanogaster GN=Lam PE=1 SV=4 - [LAM0_DROME]	37.62	22	22	36	622	71.2574	6.46826	0.963592	0.967978	0.965785	0.761496
P29413	Calreticulin OS=Drosophila melanogaster GN=Crc PE=1 SV=2 - [CALR_DROME]	49.75	19	19	54	406	46.7792	4.57666	1.10815	1.07949	1.09382	0.339263
Q9V3Y4	LD43650p OS=Drosophila melanogaster GN=Mtch PE=1 SV=1 - [Q9V3Y4_DROME]	47.47	10	10	22	316	34.9893	9.05615	0.977835	0.921287	0.949561	0.663471
P47949	Troponin C, isoform 3 OS=Drosophila melanogaster GN=TpnC73F PE=2 SV=2 - [TNNC3_DROME]	35.48	3	5	32	155	17.6845	4.18311	1.26251	0.998795	1.13065	0.18479
P07184	Chorion protein S18 OS=Drosophila melanogaster GN=Cp18 PE=2 SV=2 - [CH18_DROME]	44.19	6	6	33	172	17.2205	9.31982	0.804241	1.23649	1.02036	0.858795
Q9V3J1	V-type proton ATPase subunit H OS=Drosophila melanogaster GN=VhaSFD PE=2 SV=2 - [VATH_DROME]	51.71	20	20	46	468	53.6997	6.60986	1.14309	0.880201	1.01164	0.934725
A1Z8U4	T-complex chaperonin 5, isoform B OS=Drosophila melanogaster GN=Cct5 PE=1 SV=1 - [A1Z8U4_DROME]	52.34	23	24	62	512	55.7561	6.12549	0.964965	1.05494	1.00995	0.94962
Q9VB69	Malic enzyme OS=Drosophila melanogaster GN=Men-b PE=1 SV=1 - [Q9VB69_DROME]	37.93	21	21	49	617	68.5498	6.7124	1.06605	0.99208	1.02907	0.784912
E1JGY7	Lethal (2) 01289, isoform G OS=Drosophila melanogaster GN=l(2)01289 PE=1 SV=1 - [E1JGY7_DROME]	24.52	1	24	58	1191	136.491	4.24658	1.21915	0.980764	1.09996	0.308572
E6EK15	Calcium-transporting ATPase OS=Drosophila melanogaster GN=PMCA PE=1 SV=1 - [E6EK15_DROME]	25.46	2	24	47	1194	131.477	6.40479	1.05279	0.951283	1.00204	0.986223
Q9W5R8	60S ribosomal protein L5 OS=Drosophila melanogaster GN=RpL5 PE=1 SV=2 - [RL5_DROME]	38.8	14	14	45	299	34.0158	9.77393	1.05443	1.05755	1.05599	0.574195
Q9V3W0	GM01181p OS=Drosophila melanogaster GN=UK114 PE=1 SV=1 - [Q9V3W0_DROME]	57.25	6	6	19	138	14.8668	7.81104	1.1364	1.14	1.1382	0.161341
Q9VFE4	40S ribosomal protein S5b OS=Drosophila melanogaster GN=RpS5b PE=2 SV=1 - [RS5B_DROME]	31.3	2	9	37	230	25.7003	8.54346	0.988717	1.08159	1.03515	0.734702
Q8T3U2	40S ribosomal protein S23 OS=Drosophila melanogaster GN=RpS23 PE=1 SV=1 - [RS23_DROME]	42.66	6	6	28	143	16.0068	10.5942	0.999962	0.964065	0.982013	0.861811
P37276	Dynein heavy chain, cytoplasmic OS=Drosophila melanogaster GN=Dhc64C PE=2 SV=2 - [DYHC_DROME]	12.39	49	50	77	4639	529.851	6.32861	1.01095	1.03653	1.02374	0.829892
Q9W141	Putative ATP synthase subunit f, mitochondrial OS=Drosophila melanogaster GN=CG4692 PE=1 SV=1 - [ATPK_DROME]	49.53	6	6	40	107	12.4754	10.0962	1.17202	1.09926	1.13564	0.169015
Q9VLM8	Alanine--tRNA ligase, cytoplasmic OS=Drosophila melanogaster GN=Aats-ala PE=2 SV=1 - [SYAC_DROME]	28.67	22	22	45	966	107.674	6.12549	0.984608	0.918642	0.951625	0.67576
P02518	Heat shock protein 27 OS=Drosophila melanogaster GN=Hsp27 PE=1 SV=2 - [HSP27_DROME]	66.2	14	14	49	213	23.602	7.44482	1.00839	1.22742	1.11791	0.230413
Q9V3G1	60S ribosomal protein L8 OS=Drosophila melanogaster GN=RpL8 PE=1 SV=1 - [RL8_DROME]	48.83	14	14	44	256	27.8752	11.1509	0.923935	0.961065	0.9425	0.621935
A0A0B4KH34	Annexin OS=Drosophila melanogaster GN=AnxB9 PE=3 SV=1 - [A0A0B4KH34_DROME]	30.25	12	12	45	324	35.9222	5.05908	1.09732	1.16248	1.1299	0.187263
A0A0B4KHW3	Aralar1, isoform F OS=Drosophila melanogaster GN=aralar1 PE=1 SV=1 - [A0A0B4KHW3_DROME]	27.09	16	16	35	694	76.5727	9.01221	1.00918	1.14474	1.07696	0.434309
Q9VZQ8	Glutathione peroxidase OS=Drosophila melanogaster GN=PHGPx PE=1 SV=1 - [Q9VZQ8_DROME]	62.13	8	8	33	169	18.6645	7.82568	1.03514	1.23797	1.13656	0.166237
A0A0B4KEW6	Amphiphysin, isoform B OS=Drosophila melanogaster GN=Amph PE=1 SV=1 - [A0A0B4KEW6_DROME]	34.26	14	14	39	502	55.1278	5.63037	1.08257	1.08836	1.08546	0.384387
O46037	Vinculin OS=Drosophila melanogaster GN=Vinc PE=1 SV=1 - [VINC_DROME]	38.81	30	30	52	961	106.236	6.69775	0.968545	0.956897	0.962721	0.742758
P41126	60S ribosomal protein L13 OS=Drosophila melanogaster GN=RpL13 PE=1 SV=1 - [RL13_DROME]	33.94	10	10	45	218	24.9358	10.9897	1.08313	1.01623	1.04968	0.620751
Q9VIV8	Uncharacterized protein OS=Drosophila melanogaster GN=CG13084 PE=4 SV=1 - [Q9VIV8_DROME]	22.47	10	10	27	454	51.2674	6.62451	0.857117	1.0381	0.947607	0.651896
Q9W4H6	Pyruvate dehydrogenase E1 component subunit alpha OS=Drosophila melanogaster GN=l(1)G0334 PE=1 SV=2 - [Q9W4H6_DROME]	46.62	16	16	58	399	43.8639	7.6792	0.974018	1.05427	1.01415	0.912791
P07190	Maltase A1 OS=Drosophila melanogaster GN=Mal-A1 PE=2 SV=2 - [MAL1_DROME]	42.81	19	19	49	577	66.3442	4.91943	1.12869	1.00125	1.06497	0.511446
Q9VJZ6	CG6523 OS=Drosophila melanogaster GN=CG6523 PE=1 SV=1 - [Q9VJZ6_DROME]	57.41	11	11	26	216	23.6162	4.85596	1.03598	0.971219	1.0036	0.995894
Q9VM18	Trehalose 6-phosphate phosphatase OS=Drosophila melanogaster GN=CG5177 PE=1 SV=1 - [Q9VM18_DROME]	46.74	12	12	53	276	31.2336	7.12256	1.17406	1.15391	1.16398	0.098703
P13469	DNA-binding protein modulo OS=Drosophila melanogaster GN=mod PE=1 SV=2 - [MODU_DROME]	33.58	17	17	29	542	60.2732	5.42725	1.12594	0.78077	0.953358	0.686118
Q27580	Adenosylhomocysteinase OS=Drosophila melanogaster GN=Ahcy13 PE=2 SV=2 - [SAHH_DROME]	38.19	13	14	34	432	47.336	6.20166	1.00252	0.955746	0.979133	0.843918
P98163	Putative vitellogenin receptor OS=Drosophila melanogaster GN=yl PE=1 SV=2 - [YL_DROME]	18.55	30	30	43	1984	219.377	6.20166	0.890834	0.983476	0.937155	0.591069
Q9V9M7	RE62581p OS=Drosophila melanogaster GN=RpL21 PE=1 SV=1 - [Q9V9M7_DROME]	55.35	11	11	53	159	18.4642	10.5503	1.08955	0.991345	1.04045	0.692122
Q9W1G0	Probable transaldolase OS=Drosophila melanogaster GN=Taldo PE=2 SV=2 - [TALDO_DROME]	40.18	13	14	31	331	36.7105	7.7085	1.06976	1.03264	1.0512	0.60936
Q9VK00	Uncharacterized protein, isoform A OS=Drosophila melanogaster GN=CG16826 PE=1 SV=1 - [Q9VK00_DROME]	19.94	7	7	22	341	37.781	4.77979	0.93003	1.03013	0.980082	0.849806
Q9W3W8	60S ribosomal protein L17 OS=Drosophila melanogaster GN=RpL17 PE=1 SV=1 - [RL17_DROME]	30.11	8	8	38	186	21.5794	10.3013	1.08968	0.907928	0.998802	0.966194
Q9VUK8	FI18749p1 OS=Drosophila melanogaster GN=GlyRS PE=1 SV=1 - [Q9VUK8_DROME]	31.11	20	21	42	765	85.1381	7.73779	1.03191	1.01925	1.02558	0.814238
P41044	Calbindin-32 OS=Drosophila melanogaster GN=Cbp53E PE=2 SV=1 - [CAB32_DROME]	38.06	8	8	24	310	35.6948	4.71631	1.11262	1.0936	1.10311	0.293603
Q9VKM7	AT01533p OS=Drosophila melanogaster GN=CG6089 PE=1 SV=2 - [Q9VKM7_DROME]	12.26	1	7	23	677	75.634	9.43701	0.93062	0.67911	0.804865	0.0855345
P46150	Moesin/ezrin/radixin homolog 1 OS=Drosophila melanogaster GN=Moe PE=1 SV=2 - [MOEH_DROME]	46.89	31	31	63	578	68.0987	5.98584	1.0553	1.03027	1.04278	0.673713
P50887	60S ribosomal protein L22 OS=Drosophila melanogaster GN=RpL22 PE=1 SV=2 - [RL22_DROME]	51.51	15	15	41	299	30.5919	10.1108	0.880469	1.04575	0.963109	0.745126
Q9VXI1	CG9914, isoform A OS=Drosophila melanogaster GN=CG9914 PE=1 SV=2 - [Q9VXI1_DROME]	49.84	12	12	32	315	34.7643	7.81104	1.14539	1.09828	1.12183	0.215518
Q95S79	GM06507p OS=Drosophila melanogaster GN=Swim PE=2 SV=1 - [Q95S79_DROME]	22.56	7	7	31	430	48.6401	7.07861	0.954027	1.10462	1.02932	0.782782
Q7K485	CathD OS=Drosophila melanogaster GN=cathD PE=1 SV=1 - [Q7K485_DROME]	41.58	12	13	27	392	42.4456	6.31592	0.962605	1.11487	1.03874	0.705763
Q9VW54	26S proteasome regulatory complex subunit p97 OS=Drosophila melanogaster GN=Rpn1 PE=1 SV=2 - [Q9VW54_DROME]	24.05	19	19	45	919	102.212	5.84619	1.07769	1.1026	1.09014	0.358632
O18332	FI01544p OS=Drosophila melanogaster GN=Rab1 PE=1 SV=1 - [O18332_DROME]	69.76	8	10	32	205	22.7484	5.46533	1.13021	1.24848	1.18934	0.0584506
Q9VY04	CG9509, isoform A OS=Drosophila melanogaster GN=CG9509 PE=3 SV=1 - [Q9VY04_DROME]	28.48	16	16	31	646	70.7953	5.8335	1.12915	1.0399	1.08452	0.389716
A0AQ24	CG8844 protein OS=Drosophila melanogaster GN=CG8844 PE=4 SV=1 - [A0AQ24_DROME]	55.97	9	9	31	159	18.9202	7.00537	1.12149	1.05884	1.09016	0.358533
Q9VRL0	Cytochrome c1, isoform A OS=Drosophila melanogaster GN=Cyt-c1 PE=1 SV=1 - [Q9VRL0_DROME]	27.69	8	8	53	307	33.7433	8.52881	1.00299	1.01189	1.00744	0.971816
Q9VKM8	RH51633p OS=Drosophila melanogaster GN=CG33129 PE=1 SV=1 - [Q9VKM8_DROME]	37.55	2	8	25	237	25.7816	9.74463	0.977897	1.37156	1.17473	0.0794338
Q27597	NADPH--cytochrome P450 reductase OS=Drosophila melanogaster GN=Cpr PE=2 SV=2 - [NCPR_DROME]	40.8	22	22	47	679	76.2986	5.89697	0.994577	0.947587	0.971082	0.794073
Q9W5W8	CG9577 OS=Drosophila melanogaster GN=CG9577 PE=1 SV=2 - [Q9W5W8_DROME]	31.09	8	8	16	312	33.7966	7.45947	1.05267	1.03901	1.04584	0.649967
Q7KMP8	26S proteasome regulatory complex subunit p39A OS=Drosophila melanogaster GN=Rpn9 PE=1 SV=1 - [Q7KMP8_DROME]	28.8	9	9	19	382	43.7386	5.26221	1.03023	1.02047	1.02535	0.816205
Q9W330	Phosphotransferase OS=Drosophila melanogaster GN=Hex-A PE=1 SV=1 - [Q9W330_DROME]	38.08	16	17	33	541	59.1908	5.99854	1.08933	1.10116	1.09525	0.331943
Q9V3P6	26S proteasome non-ATPase regulatory subunit 1 OS=Drosophila melanogaster GN=Rpn2 PE=1 SV=1 - [PSMD1_DROME]	31.37	25	25	42	1020	113.127	5.18604	0.941216	1.04289	0.992055	0.924289
O61380	Eukaryotic translation initiation factor 4G, isoform A OS=Drosophila melanogaster GN=eIF4G PE=1 SV=3 - [O61380_DROME]	17.41	25	25	48	1666	183.829	7.82568	1.05247	0.945415	0.99894	0.96705
M9NFR5	Ypsilon schachtel, isoform B OS=Drosophila melanogaster GN=yps PE=1 SV=1 - [M9NFR5_DROME]	27.94	10	10	22	340	36.9564	10.0083	0.908859	0.957123	0.932991	0.5674
Q8SZF2	RE02647p OS=Drosophila melanogaster GN=ND-23 PE=2 SV=1 - [Q8SZF2_DROME]	40.09	8	8	30	217	24.5041	6.13818	1.0586	0.801537	0.930067	0.550999
O15971	LD39986p OS=Drosophila melanogaster GN=Rab10 PE=1 SV=1 - [O15971_DROME]	25.98	3	5	23	204	23.3209	8.04541	1.05663	1.0905	1.07356	0.455363
Q9V521	Phenoloxidase 2 OS=Drosophila melanogaster GN=PPO2 PE=1 SV=1 - [PPO2_DROME]	31.29	19	19	53	684	79.2346	6.97607	1.1409	0.719466	0.930185	0.551657
Q9VQB4	CG3609, isoform A OS=Drosophila melanogaster GN=CG3609 PE=1 SV=1 - [Q9VQB4_DROME]	40.3	13	13	26	335	37.2623	7.51807	1.03857	1.1176	1.07809	0.427473
P11146	Heat shock 70 kDa protein cognate 2 OS=Drosophila melanogaster GN=Hsc70-2 PE=1 SV=2 - [HSP7B_DROME]	9.16	1	4	23	633	69.6789	7.18115	0.847551	0.988317	0.917934	0.485006
O97428	Ciboulot, isoform A OS=Drosophila melanogaster GN=cib PE=1 SV=1 - [O97428_DROME]	64.34	8	8	28	129	14.4015	5.21143	0.971843	1.27731	1.12458	0.205566
Q01637	Uridine 5'-monophosphate synthase OS=Drosophila melanogaster GN=r-l PE=2 SV=2 - [UMPS_DROME]	20.49	9	9	20	493	53.3859	7.25439	1.0229	0.878813	0.950854	0.671163
D3DMZ9	Thioredoxin OS=Drosophila melanogaster GN=Trx-2-RA PE=2 SV=1 - [D3DMZ9_DROME]	33.02	3	3	19	106	11.729	4.88135	0.927471	1.25486	1.09117	0.353177
P48601	26S protease regulatory subunit 4 OS=Drosophila melanogaster GN=Rpt2 PE=1 SV=2 - [PRS4_DROME]	41.46	15	15	30	439	49.2927	6.58057	0.925632	1.01532	0.970478	0.790349
Q9VL18	Probable elongation factor 1-delta OS=Drosophila melanogaster GN=eEF1delta PE=1 SV=1 - [EF1D_DROME]	57.03	16	16	37	256	28.917	4.86865	1.06394	1.01574	1.03984	0.696916
M9PIS3	6-phosphogluconate dehydrogenase, decarboxylating OS=Drosophila melanogaster GN=Pgd PE=3 SV=1 - [M9PIS3_DROME]	26.82	12	12	31	481	52.4575	6.31592	1.10733	1.11205	1.10969	0.264081
Q24208	Eukaryotic translation initiation factor 2 subunit 3 OS=Drosophila melanogaster GN=eIF-2gamma PE=2 SV=1 - [IF2G_DROME]	39.16	14	14	25	475	51.4525	8.73389	1.0821	0.960223	1.02116	0.851924
Q59DP9	Calcium-transporting ATPase OS=Drosophila melanogaster GN=PMCA PE=1 SV=3 - [Q59DP9_DROME]	23.19	1	24	45	1255	138.585	7.53271	0.967059	1.03681	1.00193	0.985597
G4LU37	Coatomer subunit gamma OS=Drosophila melanogaster GN=gammaCop-RA PE=2 SV=1 - [G4LU37_DROME]	14.9	9	9	20	879	97.1851	5.30029	1.03196	0.961921	0.996942	0.954656
Q9VBU7	Nucleoporin 358kD, isoform A OS=Drosophila melanogaster GN=Nup358 PE=1 SV=2 - [Q9VBU7_DROME]	11.91	25	25	38	2695	296.201	6.0874	1.02369	1.02477	1.02423	0.825737
Q7KMQ0	26S proteasome regulatory complex subunit p48B OS=Drosophila melanogaster GN=Rpt1 PE=1 SV=1 - [Q7KMQ0_DROME]	43.88	16	16	37	433	48.511	6.03662	1.00547	1.06375	1.03461	0.739111
Q9VZI1	Transgelin OS=Drosophila melanogaster GN=Chd64 PE=1 SV=2 - [Q9VZI1_DROME]	79.26	12	12	27	188	20.6314	8.42627	0.955755	1.0961	1.02593	0.811283
Q9VQL1	LP20978p OS=Drosophila melanogaster GN=SerRS PE=1 SV=1 - [Q9VQL1_DROME]	44.51	18	18	39	501	56.4197	6.49365	1.00795	1.11463	1.06129	0.53666
E1JIK9	Myofilin, isoform I OS=Drosophila melanogaster GN=Mf PE=1 SV=1 - [E1JIK9_DROME]	70.87	1	17	101	230	26.6314	9.43701	0.743404	1.04019	0.891799	0.356183
A0A0F6QCQ6	CG3835-RA OS=Drosophila melanogaster GN=CG3835 PE=4 SV=1 - [A0A0F6QCQ6_DROME]	34.9	15	15	29	533	58.413	6.78564	0.868921	1.11593	0.992425	0.926587
Q9W1V3	rRNA 2'-O-methyltransferase fibrillarin OS=Drosophila melanogaster GN=Fib PE=2 SV=1 - [FBRL_DROME]	37.79	12	12	30	344	34.6158	10.2866	0.948375	0.992544	0.970459	0.790232
Q8MSW0	Isoleucyl-tRNA synthetase, isoform A OS=Drosophila melanogaster GN=IleRS PE=1 SV=1 - [Q8MSW0_DROME]	22.54	22	22	36	1229	141.01	7.51807	0.99435	1.00504	0.999693	0.971719
Q9W3Y3	CG3226 OS=Drosophila melanogaster GN=CG3226 PE=1 SV=1 - [Q9W3Y3_DROME]	42.17	8	8	26	230	25.7673	6.96143	0.963491	1.24377	1.10363	0.291197
P36951	Putative hydroxypyruvate isomerase OS=Drosophila melanogaster GN=Gip PE=2 SV=1 - [HYI_DROME]	54.55	11	11	28	264	29.0749	6.53662	1.1687	1.07753	1.12312	0.210812
Q9I7J0	CG5023 OS=Drosophila melanogaster GN=CG5023 PE=1 SV=1 - [Q9I7J0_DROME]	62.72	10	10	36	169	19.1037	8.1333	0.940244	0.965906	0.953075	0.684427
Q9VSL4	Glutathione S transferase O2, isoform B OS=Drosophila melanogaster GN=GstO2 PE=1 SV=2 - [Q9VSL4_DROME]	24.8	6	6	24	250	28.707	7.04932	1.01111	1.11068	1.06089	0.539414
A0A0B4KHJ5	Glycogen synthase, isoform D OS=Drosophila melanogaster GN=GlyS PE=1 SV=1 - [A0A0B4KHJ5_DROME]	34.11	20	20	42	689	79.1836	6.59521	1.06481	1.04378	1.05429	0.586531
P23226	205 kDa microtubule-associated protein OS=Drosophila melanogaster GN=Map205 PE=1 SV=2 - [MA205_DROME]	22.53	19	19	33	1185	126.592	4.85596	0.834612	1.01662	0.925617	0.52639
Q9W4M4	Uncharacterized protein OS=Drosophila melanogaster GN=CG15570 PE=1 SV=1 - [Q9W4M4_DROME]	4.5	4	4	17	1357	136.808	5.37646	1.09738	1.03775	1.06757	0.494062
Q9VPN5	Hsp70/Hsp90 organizing protein homolog OS=Drosophila melanogaster GN=Hop PE=1 SV=1 - [Q9VPN5_DROME]	46.73	21	21	29	490	55.6629	6.81494	1.05024	1.17971	1.11498	0.24201
Q9VGS2	Translationally-对照led tumor protein homolog OS=Drosophila melanogaster GN=Tctp PE=1 SV=1 - [TCTP_DROME]	65.12	11	11	40	172	19.6246	4.80518	1.19013	1.09024	1.14019	0.155586
P14130	40S ribosomal protein S14 OS=Drosophila melanogaster GN=RpS14a PE=1 SV=1 - [RS14_DROME]	46.36	7	7	43	151	16.2547	10.3452	0.927686	0.900069	0.913877	0.463752
Q9VAY2	Glycoprotein 93 OS=Drosophila melanogaster GN=Gp93 PE=1 SV=1 - [Q9VAY2_DROME]	35.07	23	25	56	787	90.1825	5.021	0.947895	0.98497	0.966433	0.765465
Q9VMV5	Viking, isoform A OS=Drosophila melanogaster GN=vkg PE=1 SV=1 - [Q9VMV5_DROME]	9.02	14	14	31	1940	193.659	6.43018	0.935887	1.03077	0.983329	0.86999
D3DMF1	RE03506p OS=Drosophila melanogaster GN=Fim-RD PE=2 SV=1 - [D3DMF1_DROME]	26.05	13	13	29	641	72.0359	5.5542	0.946479	1.02397	0.985226	0.881793
Q7JWF1	Electron transfer flavoprotein-ubiquinone oxidoreductase, isoform A OS=Drosophila melanogaster GN=Etf-QO PE=1 SV=1 - [Q7JWF1_DROME]	28.31	14	14	24	604	65.9462	6.63916	1.00508	1.03829	1.02168	0.84745
M9PD73	Thioester-containing protein 4, isoform B OS=Drosophila melanogaster GN=Tep4 PE=1 SV=1 - [M9PD73_DROME]	17.14	20	20	37	1476	166.266	5.66846	0.973749	1.10611	1.03993	0.696238
X2JC80	40S ribosomal protein SA OS=Drosophila melanogaster GN=sta PE=1 SV=1 - [X2JC80_DROME]	52.59	11	11	31	270	30.2094	4.86865	0.982946	0.94641	0.964678	0.754714
Q27598	Pro-phenol oxidase A1 OS=Drosophila melanogaster PE=1 SV=1 - [Q27598_DROME]	43.48	13	23	47	690	79.0417	6.59521	1.18902	0.713704	0.95136	0.674179
Q9VEY5	MICOS complex subunit OS=Drosophila melanogaster GN=CG5903 PE=1 SV=1 - [Q9VEY5_DROME]	46.46	8	8	24	226	24.4657	8.77783	1.05812	1.02282	1.04047	0.69193
Q8T6I0	EH domain containing protein OS=Drosophila melanogaster GN=Past1 PE=1 SV=1 - [Q8T6I0_DROME]	49.25	2	24	50	534	60.9667	6.50732	0.965432	0.962514	0.963973	0.750405
Q9VAN0	Probable phosphoserine aminotransferase OS=Drosophila melanogaster GN=CG11899 PE=2 SV=1 - [SERC_DROME]	37.09	13	13	27	364	39.5153	8.41162	0.983972	1.11941	1.05169	0.605703
Q9W334	40S ribosomal protein S28 OS=Drosophila melanogaster GN=RpS28b PE=1 SV=2 - [RS28_DROME]	49.23	3	3	22	65	7.47205	10.3745	0.894978	0.914663	0.904821	0.417909
P11046	Laminin subunit beta-1 OS=Drosophila melanogaster GN=LanB1 PE=1 SV=4 - [LAMB1_DROME]	20.97	28	28	41	1788	198.205	5.32568	1.02149	1.03124	1.02636	0.807617
A1ZAX1	Eukaryotic translation initiation factor 3 subunit C OS=Drosophila melanogaster GN=eIF3-S8 PE=1 SV=1 - [EIF3C_DROME]	21.98	18	18	40	910	105.588	6.06201	0.965045	0.979171	0.972108	0.800404
Q9VB10	CG5590 OS=Drosophila melanogaster GN=CG5590 PE=1 SV=1 - [Q9VB10_DROME]	34.22	13	13	38	412	44.3257	8.01611	1.09044	1.06865	1.07954	0.418724
Q9VXJ0	Peroxisomal multifunctional enzyme type 2 OS=Drosophila melanogaster GN=Mfe2 PE=1 SV=1 - [DHB4_DROME]	40.47	18	18	24	598	64.0332	6.56592	1.05678	1.0398	1.04829	0.631232
Q9VE79	Uncharacterized protein OS=Drosophila melanogaster GN=CG14309 PE=1 SV=2 - [Q9VE79_DROME]	18.74	14	14	27	966	110.543	8.1626	0.889943	0.896495	0.893219	0.362662
Q9V3W7	LD40489p OS=Drosophila melanogaster GN=SF2 PE=1 SV=1 - [Q9V3W7_DROME]	42.75	9	9	13	255	28.3328	9.90576	0.942481	1.01532	0.978901	0.842476
Q9VJ86	Bicoid stability factor OS=Drosophila melanogaster GN=bsf PE=1 SV=2 - [Q9VJ86_DROME]	24.72	24	25	42	1412	157.167	7.13721	1.08133	0.927131	1.00423	0.999768
P22465	Annexin B10 OS=Drosophila melanogaster GN=AnxB10 PE=2 SV=3 - [ANX10_DROME]	43.3	10	12	28	321	35.6829	4.7417	0.955406	0.995775	0.97559	0.821944
P20228	Glutamate decarboxylase OS=Drosophila melanogaster GN=Gad1 PE=2 SV=2 - [DCE_DROME]	20.39	8	8	21	510	57.782	6.53662	1.07418	0.982232	1.02821	0.792114
Q9U1L2	CG3699 OS=Drosophila melanogaster GN=EG:BACR7A4.14 PE=1 SV=1 - [Q9U1L2_DROME]	39.84	8	8	21	251	26.047	8.96826	0.976829	0.996721	0.986775	0.891435
P41374	Eukaryotic translation initiation factor 2 subunit 1 OS=Drosophila melanogaster GN=eIF-2alpha PE=2 SV=1 - [IF2A_DROME]	40.76	12	12	30	341	38.6217	4.94482	1.00379	0.949431	0.97661	0.828262
Q9VQ29	Cytochrome b-c1 complex subunit Rieske, mitochondrial OS=Drosophila melanogaster GN=RFeSP PE=1 SV=3 - [Q9VQ29_DROME]	45.22	8	8	38	230	24.8566	8.67529	0.861836	1.01485	0.938345	0.597893
C8VV50	RE63353p OS=Drosophila melanogaster GN=CG10724-RB PE=2 SV=1 - [C8VV50_DROME]	47.85	21	21	45	604	66.0704	6.72705	1.00266	1.12955	1.06611	0.503786
Q9VK69	T-complex protein 1 subunit delta OS=Drosophila melanogaster GN=CG5525 PE=1 SV=1 - [Q9VK69_DROME]	31.14	11	13	42	533	57.0802	7.56201	0.984419	1.1221	1.05326	0.594111
Q9U1K3	Globin OS=Drosophila melanogaster GN=glob1 PE=3 SV=1 - [Q9U1K3_DROME]	77.12	9	9	30	153	17.0919	5.19873	1.07707	1.04183	1.05945	0.549508
Q95SI7	CG6028 OS=Drosophila melanogaster GN=CG6028 PE=1 SV=1 - [Q95SI7_DROME]	50.85	10	10	26	293	32.2729	6.56592	0.992282	1.09647	1.04438	0.66127
Q1EC13	IP11020p (Fragment) OS=Drosophila melanogaster GN=CG12203 PE=2 SV=1 - [Q1EC13_DROME]	37.34	5	5	25	158	17.9471	9.53955	1.03327	0.962476	0.997873	0.96043
Q9VUY9	Phosphoglucomutase OS=Drosophila melanogaster GN=Pgm PE=1 SV=1 - [PGM_DROME]	31.79	15	15	42	560	60.728	6.69775	1.07098	1.04646	1.05872	0.554695
P84051	Histone H2A OS=Drosophila melanogaster GN=His2A PE=1 SV=2 - [H2A_DROME]	37.1	2	4	27	124	13.3545	10.7261	1.32822	1.04441	1.18631	0.0623532
Q9GU68	Eukaryotic translation initiation factor 5A OS=Drosophila melanogaster GN=eIF-5A PE=2 SV=2 - [IF5A_DROME]	42.77	8	8	39	159	17.5796	5.14795	1.07656	0.996604	1.03658	0.72309
Q7JXZ2	Eip55E, isoform A OS=Drosophila melanogaster GN=Eip55E PE=1 SV=1 - [Q7JXZ2_DROME]	34.1	11	11	25	393	42.9613	7.62061	0.970136	0.995303	0.98272	0.866205
A1A6X4	IP17216p (Fragment) OS=Drosophila melanogaster GN=RpL23a PE=2 SV=1 - [A1A6X4_DROME]	48.7	17	17	56	269	28.5366	11.0044	1.04289	1.04677	1.04483	0.657765
F0JAP3	Adenylosuccinate synthetase OS=Drosophila melanogaster GN=CG17273-RA PE=2 SV=1 - [F0JAP3_DROME]	36.05	14	14	35	466	51.0204	7.32764	0.980935	1.03209	1.00651	0.980056
Q9W2J5	Uncharacterized protein, isoform A OS=Drosophila melanogaster GN=CG44245 PE=1 SV=3 - [Q9W2J5_DROME]	44.5	15	15	25	436	49.1862	6.23975	1.15827	1.09614	1.1272	0.196377
Q960M4	LD45324p OS=Drosophila melanogaster GN=Prx5 PE=1 SV=1 - [Q960M4_DROME]	47.37	8	8	27	190	19.8834	8.67529	1.05765	1.152	1.10482	0.2857
Q9W3N9	LD24105p OS=Drosophila melanogaster GN=CG10932 PE=1 SV=1 - [Q9W3N9_DROME]	39.27	12	12	25	410	43.4426	8.67529	0.922031	1.1042	1.01311	0.921817
Q9VSS2	Signal recognition particle subunit SRP68 OS=Drosophila melanogaster GN=Srp68 PE=2 SV=1 - [SRP68_DROME]	18.38	10	10	19	604	68.9657	8.47021	1.05312	0.981205	1.01716	0.886505
A1ZBE9	Methionyl-tRNA synthetase OS=Drosophila melanogaster GN=MetRS PE=1 SV=1 - [A1ZBE9_DROME]	24.76	18	18	26	1022	112.414	8.51416	0.99283	1.08273	1.03778	0.713444
Q9VD01	LP12095p OS=Drosophila melanogaster GN=Pebp1 PE=1 SV=1 - [Q9VD01_DROME]	50	7	7	32	176	19.5962	6.02393	1.11826	0.859776	0.98902	0.905402
P12881	Proteasome subunit alpha type-1 OS=Drosophila melanogaster GN=Prosalpha6 PE=1 SV=1 - [PSA1_DROME]	78.14	18	18	39	279	31.0397	6.55127	0.997403	1.05568	1.02654	0.806113
F0JAN1	Ade5, isoform B OS=Drosophila melanogaster GN=ade5 PE=1 SV=1 - [F0JAN1_DROME]	39.02	17	17	45	428	47.1376	8.38232	1.06001	1.13146	1.09574	0.329451
Q9V3D8	GH27579p OS=Drosophila melanogaster GN=grsm PE=1 SV=1 - [Q9V3D8_DROME]	29.57	11	11	26	558	60.1315	6.78564	0.958027	1.05345	1.00574	0.986919
Q9VMA3	Protein cup OS=Drosophila melanogaster GN=cup PE=1 SV=3 - [CUP_DROME]	28.56	22	22	41	1117	125.594	8.85107	0.905579	0.983235	0.944407	0.633073
M9PEZ7	Zasp67, isoform E OS=Drosophila melanogaster GN=Zasp67 PE=1 SV=1 - [M9PEZ7_DROME]	27.17	18	18	26	725	80.3063	4.71631	1.02903	0.915679	0.972353	0.801916
Q868Z9	Papilin OS=Drosophila melanogaster GN=Ppn PE=1 SV=2 - [PPN_DROME]	14.22	32	32	50	2898	312.834	4.57666	0.967319	1.03095	0.999135	0.968262
A0ZWT4	Thiolester containing protein II, isoform E (Fragment) OS=Drosophila melanogaster GN=TepII PE=4 SV=1 - [A0ZWT4_DROME]	14.28	1	16	35	1366	151.721	6.04932	0.930544	1.07781	1.00418	0.999448
P91929	NADH dehydrogenase [ubiquinone] 1 alpha subcomplex subunit 10, mitochondrial OS=Drosophila melanogaster GN=ND-42 PE=2 SV=2 - [NDUAA_DROME]	33.91	14	14	61	407	46.8676	6.80029	1.20947	0.996323	1.10289	0.294611
Q7KJV6	Ubiquitin-like protein activating enzyme OS=Drosophila melanogaster GN=Uba2 PE=2 SV=1 - [Q7KJV6_DROME]	20.29	12	12	26	700	77.5467	5.021	1.02261	1.01778	1.02019	0.860251
Q7KM15	Transcription factor BTF3 OS=Drosophila melanogaster GN=bic PE=1 SV=1 - [Q7KM15_DROME]	79.29	11	11	28	169	17.7273	7.48877	0.951535	1.02366	0.987597	0.896546
Q7KNF3	Hsp90-related protein TRAP1 OS=Drosophila melanogaster GN=Trap1 PE=2 SV=1 - [Q7KNF3_DROME]	30.9	15	16	32	686	77.3702	7.38623	1.02723	0.989343	1.00829	0.964336
Q9VH07	RuvB-like helicase 1 OS=Drosophila melanogaster GN=pont PE=1 SV=1 - [RUVB1_DROME]	30.7	10	10	22	456	50.2106	7.34229	0.996328	1.04257	1.01945	0.866702
L0CPX5	Heterogeneous nuclear ribonucleoprotein OS=Drosophila melanogaster GN=hrp48 PE=4 SV=1 - [L0CPX5_DROME]	25.65	7	7	16	421	44.9451	7.07861	1.06594	0.988313	1.02713	0.801182
P39018	40S ribosomal protein S19a OS=Drosophila melanogaster GN=RpS19a PE=1 SV=3 - [RS19A_DROME]	57.05	11	11	46	156	17.2803	10.1108	1.09375	1.07402	1.08388	0.39336
A1ZB68	FI01423p OS=Drosophila melanogaster GN=GstE3 PE=1 SV=1 - [A1ZB68_DROME]	27.73	7	7	20	220	24.9322	7.59131	1.30008	1.08556	1.19282	0.0542337
Q9VTY2	Uncharacterized protein, isoform A OS=Drosophila melanogaster GN=CG10638 PE=1 SV=1 - [Q9VTY2_DROME]	35.96	9	10	17	317	35.7735	6.11279	0.87335	1.08045	0.9769	0.830059
Q95WY3	FI04781p OS=Drosophila melanogaster GN=Nop56 PE=1 SV=1 - [Q95WY3_DROME]	14.92	6	6	15	496	54.8028	9.27588	1.08153	0.903752	0.992642	0.927938
Q7KSQ0	LD46175p OS=Drosophila melanogaster GN=sea PE=1 SV=1 - [Q7KSQ0_DROME]	39.43	12	12	34	317	34.0719	9.42236	1.09361	1.14209	1.11785	0.230625
Q8IP94	Threonyl-tRNA synthetase, isoform B OS=Drosophila melanogaster GN=ThrRS PE=1 SV=1 - [Q8IP94_DROME]	31.01	20	20	31	690	79.2949	6.90283	0.999394	1.02186	1.01063	0.943699
P46223	60S ribosomal protein L7a OS=Drosophila melanogaster GN=RpL7A PE=1 SV=2 - [RL7A_DROME]	40.96	13	14	38	271	30.7127	10.7114	1.10986	1.12978	1.11982	0.223059
Q0E8J3	Zormin, isoform I OS=Drosophila melanogaster GN=zormin PE=1 SV=2 - [Q0E8J3_DROME]	11.35	36	36	41	3640	409.701	6.37939	1.02044	1.05338	1.03691	0.720443
Q9VA83	Ferritin OS=Drosophila melanogaster GN=Fer2LCH PE=1 SV=1 - [Q9VA83_DROME]	54.19	13	13	35	227	25.2266	6.34131	1.09211	1.08714	1.08962	0.361439
B7FNQ3	RE33133p OS=Drosophila melanogaster GN=Cg25C-RC PE=2 SV=1 - [B7FNQ3_DROME]	3.37	5	5	14	1779	174.296	8.55811	0.993951	1.07156	1.03275	0.754331
A1ZAH8	Ribosomal protein S15, isoform B OS=Drosophila melanogaster GN=RpS15 PE=1 SV=1 - [A1ZAH8_DROME]	41.5	3	3	15	147	16.9682	10.3306	1.07311	0.883272	0.978193	0.83808
Q7JVI3	Eukaryotic translation initiation factor 3 subunit M OS=Drosophila melanogaster GN=Tango7 PE=2 SV=1 - [EIF3M_DROME]	36.43	12	12	18	387	44.0586	5.70654	1.03634	1.0181	1.02722	0.800405
M9NFJ2	Sluggish A, isoform I OS=Drosophila melanogaster GN=slgA PE=1 SV=1 - [M9NFJ2_DROME]	42.3	2	26	47	669	75.8087	8.96826	1.08044	0.677366	0.878902	0.30028
Q9VTP4	60S ribosomal protein L10a-2 OS=Drosophila melanogaster GN=RpL10Ab PE=1 SV=2 - [R10AB_DROME]	40.09	8	8	38	217	24.2581	9.86182	1.08329	1.08757	1.08543	0.384563
Q9TVM2	Exportin-1 OS=Drosophila melanogaster GN=emb PE=1 SV=1 - [XPO1_DROME]	10.16	8	8	14	1063	122.72	5.87158	0.984782	0.835512	0.910147	0.444594
Q86NS1	RE51958p OS=Drosophila melanogaster GN=CG6045 PE=2 SV=1 - [Q86NS1_DROME]	20.97	18	18	34	1254	137.829	6.56592	1.00031	1.06034	1.03032	0.774425
Q9VMB9	Cytochrome c oxidase subunit 5B, isoform A OS=Drosophila melanogaster GN=COX5B PE=1 SV=1 - [Q9VMB9_DROME]	38.33	4	4	29	120	13.5697	8.68994	1.15575	0.994226	1.07499	0.446471
O97479	FI05212p OS=Drosophila melanogaster GN=Sodh-1 PE=1 SV=1 - [O97479_DROME]	33.61	5	10	22	360	38.6342	7.98682	1.02369	1.01265	1.01817	0.877703
A0A0B4LFB8	Optic atrophy 1 ortholog, isoform D OS=Drosophila melanogaster GN=Opa1 PE=1 SV=1 - [A0A0B4LFB8_DROME]	19.68	16	16	30	930	106.865	8.89502	1.07081	0.999476	1.03514	0.734787
Q8SWZ9	RH47744p OS=Drosophila melanogaster GN=CG2254 PE=2 SV=1 - [Q8SWZ9_DROME]	39.69	12	12	25	320	35.5665	7.73779	1.07	1.06499	1.06749	0.494561
Q9V4N3	Cytochrome b5 OS=Drosophila melanogaster GN=Cyt-b5 PE=2 SV=1 - [CYB5_DROME]	17.16	2	2	11	134	15.1965	5.04639	1.05944	1.1336	1.09652	0.325495
Q9W374	Dihydropyrimidine dehydrogenase OS=Drosophila melanogaster GN=su(r) PE=1 SV=2 - [Q9W374_DROME]	20.66	16	16	26	1031	111.155	6.80029	1.01121	0.946393	0.978802	0.84186
A0A0C4DHG6	Gelsolin, isoform L OS=Drosophila melanogaster GN=Gel PE=4 SV=1 - [A0A0C4DHG6_DROME]	27.03	15	15	25	740	82.4769	5.03369	1.00256	1.08939	1.04598	0.648909
Q9TW62	UMP-CMP kinase OS=Drosophila melanogaster GN=Dak1 PE=2 SV=1 - [Q9TW62_DROME]	45.41	7	7	16	196	21.8089	5.52881	1.04331	1.01678	1.03004	0.776763
H9XVM8	CG1674, isoform K OS=Drosophila melanogaster GN=CG1674 PE=1 SV=1 - [H9XVM8_DROME]	27.91	3	19	35	860	96.2062	6.69775	1.07579	0.990723	1.03326	0.750207
Q9VZU7	RE70722p OS=Drosophila melanogaster GN=Usp5 PE=1 SV=1 - [Q9VZU7_DROME]	25.51	18	18	27	827	92.0333	5.49072	0.983155	1.06508	1.02412	0.826676
Q9V9Q4	CG1416, isoform A OS=Drosophila melanogaster GN=CG1416 PE=1 SV=2 - [Q9V9Q4_DROME]	28.25	10	10	16	354	40.1291	6.56592	1.05279	1.16612	1.10945	0.265113
Q9W303	Chitinase-like protein Idgf4 OS=Drosophila melanogaster GN=Idgf4 PE=2 SV=1 - [IDGF4_DROME]	35.07	15	15	39	442	48.5741	7.82568	0.920889	1.13887	1.02988	0.778118
Q9VNA5	Proteasome subunit beta type-4 OS=Drosophila melanogaster GN=Prosbeta7 PE=2 SV=1 - [PSB4_DROME]	30.6	8	8	14	268	29.9667	6.58057	0.975265	0.972623	0.973944	0.811751
Q7JZZ3	RE03883p OS=Drosophila melanogaster GN=CG13321 PE=1 SV=1 - [Q7JZZ3_DROME]	26.92	5	5	11	286	30.8541	6.17627	0.835366	1.14816	0.991765	0.922482
Q9W125	NADH dehydrogenase [ubiquinone] 1 alpha subcomplex subunit 8 OS=Drosophila melanogaster GN=ND-19 PE=1 SV=1 - [Q9W125_DROME]	51.43	9	9	29	175	19.8326	6.87354	1.18664	1.07232	1.12948	0.188665
P46461	Vesicle-fusing ATPase 1 OS=Drosophila melanogaster GN=comt PE=2 SV=1 - [NSF1_DROME]	27.79	11	18	23	745	82.503	7.45947	0.956136	0.96004	0.958088	0.714605
Q9VD29	RE74312p OS=Drosophila melanogaster GN=Sar1 PE=1 SV=1 - [Q9VD29_DROME]	65.28	9	9	27	193	21.7973	6.93213	1.0904	1.07277	1.08159	0.406645
Q8MT58	RE11562p OS=Drosophila melanogaster GN=CG17337 PE=1 SV=1 - [Q8MT58_DROME]	42.47	19	19	56	478	53.1303	5.65576	1.08844	1.02336	1.0559	0.574847
M9MRJ4	Muscle-specific protein 300 kDa, isoform G OS=Drosophila melanogaster GN=Msp300 PE=1 SV=1 - [M9MRJ4_DROME]	3.66	4	22	26	13540	1506.84	4.62744	0.973073	0.760129	0.866601	0.252077
A4V4U5	Sluggish A, isoform F OS=Drosophila melanogaster GN=slgA PE=1 SV=1 - [A4V4U5_DROME]	43.2	2	26	45	669	75.9037	8.90967	1.24295	0.817603	1.03028	0.774812
L0MLJ3	CG1674, isoform M OS=Drosophila melanogaster GN=CG1674 PE=1 SV=1 - [L0MLJ3_DROME]	29.06	2	18	34	843	93.2543	5.21143	1.04684	0.918504	0.982669	0.865891
O46067	CG2918, isoform A OS=Drosophila melanogaster GN=EG:25E8.1 PE=1 SV=1 - [O46067_DROME]	29.9	23	24	36	923	103.382	5.12256	0.909781	0.935411	0.922596	0.509946
Q9I7D3	Caprin homolog OS=Drosophila melanogaster GN=Capr PE=1 SV=1 - [CAPR1_DROME]	18.52	15	15	31	961	103.528	6.50732	1.00898	0.986616	0.997797	0.959959
Q9I7P8	CG4365, isoform B OS=Drosophila melanogaster GN=tzn PE=1 SV=1 - [Q9I7P8_DROME]	39.11	8	8	23	271	30.3231	6.07471	0.995953	1.03085	1.0134	0.919285
A0ZWQ4	Thiolester containing protein II, isoform E (Fragment) OS=Drosophila melanogaster GN=TepII PE=4 SV=1 - [A0ZWQ4_DROME]	14.41	1	16	36	1367	151.786	5.71924	1.06079	0.959782	1.01029	0.946674
Q9VZL3	Sc2 OS=Drosophila melanogaster GN=Sc2 PE=1 SV=1 - [Q9VZL3_DROME]	18.54	7	7	18	302	34.163	9.61279	0.98629	0.842445	0.914368	0.466297
Q9VYU9	CG9360 OS=Drosophila melanogaster GN=CG9360 PE=1 SV=1 - [Q9VYU9_DROME]	40.64	8	8	28	251	27.063	6.53662	1.14469	0.884085	1.01439	0.910652
Q9VEZ3	LP04448p OS=Drosophila melanogaster GN=msps PE=1 SV=3 - [Q9VEZ3_DROME]	17.38	2	27	34	2042	225.838	8.06006	1.10238	1.03264	1.06751	0.494442
Q9VBR6	RE74917p OS=Drosophila melanogaster GN=tobi PE=2 SV=1 - [Q9VBR6_DROME]	17.96	12	12	32	657	74.5509	5.03369	1.09451	0.935321	1.01492	0.906057
Q95029	Cathepsin L OS=Drosophila melanogaster GN=Cp1 PE=2 SV=2 - [CATL_DROME]	35.58	12	12	22	371	41.5746	7.21045	0.889866	1.12868	1.00928	0.955608
Q9VH72	CG9471, isoform A OS=Drosophila melanogaster GN=CG9471-RA PE=1 SV=1 - [Q9VH72_DROME]	32.84	5	5	15	204	22.699	7.48877	0.979997	0.883308	0.931652	0.559869
Q9VBP6	GH21316p OS=Drosophila melanogaster GN=Ssadh PE=1 SV=1 - [Q9VBP6_DROME]	39.1	16	16	26	509	54.9393	8.20654	0.939221	1.0888	1.01401	0.913964
Q9VN25	Eukaryotic translation initiation factor 3 subunit A OS=Drosophila melanogaster GN=eIF3-S10 PE=1 SV=1 - [EIF3A_DROME]	27.89	30	30	63	1140	133.798	9.01221	0.999505	0.902247	0.950876	0.671291
Q9VPX7	Adenylyl cyclase-associated protein OS=Drosophila melanogaster GN=capt PE=1 SV=2 - [Q9VPX7_DROME]	43.4	14	14	25	424	45.5762	7.06396	0.88133	1.1321	1.00671	0.978265
Q8SYA6	RH08058p OS=Drosophila melanogaster GN=CG7322 PE=2 SV=1 - [Q8SYA6_DROME]	40.08	9	9	15	242	25.6136	7.12256	0.955854	0.951987	0.95392	0.689492
Q9VHP0	ATP-dependent RNA helicase bel OS=Drosophila melanogaster GN=bel PE=1 SV=1 - [DDX3_DROME]	34.46	19	21	33	798	85.0293	7.53271	0.910443	0.908416	0.90943	0.440955
A0A0B4K6U6	Squid, isoform E OS=Drosophila melanogaster GN=sqd PE=4 SV=1 - [A0A0B4K6U6_DROME]	23.38	5	5	20	308	33.0338	6.96143	1.01055	1.08698	1.04877	0.627609
P46415	Alcohol dehydrogenase class-3 OS=Drosophila melanogaster GN=Fdh PE=1 SV=3 - [ADHX_DROME]	30.08	9	9	30	379	40.3636	6.7124	1.02057	1.02857	1.02457	0.822801
Q9V3U6	26-29kD-proteinase OS=Drosophila melanogaster GN=26-29-p PE=1 SV=1 - [Q9V3U6_DROME]	22.4	12	12	35	549	62.0903	6.7417	0.97967	1.06074	1.0202	0.860165
Q7K084	Odorant-binding protein 44a, isoform A OS=Drosophila melanogaster GN=Obp44a PE=1 SV=1 - [Q7K084_DROME]	55.94	9	9	27	143	15.8502	8.03076	1.1458	1.09254	1.11917	0.225537
O16043	Anon1A4 OS=Drosophila melanogaster GN=Df31 PE=1 SV=1 - [O16043_DROME]	50.82	11	11	33	183	18.812	4.27197	0.986549	1.14838	1.06746	0.494759
Q02645	Protein hu-li tai shao OS=Drosophila melanogaster GN=hts PE=1 SV=2 - [HTS_DROME]	17.39	1	14	18	1156	127.86	6.39209	1.04441	0.964206	1.00431	0.999622
Q9VB05	ALG-2 interacting protein X OS=Drosophila melanogaster GN=ALiX PE=1 SV=1 - [Q9VB05_DROME]	17.11	11	11	18	836	92.4814	5.45264	1.00141	0.962553	0.981983	0.861621
Q9I7K6	Protein NASP homolog OS=Drosophila melanogaster GN=CG8223 PE=1 SV=1 - [NASP_DROME]	31.3	9	9	15	492	51.8592	4.38623	0.900008	1.17279	1.0364	0.724574
Q9VZ23	GTP-binding nuclear protein Ran OS=Drosophila melanogaster GN=Ran PE=1 SV=1 - [RAN_DROME]	52.31	11	11	42	216	24.6927	7.81104	1.04451	1.08774	1.06613	0.503672
Q9V6U9	Probable trans-2-enoyl-CoA reductase, mitochondrial OS=Drosophila melanogaster GN=CG16935 PE=3 SV=2 - [MECR_DROME]	35.01	11	11	21	357	39.0864	9.11475	0.98308	1.02802	1.00555	0.988599
P17917	Proliferating cell nuclear antigen OS=Drosophila melanogaster GN=PCNA PE=1 SV=2 - [PCNA_DROME]	48.08	8	9	18	260	28.8111	4.80518	0.893958	1.11611	1.00504	0.993153
A4V0U4	Leukotriene A(4) hydrolase OS=Drosophila melanogaster GN=CG10602 PE=1 SV=1 - [A4V0U4_DROME]	37.03	17	17	32	613	68.4462	5.50342	0.989627	0.939761	0.964694	0.754814
C9QP57	Mitochondrial import inner membrane translocase subunit TIM44 OS=Drosophila melanogaster GN=CG11779-RB PE=2 SV=1 - [C9QP57_DROME]	37.38	14	14	22	428	48.9428	6.48096	1.07342	1.01683	1.04513	0.655483
Q9W335	LD26546p OS=Drosophila melanogaster GN=l(1)G0320 PE=1 SV=1 - [Q9W335_DROME]	15.56	3	3	9	302	33.0097	4.84326	0.951879	1.04339	0.997633	0.958941
P36241	60S ribosomal protein L19 OS=Drosophila melanogaster GN=RpL19 PE=1 SV=2 - [RL19_DROME]	38.92	11	11	30	203	23.9834	11.0044	1.02845	1.00735	1.0179	0.880078
Q9VHS2	Cytochrome c oxidase subunit 7A, mitochondrial OS=Drosophila melanogaster GN=COX7A PE=1 SV=1 - [COX7A_DROME]	57.3	6	6	28	89	9.89539	10.0522	1.2924	0.862479	1.07744	0.431377
Q8MQY1	SD01848p (Fragment) OS=Drosophila melanogaster GN=CPT2 PE=2 SV=1 - [Q8MQY1_DROME]	29.6	1	18	36	696	78.6498	8.6167	0.936638	1.05369	0.995164	0.943612
H1UUD2	Ferritin OS=Drosophila melanogaster GN=Fer1HCH PE=1 SV=1 - [H1UUD2_DROME]	34.91	4	4	17	169	19.2297	6.11279	1.02788	1.08421	1.05604	0.573835
B7FNR3	RH27614p OS=Drosophila melanogaster GN=chp-RA PE=2 SV=1 - [B7FNR3_DROME]	16.84	18	18	25	1241	143.355	6.81494	1.02752	0.901413	0.964468	0.753428
Q9VQF7	Bacchus, isoform A OS=Drosophila melanogaster GN=Bacc PE=1 SV=1 - [Q9VQF7_DROME]	30.26	3	3	11	152	15.4508	4.04346	1.10625	1.17907	1.14266	0.148651
Q9U915	Adenylate kinase OS=Drosophila melanogaster GN=Adk2 PE=1 SV=1 - [KAD2_DROME]	55.42	13	13	30	240	26.5259	7.88428	1.0493	1.10501	1.07716	0.433097
Q8IN25	LP07754p OS=Drosophila melanogaster GN=CG31198 PE=1 SV=1 - [Q8IN25_DROME]	18.72	13	13	24	940	106.667	5.43994	1.21638	0.89649	1.05644	0.571004
Q9VA91	40S ribosomal protein S7 OS=Drosophila melanogaster GN=RpS7 PE=1 SV=1 - [RS7_DROME]	63.4	14	14	49	194	22.1563	9.80322	1.02398	1.00597	1.01497	0.905544
P82147	Protein lethal(2)essential for life OS=Drosophila melanogaster GN=l(2)efl PE=1 SV=1 - [L2EFL_DROME]	68.45	13	13	27	187	21.2958	6.21436	0.931287	1.07323	1.00226	0.987601
Q7KVX5	VAMP-associated protein of 33kDa ortholog A, isoform A OS=Drosophila melanogaster GN=Vap-33A PE=1 SV=1 - [Q7KVX5_DROME]	32.34	6	6	22	235	26.7543	8.38232	1.01927	1.06322	1.04124	0.685823
E3CTS3	Aldehyde dehydrogenase OS=Drosophila melanogaster GN=Aldh-III-RI PE=2 SV=1 - [E3CTS3_DROME]	28.02	13	13	23	496	55.5567	7.12256	1.0527	1.0403	1.0465	0.644912
Q9VNE9	60S ribosomal protein L13a OS=Drosophila melanogaster GN=RpL13A PE=1 SV=1 - [RL13A_DROME]	43.41	13	13	40	205	23.6322	11.0337	1.0704	0.991086	1.03075	0.770932
Q8SX57	LD44221p OS=Drosophila melanogaster GN=CG11005 PE=1 SV=1 - [Q8SX57_DROME]	50.97	9	9	14	257	26.9161	7.09326	0.973241	1.09628	1.03476	0.737887
Q9VMQ9	Clot protein OS=Drosophila melanogaster GN=cl PE=1 SV=1 - [Q9VMQ9_DROME]	57.14	9	9	23	126	14.6511	5.5415	1.016	1.12538	1.07069	0.473668
Q9XZU1	Exportin-2 OS=Drosophila melanogaster GN=Cas PE=2 SV=2 - [XPO2_DROME]	22.67	19	19	38	975	110.098	5.8208	0.927296	0.94066	0.933978	0.57298
P53777	Muscle LIM protein 1 OS=Drosophila melanogaster GN=Mlp60A PE=2 SV=1 - [MLP1_DROME]	73.91	1	8	21	92	9.95159	8.23584	0.907774	0.919374	0.913574	0.46218
Q7K1C0	GH23780p OS=Drosophila melanogaster GN=ND-15 PE=1 SV=1 - [Q7K1C0_DROME]	61.39	5	5	17	101	11.9898	7.72314	1.13753	1.03795	1.08774	0.371704
Q7KLV9	26S proteasome non-ATPase regulatory subunit 11 OS=Drosophila melanogaster GN=Rpn6 PE=1 SV=1 - [PSD11_DROME]	40.52	16	16	28	422	47.2337	5.88428	0.997894	1.10773	1.05281	0.597392
E1JJ21	Tropomodulin, isoform H OS=Drosophila melanogaster GN=tmod PE=1 SV=1 - [E1JJ21_DROME]	40.32	1	13	23	372	41.8677	5.14795	1.2229	0.977534	1.10022	0.307307
Q6IDG5	RE70606p OS=Drosophila melanogaster PE=2 SV=1 - [Q6IDG5_DROME]	35.86	1	13	23	435	48.7949	4.79248	0.774264	0.822288	0.798276	0.0745383
Q9V9W3	RE08669p OS=Drosophila melanogaster GN=RpL6 PE=1 SV=1 - [Q9V9W3_DROME]	33.59	13	13	38	262	29.7178	10.7114	1.05426	1.01334	1.0338	0.745759
Q9VSA9	CG7409 OS=Drosophila melanogaster GN=CG7409 PE=2 SV=1 - [Q9VSA9_DROME]	57.14	11	11	35	154	17.9552	8.92432	0.981308	1.12888	1.05509	0.580716
P41094	40S ribosomal protein S18 OS=Drosophila melanogaster GN=RpS18 PE=1 SV=1 - [RS18_DROME]	65.13	16	16	44	152	17.6006	10.4771	1.14661	1.02434	1.08547	0.38434
Q9V3G7	26S proteasome non-ATPase regulatory subunit 6 OS=Drosophila melanogaster GN=Rpn7 PE=2 SV=1 - [PSMD6_DROME]	36.76	14	14	35	389	45.3525	6.48096	1.00283	1.00164	1.00224	0.987454
Q94529	Probable pseudouridine-5'-phosphatase OS=Drosophila melanogaster GN=Gs1l PE=2 SV=2 - [GS1_DROME]	34.2	4	7	20	231	25.7679	5.99854	0.974266	0.880945	0.927605	0.537329
Q9VK60	CG6180 OS=Drosophila melanogaster GN=CG6180 PE=1 SV=2 - [Q9VK60_DROME]	54.86	9	10	23	257	28.6877	8.82178	0.963122	1.0129	0.988011	0.899124
Q6IDF5	NADH dehydrogenase (Ubiquinone) B15 subunit OS=Drosophila melanogaster GN=ND-B15 PE=1 SV=1 - [Q6IDF5_DROME]	43.36	5	5	13	113	13.1258	9.81787	1.11217	1.00066	1.05642	0.571139
Q9W402	NADH dehydrogenase (Ubiquinone) B16.6 subunit, isoform A OS=Drosophila melanogaster GN=ND-B16.6 PE=1 SV=1 - [Q9W402_DROME]	46.1	6	6	28	154	17.7363	9.39307	1.11127	0.937912	1.02459	0.822618
Q8SY77	CG3566, isoform C OS=Drosophila melanogaster GN=CG3566 PE=1 SV=1 - [Q8SY77_DROME]	46.07	4	4	11	89	10.0262	6.80029	1.06455	1.09878	1.08167	0.406183
P26270	26S proteasome non-ATPase regulatory subunit 7 OS=Drosophila melanogaster GN=Rpn8 PE=1 SV=6 - [PSMD7_DROME]	42.6	10	10	18	338	38.0655	6.7124	0.975799	1.02955	1.00268	0.990175
Q9VKZ8	LP08774p OS=Drosophila melanogaster GN=Usp14 PE=1 SV=1 - [Q9VKZ8_DROME]	22.74	9	9	18	475	53.673	6.25244	0.970138	1.07098	1.02056	0.857109
Q9VT55	Uncharacterized protein, isoform N OS=Drosophila melanogaster GN=CG43897 PE=1 SV=3 - [Q9VT55_DROME]	10.16	10	10	15	1339	149.384	6.84424	0.969076	1.19685	1.08296	0.398661
Q9V7D2	V-type proton ATPase subunit D 1 OS=Drosophila melanogaster GN=Vha36-1 PE=2 SV=1 - [VATD1_DROME]	40.24	5	9	22	246	27.61	9.53955	1.18456	1.07965	1.13211	0.18008
Q5U0Z2	LD30448p OS=Drosophila melanogaster GN=CG10576 PE=2 SV=2 - [Q5U0Z2_DROME]	41.43	16	16	30	391	42.7051	6.65381	0.959166	0.937793	0.948479	0.657056
Q7K7G0	Coat protein (Coatomer) delta, isoform B OS=Drosophila melanogaster GN=deltaCOP PE=1 SV=1 - [Q7K7G0_DROME]	25.8	11	11	22	531	57.7817	6.20166	0.972928	0.951357	0.962142	0.739229
P05990	CAD protein OS=Drosophila melanogaster GN=r PE=1 SV=3 - [PYR1_DROME]	10.61	21	21	30	2224	246.515	6.63916	0.954799	0.959778	0.957289	0.709771
Q6NP72	RE35907p OS=Drosophila melanogaster GN=CG13220 PE=1 SV=1 - [Q6NP72_DROME]	35.29	5	5	13	153	16.3748	9.43701	1.29622	1.06423	1.18022	0.0708885
Q8INH5	RE43108p OS=Drosophila melanogaster GN=CG32473-RB PE=1 SV=1 - [Q8INH5_DROME]	16.06	12	13	25	903	102.593	5.12256	1.01761	1.10396	1.06078	0.540188
Q23979	Myosin-IB OS=Drosophila melanogaster GN=Myo61F PE=1 SV=3 - [MY61F_DROME]	17.2	15	15	24	1035	118.915	9.0415	1.11705	0.991898	1.05448	0.585206
Q9Y112	BcDNA.GH10614 OS=Drosophila melanogaster GN=BcDNA.GH10614 PE=1 SV=1 - [Q9Y112_DROME]	56.33	16	16	30	316	36.2894	7.07861	1.08568	1.06559	1.07563	0.442447
Q9VZQ3	Karst, isoform A OS=Drosophila melanogaster GN=kst PE=1 SV=1 - [Q9VZQ3_DROME]	11.72	22	37	44	4097	471.351	6.31592	0.984367	1.01868	1.00152	0.983049
X2J9A5	Uncharacterized protein, isoform B OS=Drosophila melanogaster GN=CG31673 PE=1 SV=1 - [X2J9A5_DROME]	32	7	7	15	325	35.5804	7.95752	0.975914	1.09532	1.03562	0.730929
A0ANY9	CG10206 protein OS=Drosophila melanogaster GN=CG10206 PE=4 SV=1 - [A0ANY9_DROME]	31.76	12	12	18	510	57.033	8.48486	1.10047	0.982634	1.04155	0.683398
Q24400	Muscle LIM protein Mlp84B OS=Drosophila melanogaster GN=Mlp84B PE=1 SV=1 - [MLP2_DROME]	35.35	14	15	32	495	53.4901	8.27979	1.03051	1.04625	1.03838	0.708639
P33438	Glutactin OS=Drosophila melanogaster GN=Glt PE=1 SV=2 - [GLT_DROME]	27	23	23	33	1026	118.678	4.76709	1.01342	1.038	1.02571	0.813132
O16797	60S ribosomal protein L3 OS=Drosophila melanogaster GN=RpL3 PE=1 SV=3 - [RL3_DROME]	44.95	17	17	49	416	46.8861	10.2427	1.05864	1.0081	1.03337	0.749259
C8VUZ1	RE12912p OS=Drosophila melanogaster GN=Psa-RA PE=2 SV=1 - [C8VUZ1_DROME]	25.4	21	21	29	866	99.25	5.30029	0.982851	1.04047	1.01166	0.934589
P55935	40S ribosomal protein S9 OS=Drosophila melanogaster GN=RpS9 PE=1 SV=2 - [RS9_DROME]	55.9	18	18	63	195	22.6096	10.6089	1.05768	0.980496	1.01909	0.869821
M9NFC0	Wings up A, isoform I OS=Drosophila melanogaster GN=wupA PE=1 SV=1 - [M9NFC0_DROME]	55.28	3	16	37	199	23.3908	9.90576	1.13629	1.13696	1.13662	0.166037
Q9VGA0	Glutathione S transferase D9, isoform A OS=Drosophila melanogaster GN=GstD9 PE=1 SV=1 - [Q9VGA0_DROME]	29.36	5	6	19	218	25.4449	5.33838	0.944462	1.33451	1.13949	0.157592
Q9U9Q4	Eukaryotic translation initiation factor 3 subunit H OS=Drosophila melanogaster GN=eIF-3p40 PE=1 SV=2 - [EIF3H_DROME]	35.8	9	9	18	338	38.3832	6.1001	1.0464	0.970343	1.00837	0.963597
A1ZBB4	Uncharacterized protein, isoform B OS=Drosophila melanogaster GN=CG30122 PE=1 SV=1 - [A1ZBB4_DROME]	11.33	2	10	15	1271	140.41	5.0083	0.943281	0.960556	0.951918	0.677509
P91926	AP-2 complex subunit alpha OS=Drosophila melanogaster GN=AP-2alpha PE=1 SV=1 - [AP2A_DROME]	13.83	12	12	23	940	105.553	7.18115	0.99869	0.908267	0.953479	0.686843
Q9VKM3	ATP synthase, isoform A OS=Drosophila melanogaster GN=ATPsynG PE=1 SV=1 - [Q9VKM3_DROME]	30.3	3	3	21	99	10.8649	9.75928	1.05006	0.930443	0.990252	0.913068
Q9VAJ9	CG1907 OS=Drosophila melanogaster GN=CG1907 PE=1 SV=1 - [Q9VAJ9_DROME]	25.55	8	8	15	317	34.5969	9.78857	1.08181	1.11632	1.09906	0.312919
Q7KUT2	Lon protease homolog, mitochondrial OS=Drosophila melanogaster GN=Lon PE=1 SV=1 - [LONM_DROME]	14.16	12	12	22	1024	114.96	7.59131	1.089	0.938478	1.01374	0.916328
Q7K3Z3	GH01724p OS=Drosophila melanogaster GN=p47 PE=1 SV=1 - [Q7K3Z3_DROME]	34.64	10	10	16	407	43.3535	5.61768	0.861419	1.13583	0.998627	0.965107
Q7K0E6	Aspartyl-tRNA synthetase, isoform A OS=Drosophila melanogaster GN=AspRS PE=1 SV=1 - [Q7K0E6_DROME]	30.51	10	10	21	531	59.0222	6.81494	1.05742	1.10537	1.08139	0.407792
A0A0B4LGS0	Amylase proximal, isoform B OS=Drosophila melanogaster GN=Amy-p PE=3 SV=1 - [A0A0B4LGS0_DROME]	23.68	10	10	16	494	53.7868	5.79541	0.933543	0.908033	0.920788	0.500211
Q0E993	Valyl-tRNA synthetase, isoform A OS=Drosophila melanogaster GN=ValRS PE=1 SV=1 - [Q0E993_DROME]	14.11	14	14	20	1049	118.179	6.65381	1.07904	1.03102	1.05503	0.581183
A1Z992	1,4-Alpha-Glucan branching enzyme OS=Drosophila melanogaster GN=AGBE PE=1 SV=1 - [A1Z992_DROME]	38.25	25	25	51	685	79.0596	6.25244	1.08644	1.00994	1.04819	0.632
A4V4F2	Flotillin 2, isoform F OS=Drosophila melanogaster GN=Flo2 PE=1 SV=1 - [A4V4F2_DROME]	49.41	19	19	24	425	46.5733	5.89697	0.886223	1.04723	0.966727	0.767271
Q9W1F7	CG2970, isoform A OS=Drosophila melanogaster GN=CG2970 PE=1 SV=2 - [Q9W1F7_DROME]	16.39	6	6	10	366	40.5061	8.83643	0.901223	1.0296	0.965412	0.75921
P25161	Probable 26S proteasome non-ATPase regulatory subunit 3 OS=Drosophila melanogaster GN=Rpn3 PE=2 SV=1 - [PSMD3_DROME]	29.35	14	14	26	494	55.9696	8.99756	0.91149	1.04019	0.975837	0.823475
C0MJ37	CG6554-PA OS=Drosophila melanogaster GN=CG6554 PE=3 SV=1 - [C0MJ37_DROME]	30.32	8	8	10	376	42.7539	5.09717	0.9092	0.916575	0.912887	0.458631
P40304	Proteasome subunit beta type-1 OS=Drosophila melanogaster GN=Prosbeta6 PE=2 SV=2 - [PSB1_DROME]	38.72	6	6	16	235	25.826	6.53662	0.81526	1.05391	0.934584	0.576417
Q9VG23	GH22994p OS=Drosophila melanogaster GN=CG10126 PE=1 SV=2 - [Q9VG23_DROME]	45.58	8	8	18	215	24.3788	4.61475	0.889926	1.16475	1.02734	0.799399
P28668	Bifunctional glutamate/proline--tRNA ligase OS=Drosophila melanogaster GN=Aats-glupro PE=1 SV=2 - [SYEP_DROME]	22.4	32	32	47	1714	189.293	8.63135	0.955824	1.03854	0.99718	0.956136
Q9VRD4	CG1532, isoform A OS=Drosophila melanogaster GN=CG1532 PE=1 SV=1 - [Q9VRD4_DROME]	41.32	9	9	15	288	31.6228	5.38916	1.09776	1.02849	1.06312	0.524003
A0A0B4LFW5	Glycogenin, isoform E OS=Drosophila melanogaster GN=Glycogenin PE=1 SV=1 - [A0A0B4LFW5_DROME]	15.02	8	8	22	699	78.014	6.02393	1.04667	1.07453	1.0606	0.541467
E1JJ68	Rm62, isoform H OS=Drosophila melanogaster GN=Rm62 PE=1 SV=1 - [E1JJ68_DROME]	27.13	10	12	27	575	62.4355	9.56885	1.02251	0.971918	0.997214	0.956344
A0A126GUQ4	Carnitine O-Acetyl-Transferase, isoform E OS=Drosophila melanogaster GN=CRAT PE=4 SV=1 - [A0A126GUQ4_DROME]	28.06	14	14	21	638	71.9707	8.49951	1.0667	1.03871	1.05271	0.598189
P29746	Protein bangles and beads OS=Drosophila melanogaster GN=bnb PE=1 SV=1 - [BNB_DROME]	47.29	15	15	27	442	45.7884	4.62744	0.877835	1.1403	1.00907	0.957431
Q9W4X7	Eukaryotic translation initiation factor 3 subunit G-A OS=Drosophila melanogaster GN=eIF3ga PE=1 SV=1 - [EI3GA_DROME]	22.68	5	5	10	269	29.9271	8.79248	1.0089	0.931172	0.970038	0.787632
P07183	Chorion protein S38 OS=Drosophila melanogaster GN=Cp38 PE=2 SV=1 - [CH38_DROME]	25.49	6	6	39	306	30.4291	9.12939	0.934084	1.21168	1.07288	0.459666
Q59E09	Acetyl-coenzyme A synthetase OS=Drosophila melanogaster GN=AcCoAS PE=1 SV=2 - [Q59E09_DROME]	35.07	18	18	31	670	75.8965	5.70654	1.0357	0.976264	1.00598	0.984769
E1JJA5	Shibire, isoform M OS=Drosophila melanogaster GN=shi PE=1 SV=1 - [E1JJA5_DROME]	29.43	23	23	31	836	93.6716	8.104	0.989988	1.00377	0.996879	0.954267
P45889	Actin-related protein 1 OS=Drosophila melanogaster GN=Arp1 PE=2 SV=2 - [ACTZ_DROME]	29.79	9	9	19	376	42.692	7.29834	0.958561	1.04665	1.0026	0.989735
A1Z8Z9	CG8834 OS=Drosophila melanogaster GN=CG8834 PE=1 SV=1 - [A1Z8Z9_DROME]	12.52	7	7	17	535	58.9221	7.44482	1.30814	0.828253	1.06819	0.489937
Q7K8X7	Glutathione S transferase E9 OS=Drosophila melanogaster GN=GstE9 PE=1 SV=1 - [Q7K8X7_DROME]	26.7	5	5	17	221	24.8659	7.79639	1.02738	1.0258	1.02659	0.805676
Q9VV60	Tyrosine--tRNA ligase OS=Drosophila melanogaster GN=TyrRS PE=1 SV=1 - [Q9VV60_DROME]	37.71	18	19	30	525	58.1225	6.87354	1.03973	0.985353	1.01254	0.926843
Q9VKQ2	Uncharacterized protein, isoform A OS=Drosophila melanogaster GN=CG17127 PE=1 SV=1 - [Q9VKQ2_DROME]	45.92	3	3	7	98	10.7556	4.58936	0.77871	1.09627	0.937491	0.592991
Q7K2G1	Proteasomal ubiquitin receptor ADRM1 homolog OS=Drosophila melanogaster GN=Rpn13 PE=1 SV=1 - [ADRM1_DROME]	48.33	12	12	22	389	41.9864	5.64307	0.927932	0.992769	0.96035	0.728324
Q9VSN2	HL08110p OS=Drosophila melanogaster GN=Zasp66 PE=1 SV=1 - [Q9VSN2_DROME]	58.58	1	13	43	239	27.1466	9.17334	0.714295	1.13996	0.92713	0.534706
Q8MKK5	GH09271p OS=Drosophila melanogaster GN=kcc PE=1 SV=1 - [Q8MKK5_DROME]	13.04	13	13	21	1028	113.991	7.10791	1.08224	0.950753	1.0165	0.892264
M9PCJ8	Dumpy, isoform X OS=Drosophila melanogaster GN=dpy PE=4 SV=1 - [M9PCJ8_DROME]	1.7	18	18	20	14825	1575.26	5.0083	0.90003	0.967293	0.933662	0.57119
Q9VSP9	CG5804 OS=Drosophila melanogaster GN=CG5804 PE=1 SV=1 - [Q9VSP9_DROME]	64.63	5	5	16	82	9.27367	5.14795	1.28193	0.99147	1.1367	0.165795
O77062	Amino acid transporter OS=Drosophila melanogaster GN=Eaat1 PE=1 SV=1 - [O77062_DROME]	15.03	5	5	11	479	52.3253	6.43018	0.966286	0.972029	0.969158	0.782211
P20478	Glutamine synthetase 2 cytoplasmic OS=Drosophila melanogaster GN=Gs2 PE=2 SV=3 - [GLNA2_DROME]	30.89	12	12	29	369	41.2781	5.63037	1.07426	1.14839	1.11132	0.257115
Q9VAM6	CDGSH iron-sulfur domain-containing protein 2 homolog OS=Drosophila melanogaster GN=Cisd2 PE=2 SV=1 - [CISD2_DROME]	18.8	2	2	10	133	14.6234	8.45557	1.10702	1.21153	1.15927	0.108317
Q9V434	Asparaginyl-tRNA synthetase, isoform A OS=Drosophila melanogaster GN=AsnRS PE=1 SV=1 - [Q9V434_DROME]	27.96	14	14	19	558	63.8913	5.96045	1.01616	0.978418	0.997287	0.956799
P04359	60S ribosomal protein L32 OS=Drosophila melanogaster GN=RpL32 PE=1 SV=3 - [RL32_DROME]	38.81	5	5	24	134	16.0098	11.3999	1.10463	0.995712	1.05017	0.617054
P10676	Neither inactivation nor afterpotential protein C OS=Drosophila melanogaster GN=ninaC PE=1 SV=2 - [NINAC_DROME]	20.59	1	28	34	1501	174.189	7.66455	1.22471	1.07926	1.15198	0.124729
A0A126GUS7	Fmr1, isoform J OS=Drosophila melanogaster GN=Fmr1 PE=4 SV=1 - [A0A126GUS7_DROME]	24.67	13	13	24	681	75.7726	8.29443	0.86414	1.00525	0.934693	0.577031
Q94919	PAST-1 OS=Drosophila melanogaster GN=Past1 PE=2 SV=1 - [Q94919_DROME]	31.05	1	13	30	496	55.5098	5.63037	0.955676	1.28744	1.12156	0.216537
Q9VVA6	Nuclear migration protein NudC OS=Drosophila melanogaster GN=nudC PE=1 SV=2 - [Q9VVA6_DROME]	25.9	7	7	18	332	37.7684	5.64307	0.898037	0.982113	0.940075	0.607867
M9PFW8	Uncharacterized protein, isoform B OS=Drosophila melanogaster GN=CG32165 PE=4 SV=1 - [M9PFW8_DROME]	16.05	14	14	22	1059	118.783	4.80518	1.01212	0.954593	0.983357	0.870167
Q95U46	GH07925p OS=Drosophila melanogaster GN=CG3902 PE=2 SV=1 - [Q95U46_DROME]	36.71	12	13	37	414	45.351	6.7124	0.907424	1.11248	1.00995	0.949628
Q0E940	Eukaryotic translation initiation factor 3 subunit B OS=Drosophila melanogaster GN=eIF3-S9 PE=1 SV=1 - [EIF3B_DROME]	20.58	11	11	23	690	80.3908	6.27783	1.03794	1.07055	1.05425	0.58687
A0A0A0RZ60	Cytochrome c oxidase subunit 2 OS=Drosophila melanogaster GN=COX2 PE=3 SV=1 - [A0A0A0RZ60_DROME]	23.25	4	4	15	228	26.1854	5.09717	0.950847	0.780733	0.86579	0.249077
A0AQH0	Proteasome subunit beta type OS=Drosophila melanogaster GN=Prosbeta1 PE=1 SV=1 - [A0AQH0_DROME]	25	4	4	9	224	24.2488	5.24951	0.853538	0.875001	0.864269	0.243512
Q8SXR1	Neural lazarillo, isoform A OS=Drosophila melanogaster GN=NLaz PE=1 SV=1 - [Q8SXR1_DROME]	25.89	6	6	14	224	24.3182	5.05908	0.953142	0.963102	0.958122	0.714809
Q9VSU6	Dihydropteridine reductase OS=Drosophila melanogaster GN=Dhpr PE=1 SV=1 - [Q9VSU6_DROME]	46.81	9	9	15	235	24.5127	6.34131	1.01257	1.07849	1.04553	0.652372
G4LU71	IP13560p1 (Fragment) OS=Drosophila melanogaster GN=CG30360-RC PE=2 SV=1 - [G4LU71_DROME]	15.08	7	9	16	597	67.3712	4.99561	0.944608	0.844215	0.894412	0.368153
P29327	40S ribosomal protein S6 OS=Drosophila melanogaster GN=RpS6 PE=1 SV=1 - [RS6_DROME]	35.08	10	10	36	248	28.3899	10.7407	1.04453	0.966831	1.00568	0.98743
Q9VCI3	Lipid storage droplets surface-binding protein 1 OS=Drosophila melanogaster GN=Lsd-1 PE=2 SV=2 - [LSD1_DROME]	31.09	12	12	30	431	48.8025	9.15869	1.15373	1.01987	1.0868	0.376926
Q6NN12	HL05792p (Fragment) OS=Drosophila melanogaster GN=CG18279 PE=2 SV=1 - [Q6NN12_DROME]	30.6	4	4	9	232	25.2186	10.3306	0.802651	0.969079	0.885865	0.329794
A0ANV7	CG12276 protein OS=Drosophila melanogaster GN=CG12276 PE=4 SV=1 - [A0ANV7_DROME]	36.8	11	11	21	337	37.6937	5.35107	0.980698	1.06219	1.02144	0.849523
Q9VF53	Aldehyde oxidase 1 OS=Drosophila melanogaster GN=AOX1 PE=1 SV=1 - [Q9VF53_DROME]	14.69	12	12	18	1273	139.036	6.66846	1.06711	1.05439	1.06075	0.540414
Q27415	Nucleoplasmin-like protein OS=Drosophila melanogaster GN=Nlp PE=1 SV=1 - [NLP_DROME]	34.87	5	5	16	152	16.9854	4.61475	0.998188	1.0774	1.0378	0.713305
P54351	Vesicle-fusing ATPase 2 OS=Drosophila melanogaster GN=Nsf2 PE=2 SV=2 - [NSF2_DROME]	22.21	8	15	17	752	83.3817	6.7417	0.958453	1.08746	1.02296	0.836552
P61209	ADP-ribosylation factor 1 OS=Drosophila melanogaster GN=Arf79F PE=2 SV=2 - [ARF1_DROME]	39.01	5	7	24	182	20.6747	6.58057	1.06234	0.954163	1.00825	0.964645
Q9VEJ3	Pyrroline-5-carboxylate reductase OS=Drosophila melanogaster GN=P5cr-2 PE=1 SV=1 - [Q9VEJ3_DROME]	23.44	5	5	12	273	28.0817	8.70459	0.730892	0.934011	0.832452	0.14494
Q9VUZ0	Translocon-associated protein subunit beta OS=Drosophila melanogaster GN=SsRbeta PE=1 SV=2 - [Q9VUZ0_DROME]	19.47	2	2	11	190	21.193	8.71924	1.00596	0.967619	0.986792	0.891535
Q9VSY0	Cuticular protein 67B OS=Drosophila melanogaster GN=Cpr67B PE=1 SV=1 - [Q9VSY0_DROME]	41.92	9	9	21	260	29.7825	5.10986	0.985084	1.13346	1.05927	0.550797
E1JHT6	Reticulon-like protein OS=Drosophila melanogaster GN=Rtnl1 PE=1 SV=1 - [E1JHT6_DROME]	29.32	10	15	24	607	65.4038	4.86865	0.999693	1.08956	1.04463	0.659336
Q9VN50	Eukaryotic translation initiation factor 3 subunit F-1 OS=Drosophila melanogaster GN=eIF3-S5-1 PE=2 SV=1 - [EI3F1_DROME]	18.21	4	4	14	280	31.085	6.52197	0.975724	0.951114	0.963419	0.747017
Q7KNR7	Photoreceptor dehydrogenase, isoform C OS=Drosophila melanogaster GN=Pdh PE=1 SV=1 - [Q7KNR7_DROME]	47.51	10	10	21	261	28.2838	8.68994	1.18152	0.833832	1.00767	0.969758
Q8T8V5	AT22034p OS=Drosophila melanogaster GN=La PE=2 SV=1 - [Q8T8V5_DROME]	39.74	15	15	26	390	44.8423	8.03076	0.996206	0.985369	0.990787	0.9164
Q7K172	LD04933p OS=Drosophila melanogaster GN=ste24a PE=1 SV=1 - [Q7K172_DROME]	19.07	7	7	17	451	51.6066	8.1626	1.08009	1.05197	1.06603	0.504301
P20477	Glutamine synthetase 1, mitochondrial OS=Drosophila melanogaster GN=Gs1 PE=2 SV=3 - [GLNA1_DROME]	28.07	9	9	26	399	44.3684	6.45557	0.89647	1.116	1.00624	0.982503
M9PGT0	Uncharacterized protein, isoform R OS=Drosophila melanogaster GN=CG34417 PE=1 SV=1 - [M9PGT0_DROME]	4.74	20	20	27	5128	574.502	9.0708	0.721143	1.08445	0.902798	0.407989
Q9VMD9	Tiggrin OS=Drosophila melanogaster GN=Tig PE=1 SV=2 - [TIG_DROME]	12.71	27	27	38	2188	257.289	5.96045	1.01477	1.12824	1.07151	0.468433
Q8INW9	Fondue, isoform A OS=Drosophila melanogaster GN=fon PE=1 SV=1 - [Q8INW9_DROME]	10.44	4	4	11	565	56.5569	6.45557	0.665996	0.989571	0.827783	0.133272
Q9V813	S-methyl-5'-thioadenosine phosphorylase OS=Drosophila melanogaster GN=Mtap PE=2 SV=1 - [MTAP_DROME]	38.06	9	9	14	289	31.9972	6.43018	0.946884	0.910642	0.928763	0.54374
P26308	Guanine nucleotide-binding protein subunit beta-1 OS=Drosophila melanogaster GN=Gbeta13F PE=1 SV=1 - [GBB1_DROME]	23.53	7	7	9	340	37.1089	6.44287	0.999801	1.05396	1.02688	0.803269
Q9V3W2	GM23292p OS=Drosophila melanogaster GN=ND-B17 PE=1 SV=1 - [Q9V3W2_DROME]	51.5	9	9	30	167	18.9828	9.81787	1.16458	1.12026	1.14242	0.149305
Q24492	Replication protein A 70 kDa DNA-binding subunit OS=Drosophila melanogaster GN=RpA-70 PE=1 SV=1 - [RFA1_DROME]	21.56	10	10	24	603	66.5824	6.75635	0.953904	1.01243	0.983169	0.869
P41093	60S ribosomal protein L18a OS=Drosophila melanogaster GN=RpL18A PE=1 SV=1 - [RL18A_DROME]	51.98	13	13	36	177	21.0164	10.6235	1.07424	1.02563	1.04993	0.618842
Q7JWX3	GH10112p OS=Drosophila melanogaster GN=nec PE=1 SV=1 - [Q7JWX3_DROME]	30.25	10	10	17	476	53.6935	7.35693	0.888562	1.11665	1.00261	0.989751
Q02427	RNA-binding protein 1 OS=Drosophila melanogaster GN=Rbp1 PE=2 SV=3 - [RBP1_DROME]	29.17	4	4	7	144	16.0029	9.979	1.03012	1.0737	1.05191	0.604096
Q9W1C9	Ejaculatory bulb-specific protein 3 OS=Drosophila melanogaster GN=EbpIII PE=1 SV=2 - [PEB3_DROME]	40.48	5	5	31	126	14.5306	8.104	1.20344	1.18338	1.19341	0.0535457
Q9Y105	Probable glutamine--tRNA ligase OS=Drosophila melanogaster GN=Aats-gln PE=2 SV=1 - [SYQ_DROME]	13.75	11	11	21	778	87.4531	7.21045	1.01375	1.04081	1.02728	0.799912
Q9VVH5	AT13736p OS=Drosophila melanogaster GN=UQCR-Q PE=1 SV=1 - [Q9VVH5_DROME]	52.81	6	6	20	89	10.0864	10.0815	1.22703	1.08963	1.15833	0.110335
M9NG39	Protein on ecdysone puffs, isoform D OS=Drosophila melanogaster GN=Pep PE=1 SV=1 - [M9NG39_DROME]	22.94	16	16	20	693	75.5525	5.43994	1.00254	0.999274	1.00091	0.97923
Q9VXI3	CG9911, isoform C OS=Drosophila melanogaster GN=CG9911 PE=1 SV=1 - [Q9VXI3_DROME]	27.73	10	10	20	375	43.3209	5.87158	1.12897	1.09902	1.11399	0.246019
D2NUK5	IP16103p OS=Drosophila melanogaster GN=CG3760-RB PE=2 SV=1 - [D2NUK5_DROME]	49.06	2	8	15	265	28.9334	5.22412	0.931969	1.23151	1.08174	0.405757
Q07327	Protein ROP OS=Drosophila melanogaster GN=Rop PE=2 SV=2 - [ROP_DROME]	34.67	17	17	25	597	67.8073	6.69775	1.10483	1.08317	1.094	0.338329
P22769	Proteasome subunit alpha type-7-1 OS=Drosophila melanogaster GN=Prosalpha4 PE=1 SV=2 - [PSA71_DROME]	44.98	9	9	23	249	27.9554	8.11865	0.938776	0.97921	0.958993	0.720086
Q9VEJ0	Peroxiredoxin 3 OS=Drosophila melanogaster GN=Prx3 PE=1 SV=2 - [Q9VEJ0_DROME]	24.79	8	8	27	234	26.3628	7.48877	1.05	1.07915	1.06457	0.514143
Q7K3E2	CG5080, isoform A OS=Drosophila melanogaster GN=CG5080 PE=1 SV=1 - [Q7K3E2_DROME]	36.1	15	15	24	554	61.1965	5.61768	0.947746	0.998519	0.973133	0.806735
P02516	Heat shock protein 23 OS=Drosophila melanogaster GN=Hsp23 PE=2 SV=2 - [HSP23_DROME]	41.4	6	6	11	186	20.6164	5.84619	1.04897	1.33538	1.19218	0.0549937
Q9VM12	CG5958 OS=Drosophila melanogaster GN=CG5958-RA PE=1 SV=1 - [Q9VM12_DROME]	42.86	12	12	27	294	33.9135	7.44482	1.12732	1.01159	1.06946	0.481667
Q9XYU1	DNA replication licensing factor Mcm3 OS=Drosophila melanogaster GN=Mcm3 PE=1 SV=1 - [MCM3_DROME]	14.65	10	10	16	819	90.8612	6.40479	0.90886	1	0.95443	0.692551
Q9W3C3	CG2004, isoform A OS=Drosophila melanogaster GN=CG2004 PE=1 SV=1 - [Q9W3C3_DROME]	21.41	9	9	17	425	48.2563	5.21143	1.05698	1.05296	1.05497	0.581578
Q95U34	GH11113p OS=Drosophila melanogaster GN=Galk PE=1 SV=1 - [Q95U34_DROME]	30.41	12	12	18	490	54.0925	7.62061	0.973867	1.04617	1.01002	0.949031
Q9VDT1	Arc42 OS=Drosophila melanogaster GN=Arc42 PE=1 SV=1 - [Q9VDT1_DROME]	23.95	8	9	17	405	43.6262	7.88428	0.874908	1.04288	0.958893	0.719481
Q9VBT8	IP11925p OS=Drosophila melanogaster GN=CG11878 PE=2 SV=1 - [Q9VBT8_DROME]	18.33	7	7	14	420	48.6276	7.00537	1.07433	1.15115	1.11274	0.25118
P02515	Heat shock protein 22 OS=Drosophila melanogaster GN=Hsp22 PE=1 SV=4 - [HSP22_DROME]	44.83	8	8	17	174	19.7509	5.2749	0.711371	1.41741	1.06439	0.515378
A0A0B4KEX0	Protein clueless OS=Drosophila melanogaster GN=clu PE=1 SV=1 - [A0A0B4KEX0_DROME]	12.34	13	13	20	1289	144.655	6.85889	1.06645	0.909114	0.987782	0.8977
Q9GV29	Prophenoloxidase (Fragment) OS=Drosophila melanogaster GN=MoxGM95 PE=4 SV=1 - [Q9GV29_DROME]	40.95	1	11	29	337	39.27	6.7124	1.11262	0.625988	0.869303	0.262229
Q9VXZ0	LP22717p OS=Drosophila melanogaster GN=ND-B18 PE=1 SV=1 - [Q9VXZ0_DROME]	42.74	4	4	13	117	13.8729	7.81104	1.13051	1.01496	1.07274	0.460589
Q9VZ49	Poly(U)-specific endoribonuclease homolog OS=Drosophila melanogaster GN=CG2145 PE=1 SV=1 - [ENDOU_DROME]	12.5	5	5	7	592	63.557	8.88037	0.989951	1.01246	1.00121	0.981097
Q9VCK0	Eukaryotic translation initiation factor 3 subunit D-1 OS=Drosophila melanogaster GN=eIF-3p66 PE=1 SV=1 - [EI3D1_DROME]	14.82	7	7	13	560	63.7577	7.02002	1.00211	0.954582	0.978348	0.839041
Q9VG82	Probable cytochrome P450 9f2 OS=Drosophila melanogaster GN=Cyp9f2 PE=2 SV=1 - [CP9F2_DROME]	29.84	13	13	28	516	60.2392	7.81104	1.1796	1.01258	1.09609	0.327655
Q8MLN4	CG9380, isoform D OS=Drosophila melanogaster GN=CG9380 PE=1 SV=2 - [Q8MLN4_DROME]	12.74	8	8	13	840	92.5972	6.771	1.23045	0.947806	1.08913	0.364128
Q9VPY2	Phospholipase A2 activator protein, isoform A OS=Drosophila melanogaster GN=Plap PE=1 SV=1 - [Q9VPY2_DROME]	12.45	9	9	14	787	85.6971	5.8335	0.936614	0.850904	0.893759	0.365142
Q7K2E1	CG8839, isoform A OS=Drosophila melanogaster GN=CG8839 PE=1 SV=1 - [Q7K2E1_DROME]	21.17	10	11	16	529	58.2269	7.75244	1.00005	0.988395	0.994222	0.93776
P23779	Cystatin-like protein OS=Drosophila melanogaster GN=Cys PE=2 SV=2 - [CYTL_DROME]	55.56	4	4	9	126	13.4289	4.75439	0.924338	1.39118	1.15776	0.111571
Q9VF20	Heavy metal tolerance factor 1 OS=Drosophila melanogaster GN=Hmt-1 PE=1 SV=1 - [Q9VF20_DROME]	4.73	3	3	6	866	97.8231	8.36768	1.0406	0.99458	1.01759	0.882752
O18338	LD44762p OS=Drosophila melanogaster GN=Rab8 PE=1 SV=1 - [O18338_DROME]	24.15	2	4	12	207	23.6762	8.48486	1.06972	1.14181	1.10576	0.281429
Q9VUV9	Putative U5 small nuclear ribonucleoprotein 200 kDa helicase OS=Drosophila melanogaster GN=l(3)72Ab PE=2 SV=4 - [U520_DROME]	6.54	12	12	15	2142	244.356	6.03662	0.977314	0.903762	0.940538	0.610545
Q9VMI5	CG9135 protein OS=Drosophila melanogaster GN=CG9135 PE=1 SV=1 - [Q9VMI5_DROME]	22.38	8	8	15	487	53.426	7.18115	0.991718	1.11043	1.05107	0.6103
Q8SYA5	RH08687p OS=Drosophila melanogaster GN=retinin PE=2 SV=1 - [Q8SYA5_DROME]	42.63	6	6	17	190	19.9047	6.06201	1.0788	1.05524	1.06702	0.497717
Q9VAC4	Nucleophosmin, isoform A OS=Drosophila melanogaster GN=Nph PE=1 SV=1 - [Q9VAC4_DROME]	49.36	6	6	10	156	17.3586	4.56396	0.987494	1.13227	1.05988	0.546504
Q9V9S8	Ferrochelatase, mitochondrial OS=Drosophila melanogaster GN=FeCh PE=2 SV=1 - [HEMH_DROME]	30.73	9	9	19	384	43.5693	8.39697	0.972873	1.18706	1.07996	0.416213
Q9VL68	CG4598, isoform A OS=Drosophila melanogaster GN=CG4598 PE=1 SV=2 - [Q9VL68_DROME]	19.93	6	6	12	281	30.9742	9.23193	1.08359	1.22702	1.1553	0.117013
P46222	60S ribosomal protein L11 OS=Drosophila melanogaster GN=RpL11 PE=1 SV=2 - [RL11_DROME]	32.61	6	6	17	184	21.0992	10.0229	1.03473	0.96916	1.00194	0.985648
Q8IQW2	Cytochrome c oxidase subunit 6B, isoform B OS=Drosophila melanogaster GN=COX6B PE=1 SV=1 - [Q8IQW2_DROME]	62.34	6	6	24	77	9.28034	8.47021	1.13291	0.978058	1.05548	0.577868
Q0E9F9	CG2915, isoform A OS=Drosophila melanogaster GN=CG2915-RB PE=1 SV=1 - [Q0E9F9_DROME]	28.26	10	10	16	453	51.0244	6.12549	0.999616	0.990897	0.995257	0.944189
Q9XYZ9	Glutathione S transferase E12, isoform A OS=Drosophila melanogaster GN=GstE12 PE=1 SV=1 - [Q9XYZ9_DROME]	36.77	7	7	18	223	25.1611	6.29053	1.12888	1.09061	1.10975	0.263847
Q9VAI9	Odorant-binding protein 99c, isoform A OS=Drosophila melanogaster GN=Obp99c PE=1 SV=1 - [Q9VAI9_DROME]	56.29	1	8	18	151	16.9876	7.6792	0.637925	0.960076	0.799001	0.0756923
Q7K221	Glutamate oxaloacetate transaminase 1, isoform A OS=Drosophila melanogaster GN=Got1 PE=1 SV=1 - [Q7K221_DROME]	38.46	13	13	22	416	46.0583	7.53271	0.918162	0.961844	0.940003	0.607452
Q9V3E7	LD24793p OS=Drosophila melanogaster GN=Ref1 PE=1 SV=1 - [Q9V3E7_DROME]	28.57	8	8	10	266	27.8347	10.5503	1.02309	1.04276	1.03292	0.752924
Q26416	Adult cuticle protein 1 OS=Drosophila melanogaster GN=Acp1 PE=2 SV=1 - [CUA1_DROME]	20	1	1	16	135	13.111	9.71533	1.17992	0.91587	1.04789	0.634252
Q9VP57	LD15904p OS=Drosophila melanogaster GN=pzg PE=1 SV=1 - [Q9VP57_DROME]	11.55	7	7	8	996	105.015	4.89404	0.902699	0.938715	0.920707	0.499773
Q7K3N4	CG8888 OS=Drosophila melanogaster GN=CG8888 PE=1 SV=1 - [Q7K3N4_DROME]	19.59	7	7	11	388	43.4515	8.23584	1.07777	0.900104	0.988935	0.904874
Q9VXN4	Probable arginine--tRNA ligase, cytoplasmic OS=Drosophila melanogaster GN=Aats-arg PE=2 SV=1 - [SYRC_DROME]	28.42	15	15	25	665	75.5291	7.44482	0.996589	1.02491	1.01075	0.942605
Q9VKV1	Alpha-mannosidase OS=Drosophila melanogaster GN=LManII PE=1 SV=2 - [Q9VKV1_DROME]	14.17	14	15	23	1080	122.608	5.8335	0.985043	0.961675	0.973359	0.808133
Q9VLS4	CG8498, isoform A OS=Drosophila melanogaster GN=CG8498 PE=1 SV=1 - [Q9VLS4_DROME]	74.44	5	5	11	90	9.90994	5.45264	1.14799	1.07681	1.1124	0.252596
X2JE34	RNA-binding protein 2, isoform E OS=Drosophila melanogaster GN=Rbp2 PE=1 SV=1 - [X2JE34_DROME]	22.08	6	6	12	317	34.2097	9.29053	1.09834	1.08099	1.08967	0.361203
Q9VXK7	LD31474p OS=Drosophila melanogaster GN=ND-20 PE=1 SV=1 - [Q9VXK7_DROME]	27.15	7	7	20	221	24.5776	9.74463	1.18026	0.988999	1.08463	0.389115
P41092	60S ribosomal protein L27a OS=Drosophila melanogaster GN=RpL27A PE=1 SV=2 - [RL27A_DROME]	55.03	9	9	26	149	17.0113	10.7114	1.11858	0.999556	1.05907	0.552228
Q9W4J4	GM14292p OS=Drosophila melanogaster GN=CG11444 PE=1 SV=1 - [Q9W4J4_DROME]	14.88	3	3	7	215	22.8636	9.37842	1.03268	1.27954	1.15611	0.115194
D9IWU3	CYP6G1 OS=Drosophila melanogaster GN=Cyp6g1 PE=3 SV=1 - [D9IWU3_DROME]	21.18	8	9	21	524	59.8706	8.29443	1.06217	1.023	1.04259	0.675261
Q9V9X4	Methylthioribose-1-phosphate isomerase OS=Drosophila melanogaster GN=CG11334 PE=2 SV=1 - [MTNA_DROME]	21.98	7	7	13	364	39.0836	7.00537	1.10327	1.05848	1.08087	0.410839
Q9VHW0	AT07710p OS=Drosophila melanogaster GN=CG7910 PE=2 SV=1 - [Q9VHW0_DROME]	27.36	13	13	18	530	57.9656	8.66064	1.10442	1.02279	1.0636	0.52072
A1Z6X6	Glyoxalase 1 OS=Drosophila melanogaster GN=Glo1 PE=1 SV=1 - [A1Z6X6_DROME]	28.98	4	4	17	176	20.0329	6.55127	0.960289	1.03398	0.997136	0.955858
P48461	Serine/threonine-protein phosphatase alpha-1 isoform OS=Drosophila melanogaster GN=Pp1alpha-96A PE=1 SV=1 - [PP11_DROME]	30.58	1	8	16	327	37.3457	6.66846	0.881426	0.939613	0.910519	0.44649
Q5BIJ0	RH28686p OS=Drosophila melanogaster GN=Arr2 PE=2 SV=1 - [Q5BIJ0_DROME]	40.51	14	14	21	390	43.7742	8.32373	1.12786	0.952514	1.04019	0.694181
P54353	Putative peptidyl-prolyl cis-trans isomerase dodo OS=Drosophila melanogaster GN=dod PE=2 SV=3 - [DOD_DROME]	37.35	4	4	7	166	18.3651	7.44482	1.10546	1.0886	1.09703	0.322957
A0A0B4LFR4	Oligosaccharide transferase delta subunit, isoform B OS=Drosophila melanogaster GN=OstDelta PE=1 SV=1 - [A0A0B4LFR4_DROME]	23.85	10	12	21	633	69.058	9.23193	0.997509	0.992516	0.995013	0.942674
P04146	Copia protein OS=Drosophila melanogaster GN=GIP PE=1 SV=3 - [COPIA_DROME]	4.4	6	6	11	1409	162.715	8.48486	1.05593	1.32276	1.18934	0.0584509
P12982	Serine/threonine-protein phosphatase alpha-2 isoform OS=Drosophila melanogaster GN=Pp1-87B PE=1 SV=1 - [PP12_DROME]	40.4	3	10	17	302	34.5192	5.59229	1.19127	0.972042	1.08166	0.406247
Q8SZM1	RH04336p OS=Drosophila melanogaster GN=CG9953 PE=2 SV=1 - [Q8SZM1_DROME]	20.28	10	10	19	508	56.8345	6.63916	0.964443	1.03658	1.00051	0.976796
A0APE4	CG6459 protein OS=Drosophila melanogaster GN=CG6459 PE=4 SV=1 - [A0APE4_DROME]	25.1	5	5	10	263	28.9824	5.16064	1.06238	1.11472	1.08855	0.367254
E2QCN9	GS1-like, isoform B OS=Drosophila melanogaster GN=Gs1l PE=1 SV=1 - [E2QCN9_DROME]	26.41	3	6	12	231	25.6049	6.52197	0.898929	0.949081	0.924005	0.51759
Q9VZG2	Cuticular protein 64Aa OS=Drosophila melanogaster GN=Cpr64Aa PE=2 SV=1 - [Q9VZG2_DROME]	30.73	4	4	8	192	19.6025	8.30908	1.15875	0.936654	1.0477	0.635715
Q9VDP9	S-formylglutathione hydrolase OS=Drosophila melanogaster GN=CG4390 PE=1 SV=1 - [Q9VDP9_DROME]	15.38	3	3	7	286	31.4214	5.8335	0.774695	0.904217	0.839456	0.163756
Q24319	Dolichyl-diphosphooligosaccharide--protein glycosyltransferase 48 kDa subunit OS=Drosophila melanogaster GN=Ost48 PE=2 SV=2 - [OST48_DROME]	16.04	6	6	16	449	49.9495	5.59229	0.995047	1.06547	1.03026	0.774971
A0A0B4LGQ1	Superoxide dismutase OS=Drosophila melanogaster GN=Sod2 PE=3 SV=1 - [A0A0B4LGQ1_DROME]	21.2	6	6	19	217	24.6437	7.92822	0.966817	1.05194	1.00938	0.954708
Q9VH09	CG3999, isoform A OS=Drosophila melanogaster GN=CG3999 PE=1 SV=1 - [Q9VH09_DROME]	7.92	7	7	11	985	109.644	7.06396	1.11249	1.055	1.08375	0.394156
Q9VZ96	Axotactin, isoform I OS=Drosophila melanogaster GN=axo PE=1 SV=3 - [Q9VZ96_DROME]	6.06	9	9	9	2047	226.687	5.69385	1.04912	0.904264	0.97669	0.828757
M9PJI4	Discs large 1, isoform T OS=Drosophila melanogaster GN=dlg1 PE=1 SV=1 - [M9PJI4_DROME]	19.41	1	15	27	943	100.525	8.646	1.07198	0.969329	1.02066	0.856274
Q7KJ37	Cytoplasmic protein 89BC OS=Drosophila melanogaster GN=bor PE=2 SV=1 - [Q7KJ37_DROME]	21.3	12	12	17	554	63.0518	9.18799	0.968763	0.91601	0.942386	0.621274
F3YDH3	RH01206p OS=Drosophila melanogaster GN=ade3-RA PE=2 SV=1 - [F3YDH3_DROME]	13.9	17	17	20	1353	144.481	7.62061	0.808526	0.880608	0.844567	0.178498
Q9VNF3	RE01652p OS=Drosophila melanogaster GN=CG12171 PE=1 SV=1 - [Q9VNF3_DROME]	42.41	9	9	12	257	26.9013	7.50342	1.05046	1.07417	1.06231	0.529569
Q9VG69	CG5844 OS=Drosophila melanogaster GN=CG5844 PE=1 SV=1 - [Q9VG69_DROME]	25.13	6	6	12	378	41.5931	5.68115	1.02065	1.07183	1.04624	0.646891
Q7KMM4	BcDNA.GH04962 OS=Drosophila melanogaster GN=GCS2alpha PE=1 SV=1 - [Q7KMM4_DROME]	13.96	13	13	21	924	105.665	6.50732	0.982323	1.02297	1.00265	0.989988
K4GUH7	CG42351-PI OS=Drosophila melanogaster PE=2 SV=1 - [K4GUH7_DROME]	30.2	10	10	18	404	45.7616	6.27783	1.06021	1.13576	1.09798	0.31821
Q9VA37	Dj-1beta OS=Drosophila melanogaster GN=dj-1beta PE=1 SV=3 - [Q9VA37_DROME]	24.6	3	3	8	187	19.2381	5.63037	0.938851	1.03745	0.988149	0.899986
Q9VEH0	Aluminum tubes, isoform A OS=Drosophila melanogaster GN=alt PE=1 SV=1 - [Q9VEH0_DROME]	17.1	13	13	18	842	95.0376	7.09326	0.967947	0.912974	0.94046	0.610094
Q9NH01	DID OS=Drosophila melanogaster GN=poly PE=2 SV=1 - [Q9NH01_DROME]	22.71	4	4	7	251	27.8815	6.55127	0.93054	0.978681	0.95461	0.693634
P81900	cAMP-dependent protein kinase type II regulatory subunit OS=Drosophila melanogaster GN=Pka-R2 PE=1 SV=2 - [KAPR2_DROME]	27.32	9	9	19	377	42.7214	4.97021	1.10998	0.994589	1.05228	0.601305
P25160	ADP-ribosylation factor-like protein 1 OS=Drosophila melanogaster GN=Arl1 PE=2 SV=5 - [ARL1_DROME]	8.33	1	1	3	180	20.2344	6.56592	0.942254	0.921682	0.931968	0.561643
P48591	Ribonucleoside-diphosphate reductase large subunit OS=Drosophila melanogaster GN=RnrL PE=1 SV=2 - [RIR1_DROME]	17	13	13	22	812	91.9191	7.45947	0.986346	1.08846	1.0374	0.716478
P40945	ADP-ribosylation factor 2 OS=Drosophila melanogaster GN=Arf102F PE=2 SV=2 - [ARF2_DROME]	37.78	4	6	17	180	20.6038	7.38623	1.01375	1.09931	1.05653	0.570295
Q9VMR6	MIP06029p OS=Drosophila melanogaster GN=CG12512-RA PE=1 SV=1 - [Q9VMR6_DROME]	12.31	6	6	12	593	65.1606	7.69385	1.08022	1.01381	1.04701	0.640985
Q9VZS5	60S ribosomal protein L28 OS=Drosophila melanogaster GN=RpL28 PE=1 SV=1 - [RL28_DROME]	50.69	10	10	29	144	16.0191	11.0923	1.03289	0.980978	1.00693	0.976323
Q7JX87	Peroxiredoxin 2540-2 OS=Drosophila melanogaster GN=Prx2540-2 PE=1 SV=1 - [Q7JX87_DROME]	61.82	10	10	24	220	24.7405	6.43018	1.01227	1.07163	1.04195	0.68027
Q9I7M3	Uncharacterized protein, isoform A OS=Drosophila melanogaster GN=CG10237 PE=1 SV=1 - [Q9I7M3_DROME]	17.61	5	5	11	301	35.1285	8.51416	1.12332	0.884329	1.00383	0.99728
Q9W596	Microtubule-associated protein futsch OS=Drosophila melanogaster GN=futsch PE=1 SV=4 - [FUTSC_DROME]	9.17	33	33	40	5495	591.725	4.97021	0.941757	1.03898	0.990371	0.913808
P09052	ATP-dependent RNA helicase vasa, isoform A OS=Drosophila melanogaster GN=vas PE=1 SV=3 - [VASA1_DROME]	19.36	12	13	22	661	72.2867	5.65576	0.971207	0.866815	0.919011	0.490717
Q9VJJ0	Proteasome subunit beta type OS=Drosophila melanogaster GN=Prosbeta4 PE=1 SV=1 - [Q9VJJ0_DROME]	36.82	6	6	12	201	22.4674	6.39209	0.940697	1.04596	0.993329	0.932211
O97477	Inositol-3-phosphate synthase OS=Drosophila melanogaster GN=Inos PE=1 SV=1 - [INO1_DROME]	15.22	7	7	12	565	62.2108	6.22705	0.938936	1.03971	0.989321	0.907274
Q9VWD9	LD38919p OS=Drosophila melanogaster GN=Ubqn PE=1 SV=1 - [Q9VWD9_DROME]	20.29	8	8	11	547	58.7985	5.10986	0.876355	1.09165	0.984003	0.874182
Q960K8	3-hydroxyisobutyryl-CoA hydrolase, mitochondrial OS=Drosophila melanogaster GN=CG5044 PE=1 SV=1 - [Q960K8_DROME]	16.36	6	6	11	385	42.7201	8.35303	0.920806	0.99749	0.959148	0.721026
P48588	40S ribosomal protein S25 OS=Drosophila melanogaster GN=RpS25 PE=1 SV=3 - [RS25_DROME]	23.08	4	4	12	117	13.1934	10.272	1.10299	1.05971	1.08135	0.408037
Q26454	DNA replication licensing factor MCM4 OS=Drosophila melanogaster GN=dpa PE=1 SV=2 - [MCM4_DROME]	12.01	7	7	21	866	96.5496	7.51807	0.96362	0.970142	0.966881	0.768217
Q8SXQ5	RH03087p OS=Drosophila melanogaster GN=CG14407 PE=1 SV=1 - [Q8SXQ5_DROME]	17.61	3	3	10	159	17.657	7.89893	1.0218	1.12453	1.07317	0.457861
A8DRW0	Cuticular protein 49Aa OS=Drosophila melanogaster GN=Cpr49Aa PE=1 SV=1 - [A8DRW0_DROME]	34.72	3	3	12	144	15.5959	4.80518	1.10464	1.23046	1.16755	0.0919055
M9PD08	Ef1alpha-like factor, isoform C OS=Drosophila melanogaster GN=Elf PE=1 SV=1 - [M9PD08_DROME]	27.88	11	11	14	495	55.2522	7.1958	1.00067	1.01852	1.0096	0.952761
Q8IHG0	AT04516p OS=Drosophila melanogaster GN=Drp1 PE=2 SV=1 - [Q8IHG0_DROME]	14.42	9	9	16	735	82.4877	6.97607	0.92291	0.881256	0.902083	0.404512
Q7KTB7	Multidrug-Resistance like protein 1, isoform M OS=Drosophila melanogaster GN=MRP PE=1 SV=1 - [Q7KTB7_DROME]	14.28	19	19	23	1548	173.421	6.771	1.08094	1.01815	1.04954	0.621758
P47938	Thioredoxin-1 OS=Drosophila melanogaster GN=dhd PE=1 SV=1 - [THIO1_DROME]	42.99	5	5	27	107	12.3764	9.40771	1.00831	1.18074	1.09453	0.335611
P49630	60S ribosomal protein L36 OS=Drosophila melanogaster GN=RpL36 PE=1 SV=1 - [RL36_DROME]	39.13	7	7	25	115	13.4937	11.3706	1.03467	0.966393	1.00053	0.976927
Q9NF33	EG:103E12.2 protein OS=Drosophila melanogaster GN=EG:103E12.2 PE=4 SV=1 - [Q9NF33_DROME]	30.72	8	8	16	319	35.0237	5.37646	1.20642	1.1293	1.16786	0.0913413
Q9XZJ4	Proteasome subunit alpha type-6 OS=Drosophila melanogaster GN=Prosalpha1 PE=1 SV=2 - [PSA6_DROME]	35.25	8	8	24	244	27.1448	7.66455	0.945925	1.08	1.01296	0.923135
Q9V426	LD07162p OS=Drosophila melanogaster GN=vig PE=1 SV=1 - [Q9V426_DROME]	24.9	9	9	15	490	52.6776	9.74463	1.01326	1.16116	1.08721	0.374632
Q7K3B7	LD40177p OS=Drosophila melanogaster GN=CG11208 PE=1 SV=1 - [Q7K3B7_DROME]	23.06	9	9	18	568	62.2249	7.47412	0.943171	0.996737	0.969954	0.787115
Q03334	40S ribosomal protein S13 OS=Drosophila melanogaster GN=RpS13 PE=1 SV=3 - [RS13_DROME]	54.3	11	11	25	151	17.1676	10.5503	1.09686	1.09439	1.09562	0.330034
Q9NEF6	Probable V-type proton ATPase subunit D 2 OS=Drosophila melanogaster GN=Vha36-3 PE=3 SV=1 - [VATD2_DROME]	15.26	1	5	14	249	28.1203	9.5835	1.06905	0.93379	1.00142	0.982422
Q5BHY9	Signal recognition particle subunit SRP72 OS=Drosophila melanogaster GN=Srp72 PE=2 SV=1 - [Q5BHY9_DROME]	19.85	11	11	18	650	72.815	9.05615	0.97491	0.96561	0.97026	0.789001
Q9XY35	Cytochrome b-c1 complex subunit 9 OS=Drosophila melanogaster GN=ox PE=3 SV=1 - [QCR9_DROME]	41.82	2	2	12	55	6.2904	9.64209	1.26451	0.922596	1.09355	0.340654
Q8IGX9	RE08405p OS=Drosophila melanogaster GN=CG7381 PE=2 SV=1 - [Q8IGX9_DROME]	11.04	5	5	6	625	68.9471	4.95752	1.15237	0.742713	0.947541	0.651504
Q95RA9	Gamma-interferon-inducible lysosomal thiol reductase 1 OS=Drosophila melanogaster GN=GILT1 PE=1 SV=1 - [Q95RA9_DROME]	40.4	7	7	24	250	27.6737	7.32764	0.992109	1.11422	1.05317	0.5948
Q9W2D9	Eukaryotic translation initiation factor 3 subunit K OS=Drosophila melanogaster GN=CG10306 PE=2 SV=1 - [EIF3K_DROME]	44.14	8	8	10	222	25.6491	6.43018	0.940632	0.959426	0.950029	0.66625
Q70PY2	Peptidoglycan-recognition protein SB1 OS=Drosophila melanogaster GN=PGRP-SB1 PE=2 SV=2 - [PGSB1_DROME]	32.11	5	5	9	190	20.9845	9.29053	0.624902	1.04555	0.835225	0.1522
M9PE74	No circadian temperature entrainment, isoform D OS=Drosophila melanogaster GN=nocte PE=1 SV=1 - [M9PE74_DROME]	6.03	12	12	17	2305	234.907	9.24658	0.791908	1.07651	0.934208	0.574281
P50882	60S ribosomal protein L9 OS=Drosophila melanogaster GN=RpL9 PE=1 SV=2 - [RL9_DROME]	54.74	10	10	32	190	21.3783	9.68604	1.0165	0.959506	0.988001	0.899064
Q9NH72	Rasputin OS=Drosophila melanogaster GN=rin PE=2 SV=1 - [Q9NH72_DROME]	15.22	8	8	15	690	74.94	7.37158	0.972882	1.0913	1.03209	0.759808
O61613	Glycylpeptide N-tetradecanoyltransferase OS=Drosophila melanogaster GN=Nmt PE=2 SV=2 - [NMT_DROME]	30.3	14	14	20	472	53.7985	8.44092	1.04167	0.956937	0.999305	0.969312
Q9VJ19	RE25263p OS=Drosophila melanogaster GN=RpL30 PE=1 SV=1 - [Q9VJ19_DROME]	54.05	6	6	19	111	12.2265	9.5835	1.05559	0.907282	0.981436	0.85822
P32100	60S ribosomal protein L7 OS=Drosophila melanogaster GN=RpL7 PE=1 SV=2 - [RL7_DROME]	40.48	13	13	35	252	29.5336	10.8872	1.0366	0.911666	0.974134	0.812927
Q9VHA1	Spermidine synthase, isoform A OS=Drosophila melanogaster GN=SpdS PE=1 SV=1 - [Q9VHA1_DROME]	39.02	10	10	19	287	32.3141	5.78271	0.976776	0.942005	0.959391	0.722498
Q9VRZ1	Amidophosphoribosyltransferase OS=Drosophila melanogaster GN=Prat2 PE=1 SV=2 - [Q9VRZ1_DROME]	23.83	8	11	19	470	51.236	7.1665	0.908844	0.942666	0.925755	0.527147
M9PGX2	Pretaporter, isoform D OS=Drosophila melanogaster GN=prtp PE=1 SV=1 - [M9PGX2_DROME]	38.24	10	10	16	353	39.76	5.42725	0.940107	0.94494	0.942523	0.622072
E1JHY0	NADH-cytochrome b5 reductase OS=Drosophila melanogaster GN=CG5946 PE=1 SV=1 - [E1JHY0_DROME]	29.28	8	8	20	263	29.6641	9.5542	0.960821	1.10675	1.03378	0.745875
Q9VTB4	NADH dehydrogenase (Ubiquinone) 13 kDa B subunit OS=Drosophila melanogaster GN=ND-13B PE=1 SV=2 - [Q9VTB4_DROME]	62.1	7	7	18	124	13.7793	9.39307	1.25374	1.0214	1.13757	0.163212
C4IXZ0	RT02589p (Fragment) OS=Drosophila melanogaster GN=Cont-RA PE=2 SV=1 - [C4IXZ0_DROME]	6.06	6	6	8	1354	154.343	6.72705	0.8807	0.974292	0.927496	0.536727
Q9VA42	Niemann-Pick type C-2g, isoform A OS=Drosophila melanogaster GN=Npc2g PE=1 SV=1 - [Q9VA42_DROME]	33.96	4	4	5	159	17.4399	7.54736	0.897937	0.981992	0.939964	0.607226
O76867	EG:100G10.7 protein OS=Drosophila melanogaster GN=EG:100G10.7 PE=3 SV=1 - [O76867_DROME]	9.52	5	5	7	819	90.0117	8.45557	0.849416	0.916432	0.882924	0.317135
P08645	Ras-like protein 3 OS=Drosophila melanogaster GN=R PE=2 SV=2 - [RAS3_DROME]	34.78	5	5	9	184	20.8497	6.68311	1.12059	1.06717	1.09388	0.338955
Q9VB96	Uncharacterized protein, isoform A OS=Drosophila melanogaster GN=CG31075 PE=1 SV=2 - [Q9VB96_DROME]	23.09	8	8	14	485	52.5728	6.66846	1.12885	1.25007	1.18946	0.058304
Q9VPF3	4-hydroxyphenylpyruvate dioxygenase OS=Drosophila melanogaster GN=CG11796 PE=1 SV=1 - [Q9VPF3_DROME]	27.89	8	8	12	380	43.2697	5.68115	0.993192	1.03135	1.01227	0.929235
Q9VY78	Chloride intracellular channel, isoform A OS=Drosophila melanogaster GN=Clic PE=1 SV=1 - [Q9VY78_DROME]	26.54	5	5	9	260	30.1503	6.29053	0.9893	0.885591	0.937446	0.592732
Q9VMQ5	Ubiquinone biosynthesis monooxygenase COQ6, mitochondrial OS=Drosophila melanogaster GN=Coq6 PE=2 SV=1 - [COQ6_DROME]	15.51	5	5	7	477	51.9617	7.32764	0.924182	1.01303	0.968607	0.778823
Q9VRD6	GM08921p OS=Drosophila melanogaster GN=Ntf-2 PE=1 SV=1 - [Q9VRD6_DROME]	43.08	4	4	7	130	14.5562	5.73193	1.0141	1.07021	1.04216	0.678633
Q9V427	Innexin inx2 OS=Drosophila melanogaster GN=Inx2 PE=1 SV=1 - [INX2_DROME]	28.34	9	9	14	367	42.4608	6.30322	1.10468	1.18061	1.14264	0.148692
Q6NP22	LD47325p (Fragment) OS=Drosophila melanogaster GN=CG1371 PE=2 SV=1 - [Q6NP22_DROME]	11.43	10	10	17	1190	129.739	7.12256	0.951864	0.975387	0.963626	0.74828
Q8MS74	LP06375p OS=Drosophila melanogaster GN=CG4363 PE=2 SV=1 - [Q8MS74_DROME]	33.52	5	5	7	182	19.4809	7.53271	0.954676	0.986972	0.970824	0.792478
Q9XYN7	Proteasome subunit beta type-3 OS=Drosophila melanogaster GN=Prosbeta3 PE=1 SV=1 - [PSB3_DROME]	30.73	5	5	10	205	23.2184	5.43994	1.04179	1.19219	1.11699	0.233995
Q9VT15	CG3088 OS=Drosophila melanogaster GN=CG3088 PE=2 SV=1 - [Q9VT15_DROME]	12.7	3	3	9	252	26.8654	7.60596	1.1354	1.11169	1.12355	0.209257
Q6NR65	RH51491p OS=Drosophila melanogaster GN=CG9511 PE=2 SV=1 - [Q6NR65_DROME]	19.45	6	6	7	401	46.7791	5.92236	1.00425	1.08632	1.04528	0.654258
Q9U3Z7	NHP2-like protein 1 homolog OS=Drosophila melanogaster GN=hoip PE=2 SV=1 - [NH2L1_DROME]	42.52	4	4	9	127	13.8744	7.09326	0.879829	0.944039	0.911934	0.453724
X2J4C1	Synaptotagmin 1, isoform I OS=Drosophila melanogaster GN=Syt1 PE=4 SV=1 - [X2J4C1_DROME]	17.37	7	7	9	472	52.9994	5.88428	1.17341	0.99919	1.0863	0.37971
Q95U54	GH06271p OS=Drosophila melanogaster GN=Mms19 PE=1 SV=1 - [Q95U54_DROME]	10.95	9	9	10	959	106.981	5.90967	1.01082	0.862915	0.936868	0.589424
Q8IGQ5	RE46914p OS=Drosophila melanogaster GN=Gk1 PE=2 SV=1 - [Q8IGQ5_DROME]	14.56	5	5	8	474	51.7803	6.43018	0.918119	1.03366	0.975892	0.823813
Q9VI25	Neurochondrin homolog OS=Drosophila melanogaster GN=Neurochondrin PE=2 SV=1 - [NCDN_DROME]	14.94	10	10	13	723	81.5767	5.94775	1.11256	0.907519	1.01004	0.948875
Q9VLX9	CG7203, isoform B OS=Drosophila melanogaster GN=CG7203 PE=1 SV=2 - [Q9VLX9_DROME]	20.93	1	1	11	129	12.3598	8.76318	1.03588	0.889666	0.962773	0.743072
Q7PLL6	Uncharacterized protein, isoform A OS=Drosophila melanogaster GN=CG17514 PE=1 SV=2 - [Q7PLL6_DROME]	4.9	11	11	13	2630	293.723	7.03467	1.05626	0.986403	1.02133	0.850458
Q9VEP3	CG4009, isoform B OS=Drosophila melanogaster GN=CG4009 PE=4 SV=2 - [Q9VEP3_DROME]	19.26	10	10	13	649	73.8204	8.00146	0.844828	1.02146	0.933141	0.56825
Q9VA18	Lethal (3) 03670 OS=Drosophila melanogaster GN=l(3)03670 PE=1 SV=1 - [Q9VA18_DROME]	56.5	2	10	25	223	24.1685	8.96826	1.1476	1.19183	1.16971	0.0879853
O02393	Calnexin OS=Drosophila melanogaster GN=Cnx99A PE=2 SV=1 - [O02393_DROME]	28.1	7	12	17	605	67.9927	4.84326	1.07744	1.05095	1.06419	0.516708
P20007	Phosphoenolpyruvate carboxykinase [GTP] OS=Drosophila melanogaster GN=Pepck PE=2 SV=2 - [PCKG_DROME]	20.56	11	11	18	647	71.0836	6.49365	1.13763	0.929388	1.03351	0.748131
Q9VHE5	RH48056p OS=Drosophila melanogaster GN=RpL34b PE=1 SV=1 - [Q9VHE5_DROME]	22.62	5	5	24	168	18.4195	11.5171	1.17209	1.10817	1.14013	0.155743
Q9W229	40S ribosomal protein S24 OS=Drosophila melanogaster GN=RpS24 PE=1 SV=1 - [Q9W229_DROME]	42.75	5	5	17	131	15.0382	11.2241	1.14918	0.990101	1.06964	0.480466
Q8SY61	General odorant-binding protein 56d OS=Drosophila melanogaster GN=Obp56d PE=1 SV=2 - [OB56D_DROME]	67.94	8	8	21	131	14.1102	5.52881	1.03181	1.27653	1.15417	0.119596
Q9VI64	LD30995p OS=Drosophila melanogaster GN=CG10098 PE=1 SV=1 - [Q9VI64_DROME]	23.51	6	6	10	353	37.4584	4.79248	0.89456	1.00477	0.949666	0.664095
Q9VYI6	LD23884p OS=Drosophila melanogaster GN=CG4410 PE=1 SV=2 - [Q9VYI6_DROME]	12.56	6	6	8	661	74.4263	8.17725	0.865723	0.954239	0.909981	0.443751
O17311	Proteasome subunit beta type OS=Drosophila melanogaster GN=Prosbeta2 PE=2 SV=1 - [O17311_DROME]	22.43	5	5	7	272	29.8763	8.48486	0.897983	1.26979	1.08388	0.393358
Q9V3A8	Ergic53, isoform A OS=Drosophila melanogaster GN=ergic53 PE=1 SV=1 - [Q9V3A8_DROME]	11.91	4	4	6	512	57.5327	6.07471	0.825821	0.989311	0.907566	0.431563
Q9VU38	Adenosine kinase, isoform B OS=Drosophila melanogaster GN=AdenoK PE=1 SV=1 - [Q9VU38_DROME]	23.48	5	5	11	345	37.7501	5.37646	1.05986	1.05714	1.0585	0.556255
Q9VVU2	RE17611p OS=Drosophila melanogaster GN=RpL26 PE=1 SV=1 - [Q9VVU2_DROME]	41.61	6	7	17	149	17.2705	10.9458	1.12117	0.963674	1.04242	0.676537
P40792	Ras-related protein Rac1 OS=Drosophila melanogaster GN=Rac1 PE=1 SV=2 - [RAC1_DROME]	16.67	2	3	5	192	21.3401	8.33838	0.873269	0.970609	0.921939	0.5064
Q9W3U9	CG14434-PA OS=Drosophila melanogaster GN=CG14434 PE=1 SV=1 - [Q9W3U9_DROME]	22.99	4	4	5	187	21.1389	5.32568	0.806985	1.10427	0.955628	0.699755
P14199	Protein ref(2)P OS=Drosophila melanogaster GN=ref(2)P PE=1 SV=2 - [REF2P_DROME]	16.03	7	7	12	599	65.2627	4.98291	0.608634	1.24272	0.925677	0.526721
Q27268	ATP-dependent RNA helicase WM6 OS=Drosophila melanogaster GN=Hel25E PE=1 SV=1 - [DX39B_DROME]	29.95	11	12	20	424	48.6207	5.65576	1.03566	1.02615	1.0309	0.769618
Q9VLL3	A kinase anchor protein 200, isoform A OS=Drosophila melanogaster GN=Akap200 PE=1 SV=3 - [Q9VLL3_DROME]	9.83	6	6	13	753	78.9825	4.15771	1.05588	1.08594	1.07091	0.472278
Q9W2M4	Uncharacterized protein OS=Drosophila melanogaster GN=CG10527 PE=1 SV=1 - [Q9W2M4_DROME]	25.34	6	6	15	296	31.5364	4.76709	1.13532	1.19186	1.16359	0.0994765
B7YZP9	Muscle LIM protein at 60A, isoform B OS=Drosophila melanogaster GN=Mlp60A PE=1 SV=1 - [B7YZP9_DROME]	20.58	2	9	21	486	52.9499	8.14795	0.922313	1.02837	0.97534	0.82039
Q59E23	Henna, isoform B OS=Drosophila melanogaster GN=Hn PE=1 SV=1 - [Q59E23_DROME]	22.82	8	8	11	447	50.9446	5.74463	1.1257	1.01234	1.06902	0.484506
M9NH88	Wings up A, isoform J OS=Drosophila melanogaster GN=wupA PE=1 SV=1 - [M9NH88_DROME]	54.27	6	19	43	199	23.503	9.92041	1.23644	1.04681	1.14162	0.151526
Q07152	Inosine-5'-monophosphate dehydrogenase OS=Drosophila melanogaster GN=ras PE=1 SV=1 - [IMDH_DROME]	15.64	7	7	11	537	57.7924	7.43018	0.936194	0.987856	0.962025	0.738513
B9EQU5	MIP01644p OS=Drosophila melanogaster GN=fau-RA PE=1 SV=1 - [B9EQU5_DROME]	32.94	1	10	20	343	38.8232	10.0669	1.17592	1.03813	1.10702	0.275769
Q1RKY1	IP14914p OS=Drosophila melanogaster GN=CG10737 PE=1 SV=1 - [Q1RKY1_DROME]	8.37	5	5	8	812	88.5431	8.32373	0.870267	0.888453	0.87936	0.302175
M9NFY9	Uncharacterized protein OS=Drosophila melanogaster GN=CG43090 PE=4 SV=1 - [M9NFY9_DROME]	31.36	5	5	18	169	19.783	5.64307	0.869609	1.00593	0.93777	0.594592
Q9VG81	CG5167 OS=Drosophila melanogaster GN=CG5167 PE=1 SV=1 - [Q9VG81_DROME]	28.54	10	10	15	431	47.2203	9.43701	1.09147	1.03897	1.06522	0.509748
Q7K3P6	CG6484 OS=Drosophila melanogaster GN=CG6484 PE=1 SV=1 - [Q7K3P6_DROME]	4.09	2	2	9	465	50.2384	5.23682	1.31779	1.07347	1.19563	0.0510251
Q9VXG4	Annexin B11 OS=Drosophila melanogaster GN=AnxB11 PE=2 SV=2 - [ANX11_DROME]	17.03	7	7	10	511	56.1793	7.15186	0.948512	0.977075	0.962794	0.743202
Q95RF6	LD34461p OS=Drosophila melanogaster GN=Tom20 PE=1 SV=1 - [Q95RF6_DROME]	34.5	3	3	8	171	18.7727	7.23975	0.797004	0.94367	0.870337	0.266179
Q9VT04	MIP04528p OS=Drosophila melanogaster GN=path PE=1 SV=1 - [Q9VT04_DROME]	13.59	4	4	15	471	52.021	7.7085	1.096	1.00917	1.05259	0.599055
P35421	Phosphoribosylformylglycinamidine synthase OS=Drosophila melanogaster GN=ade2 PE=1 SV=2 - [PUR4_DROME]	15.14	16	16	20	1354	147.992	5.68115	0.943505	0.932678	0.938091	0.596437
B7Z134	CG7766, isoform D OS=Drosophila melanogaster GN=CG7766 PE=1 SV=1 - [B7Z134_DROME]	9.78	9	9	13	1227	138.395	6.56592	1.08929	0.933956	1.01162	0.934925
Q7KLX3	GM12291p OS=Drosophila melanogaster GN=Tapdelta PE=1 SV=1 - [Q7KLX3_DROME]	24.7	4	4	11	166	17.59	8.54346	1.02683	0.959606	0.993218	0.931518
Q9VZF9	Cuticular protein 64Ad OS=Drosophila melanogaster GN=Cpr64Ad PE=1 SV=2 - [Q9VZF9_DROME]	24.7	4	4	7	247	24.264	5.45264	1.00633	1.14718	1.07676	0.435552
X2J8V5	Arrestin 1, isoform C OS=Drosophila melanogaster GN=Arr1 PE=4 SV=1 - [X2J8V5_DROME]	15.14	5	5	6	350	39.0243	8.68994	1.16002	0.895081	1.02755	0.797624
Q9VAW5	La-related protein 1 OS=Drosophila melanogaster GN=larp PE=1 SV=5 - [LARP_DROME]	8.37	13	13	17	1673	178.038	9.59814	0.789688	0.976242	0.882965	0.317311
M9PGX7	Succinyl-CoA:3-ketoacid-coenzyme A transferase OS=Drosophila melanogaster GN=SCOT PE=1 SV=1 - [M9PGX7_DROME]	24.89	8	8	13	450	47.9372	7.88428	1.0275	1.20285	1.11517	0.241233
Q8SWU7	Obg-like ATPase 1 OS=Drosophila melanogaster GN=CG1354 PE=1 SV=1 - [OLA1_DROME]	41.06	11	11	16	397	44.8823	6.7124	1.07703	0.965798	1.02142	0.849758
L7X6D0	LD42524p1 (Fragment) OS=Drosophila melanogaster GN=eIF5B-RB PE=2 SV=1 - [L7X6D0_DROME]	10.77	11	11	13	1142	126.895	5.51611	0.931549	0.922079	0.926814	0.532966
Q23978	Myosin-IA OS=Drosophila melanogaster GN=Myo31DF PE=2 SV=1 - [MY31D_DROME]	9.4	8	8	16	1011	117.022	9.42236	1.03411	1.05842	1.04626	0.646706
Q59E07	CG2082, isoform C OS=Drosophila melanogaster GN=CG2082 PE=1 SV=1 - [Q59E07_DROME]	19.11	5	5	6	361	39.6786	8.54346	1.09281	1.00369	1.04825	0.631534
P08985	Histone H2A.v OS=Drosophila melanogaster GN=His2Av PE=1 SV=2 - [H2AV_DROME]	35.46	3	5	22	141	14.9723	10.2427	1.11055	0.953211	1.03188	0.76154
P05205	Heterochromatin protein 1 OS=Drosophila melanogaster GN=Su(var)205 PE=1 SV=2 - [HP1_DROME]	33.01	5	5	6	206	23.1713	5.08447	0.924723	0.888482	0.906603	0.426749
O61443	Mitogen-activated protein kinase 14B OS=Drosophila melanogaster GN=p38b PE=1 SV=1 - [MK14B_DROME]	7.4	2	2	5	365	42.0713	6.48096	0.998264	1.02202	1.01014	0.947972
Q9VCC6	CG6178 OS=Drosophila melanogaster GN=CG6178 PE=1 SV=1 - [Q9VCC6_DROME]	19.85	10	10	12	544	59.9007	8.104	0.980845	1.03531	1.00808	0.966205
Q9VLQ9	LD22082p OS=Drosophila melanogaster GN=Snx6 PE=1 SV=2 - [Q9VLQ9_DROME]	21.38	8	8	10	449	50.0974	6.72705	0.963472	0.97144	0.967456	0.771749
Q9VLU0	Barrier-to-autointegration factor OS=Drosophila melanogaster GN=baf PE=3 SV=1 - [BAF_DROME]	47.78	3	3	8	90	10.1098	5.16064	0.904886	1.12784	1.01636	0.893428
Q9VVH3	MICOS complex subunit MIC13 homolog QIL1 OS=Drosophila melanogaster GN=QIL1 PE=2 SV=1 - [MIC13_DROME]	59.84	6	6	12	122	13.7411	9.33447	1.10934	1.06037	1.08485	0.387834
Q9W0J9	CG9119 OS=Drosophila melanogaster GN=CG9119 PE=1 SV=1 - [Q9W0J9_DROME]	33.54	9	9	13	322	35.5813	6.37939	1.08125	0.996075	1.03866	0.706354
Q24201	Carboxylic ester hydrolase (Fragment) OS=Drosophila melanogaster GN=alpha-Est7 PE=3 SV=1 - [Q24201_DROME]	17.27	6	7	16	556	63.3569	5.94775	0.952705	0.985984	0.969344	0.783362
A0A0B4K6R7	Na/Ca-exchange protein, isoform D OS=Drosophila melanogaster GN=Calx PE=1 SV=1 - [A0A0B4K6R7_DROME]	6.74	5	5	7	950	106.167	4.97021	1.02441	1.05717	1.04079	0.689407
Q9W440	Protein THEM6 OS=Drosophila melanogaster GN=CG4666 PE=2 SV=1 - [THEM6_DROME]	22.8	4	4	10	193	22.9411	9.59814	1.11767	0.938243	1.02795	0.79423
P20240	Otefin OS=Drosophila melanogaster GN=Ote PE=1 SV=2 - [OTE_DROME]	36.32	12	12	18	424	46.5562	9.5542	0.873538	1.00583	0.939686	0.605618
G2J5Z0	FI15274p1 OS=Drosophila melanogaster GN=CG8446-RE PE=1 SV=1 - [G2J5Z0_DROME]	71.25	6	6	8	80	8.28645	9.99365	1.06908	0.978877	1.02398	0.827831
P16378	G protein alpha o subunit OS=Drosophila melanogaster GN=Galphao PE=1 SV=1 - [GNAO_DROME]	22.32	6	7	15	354	40.4501	5.52881	1.06018	1.08096	1.07057	0.474443
A1Z968	NAT1, isoform D OS=Drosophila melanogaster GN=NAT1 PE=1 SV=1 - [A1Z968_DROME]	9.95	14	14	22	1488	162.769	8.52881	0.945806	0.856129	0.900968	0.399115
Q9V5C6	Proteasome subunit alpha type-3 OS=Drosophila melanogaster GN=Prosalpha7 PE=1 SV=1 - [PSA3_DROME]	32.81	7	7	13	253	27.658	5.69385	0.954248	1.08488	1.01956	0.865692
Q9VN13	Sideroflexin OS=Drosophila melanogaster GN=CG11739 PE=1 SV=1 - [Q9VN13_DROME]	32.09	9	9	12	321	35.7206	9.40771	0.982388	1.11009	1.04624	0.646904
Q8T444	AT18457p OS=Drosophila melanogaster GN=CG9510 PE=2 SV=1 - [Q8T444_DROME]	13.43	6	6	7	484	53.7075	6.7124	1.07442	0.896237	0.985327	0.88242
Q2XYH0	CG5012 (Fragment) OS=Drosophila melanogaster GN=mRpL12 PE=4 SV=1 - [Q2XYH0_DROME]	49.7	7	7	9	169	18.155	9.02686	1.10186	0.941155	1.02151	0.848978
Q0KIE7	Ankyrin, isoform B OS=Drosophila melanogaster GN=Ank PE=1 SV=1 - [Q0KIE7_DROME]	9.62	9	11	11	1549	170.061	7.04932	0.976992	0.942819	0.959905	0.725622
Q9VU35	RH34413p OS=Drosophila melanogaster GN=CG11267 PE=1 SV=1 - [Q9VU35_DROME]	67.96	8	8	23	103	11.0092	9.08545	1.0073	1.11823	1.06277	0.526446
Q9VY76	AMP deaminase, isoform E OS=Drosophila melanogaster GN=AMPdeam PE=1 SV=4 - [Q9VY76_DROME]	11.67	8	8	13	771	89.1532	5.97314	0.949216	0.993954	0.971585	0.797177
O76268	LD11641p OS=Drosophila melanogaster GN=NTPase PE=1 SV=1 - [O76268_DROME]	15.4	5	5	8	461	50.8132	8.14795	0.988039	0.923112	0.955576	0.699441
Q7K332	GH17623p OS=Drosophila melanogaster GN=CG3364 PE=1 SV=1 - [Q7K332_DROME]	19.25	5	5	10	239	27.5938	9.89111	1.08141	1.02297	1.05219	0.601986
Q9V3I2	Drab5 OS=Drosophila melanogaster GN=Rab5 PE=1 SV=1 - [Q9V3I2_DROME]	35.62	6	6	9	219	23.944	8.41162	1.12672	1.1011	1.11391	0.24636
Q9VFE7	GH01087p OS=Drosophila melanogaster GN=Nup93-2 PE=1 SV=1 - [Q9VFE7_DROME]	3.39	2	2	4	796	90.5414	7.15186	1.03243	1.04912	1.04077	0.689547
A3FP35	Glutathione synthetase OS=Drosophila melanogaster PE=2 SV=1 - [A3FP35_DROME]	19.14	9	9	17	491	54.6558	6.02393	0.858981	0.932085	0.895533	0.373357
Q8MLZ7	Chitinase-like protein Idgf3 OS=Drosophila melanogaster GN=Idgf3 PE=1 SV=3 - [IDGF3_DROME]	24.04	7	7	10	441	49.1747	7.54736	0.714605	1.00258	0.858593	0.223438
O62613	Nucleoporin OS=Drosophila melanogaster GN=Nup154 PE=2 SV=1 - [O62613_DROME]	7.49	9	9	11	1349	151.859	6.65381	1.02442	0.85679	0.940605	0.610932
Q9V677	Proteasome-associated protein ECM29 homolog OS=Drosophila melanogaster GN=CG8858 PE=1 SV=1 - [ECM29_DROME]	5.61	7	7	12	1890	211.953	6.85889	0.903293	0.841157	0.872225	0.273485
Q9VXF9	AT13091p OS=Drosophila melanogaster GN=rngo PE=1 SV=1 - [Q9VXF9_DROME]	29.04	7	7	9	458	50.5053	5.16064	0.784777	0.977124	0.880951	0.308801
Q9W0Y6	Transient receptor potential cation channel protein painless OS=Drosophila melanogaster GN=pain PE=1 SV=1 - [PAIN_DROME]	6.79	5	5	10	913	103.442	6.72705	0.993178	1.1049	1.04904	0.625585
D4G7B1	Imaginal disc growth factor 2, isoform B OS=Drosophila melanogaster GN=Idgf2 PE=1 SV=1 - [D4G7B1_DROME]	23.91	7	7	10	368	41.1111	6.81494	1.00288	1.08594	1.04441	0.66103
O18333	GH01619p OS=Drosophila melanogaster GN=Rab2 PE=1 SV=1 - [O18333_DROME]	24.41	4	4	7	213	23.5458	6.39209	1.04823	1.14531	1.09677	0.324238
Q8SX02	RH42867p OS=Drosophila melanogaster GN=CG3597 PE=2 SV=1 - [Q8SX02_DROME]	20.3	5	5	7	335	37.7743	6.53662	1.12017	1.00366	1.06191	0.532339
P45437	Coatomer subunit beta OS=Drosophila melanogaster GN=betaCOP PE=2 SV=2 - [COPB_DROME]	12.55	9	9	15	964	107.339	6.31592	0.935282	0.930363	0.932822	0.566451
P25228	Ras-related protein Rab-3 OS=Drosophila melanogaster GN=Rab3 PE=1 SV=1 - [RAB3_DROME]	15.91	2	3	7	220	24.8462	5.21143	1.08496	1.04756	1.06626	0.502792
O97066	Signal peptidase complex catalytic subunit SEC11 OS=Drosophila melanogaster GN=twr PE=1 SV=1 - [O97066_DROME]	37.3	6	6	11	185	20.9672	8.85107	1.07441	1.11141	1.09291	0.343984
Q8IR24	Stunted, isoform B OS=Drosophila melanogaster GN=sun PE=1 SV=1 - [Q8IR24_DROME]	38.6	3	3	9	57	6.33535	10.5942	1.10628	0.971663	1.03897	0.703868
P32234	GTP-binding protein 128up OS=Drosophila melanogaster GN=128up PE=2 SV=2 - [128UP_DROME]	32.34	11	11	14	368	41.1058	8.60205	0.926545	0.974606	0.950576	0.669503
E6PBW9	AT07502p OS=Drosophila melanogaster GN=ABCB7-RB PE=2 SV=1 - [E6PBW9_DROME]	12.55	8	8	10	709	76.667	9.21729	1.04391	1.02678	1.03535	0.733107
O77285	Coatomer subunit alpha OS=Drosophila melanogaster GN=alphaCOP PE=2 SV=1 - [O77285_DROME]	16.37	14	14	20	1234	139.349	7.66455	1.00631	1.01411	1.01021	0.947345
P19967	Cytochrome b5-related protein OS=Drosophila melanogaster GN=Cyt-b5-r PE=2 SV=2 - [CYB5R_DROME]	18.35	7	7	17	436	50.3229	8.11865	0.961822	1.13518	1.0485	0.629636
Q9VQM2	NADH dehydrogenase [ubiquinone] 1 subunit C2 OS=Drosophila melanogaster GN=ND-B14.5B PE=1 SV=1 - [Q9VQM2_DROME]	46.55	5	5	15	116	12.9007	8.71924	1.1457	1.1068	1.12625	0.199674
Q9VDL2	LD40493p OS=Drosophila melanogaster GN=TFAM PE=1 SV=1 - [Q9VDL2_DROME]	29.18	7	7	9	257	29.9451	9.99365	0.929924	0.885606	0.907765	0.432563
Q9Y125	BcDNA.GH08312 OS=Drosophila melanogaster GN=Sap-r PE=1 SV=1 - [Q9Y125_DROME]	14.59	14	14	39	953	105.893	4.97021	1.04781	1.04079	1.0443	0.661893
Q9VTU4	Eukaryotic translation initiation factor 3 subunit L OS=Drosophila melanogaster GN=CG5642 PE=2 SV=1 - [EIF3L_DROME]	20.41	11	11	21	539	63.1824	5.96045	1.13485	0.990297	1.06257	0.527794
Q8MRF8	SD07726p OS=Drosophila melanogaster GN=LeuRS PE=2 SV=1 - [Q8MRF8_DROME]	13.79	13	13	16	1182	134.833	7.63525	0.953657	1.02544	0.989548	0.908686
Q8SXQ1	CG9629 OS=Drosophila melanogaster GN=CG9629 PE=1 SV=1 - [Q8SXQ1_DROME]	27.22	10	10	17	540	58.2782	7.44482	1.07781	1.13095	1.10438	0.287733
Q8IPQ2	Collapsin response mediator protein OS=Drosophila melanogaster GN=CRMP PE=1 SV=2 - [Q8IPQ2_DROME]	21.55	1	9	10	594	65.0598	6.69775	0.991047	1.01471	1.00288	0.991429
D3YE81	Collapsin response mediator protein OS=Drosophila melanogaster GN=CRMP PE=2 SV=1 - [D3YE81_DROME]	20.37	1	9	10	589	64.3475	7.02002	1.0073	0.771361	0.889333	0.345082
O97471	Microsomal glutathione S-transferase-like protein OS=Drosophila melanogaster GN=Mgstl PE=2 SV=1 - [O97471_DROME]	17.76	2	2	8	152	16.8422	9.89111	1.13744	0.792983	0.965213	0.757993
Q9VP53	Cuticular protein 78Cc OS=Drosophila melanogaster GN=Cpr78Cc PE=1 SV=1 - [Q9VP53_DROME]	10.08	1	1	8	119	12.6662	4.29736	1.11744	0.980871	1.04915	0.624709
Q0KHQ6	6-phosphofructo-2-kinase, isoform A OS=Drosophila melanogaster GN=Pfrx PE=1 SV=1 - [Q0KHQ6_DROME]	27.61	11	11	14	536	60.766	6.65381	0.957397	0.88604	0.921719	0.505211
E8NH46	MIP29050p OS=Drosophila melanogaster GN=CG16817-RA PE=2 SV=1 - [E8NH46_DROME]	35.87	8	8	17	184	20.7099	4.60205	1.08671	1.03871	1.06271	0.526854
A0A0B4KEJ6	CAP, isoform W OS=Drosophila melanogaster GN=CAP PE=1 SV=1 - [A0A0B4KEJ6_DROME]	8.32	10	10	11	1586	178.891	6.94678	0.90681	0.969214	0.938012	0.595982
P91891	Protein Mo25 OS=Drosophila melanogaster GN=Mo25 PE=2 SV=2 - [MO25_DROME]	27.73	8	8	17	339	39.3605	7.25439	1.10198	0.964358	1.03317	0.750923
M9NF03	Uncharacterized protein, isoform F OS=Drosophila melanogaster GN=CG32694 PE=1 SV=1 - [M9NF03_DROME]	7.85	2	2	3	344	35.0881	4.80518	0.944927	0.880967	0.912947	0.458938
Q9VV72	Multiple inositol polyphosphate phosphatase 1, isoform A OS=Drosophila melanogaster GN=Mipp1 PE=1 SV=2 - [Q9VV72_DROME]	24.63	9	9	19	467	53.5368	6.7417	1.12352	0.86829	0.995906	0.948223
Q7JZK1	NADH dehydrogenase (Ubiquinone) B14 subunit, isoform A OS=Drosophila melanogaster GN=ND-B14 PE=1 SV=1 - [Q7JZK1_DROME]	46.77	6	7	19	124	14.8858	9.49561	1.23365	0.996901	1.11528	0.240819
A0A0B4KHY8	Uncharacterized protein, isoform C OS=Drosophila melanogaster GN=CG10254 PE=1 SV=1 - [A0A0B4KHY8_DROME]	6.67	6	6	7	1379	154.274	5.07178	0.930061	0.984496	0.957278	0.709711
Q7KTG2	Apolipoprotein lipid transfer particle OS=Drosophila melanogaster GN=Apoltp PE=1 SV=2 - [Q7KTG2_DROME]	3.65	13	13	18	4333	494.01	6.32861	1.00415	0.965891	0.985018	0.880501
Q7KTW5	CG9391, isoform A OS=Drosophila melanogaster GN=CG9391 PE=1 SV=1 - [Q7KTW5_DROME]	23.38	5	5	9	278	30.6065	5.93506	0.905474	1.02174	0.963605	0.748157
Q27606	Cytochrome P450 4e2 OS=Drosophila melanogaster GN=Cyp4e2 PE=2 SV=2 - [CP4E2_DROME]	16.92	8	8	13	526	60.6543	8.86572	1.09896	1.03975	1.06936	0.482329
Q9W3N1	CG1444 OS=Drosophila melanogaster GN=CG1444 PE=1 SV=1 - [Q9W3N1_DROME]	12.15	4	4	6	321	35.0948	9.46631	1.03892	1.00437	1.02165	0.847749
O17445	60S ribosomal protein L15 OS=Drosophila melanogaster GN=RpL15 PE=1 SV=1 - [RL15_DROME]	38.24	9	9	24	204	24.3102	11.4731	1.1074	1.06786	1.08763	0.372328
Q7KU78	Uncharacterized protein, isoform C OS=Drosophila melanogaster GN=CG10077 PE=1 SV=1 - [Q7KU78_DROME]	8.69	1	3	7	472	51.1258	8.67529	0.894188	1.0439	0.969042	0.781503
Q8T0U0	GH06744p OS=Drosophila melanogaster GN=CG5567 PE=2 SV=1 - [Q8T0U0_DROME]	19.34	3	3	7	212	23.3347	7.35693	0.903108	0.970401	0.936755	0.588777
Q9V438	Calcium-binding protein 1, isoform A OS=Drosophila melanogaster GN=CaBP1 PE=1 SV=1 - [Q9V438_DROME]	14.32	6	6	10	433	46.7227	5.69385	0.973108	1.1238	1.04845	0.630001
Q9VJ28	FI05204p OS=Drosophila melanogaster GN=CG10639-RA PE=1 SV=1 - [Q9VJ28_DROME]	28.35	12	12	15	455	50.0959	8.5874	1.0159	1.02101	1.01846	0.875255
Q8MT56	RE16762p OS=Drosophila melanogaster GN=Hmu PE=2 SV=1 - [Q8MT56_DROME]	11.05	5	5	7	579	63.3673	9.34912	0.867642	1.02536	0.946504	0.645387
Q7KN90	Cysteine--tRNA ligase, cytoplasmic OS=Drosophila melanogaster GN=Aats-cys PE=1 SV=1 - [SYCC_DROME]	17.27	11	11	16	741	84.2058	6.30322	0.905138	0.940237	0.922687	0.510441
Q9NHA5	Arginase (Fragment) OS=Drosophila melanogaster GN=arg PE=2 SV=1 - [Q9NHA5_DROME]	14.04	4	4	6	349	38.7442	7.1958	1.05551	1.00568	1.03059	0.772198
Q9I7R0	GH04560p OS=Drosophila melanogaster GN=CG18815 PE=1 SV=1 - [Q9I7R0_DROME]	39.35	6	6	12	216	23.1477	6.27783	0.996776	1.12903	1.0629	0.525524
Q9VDV2	AT06125p OS=Drosophila melanogaster GN=CG6195 PE=1 SV=1 - [Q9VDV2_DROME]	14.88	4	4	7	363	40.6104	8.57275	1.05863	0.992161	1.02539	0.815817
M9PD65	Ran GTPase activating protein, isoform C OS=Drosophila melanogaster GN=RanGAP PE=1 SV=1 - [M9PD65_DROME]	15.48	8	8	12	588	65.1431	4.65283	1.08699	1.06098	1.07398	0.452737
Q94915	Rhythmically expressed gene 2 protein OS=Drosophila melanogaster GN=Reg-2 PE=2 SV=1 - [REG2_DROME]	23.85	5	5	7	260	30.0942	7.78174	0.910887	1.14588	1.02838	0.790642
Q9VDH3	GH08630p OS=Drosophila melanogaster GN=Ktl PE=1 SV=1 - [Q9VDH3_DROME]	14.04	3	3	5	228	25.954	6.87354	1.10828	1.10924	1.10876	0.268132
Q9VIM0	CG2493, isoform A OS=Drosophila melanogaster GN=CG2493 PE=1 SV=1 - [Q9VIM0_DROME]	10.11	4	4	8	475	53.6676	5.70654	1.06943	1.00387	1.03665	0.722534
Q0KI00	FI20034p1 OS=Drosophila melanogaster GN=SP1029 PE=1 SV=1 - [Q0KI00_DROME]	9.23	6	6	9	932	107.954	6.59521	0.905185	1.07479	0.989987	0.911419
P18053	Proteasome subunit alpha type-4 OS=Drosophila melanogaster GN=Prosalpha3 PE=1 SV=2 - [PSA4_DROME]	42.42	8	8	15	264	29.3929	7.15186	1.00993	0.964141	0.987038	0.893068
O61491	Flotillin-1 OS=Drosophila melanogaster GN=Flo1 PE=2 SV=1 - [FLOT1_DROME]	18.54	6	6	12	426	47.1052	5.64307	0.949283	1.11559	1.03244	0.756931
Q9VRD9	Cystathionine beta-synthase OS=Drosophila melanogaster GN=Cbs PE=1 SV=1 - [Q9VRD9_DROME]	11.88	5	5	9	522	56.8463	7.06396	0.895471	1.03699	0.966229	0.764217
Q9W1H4	DNA ligase 1 OS=Drosophila melanogaster GN=DNA-ligI PE=1 SV=2 - [DNLI1_DROME]	5.76	3	3	4	747	84.6653	6.62451	1.02902	1.10483	1.06692	0.49835
Q9VHV5	ADP-ribosylation factor-like protein 8 OS=Drosophila melanogaster GN=Gie PE=1 SV=1 - [ARL8_DROME]	40.32	4	4	6	186	21.24	7.21045	0.839899	0.894602	0.86725	0.254494
Q9W445	Malignant T-cell-amplified sequence 1 homolog OS=Drosophila melanogaster GN=MCTS1 PE=1 SV=1 - [MCTS1_DROME]	23.08	3	3	6	182	20.3347	9.11475	0.918129	0.882994	0.900562	0.397159
Q960T2	Synapse-associated protein of 47 kDa OS=Drosophila melanogaster GN=Sap47 PE=1 SV=1 - [SAP47_DROME]	19.06	1	5	9	551	56.9457	4.56396	0.906559	1.07387	0.990214	0.912831
Q9VMQ7	Putative elongator complex protein 4 OS=Drosophila melanogaster GN=CG6907 PE=1 SV=1 - [ELP4_DROME]	20.37	6	6	8	437	48.6814	5.88428	0.880109	0.992941	0.936525	0.587468
P55828	40S ribosomal protein S20 OS=Drosophila melanogaster GN=RpS20 PE=1 SV=1 - [RS20_DROME]	28.33	3	3	11	120	13.4793	10.3306	1.07957	1.01695	1.04826	0.631498
Q7JQH9	LD31742p OS=Drosophila melanogaster GN=whd PE=1 SV=1 - [Q7JQH9_DROME]	15.13	10	10	12	780	89.3561	8.45557	1.12965	1.15496	1.14231	0.149626
Q8IQG9	Adenylate kinase 1, isoform B OS=Drosophila melanogaster GN=Adk1 PE=1 SV=1 - [Q8IQG9_DROME]	33.19	6	6	12	229	25.263	7.6499	1.16124	1.08938	1.12531	0.202957
C6TP18	Serine--pyruvate aminotransferase OS=Drosophila melanogaster GN=Spat-RA PE=2 SV=1 - [C6TP18_DROME]	24.62	7	7	7	394	43.7554	7.7085	1.00594	1.09392	1.04993	0.618845
A0A0B4KFY5	Pasilla, isoform Q OS=Drosophila melanogaster GN=ps PE=1 SV=1 - [A0A0B4KFY5_DROME]	12.77	4	4	6	517	53.6207	8.60205	0.969932	0.940751	0.955341	0.698031
Q9VIH3	Microsomal triacylglycerol transfer protein OS=Drosophila melanogaster GN=Mtp PE=1 SV=2 - [Q9VIH3_DROME]	12.75	1	10	14	886	98.7153	6.06201	0.901799	1.2416	1.0717	0.467198
Q24276	Hsp90 co-chaperone Cdc37 OS=Drosophila melanogaster GN=Cdc37 PE=1 SV=1 - [CDC37_DROME]	27.76	8	8	15	389	45.1213	5.05908	0.956044	1.08036	1.0182	0.877457
O76877	CG3719 OS=Drosophila melanogaster GN=EG:132E8.3 PE=1 SV=1 - [O76877_DROME]	15.63	2	2	4	160	17.8424	7.37158	0.937087	1.1095	1.02329	0.833683
C7LAA5	GM15464p OS=Drosophila melanogaster GN=CG30122-RB PE=2 SV=1 - [C7LAA5_DROME]	13.33	1	9	13	1095	121.193	5.30029	1.30593	0.949132	1.12753	0.195241
O97064	Ccp84Ag OS=Drosophila melanogaster GN=Ccp84Ag PE=1 SV=1 - [O97064_DROME]	42.41	5	5	5	191	19.4422	5.47803	0.910533	1.02096	0.965748	0.761266
Q8MRM0	GH16740p OS=Drosophila melanogaster GN=GstT4 PE=1 SV=1 - [Q8MRM0_DROME]	22.78	4	4	8	237	27.5591	8.79248	1.07602	1.10403	1.09002	0.359301
Q6AWS3	SD23260p OS=Drosophila melanogaster GN=CG31674 PE=2 SV=1 - [Q6AWS3_DROME]	9.17	1	2	2	327	35.9321	8.06006	0.947422	0.89748	0.922451	0.509161
Q9VCA5	Phenylalanine--tRNA ligase beta subunit OS=Drosophila melanogaster GN=beta-PheRS PE=1 SV=1 - [SYFB_DROME]	22.75	11	11	12	589	65.7362	6.03662	0.851393	0.895454	0.873424	0.278187
Q9VFC2	GH14439p OS=Drosophila melanogaster GN=Spn88Ea PE=1 SV=1 - [Q9VFC2_DROME]	33.02	13	13	23	427	48.4456	5.5542	0.893468	1.07079	0.982128	0.862522
Q9U9Q1	Replication factor C 38kD subunit, isoform A OS=Drosophila melanogaster GN=RfC38 PE=1 SV=1 - [Q9U9Q1_DROME]	11.52	3	3	5	356	40.7892	8.39697	0.917471	1.04391	0.980693	0.853604
A0A0B4K6W2	Fat facets, isoform E OS=Drosophila melanogaster GN=faf PE=1 SV=1 - [A0A0B4K6W2_DROME]	3.26	8	8	10	2761	309.74	6.26514	0.948787	0.992372	0.97058	0.790972
Q9VIX3	Paxillin, isoform B OS=Drosophila melanogaster GN=Pax PE=1 SV=2 - [Q9VIX3_DROME]	13.85	5	5	7	556	61.8623	6.69775	1.00604	1.09607	1.05106	0.610432
Q7K3U4	Flavin-containing monooxygenase OS=Drosophila melanogaster GN=Fmo-2 PE=1 SV=1 - [Q7K3U4_DROME]	12.59	4	4	5	429	49.1753	6.30322	0.947297	0.917051	0.932174	0.562799
Q9VEC2	LP02120p OS=Drosophila melanogaster GN=CG12321-RA PE=1 SV=1 - [Q9VEC2_DROME]	23.08	5	5	7	247	27.7855	6.22705	1.00184	1.00055	1.00119	0.981002
Q7KK90	GH14654p OS=Drosophila melanogaster GN=GstE1 PE=1 SV=1 - [Q7KK90_DROME]	17.86	4	4	9	224	24.9439	5.90967	1.0441	1.28611	1.1651	0.096525
Q9VMU0	NADH dehydrogenase [ubiquinone] iron-sulfur protein 6, mitochondrial OS=Drosophila melanogaster GN=ND-13A PE=1 SV=1 - [Q9VMU0_DROME]	55.56	6	6	18	126	14.3482	8.57275	1.26838	1.03962	1.154	0.11999
Q9VFR0	Protein BCCIP homolog OS=Drosophila melanogaster GN=CG9286 PE=2 SV=2 - [BCCIP_DROME]	22.22	5	5	5	297	33.4086	4.65283	0.863095	0.802616	0.832855	0.145982
Q9VQ94	LP05220p OS=Drosophila melanogaster GN=Sec24CD PE=1 SV=2 - [Q9VQ94_DROME]	13.91	12	13	19	1193	129.188	7.25439	1.06139	1.03425	1.04782	0.634809
P29829	Guanine nucleotide-binding protein subunit beta-2 OS=Drosophila melanogaster GN=Gbeta76C PE=1 SV=3 - [GBB2_DROME]	23.7	7	7	15	346	38.3103	6.771	1.03372	0.915147	0.974434	0.814783
Q95SB0	GM04269p OS=Drosophila melanogaster GN=Prx6005 PE=2 SV=1 - [Q95SB0_DROME]	45.5	8	8	11	222	24.8288	5.75732	0.955244	0.92668	0.940962	0.612999
Q9Y1A3	Mitochondrial import inner membrane translocase subunit Tim8 OS=Drosophila melanogaster GN=Tim8 PE=3 SV=1 - [TIM8_DROME]	37.5	3	3	9	88	10.056	5.16064	0.949084	0.91215	0.930617	0.554068
Q9V3S9	Very long-chain-fatty-acid--CoA ligase bubblegum OS=Drosophila melanogaster GN=bgm PE=2 SV=1 - [BGM_DROME]	20.42	9	9	11	666	73.5637	8.23584	0.930497	1.01967	0.975083	0.818802
Q5LJT0	Uncharacterized protein, isoform A OS=Drosophila melanogaster GN=CG40485 PE=3 SV=1 - [Q5LJT0_DROME]	9.96	2	2	6	231	25.7803	9.40771	1.22032	1.10552	1.16292	0.100814
Q6AWN0	1,2-dihydroxy-3-keto-5-methylthiopentene dioxygenase OS=Drosophila melanogaster GN=Adi1 PE=2 SV=2 - [MTND_DROME]	41.94	6	6	7	186	22.2409	5.35107	1.06689	1.27435	1.17062	0.086383
Q9VDY8	MIP08680p OS=Drosophila melanogaster GN=vib PE=1 SV=1 - [Q9VDY8_DROME]	42.65	9	9	16	272	31.2668	6.06201	1.14557	1.04257	1.09407	0.337968
A4UZR3	Trehalase OS=Drosophila melanogaster GN=Treh PE=1 SV=1 - [A4UZR3_DROME]	21.43	10	10	17	560	63.512	5.19873	1.18284	0.997619	1.09023	0.358177
P82890	Low molecular weight phosphotyrosine protein phosphatase 1 OS=Drosophila melanogaster GN=primo-1 PE=2 SV=1 - [PPAC1_DROME]	32.9	4	4	12	155	17.5449	7.26904	1.01847	1.0622	1.04033	0.693052
Q0E9C3	Superoxide dismutase [Cu-Zn] OS=Drosophila melanogaster GN=Sod3 PE=1 SV=1 - [Q0E9C3_DROME]	30.41	5	5	7	217	23.0725	6.02393	1.00377	0.9983	1.00104	0.980043
Q9V3H2	26S proteasome non-ATPase regulatory subunit 14 OS=Drosophila melanogaster GN=Rpn11 PE=1 SV=1 - [PSDE_DROME]	13.96	5	5	11	308	34.3785	6.12549	0.929904	1.03252	0.98121	0.856819
Q9VJD1	Glucosidase 2 beta subunit, isoform A OS=Drosophila melanogaster GN=GCS2beta PE=1 SV=1 - [Q9VJD1_DROME]	17.34	10	10	15	548	61.5012	4.4624	0.992825	1.12871	1.06077	0.5403
Q9W3H4	LD36273p OS=Drosophila melanogaster GN=sni PE=1 SV=1 - [Q9W3H4_DROME]	38.87	8	8	12	247	26.4958	8.646	0.992586	1.2181	1.10534	0.28334
Q9VZ69	IGF-II mRNA-binding protein OS=Drosophila melanogaster GN=Imp PE=1 SV=2 - [Q9VZ69_DROME]	26.15	14	14	18	566	62.0905	9.61279	0.881833	0.971578	0.926706	0.532368
Q8SYN6	RE50471p OS=Drosophila melanogaster GN=CG8209 PE=2 SV=1 - [Q8SYN6_DROME]	20.61	6	6	7	330	36.6528	6.1001	1.13903	1.15857	1.1488	0.132506
A1ZA05	SR protein kinase, isoform C OS=Drosophila melanogaster GN=SRPK PE=1 SV=1 - [A1ZA05_DROME]	12.03	4	4	4	607	68.0123	8.70459	1.07509	0.92711	1.0011	0.980432
Q9W426	Uncharacterized protein, isoform A OS=Drosophila melanogaster GN=CG14445 PE=4 SV=2 - [Q9W426_DROME]	5.36	1	1	2	336	37.1062	8.90967	0.904777	1.07782	0.991299	0.919587
O96299	LD47736p OS=Drosophila melanogaster GN=Sodh-2 PE=1 SV=1 - [O96299_DROME]	24.44	3	8	13	360	38.637	6.82959	0.996658	1.16624	1.08145	0.407445
Q9VC57	Atlastin OS=Drosophila melanogaster GN=atl PE=1 SV=1 - [ATLAS_DROME]	21.26	9	9	19	541	60.8726	6.53662	1.0396	1.01095	1.02527	0.816846
Q7K3D4	CG5482, isoform A OS=Drosophila melanogaster GN=CG5482 PE=1 SV=1 - [Q7K3D4_DROME]	21.91	8	8	10	397	44.8338	5.32568	1.04808	1.10595	1.07701	0.433981
Q7JS69	FI04632p OS=Drosophila melanogaster GN=nrv3 PE=1 SV=1 - [Q7JS69_DROME]	15.43	5	5	18	311	36.1748	6.78564	1.15995	1.03914	1.09955	0.310569
D2NUI9	MIP15468p OS=Drosophila melanogaster GN=Clbn-RA PE=2 SV=1 - [D2NUI9_DROME]	5.11	3	3	5	939	106.689	6.39209	0.818709	0.973928	0.896318	0.377023
Q9VXI6	Cytochrome b-c1 complex subunit 7 OS=Drosophila melanogaster GN=UQCR-14 PE=1 SV=1 - [Q9VXI6_DROME]	52.25	7	7	32	111	13.5599	8.104	1.18832	1.08708	1.1377	0.162814
Q95TA9	GH07919p OS=Drosophila melanogaster GN=Rbp9 PE=2 SV=1 - [Q95TA9_DROME]	10.5	1	1	2	238	25.622	9.01221	0.948744	0.958892	0.953818	0.688877
Q95RI2	LD28549p OS=Drosophila melanogaster GN=CG10973 PE=1 SV=1 - [Q95RI2_DROME]	10.78	2	2	2	306	33.9975	5.33838	0.816121	0.856876	0.836498	0.155617
E6PBX3	RE02410p OS=Drosophila melanogaster GN=CLIP-190-RC PE=2 SV=1 - [E6PBX3_DROME]	15.69	1	4	4	306	33.2427	9.75928	1.07505	1.30861	1.19183	0.0554068
Q9VSL2	Glutathione S transferase O3 OS=Drosophila melanogaster GN=GstO3 PE=1 SV=1 - [Q9VSL2_DROME]	23.65	5	5	16	241	27.7045	6.94678	1.09317	1.07212	1.08265	0.400481
E2QCY2	CG3961, isoform D OS=Drosophila melanogaster GN=CG3961-RD PE=1 SV=1 - [E2QCY2_DROME]	16.97	8	8	11	654	72.9861	8.22119	1.02427	0.950048	0.987157	0.89381
Q6NL47	HL05814p OS=Drosophila melanogaster PE=2 SV=1 - [Q6NL47_DROME]	36.36	3	3	5	99	11.235	4.22119	1.22978	1.10287	1.16632	0.0942019
Q95SP9	Adenylosuccinate lyase OS=Drosophila melanogaster GN=AdSL PE=2 SV=1 - [Q95SP9_DROME]	19.13	7	7	11	481	53.7759	7.48877	0.963578	1.10804	1.03581	0.729339
Q24253	AP complex subunit beta OS=Drosophila melanogaster GN=AP-1-2beta PE=1 SV=1 - [Q24253_DROME]	16.83	13	13	18	921	101.115	5.10986	1.0691	1.01704	1.04307	0.671473
Q9W0M4	LP10861p OS=Drosophila melanogaster GN=CG13887 PE=1 SV=1 - [Q9W0M4_DROME]	21.49	6	6	8	228	26.1379	9.31982	0.921188	1.26911	1.09515	0.332451
Q8IGT0	RE35250p OS=Drosophila melanogaster GN=Sec23 PE=2 SV=1 - [Q8IGT0_DROME]	12.42	6	6	11	773	86.7764	6.75635	0.834101	0.963066	0.898584	0.387705
P22817	Insulin-degrading enzyme OS=Drosophila melanogaster GN=Ide PE=1 SV=4 - [IDE_DROME]	8.99	8	8	10	990	113.612	6.26514	1.0167	1.05841	1.03755	0.715262
P13008	40S ribosomal protein S26 OS=Drosophila melanogaster GN=RpS26 PE=1 SV=1 - [RS26_DROME]	42.98	5	5	13	114	13.2582	11.1509	1.15326	1.11774	1.1355	0.169441
Q9W2U4	Serine/threonine-protein phosphatase 4 regulatory subunit 2 OS=Drosophila melanogaster GN=PPP4R2r PE=1 SV=2 - [PP4R2_DROME]	9.52	5	5	5	609	66.7681	4.41162	0.848626	0.841396	0.845011	0.179819
P35122	Ubiquitin carboxyl-terminal hydrolase OS=Drosophila melanogaster GN=Uch PE=2 SV=2 - [UCHL_DROME]	42.29	9	9	26	227	25.8341	5.49072	0.978698	1.10688	1.04279	0.673658
Q9XYZ5	DNA damage-binding protein 1 OS=Drosophila melanogaster GN=pic PE=1 SV=1 - [DDB1_DROME]	7.89	8	8	9	1140	125.965	5.36377	0.904665	0.966217	0.935441	0.581284
C0PTX6	RT01988p (Fragment) OS=Drosophila melanogaster GN=Nrg-RC PE=2 SV=1 - [C0PTX6_DROME]	13.27	13	13	19	1108	123.992	5.51611	0.951697	0.998003	0.97485	0.81736
Q9VXR5	CG9281, isoform B OS=Drosophila melanogaster GN=CG9281 PE=1 SV=1 - [Q9VXR5_DROME]	15.38	8	8	11	611	69.4579	7.53271	1.00185	0.984941	0.993394	0.932612
P22058	Chromosomal protein D1 OS=Drosophila melanogaster GN=D1 PE=1 SV=3 - [CPD1_DROME]	12.39	3	3	3	355	36.9789	6.63916	1.17916	0.972401	1.07578	0.441539
A1Z7J7	Sec31 ortholog, isoform A OS=Drosophila melanogaster GN=Sec31 PE=1 SV=1 - [A1Z7J7_DROME]	7.74	8	8	15	1240	135.927	6.13818	0.99633	0.931747	0.964038	0.750803
Q9VTE5	Probable prefoldin subunit 2 OS=Drosophila melanogaster GN=l(3)01239 PE=2 SV=1 - [PFD2_DROME]	34.27	5	5	8	143	16.1933	5.64307	0.921349	0.959424	0.940387	0.609668
Q9VRJ9	Ubiquitin thioesterase OTU1 OS=Drosophila melanogaster GN=CG4603 PE=2 SV=1 - [OTU1_DROME]	8.93	2	2	2	347	37.799	4.81787	0.929867	1.04761	0.988738	0.903648
X2JCM1	Ankyrin 2, isoform AA OS=Drosophila melanogaster GN=Ank2 PE=1 SV=1 - [X2JCM1_DROME]	6.45	10	12	14	11634	1276.66	5.17334	1.02431	0.973282	0.998794	0.966143
P48810	Heterogeneous nuclear ribonucleoprotein 87F OS=Drosophila melanogaster GN=Hrb87F PE=2 SV=2 - [RB87F_DROME]	17.14	4	5	12	385	39.4756	9.02686	0.974146	0.963215	0.96868	0.779273
Q23983	Alpha-soluble NSF attachment protein OS=Drosophila melanogaster GN=alphaSnap PE=1 SV=1 - [SNAP_DROME]	33.9	8	8	12	292	32.979	5.45264	1.08951	1.02002	1.05476	0.5831
Q8SYQ4	RE42475p OS=Drosophila melanogaster GN=CG31997 PE=1 SV=1 - [Q8SYQ4_DROME]	11.49	1	1	6	148	16.4451	5.19873	1.14252	1.17974	1.16113	0.104437
Q8SYR7	RE39378p OS=Drosophila melanogaster GN=CD98hc PE=2 SV=1 - [Q8SYR7_DROME]	22.48	8	8	10	565	62.5657	5.80811	1.01002	1.0275	1.01876	0.872637
Q9VH69	40S ribosomal protein S29 OS=Drosophila melanogaster GN=RpS29 PE=1 SV=1 - [RS29_DROME]	35.71	2	2	8	56	6.58621	9.61279	1.25455	1.08785	1.1712	0.0853762
Q8MMC4	Protein CDV3 homolog OS=Drosophila melanogaster GN=CG3760 PE=1 SV=1 - [CDV3_DROME]	37.27	1	7	13	271	29.6178	5.52881	1.14095	0.942783	1.04187	0.680908
Q9VGW6	DNA replication licensing factor Mcm5 OS=Drosophila melanogaster GN=Mcm5 PE=1 SV=1 - [MCM5_DROME]	14.6	9	9	12	733	82.206	7.84033	0.95098	1.04716	0.999071	0.967863
O02195	Eukaryotic translation initiation factor 3 subunit I OS=Drosophila melanogaster GN=Trip1 PE=1 SV=1 - [EIF3I_DROME]	17.79	4	4	7	326	36.1366	5.33838	0.940597	0.991843	0.96622	0.764161
Q24506	Sterol carrier protein x OS=Drosophila melanogaster GN=ScpX PE=2 SV=1 - [Q24506_DROME]	10.87	2	5	8	543	58.8168	8.5874	1.15291	1.01128	1.0821	0.40368
P13217	1-phosphatidylinositol 4,5-bisphosphate phosphodiesterase OS=Drosophila melanogaster GN=norpA PE=1 SV=4 - [PIPA_DROME]	5.48	5	6	9	1095	124.784	7.00537	1.09934	1.06089	1.08012	0.415305
Q9VNE2	Protein krasavietz OS=Drosophila melanogaster GN=kra PE=1 SV=1 - [PKRA_DROME]	23.22	10	10	16	422	49.1934	5.74463	1.15816	0.872156	1.01516	0.903964
Q9VXK0	Protein NipSnap OS=Drosophila melanogaster GN=Nipsnap PE=2 SV=2 - [NIPSN_DROME]	22.71	5	5	6	273	31.945	9.17334	0.910697	1.11054	1.01062	0.943738
M9NDZ8	Uncharacterized protein OS=Drosophila melanogaster GN=CG43074 PE=4 SV=1 - [M9NDZ8_DROME]	17.58	3	3	5	182	20.9336	5.03369	0.963973	1.13694	1.05045	0.614927
Q8T390	Endophilin-A OS=Drosophila melanogaster GN=EndoA PE=1 SV=1 - [SH3G3_DROME]	17.62	5	5	5	369	41.3826	5.5415	1.08388	1.17014	1.12701	0.197041
Q8MRV7	SD19562p OS=Drosophila melanogaster GN=mRpL3 PE=2 SV=1 - [Q8MRV7_DROME]	9.39	2	2	4	362	40.5713	10.0229	0.724687	0.942527	0.833607	0.147935
A0A0B4KHW7	CG2246, isoform P OS=Drosophila melanogaster GN=CG2246 PE=1 SV=1 - [A0A0B4KHW7_DROME]	25.56	6	6	8	356	39.3323	7.25439	0.836932	0.857888	0.84741	0.187072
Q8INK7	Uncharacterized protein, isoform B OS=Drosophila melanogaster GN=CG17734 PE=1 SV=1 - [Q8INK7_DROME]	21.05	2	2	3	95	10.2863	9.49561	1.16928	1.13959	1.15443	0.118997
E4NKJ4	GH11752p OS=Drosophila melanogaster GN=wupA-RB PE=2 SV=1 - [E4NKJ4_DROME]	42.79	3	14	28	208	24.4101	9.56885	1.08765	1.04209	1.06487	0.512133
Q9VMK3	Palisade, isoform A OS=Drosophila melanogaster GN=psd PE=4 SV=2 - [Q9VMK3_DROME]	10.76	4	4	11	381	40.5058	4.70361	0.788341	1.04368	0.916012	0.474881
Q9VF08	Mitochondrial import inner membrane translocase subunit Tim16 OS=Drosophila melanogaster GN=blp PE=2 SV=1 - [TIM16_DROME]	41.13	5	5	7	141	15.7211	9.59814	0.976661	0.878856	0.927759	0.538178
Q9VCR2	Aminoacylase-1 OS=Drosophila melanogaster GN=CG6726 PE=1 SV=2 - [Q9VCR2_DROME]	27.43	8	8	12	401	44.9701	5.61768	1.05959	1.04158	1.05059	0.61394
Q9V3V2	FK506-binding protein 14 ortholog, isoform A OS=Drosophila melanogaster GN=Fkbp14 PE=1 SV=1 - [Q9V3V2_DROME]	43.06	7	7	10	216	23.945	4.86865	1.18375	1.10512	1.14443	0.143827
Q9W4C1	IP13321p OS=Drosophila melanogaster GN=CG15784 PE=1 SV=1 - [Q9W4C1_DROME]	11.37	6	6	8	554	62.2915	10.3306	0.753108	1.22777	0.99044	0.914242
Q5U117	Enigma OS=Drosophila melanogaster GN=Egm PE=1 SV=1 - [Q5U117_DROME]	13.77	7	7	9	639	70.7641	6.44287	1.03118	0.921701	0.97644	0.82721
Q7JVP2	GH15157p OS=Drosophila melanogaster GN=Rcd-1 PE=1 SV=1 - [Q7JVP2_DROME]	13.16	3	3	6	304	34.1827	7.32764	1.03706	0.866192	0.951624	0.675754
Q8MRU8	SD22712p OS=Drosophila melanogaster GN=CG5377 PE=2 SV=1 - [Q8MRU8_DROME]	23.74	6	6	17	278	31.6824	8.52881	1.03864	0.967115	1.00288	0.991411
Q7K5N8	CG4847, isoform A OS=Drosophila melanogaster GN=CG4847 PE=1 SV=1 - [Q7K5N8_DROME]	27.69	6	6	12	390	40.7413	6.1001	1.14544	0.943623	1.04453	0.660095
Q9W3U0	Acyl-coenzyme A oxidase OS=Drosophila melanogaster GN=CG4586 PE=1 SV=1 - [Q9W3U0_DROME]	8.71	6	6	7	677	76.5554	8.90967	0.954923	1.0745	1.01471	0.907833
A1YK55	Nup107 OS=Drosophila melanogaster GN=Nup107 PE=4 SV=1 - [A1YK55_DROME]	12.66	7	7	7	845	97.2892	5.98584	0.971653	0.986408	0.979031	0.84328
A1Z6S6	RE54322p OS=Drosophila melanogaster GN=vimar PE=1 SV=1 - [A1Z6S6_DROME]	12.62	7	8	11	634	70.2089	5.16064	1.01773	0.906844	0.962285	0.7401
M9NEV7	CG9336, isoform B OS=Drosophila melanogaster GN=CG9336 PE=1 SV=1 - [M9NEV7_DROME]	38.26	4	4	11	115	12.4241	7.54736	0.913646	1.10062	1.00713	0.974552
Q11002	Calpain-A OS=Drosophila melanogaster GN=CalpA PE=1 SV=2 - [CANA_DROME]	16.55	7	9	17	828	93.9027	4.95752	1.0588	1.13373	1.09626	0.326793
Q8SXM8	Lysine--tRNA ligase OS=Drosophila melanogaster GN=LysRS PE=1 SV=1 - [Q8SXM8_DROME]	28.05	12	12	23	574	64.6199	6.50732	0.989471	0.979359	0.984415	0.876748
Q7JWD6	Elongin C, isoform A OS=Drosophila melanogaster GN=EloC PE=1 SV=1 - [Q7JWD6_DROME]	55.56	5	5	8	117	13.1104	5.04639	1.00988	0.893907	0.951894	0.677362
Q9VJ22	GH09876p OS=Drosophila melanogaster GN=BEST:GH09876 PE=2 SV=2 - [Q9VJ22_DROME]	10.35	3	3	3	425	44.4426	4.70361	1.29076	0.965123	1.12794	0.193851
Q9Y0Y5	BcDNA.LD29885 OS=Drosophila melanogaster GN=epsilonCOP PE=1 SV=1 - [Q9Y0Y5_DROME]	18.3	5	5	5	306	34.5974	4.86865	0.970074	1.07088	1.02048	0.857835
Q9W3F6	CG1440, isoform A OS=Drosophila melanogaster GN=CG1440 PE=1 SV=2 - [Q9W3F6_DROME]	16.8	7	7	13	488	55.1213	6.01123	1.04009	1.14825	1.09417	0.337461
Q9W5X0	LD21953p OS=Drosophila melanogaster GN=Rab35 PE=1 SV=1 - [Q9W5X0_DROME]	14.43	1	3	10	201	22.8477	8.54346	1.17747	1.05867	1.11807	0.229771
F8VAB5	ATPase 8 (Fragment) OS=Drosophila melanogaster GN=ATP8 PE=4 SV=1 - [F8VAB5_DROME]	34.48	1	1	10	29	3.53467	9.31982	1.20745	1.11073	1.15909	0.108708
Q8MPN5	Serpin 4 OS=Drosophila melanogaster GN=Spn42Da PE=1 SV=1 - [Q8MPN5_DROME]	17.91	6	6	11	374	42.0547	7.1665	0.939768	0.966833	0.953301	0.685776
Q9VIF2	CG9248, isoform A OS=Drosophila melanogaster GN=CG9248 PE=1 SV=1 - [Q9VIF2_DROME]	10.53	4	4	5	494	55.5529	6.13818	1.1085	1.07161	1.09005	0.359128
Q9VMU4	60S ribosomal protein L37a OS=Drosophila melanogaster GN=RpL37A PE=1 SV=3 - [RL37A_DROME]	47.83	5	5	15	92	10.3044	10.6089	1.15915	0.981666	1.07041	0.47549
Q9VSN3	Cuticular protein 66D OS=Drosophila melanogaster GN=Cpr66D PE=1 SV=2 - [Q9VSN3_DROME]	7.78	2	2	3	270	30.8032	6.40479	1.06746	0.827749	0.947604	0.651879
Q7K2D2	Dynactin subunit 2 OS=Drosophila melanogaster GN=DCTN2-p50 PE=1 SV=1 - [DCTN2_DROME]	33.68	12	12	16	380	41.9727	5.26221	1.05589	1.07958	1.06773	0.492975
Q8INL3	Peptide deformylase OS=Drosophila melanogaster GN=CG31373 PE=1 SV=1 - [Q8INL3_DROME]	21.43	4	4	10	196	22.5334	5.61768	1.03014	1.07917	1.05465	0.583904
Q8T4G5	CG6512, isoform A OS=Drosophila melanogaster GN=CG6512 PE=1 SV=1 - [Q8T4G5_DROME]	28.69	22	22	26	826	89.6441	8.95361	0.974857	1.09852	1.03669	0.722212
Q9VBS6	Uncharacterized protein, isoform A OS=Drosophila melanogaster GN=CG31087 PE=1 SV=2 - [Q9VBS6_DROME]	13.43	5	5	6	417	47.6654	6.65381	1.05541	0.952849	1.00413	0.999174
Q9VG33	Sulfurtransferase OS=Drosophila melanogaster GN=CG12279 PE=1 SV=2 - [Q9VG33_DROME]	60.91	5	5	9	110	12.0531	5.21143	1.03125	0.986346	1.0088	0.959835
X2JEN5	Uncharacterized protein, isoform H OS=Drosophila melanogaster GN=CG32694 PE=4 SV=1 - [X2JEN5_DROME]	12.57	1	1	3	167	18.3015	4.729	0.744875	0.981617	0.863246	0.239813
O96643	Pyrroline-5-carboxylate reductase OS=Drosophila melanogaster GN=P5cr PE=2 SV=1 - [O96643_DROME]	20.36	4	4	6	280	29.6693	7.7085	0.841133	0.895476	0.868304	0.258448
Q9GQR6	Stathmin-1 OS=Drosophila melanogaster GN=stai PE=2 SV=1 - [Q9GQR6_DROME]	27.78	6	6	9	234	27.0314	8.71924	1.21101	1.07838	1.14469	0.143139
Q8SZK9	C-type lectin 27kD, isoform A OS=Drosophila melanogaster GN=Clect27 PE=1 SV=1 - [Q8SZK9_DROME]	31.17	6	6	7	231	26.3301	8.1626	1.39561	0.986604	1.19111	0.0562751
Q9VLJ6	Angiotensin-converting enzyme-related protein OS=Drosophila melanogaster GN=Acer PE=1 SV=1 - [ACER_DROME]	13.02	8	8	10	630	73.0109	6.354	0.995901	1.07166	1.03378	0.745895
Q59E30	Failed axon connections, isoform C OS=Drosophila melanogaster GN=fax PE=1 SV=1 - [Q59E30_DROME]	31.33	10	10	14	415	46.6146	5.24951	1.01037	1.08437	1.04737	0.638247
Q24238	Alkaline phosphatase 4 OS=Drosophila melanogaster GN=Aph4 PE=2 SV=3 - [APH4_DROME]	11.91	5	5	5	596	65.2215	6.29053	0.957568	0.778942	0.868255	0.258262
O97182	Actin related complex p41 subunit OS=Drosophila melanogaster GN=Arpc1 PE=1 SV=1 - [O97182_DROME]	16.18	4	4	5	377	41.5748	8.35303	0.924357	1.03408	0.97922	0.844455
Q9VBQ5	CG5112 OS=Drosophila melanogaster GN=CG5112 PE=1 SV=1 - [Q9VBQ5_DROME]	13.77	5	6	8	523	58.4479	8.33838	1.00253	0.928503	0.965518	0.759858
Q9V436	26S proteasome regulatory complex subunit p30 OS=Drosophila melanogaster GN=Rpn12 PE=1 SV=1 - [Q9V436_DROME]	18.18	4	4	7	264	30.2058	6.06201	1.07662	1.00611	1.04136	0.684875
Q86BI3	Zinc-finger protein at 72D, isoform B OS=Drosophila melanogaster GN=Zn72D PE=1 SV=1 - [Q86BI3_DROME]	8.26	5	5	5	884	95.9685	8.44092	0.881611	0.958812	0.920212	0.497123
Q9V895	Acidic leucine-rich nuclear phosphoprotein 32 family member A OS=Drosophila melanogaster GN=Anp32a PE=2 SV=1 - [AN32A_DROME]	24.52	5	5	8	261	29.1587	4.2085	1.12645	1.09737	1.11191	0.254631
Q9V3Y2	Anamorsin homolog OS=Drosophila melanogaster GN=CIAPIN1 PE=2 SV=1 - [DRE2_DROME]	25.81	4	4	6	248	27.0874	5.21143	0.821768	1.03563	0.928698	0.543379
Q8MSU3	Putative ferric-chelate reductase 1 homolog OS=Drosophila melanogaster GN=CG8399 PE=2 SV=1 - [FRRS1_DROME]	8.66	4	4	6	647	70.2398	8.04541	0.906111	0.966144	0.936128	0.585196
P02255	Histone H1 OS=Drosophila melanogaster GN=His1 PE=1 SV=1 - [H1_DROME]	26.56	9	9	27	256	26.3433	10.5356	1.05104	0.892503	0.97177	0.798314
O76522	Karyopherin alpha 3 (Fragment) OS=Drosophila melanogaster GN=Kap-alpha3 PE=2 SV=1 - [O76522_DROME]	16.34	6	6	11	514	56.9405	5.26221	1.03625	1.00775	1.022	0.844733
Q8T0Q4	GH13992p OS=Drosophila melanogaster GN=shrb PE=1 SV=1 - [Q8T0Q4_DROME]	45.58	9	9	13	226	25.4278	4.80518	0.972613	1.15766	1.06514	0.510313
A0A0B4LGI1	G protein alpha s subunit, isoform E OS=Drosophila melanogaster GN=Galphas PE=1 SV=1 - [A0A0B4LGI1_DROME]	13.35	3	4	9	382	44.6715	7.86963	1.03682	1.07752	1.05717	0.565731
Q0E8X7	Uncharacterized protein, isoform A OS=Drosophila melanogaster GN=CG30415 PE=1 SV=1 - [Q0E8X7_DROME]	68.29	9	9	30	82	9.53489	9.67139	1.17932	1.08022	1.12977	0.187701
O97062	Ccp84Ae OS=Drosophila melanogaster GN=Ccp84Ae PE=1 SV=1 - [O97062_DROME]	44.23	7	7	11	208	21.3266	7.50342	0.941778	0.974997	0.958387	0.716417
A0A0B4K7V8	Bruchpilot, isoform K OS=Drosophila melanogaster GN=brp PE=1 SV=1 - [A0A0B4K7V8_DROME]	8.61	11	11	11	1707	197.259	6.354	0.845245	1.04974	0.947492	0.651218
Q9VN86	AT14148p OS=Drosophila melanogaster GN=CG2604 PE=1 SV=1 - [Q9VN86_DROME]	30	9	9	14	430	47.2262	8.96826	0.969194	0.969855	0.969525	0.784471
Q9V3K3	RuvB-like helicase 2 OS=Drosophila melanogaster GN=rept PE=1 SV=1 - [RUVB2_DROME]	23.7	11	11	16	481	53.5076	5.84619	0.916862	1.00412	0.960491	0.729176
Q8IA36	DAP3 OS=Drosophila melanogaster GN=mRpS29 PE=4 SV=1 - [Q8IA36_DROME]	11.28	3	3	5	390	44.0434	8.41162	1.2455	0.813803	1.02965	0.780049
Q7KUQ6	Limpet, isoform K OS=Drosophila melanogaster GN=Lmpt PE=1 SV=2 - [Q7KUQ6_DROME]	5.78	11	11	11	2147	245.352	4.729	1.02734	1.01934	1.02334	0.833266
Q7KS11	Uracil-DNA degrading factor, isoform B OS=Drosophila melanogaster GN=Ude PE=1 SV=1 - [Q7KS11_DROME]	12.34	3	3	7	316	35.4986	8.93896	1.0903	1.14152	1.11591	0.238292
Q23980	Beta-heavy-spectrin (Fragment) OS=Drosophila melanogaster GN=kst PE=2 SV=2 - [Q23980_DROME]	13.65	1	15	16	1494	171.206	6.3667	0.869433	0.94717	0.908302	0.43526
A1Z850	Superoxide dismutase [Cu-Zn] OS=Drosophila melanogaster GN=Ccs PE=1 SV=2 - [A1Z850_DROME]	10.85	2	2	2	258	27.2318	5.85889	0.7791	1.07583	0.927467	0.536566
Q9VD14	GH07286p OS=Drosophila melanogaster GN=CG13850 PE=1 SV=3 - [Q9VD14_DROME]	18.62	7	7	8	564	61.8365	9.12939	1.12404	0.920559	1.0223	0.842183
Q9VWA1	Clathrin light chain OS=Drosophila melanogaster GN=Clc PE=2 SV=1 - [CLC_DROME]	20.55	5	5	11	219	23.8259	4.77979	0.949014	1.06569	1.00735	0.972632
Q9VTD4	Fad2 OS=Drosophila melanogaster GN=Fad2 PE=3 SV=1 - [Q9VTD4_DROME]	20.28	6	6	7	355	41.0739	7.43018	1.16063	0.750772	0.9557	0.70019
A0A0B4LGC6	Lethal (2) k09913, isoform G OS=Drosophila melanogaster GN=l(2)k09913 PE=1 SV=1 - [A0A0B4LGC6_DROME]	17.01	4	4	7	288	33.2809	9.24658	1.05838	1.05752	1.05795	0.560166
Q7JZN0	FI02994p OS=Drosophila melanogaster GN=Sec61beta PE=1 SV=1 - [Q7JZN0_DROME]	45	5	5	14	100	10.2393	11.6489	0.877721	1.02639	0.952054	0.67832
Q7KT36	IP19005p OS=Drosophila melanogaster GN=CG13083-RB PE=2 SV=1 - [Q7KT36_DROME]	16.46	5	5	10	316	35.3754	6.27783	0.96994	1.14082	1.05538	0.578622
Q9V597	60S ribosomal protein L31 OS=Drosophila melanogaster GN=RpL31 PE=1 SV=1 - [RL31_DROME]	38.71	6	6	18	124	14.5237	10.1987	1.15032	1.09918	1.12475	0.204948
Q9XZ61	Ubiquitin carboxyl-terminal hydrolase OS=Drosophila melanogaster GN=Uch-L5 PE=1 SV=1 - [Q9XZ61_DROME]	25.62	9	9	14	324	37.6491	5.21143	0.996029	1.01418	1.00511	0.992545
O77287	Putative uncharacterized protein Su(P) OS=Drosophila melanogaster GN=Su(P) PE=4 SV=1 - [O77287_DROME]	13.37	5	5	10	419	47.341	9.14404	0.997341	0.78928	0.893311	0.363084
O77425	EG:115C2.1 protein OS=Drosophila melanogaster GN=EG:115C2.1 PE=1 SV=1 - [O77425_DROME]	6.91	1	1	2	304	31.6062	6.04932	0.745336	0.843839	0.794587	0.0688697
Q9V464	Histone chaperone asf1 OS=Drosophila melanogaster GN=asf1 PE=1 SV=1 - [ASF1_DROME]	6.42	1	1	2	218	24.3938	4.60205	1.0122	1.04013	1.02616	0.809311
M9PC31	CG3714, isoform G OS=Drosophila melanogaster GN=CG3714 PE=4 SV=1 - [M9PC31_DROME]	19.09	8	8	12	550	61.4646	6.7124	1.036	1.01368	1.02484	0.820509
Q9VT75	LD19812p OS=Drosophila melanogaster GN=vnc PE=1 SV=1 - [Q9VT75_DROME]	20.41	4	4	6	196	22.3097	6.94678	0.885518	0.903497	0.894507	0.368595
Q9VZG0	Cuticular protein 64Ac OS=Drosophila melanogaster GN=Cpr64Ac PE=1 SV=1 - [Q9VZG0_DROME]	22.34	3	3	4	188	19.1002	8.26514	1.40461	0.873863	1.13923	0.158322
Q9VBU9	40S ribosomal protein S27 OS=Drosophila melanogaster GN=RpS27 PE=1 SV=1 - [Q9VBU9_DROME]	39.29	4	4	19	84	9.35785	9.5249	1.01455	1.04049	1.02752	0.797854
P37159	Lysozyme E OS=Drosophila melanogaster GN=LysE PE=2 SV=2 - [LYSE_DROME]	16.43	1	1	1	140	15.5423	6.7124	1.11046	0.959741	1.0351	0.735104
Q8IPT9	SD05439p1 OS=Drosophila melanogaster GN=CG10512-RD PE=1 SV=1 - [Q8IPT9_DROME]	26.87	6	6	8	361	37.931	6.78564	1.01834	0.978868	0.998603	0.964963
Q9VM19	Trehalose 6-phosphate phosphatase OS=Drosophila melanogaster GN=CG5171 PE=1 SV=1 - [Q9VM19_DROME]	20.15	4	4	9	273	30.5978	6.55127	1.05129	1.03898	1.04513	0.655425
A8E7A5	TA01762p OS=Drosophila melanogaster GN=BG:DS00941.12 PE=2 SV=1 - [A8E7A5_DROME]	8.85	2	2	5	260	28.1054	4.53857	1.12833	1.1176	1.12296	0.211371
A0A1F4	Protein eyes shut OS=Drosophila melanogaster GN=eys PE=1 SV=1 - [EYS_DROME]	2.57	5	5	6	2176	233.954	5.46533	0.838661	0.868669	0.853665	0.206892
B4F5V0	CG1751-PA OS=Drosophila melanogaster GN=CG1751 PE=4 SV=1 - [B4F5V0_DROME]	26.13	6	6	7	199	22.2365	8.77783	1.06431	1.07441	1.06936	0.482282
P55035	26S proteasome non-ATPase regulatory subunit 4 OS=Drosophila melanogaster GN=Rpn10 PE=1 SV=2 - [PSMD4_DROME]	14.39	5	5	9	396	42.5921	4.83057	0.868739	1.00024	0.934491	0.575888
Q7KVQ7	Transport and golgi organization 5, isoform B OS=Drosophila melanogaster GN=Tango5 PE=1 SV=1 - [Q7KVQ7_DROME]	10.51	3	3	5	428	47.8635	9.68604	1.03349	0.782352	0.90792	0.433338
Q9W247	CG4752 OS=Drosophila melanogaster GN=CG4752-RA PE=1 SV=2 - [Q9W247_DROME]	11.9	12	12	16	1294	139.525	6.46826	0.945906	0.930732	0.938319	0.597744
P49735	DNA replication licensing factor Mcm2 OS=Drosophila melanogaster GN=Mcm2 PE=1 SV=1 - [MCM2_DROME]	13.42	8	8	11	887	100.351	5.10986	0.844246	1.09579	0.970019	0.787515
P40301	Proteasome subunit alpha type-2 OS=Drosophila melanogaster GN=Prosalpha2 PE=1 SV=1 - [PSA2_DROME]	17.52	4	4	10	234	25.8901	6.68311	1.13985	1.0782	1.10903	0.266958
Q9VJZ4	AT12494p OS=Drosophila melanogaster GN=ND-B22 PE=1 SV=1 - [Q9VJZ4_DROME]	52.78	8	8	21	144	17.3739	9.49561	1.14704	1.07103	1.10904	0.266922
C0PDD8	MIP03690p (Fragment) OS=Drosophila melanogaster GN=CG8397-RA PE=2 SV=1 - [C0PDD8_DROME]	18.26	3	3	6	241	27.3013	8.49951	0.934613	0.888395	0.911504	0.451519
Q9VY05	CG9512, isoform A OS=Drosophila melanogaster GN=CG9512 PE=1 SV=1 - [Q9VY05_DROME]	15.57	9	10	15	623	68.8423	6.72705	0.816919	0.903187	0.860053	0.228496
Q9VLT5	Protein purity of essence OS=Drosophila melanogaster GN=poe PE=1 SV=1 - [POE_DROME]	3.44	13	13	16	5322	590.325	6.37939	0.927935	0.855694	0.891814	0.356252
Q95U61	Aminomethyltransferase OS=Drosophila melanogaster GN=CG6415 PE=2 SV=1 - [Q95U61_DROME]	20.67	5	5	12	329	35.1583	8.63135	0.913975	1.0081	0.961038	0.732507
Q960W6	Putative fatty acyl-CoA reductase CG8306 OS=Drosophila melanogaster GN=CG8306 PE=2 SV=1 - [FACR3_DROME]	9.69	4	4	6	516	58.4295	9.31982	1.00482	0.971319	0.988068	0.899481
Q9V3D9	BcDNA.GM09489 OS=Drosophila melanogaster GN=Srp54k PE=1 SV=1 - [Q9V3D9_DROME]	18.9	9	9	9	508	55.8294	8.70459	1.03599	0.912909	0.974447	0.814865
D0IQ95	MIP01420p OS=Drosophila melanogaster GN=yellow-g-RA PE=2 SV=1 - [D0IQ95_DROME]	23.92	8	8	12	393	42.968	7.79639	0.947884	1.08594	1.01691	0.888646
Q9VHS8	Eukaryotic initiation factor 4A-III OS=Drosophila melanogaster GN=eIF4AIII PE=1 SV=1 - [IF4A3_DROME]	15.79	4	6	11	399	45.6156	6.02393	1.11278	0.994392	1.05358	0.591726
Q9VFC9	CG3987 OS=Drosophila melanogaster GN=CG3987 PE=2 SV=2 - [Q9VFC9_DROME]	8.91	3	3	4	404	46.0309	6.99072	0.898662	1.17493	1.0368	0.721369
H1ZYE3	RPS6-p70-protein kinase (Fragment) OS=Drosophila melanogaster GN=S6k PE=3 SV=1 - [H1ZYE3_DROME]	13.16	4	4	5	395	44.8671	5.33838	0.963547	1.03531	0.99943	0.970088
Q8IHB0	AT18609p OS=Drosophila melanogaster GN=gish PE=1 SV=1 - [Q8IHB0_DROME]	12.85	3	3	5	358	40.9078	9.30518	0.951656	0.921636	0.936646	0.588156
A0A0B4LF93	Sin3A, isoform I OS=Drosophila melanogaster GN=Sin3A PE=1 SV=1 - [A0A0B4LF93_DROME]	1.55	2	2	3	1747	186.286	7.2251	1.04643	1.06729	1.05686	0.567948
P48148	Ras-like GTP-binding protein Rho1 OS=Drosophila melanogaster GN=Rho1 PE=1 SV=1 - [RHO1_DROME]	41.15	7	7	13	192	21.7092	7.00537	1.07456	1.12361	1.09909	0.312799
Q9VED8	Deoxyribonuclease II OS=Drosophila melanogaster GN=DNaseII PE=1 SV=1 - [Q9VED8_DROME]	7.38	2	2	3	366	41.3144	6.52197	0.827401	0.884564	0.855982	0.21457
Q9VH64	CG8507 OS=Drosophila melanogaster GN=CG8507 PE=1 SV=1 - [Q9VH64_DROME]	27.18	9	9	13	379	44.5762	8.14795	1.02219	1.05493	1.03856	0.707176
Q9VKQ9	Protein dpy-30 homolog OS=Drosophila melanogaster GN=Dpy-30L1 PE=1 SV=1 - [DPY30_DROME]	26.87	2	2	6	134	13.7857	5.35107	0.702982	1.14337	0.923179	0.513101
B4F625	CG3603-PA OS=Drosophila melanogaster GN=CG3603 PE=4 SV=1 - [B4F625_DROME]	16.87	4	4	7	249	26.1367	7.79639	0.979239	1.03977	1.0095	0.953584
Q0E8P1	Uncharacterized protein, isoform B OS=Drosophila melanogaster GN=CG17549 PE=4 SV=1 - [Q0E8P1_DROME]	13.36	2	2	3	262	26.5223	9.5542	0.630226	1.00395	0.817087	0.109077
Q2XYF2	CG2257 (Fragment) OS=Drosophila melanogaster GN=UbcE2H PE=3 SV=1 - [Q2XYF2_DROME]	8.82	1	1	2	170	19.5436	4.81787	1.14128	1.1707	1.15599	0.115462
A4V2S3	C-terminal binding protein, isoform B OS=Drosophila melanogaster GN=CtBP PE=1 SV=1 - [A4V2S3_DROME]	11.66	3	3	4	386	42.2248	6.97607	0.944107	1.11741	1.03076	0.770823
Q9VC92	CG6432, isoform A OS=Drosophila melanogaster GN=CG6432 PE=1 SV=1 - [Q9VC92_DROME]	8.46	4	4	6	674	74.9936	7.12256	1.0357	0.929218	0.98246	0.864585
A0APQ0	CG10623 protein OS=Drosophila melanogaster GN=CG10623 PE=4 SV=1 - [A0APQ0_DROME]	22.96	5	5	8	331	36.6587	5.18604	1.01733	0.943804	0.980565	0.852813
Q6NR07	Adenosylhomocysteinase OS=Drosophila melanogaster GN=CG9977 PE=2 SV=1 - [Q6NR07_DROME]	13.24	6	7	10	521	56.9417	6.96143	0.897265	0.915702	0.906484	0.426156
Q7KUC2	FI04467p OS=Drosophila melanogaster GN=Pdxk PE=1 SV=1 - [Q7KUC2_DROME]	16.12	4	4	6	304	33.4077	6.96143	0.790883	0.868183	0.829533	0.137564
Q9VUQ1	CG7945, isoform B OS=Drosophila melanogaster GN=CG7945 PE=1 SV=2 - [Q9VUQ1_DROME]	22.18	4	4	5	248	28.3609	5.23682	0.899969	0.917393	0.908681	0.43717
Q9W299	LD03212p OS=Drosophila melanogaster GN=CG11474 PE=1 SV=1 - [Q9W299_DROME]	18.81	6	6	8	436	49.3799	5.2749	1.09896	1.00306	1.05101	0.610783
O18336	MIP20481p OS=Drosophila melanogaster GN=Rab14 PE=1 SV=1 - [O18336_DROME]	12.09	1	2	4	215	24.2409	6.21436	1.11156	1.06653	1.08905	0.364558
Q9W347	C12.2, isoform A OS=Drosophila melanogaster GN=c12.2 PE=1 SV=3 - [Q9W347_DROME]	6.13	7	7	8	1386	155.588	7.09326	0.984442	1.00732	0.995881	0.94807
Q09332	UDP-glucose:glycoprotein glucosyltransferase OS=Drosophila melanogaster GN=Ugt PE=1 SV=2 - [UGGG_DROME]	6.98	9	9	10	1548	174.245	6.15088	0.895269	0.929247	0.912258	0.455389
Q9VGP4	LP08082p OS=Drosophila melanogaster GN=Ranbp9 PE=1 SV=1 - [Q9VGP4_DROME]	7.86	6	7	10	1018	114.334	4.86865	0.883635	0.944274	0.913954	0.464151
Q9VHI8	Uncharacterized protein, isoform A OS=Drosophila melanogaster GN=CG11980 PE=1 SV=2 - [Q9VHI8_DROME]	31.88	9	9	14	345	39.1939	6.53662	0.923333	0.952009	0.937671	0.594024
A4V134	Calcium/calmodulin-dependent protein kinase II, isoform E OS=Drosophila melanogaster GN=CaMKII PE=1 SV=1 - [A4V134_DROME]	23.58	9	9	16	509	57.5333	7.31299	1.10812	1.06266	1.08539	0.384807
Q9W0P5	UDP-glucose 4-epimerase OS=Drosophila melanogaster GN=Gale PE=1 SV=1 - [GALE_DROME]	33.71	9	9	19	350	38.6723	7.45947	1.02168	1.00311	1.0124	0.92813
Q7KMR7	Thioredoxin-like protein TXL OS=Drosophila melanogaster GN=Txl PE=2 SV=1 - [Q7KMR7_DROME]	23.69	6	6	9	287	31.7979	5.68115	0.956139	1.04667	1.0014	0.982317
Q7K549	GH13040p OS=Drosophila melanogaster GN=mlt PE=2 SV=1 - [Q7K549_DROME]	6.1	2	2	2	459	53.1093	5.45264	1.11855	0.941383	1.02997	0.777407
O18335	Drab11 OS=Drosophila melanogaster GN=Rab11 PE=1 SV=1 - [O18335_DROME]	34.11	7	7	13	214	24.2305	5.73193	1.01783	1.0751	1.04647	0.645161
Q27889	Serine/threonine-protein phosphatase 2B catalytic subunit 2 OS=Drosophila melanogaster GN=Pp2B-14D PE=1 SV=2 - [PP2B2_DROME]	19.65	5	10	15	570	63.0608	5.88428	0.991125	1.02657	1.00885	0.959409
Q9VNV3	ATP-dependent RNA helicase Ddx1 OS=Drosophila melanogaster GN=Ddx1 PE=2 SV=1 - [DDX1_DROME]	5.23	3	3	5	727	80.8177	6.87354	0.968163	1.06711	1.01763	0.882388
Q9VWI2	NAT1 ortholog, isoform A OS=Drosophila melanogaster GN=NAA15-16 PE=1 SV=1 - [Q9VWI2_DROME]	20.67	16	16	23	890	103.027	7.26904	1.08964	1.03028	1.05996	0.545935
Q9VW59	LD16419p OS=Drosophila melanogaster GN=RhoGDI PE=1 SV=1 - [Q9VW59_DROME]	50.75	12	12	17	201	23.2038	5.64307	0.997905	0.979411	0.988658	0.90315
Q9VJD4	LD24721p OS=Drosophila melanogaster GN=Sgt PE=1 SV=1 - [Q9VJD4_DROME]	20.24	6	6	9	331	36.2304	4.64014	0.988323	1.02984	1.00908	0.957337
Q86M57	V-type proton ATPase subunit a OS=Drosophila melanogaster GN=Vha100-1 PE=2 SV=1 - [Q86M57_DROME]	11.28	7	7	11	833	94.5875	6.60986	0.920071	0.91263	0.916351	0.476659
Q8MSZ7	GM02257p OS=Drosophila melanogaster GN=Rrp4 PE=2 SV=1 - [Q8MSZ7_DROME]	10.74	2	2	3	298	33.5893	6.18896	0.743546	0.92089	0.832218	0.14434
Q94899	COP9 signalosome complex subunit 2 OS=Drosophila melanogaster GN=alien PE=1 SV=2 - [CSN2_DROME]	11.71	5	5	6	444	51.4939	5.61768	0.993502	1.01109	1.0023	0.987839
D9HRV5	Smp-30 protein OS=Drosophila melanogaster GN=Smp-30 PE=4 SV=1 - [D9HRV5_DROME]	32.34	7	8	21	303	33.342	6.60986	1.1223	1.0535	1.0879	0.370824
A1ZB77	CG5174, isoform J OS=Drosophila melanogaster GN=CG5174 PE=1 SV=1 - [A1ZB77_DROME]	50.54	8	8	12	186	20.4905	6.59521	0.992516	1.12412	1.05832	0.557561
Q8MQQ8	LD21041p (Fragment) OS=Drosophila melanogaster GN=PAPLA1 PE=2 SV=1 - [Q8MQQ8_DROME]	6.38	6	6	7	1332	144.855	4.77979	1.03153	0.978826	1.00518	0.991901
P41375	Eukaryotic translation initiation factor 2 subunit 2 OS=Drosophila melanogaster GN=eIF-2beta PE=1 SV=1 - [IF2B_DROME]	35.9	10	10	21	312	35.1958	5.77002	1.05253	0.958819	1.00568	0.98747
Q9W2E8	NADH dehydrogenase (Ubiquinone) B12 subunit, isoform A OS=Drosophila melanogaster GN=ND-B12 PE=2 SV=1 - [Q9W2E8_DROME]	16.36	2	2	9	110	12.0831	8.26514	1.19425	0.922339	1.0583	0.557707
Q9VDX6	Uncharacterized protein OS=Drosophila melanogaster GN=CG18493 PE=1 SV=2 - [Q9VDX6_DROME]	7.08	3	3	4	480	54.0031	4.85596	1.19061	0.613717	0.902165	0.404909
Q9V558	Cytochrome P450 4p1 OS=Drosophila melanogaster GN=Cyp4p1 PE=2 SV=1 - [CP4P1_DROME]	20.47	9	9	14	513	59.3948	7.2251	1.04565	1.05718	1.05141	0.607774
Q9VSN9	GM04779p OS=Drosophila melanogaster GN=SrpRbeta PE=1 SV=2 - [Q9VSN9_DROME]	31.15	6	6	8	244	27.0714	8.96826	0.982044	1.00122	0.991632	0.921652
Q9VVW8	ATP-dependent (S)-NAD(P)H-hydrate dehydratase OS=Drosophila melanogaster GN=CG10424 PE=2 SV=1 - [NNRD_DROME]	17	4	4	5	300	32.1326	7.44482	1.03329	0.981559	1.00743	0.971968
Q9VR31	Farnesyl transferase alpha, isoform A OS=Drosophila melanogaster GN=Fnta PE=1 SV=1 - [Q9VR31_DROME]	17.52	5	5	5	331	38.8833	5.17334	1.02527	1.05524	1.04026	0.693647
Q7K556	TRPL translocation defect protein 14 OS=Drosophila melanogaster GN=Ttd14 PE=1 SV=1 - [TTD14_DROME]	9.47	3	3	4	475	54.303	8.47021	0.923526	1.11043	1.01698	0.888107
O76742	CG5915 protein OS=Drosophila melanogaster GN=Rab7 PE=1 SV=1 - [O76742_DROME]	39.61	6	6	11	207	23.3165	5.46533	0.909095	1.05484	0.981969	0.861534
A1Z7V9	CG1814, isoform A OS=Drosophila melanogaster GN=CG1814-RA PE=1 SV=1 - [A1Z7V9_DROME]	7.12	4	4	9	548	63.5582	8.17725	1.02105	0.973721	0.997388	0.957423
Q9VH77	Mannose-6-phosphate isomerase OS=Drosophila melanogaster GN=CG8417 PE=1 SV=1 - [Q9VH77_DROME]	19.44	7	7	8	396	44.7458	4.98291	0.96648	0.881522	0.924001	0.517567
Q6NP54	SD01953p (Fragment) OS=Drosophila melanogaster GN=tensin PE=2 SV=1 - [Q6NP54_DROME]	9.46	5	5	9	719	79.2886	8.93896	0.838295	0.845002	0.841648	0.169974
Q8INN5	Unc-115b, isoform B OS=Drosophila melanogaster GN=Unc-115b PE=1 SV=2 - [Q8INN5_DROME]	10.41	5	5	6	749	82.0906	8.54346	0.826018	1.08035	0.953182	0.685064
C3KKC3	MIP06744p OS=Drosophila melanogaster GN=raptor-RA PE=2 SV=1 - [C3KKC3_DROME]	0.8	1	1	3	1621	177.042	8.27979	0.873553	0.913732	0.893643	0.364607
Q7JYH3	NADH dehydrogenase (Ubiquinone) B14.7 subunit OS=Drosophila melanogaster GN=ND-B14.7 PE=1 SV=1 - [Q7JYH3_DROME]	28.82	3	3	4	170	18.4023	8.88037	1.09403	1.0236	1.05882	0.554021
Q9W4A6	RE56564p OS=Drosophila melanogaster GN=CG11473 PE=1 SV=1 - [Q9W4A6_DROME]	4.37	3	3	6	916	99.3451	8.14795	0.902084	1.04668	0.974381	0.814454
Q9VKU1	Fatty acid (Long chain) transport protein, isoform A OS=Drosophila melanogaster GN=Fatp PE=1 SV=2 - [Q9VKU1_DROME]	12.3	7	7	12	626	70.1194	8.83643	1.04764	1.00548	1.02656	0.805997
Q9W306	CG9691, isoform A OS=Drosophila melanogaster GN=CG9691 PE=1 SV=1 - [Q9W306_DROME]	28.93	4	4	7	121	12.9096	5.96045	0.99691	1.28066	1.13879	0.159626
P40793	Cdc42 homolog OS=Drosophila melanogaster GN=Cdc42 PE=1 SV=1 - [CDC42_DROME]	14.14	3	3	11	191	21.389	7.13721	1.07969	1.0324	1.05605	0.573804
Q9VE00	Probable cytochrome P450 12a4, mitochondrial OS=Drosophila melanogaster GN=Cyp12a4 PE=2 SV=2 - [C12A4_DROME]	23.88	8	9	11	536	61.7369	8.60205	1.00982	1.00781	1.00881	0.959688
Q9VYH3	Probable alpha-aspartyl dipeptidase OS=Drosophila melanogaster GN=CG2200 PE=1 SV=1 - [PEPE_DROME]	36.67	6	6	8	240	26.5819	7.03467	0.998456	1.05117	1.02481	0.820745
A0AP29	CG5757 protein OS=Drosophila melanogaster GN=CG5757 PE=3 SV=1 - [A0AP29_DROME]	10.43	2	2	6	211	23.8202	7.02002	1.00673	1.03503	1.02088	0.854339
Q7JXB5	RE12569p OS=Drosophila melanogaster GN=CG10924 PE=1 SV=1 - [Q7JXB5_DROME]	14.58	8	8	8	638	70.6266	7.56201	0.915635	1.10009	1.00786	0.968083
Q9VBV5	Nucleotide exchange factor SIL1 OS=Drosophila melanogaster GN=CG10420 PE=2 SV=1 - [SIL1_DROME]	6.06	2	2	4	429	47.9129	5.32568	0.827281	0.904771	0.866026	0.249948
Q9V3U2	H/ACA ribonucleoprotein complex subunit 2-like protein OS=Drosophila melanogaster GN=NHP2 PE=1 SV=1 - [NHP2_DROME]	11.88	3	3	4	160	17.7122	8.104	0.961844	0.761942	0.861893	0.234976
A4VA47	CG18067 protein (Fragment) OS=Drosophila melanogaster GN=CG18067 PE=4 SV=1 - [A4VA47_DROME]	26.58	5	5	8	222	24.0438	5.2876	0.790452	0.844167	0.817309	0.109544
Q9W4V8	Mitochondrial import inner membrane translocase subunit TIM50-C OS=Drosophila melanogaster GN=ttm50 PE=2 SV=2 - [TI50C_DROME]	12.62	4	4	7	428	49.6402	7.44482	0.835641	0.883287	0.859464	0.226447
Q961R5	GH09468p OS=Drosophila melanogaster GN=CG8547 PE=2 SV=1 - [Q961R5_DROME]	19.58	9	9	12	577	63.5439	8.55811	0.869931	1.09076	0.980346	0.851449
P52304	Serine/threonine-protein kinase polo OS=Drosophila melanogaster GN=polo PE=1 SV=2 - [POLO_DROME]	14.06	7	7	12	576	66.9301	8.88037	0.887683	0.972043	0.929863	0.549859
Q9VBT1	Uncharacterized protein OS=Drosophila melanogaster GN=CG31098 PE=1 SV=2 - [Q9VBT1_DROME]	20.14	6	6	9	417	47.8906	5.64307	1.00022	1.05289	1.02655	0.806037
O76934	Aconitate hydratase OS=Drosophila melanogaster GN=Irp-1A PE=2 SV=1 - [O76934_DROME]	12.31	4	11	22	902	98.6994	5.79541	0.992701	1.06616	1.02943	0.781857
Q960D3	SD06613p OS=Drosophila melanogaster GN=vig2 PE=1 SV=1 - [Q960D3_DROME]	28.64	10	10	16	412	45.1923	9.40771	1.00622	1.06732	1.03677	0.721592
Q08012	Protein enhancer of sevenless 2B OS=Drosophila melanogaster GN=drk PE=1 SV=1 - [DRK_DROME]	24.17	5	5	6	211	24.4201	5.36377	1.04041	1.10237	1.07139	0.469152
Q9W3X7	NADH dehydrogenase [ubiquinone] 1 beta subcomplex subunit 8, mitochondrial OS=Drosophila melanogaster GN=ND-ASHI PE=1 SV=1 - [Q9W3X7_DROME]	46.86	6	6	13	175	20.1898	8.08936	1.05728	1.10263	1.07995	0.416288
P04388	Ras-like protein 2 OS=Drosophila melanogaster GN=Ras64B PE=1 SV=2 - [RAS2_DROME]	19.79	3	3	6	192	22.2212	6.771	1.06689	1.05585	1.06137	0.536089
A0A0B4LIA3	Akt1, isoform D OS=Drosophila melanogaster GN=Akt1 PE=1 SV=1 - [A0A0B4LIA3_DROME]	6.23	4	4	7	530	59.8733	5.87158	1.03176	0.987607	1.00968	0.95202
Q9VZ64	Probable 6-phosphogluconolactonase OS=Drosophila melanogaster GN=CG17333 PE=2 SV=1 - [6PGL_DROME]	34.16	7	7	9	243	26.655	8.20654	0.929808	0.959938	0.944873	0.635802
P25843	Profilin OS=Drosophila melanogaster GN=chic PE=1 SV=1 - [PROF_DROME]	55.56	4	4	8	126	13.7148	5.41455	0.965999	1.08245	1.02423	0.825741
Q24117	Dynein light chain 1, cytoplasmic OS=Drosophila melanogaster GN=ctp PE=1 SV=1 - [DYL1_DROME]	32.58	2	2	6	89	10.3671	7.37158	0.950784	1.02902	0.989904	0.910903
P40423	Myosin regulatory light chain sqh OS=Drosophila melanogaster GN=sqh PE=1 SV=1 - [SQH_DROME]	44.25	6	6	14	174	19.9416	4.80518	0.979645	1.06107	1.02036	0.858852
A1Z713	Vacuolar protein sorting 13, isoform A OS=Drosophila melanogaster GN=Vps13 PE=1 SV=2 - [A1Z713_DROME]	3.52	9	9	12	3321	374.309	5.84619	0.864973	0.889548	0.87726	0.293556
Q9VMD5	Farjavit, isoform A OS=Drosophila melanogaster GN=frj PE=1 SV=1 - [Q9VMD5_DROME]	4.29	2	2	3	489	56.2715	8.77783	1.08177	1.03704	1.0594	0.549859
Q8SX76	LD24646p OS=Drosophila melanogaster GN=pch2 PE=1 SV=1 - [Q8SX76_DROME]	13.3	4	4	9	421	46.5342	5.69385	0.965062	0.9697	0.967381	0.771287
A0ANL0	CG9273 protein (Fragment) OS=Drosophila melanogaster GN=CG9273 PE=4 SV=1 - [A0ANL0_DROME]	41.46	7	7	8	246	26.361	5.08447	0.962333	1.12721	1.04477	0.658235
Q9U4R2	Anon1A3 (Fragment) OS=Drosophila melanogaster GN=anon1A3 PE=4 SV=1 - [Q9U4R2_DROME]	32.26	2	7	11	310	32.3174	4.15771	0.825629	0.801415	0.813522	0.101771
O76454	Pterin-4-alpha-carbinolamine dehydratase OS=Drosophila melanogaster GN=Pcd PE=1 SV=2 - [PHS_DROME]	23.96	2	3	7	192	21.054	9.75928	1.07332	0.918997	0.99616	0.9498
Q02910	Calphotin OS=Drosophila melanogaster GN=Cpn PE=2 SV=2 - [CPN_DROME]	3.24	2	2	2	864	84.544	3.6626	1.14774	1.08029	1.11401	0.245929
E8NH85	AT16455p OS=Drosophila melanogaster GN=mfas-RG PE=2 SV=1 - [E8NH85_DROME]	15.6	11	11	17	840	93.0758	5.31299	1.01823	1.12329	1.07076	0.473215
Q9VHN4	CG8043 OS=Drosophila melanogaster GN=CG8043 PE=1 SV=1 - [Q9VHN4_DROME]	7.76	2	2	2	348	39.4631	8.67529	1.09382	1.17168	1.13275	0.178027
Q9Y162	BcDNA.GH02678 OS=Drosophila melanogaster GN=Vps4 PE=1 SV=1 - [Q9Y162_DROME]	25.34	11	11	16	442	49.5647	6.96143	0.984321	1.09154	1.03793	0.712225
Q9GPI0	Integral membrane pore glycoprotein gp210 OS=Drosophila melanogaster GN=Gp210 PE=2 SV=1 - [Q9GPI0_DROME]	5.24	8	8	8	1870	208.915	6.53662	0.918085	1.04812	0.983102	0.86858
Q8MLS2	Ribose-5-phosphate isomerase, isoform B OS=Drosophila melanogaster GN=Rpi PE=1 SV=3 - [Q8MLS2_DROME]	26.97	5	5	7	241	26.5176	5.88428	0.847467	0.934806	0.891136	0.353181
Q8IPH0	Transglutaminase, isoform B OS=Drosophila melanogaster GN=Tg PE=1 SV=1 - [Q8IPH0_DROME]	15.23	9	9	10	768	86.8029	6.04932	1.08617	1.03959	1.06288	0.525652
Q7K550	Eukaryotic translation initiation factor 3 subunit J OS=Drosophila melanogaster GN=Adam PE=1 SV=1 - [EIF3J_DROME]	20.34	5	5	7	236	26.5512	4.85596	0.899885	0.992879	0.946382	0.64467
Q9VX98	Density-regulated protein homolog OS=Drosophila melanogaster GN=DENR PE=1 SV=3 - [DENR_DROME]	20.63	3	3	4	189	21.3356	5.13525	0.746152	0.985275	0.865714	0.248795
Q9V3J4	Sec13 ortholog, isoform A OS=Drosophila melanogaster GN=Sec13 PE=1 SV=1 - [Q9V3J4_DROME]	8.15	2	3	4	356	39.5032	6.25244	0.950707	0.976252	0.96348	0.747389
Q9W0H6	CG9149 OS=Drosophila melanogaster GN=CG9149 PE=1 SV=2 - [Q9W0H6_DROME]	13.52	4	4	7	392	41.1365	7.04932	0.960615	0.935592	0.948103	0.654832
Q5BI66	LP14969p OS=Drosophila melanogaster GN=beta-Man PE=2 SV=1 - [Q5BI66_DROME]	5.18	2	2	5	502	57.6659	5.59229	0.893258	0.723081	0.808169	0.0914862
P23625	G protein alpha q subunit OS=Drosophila melanogaster GN=Galphaq PE=2 SV=2 - [GNAQ_DROME]	15.58	6	6	9	353	41.2686	5.31299	1.09326	1.04644	1.06985	0.479126
L0CQR2	Ribosomal protein S11 (Fragment) OS=Drosophila melanogaster GN=RPS11 PE=3 SV=1 - [L0CQR2_DROME]	39.07	1	8	30	151	17.6686	11.0483	1.08652	1.10691	1.09672	0.324519
L0CPE3	Ribosomal protein S11 (Fragment) OS=Drosophila melanogaster GN=RPS11 PE=3 SV=1 - [L0CPE3_DROME]	39.07	1	8	29	151	17.5926	11.1509	1.11377	1.12646	1.12011	0.221944
Q8T0Q2	CG9775, isoform D OS=Drosophila melanogaster GN=CG9775 PE=1 SV=1 - [Q8T0Q2_DROME]	8.25	2	2	3	315	34.1366	12.5718	0.828628	0.875785	0.852206	0.202153
A8DY82	Not1, isoform E OS=Drosophila melanogaster GN=Not1 PE=1 SV=1 - [A8DY82_DROME]	4.73	9	9	11	2220	249.601	6.96143	0.994336	1.0633	1.02882	0.786999
O18397	Oxysterol-binding protein OS=Drosophila melanogaster GN=Osbp PE=2 SV=2 - [O18397_DROME]	6.63	5	5	7	784	89.1786	5.80811	0.965051	0.936824	0.950938	0.67166
Q9U4Y0	Tryptophanyl-tRNA synthetase (Fragment) OS=Drosophila melanogaster GN=TrpRS PE=2 SV=1 - [Q9U4Y0_DROME]	22.38	10	10	15	420	46.9453	7.53271	1.03922	1.01021	1.02471	0.821607
Q7KSW3	Sugarlethal, isoform B OS=Drosophila melanogaster GN=sgll PE=1 SV=1 - [Q7KSW3_DROME]	20.68	4	4	7	237	26.7708	6.81494	1.10317	1.0849	1.09403	0.338155
C1C3H4	MIP05850p (Fragment) OS=Drosophila melanogaster GN=lap-RB PE=2 SV=1 - [C1C3H4_DROME]	9.31	2	7	9	752	80.1678	7.18115	0.661936	0.923378	0.792657	0.0660373
E1JHK0	Cytoplasmic linker protein 190, isoform N OS=Drosophila melanogaster GN=CLIP-190 PE=1 SV=1 - [E1JHK0_DROME]	5.57	5	8	9	1598	179.926	4.90674	0.967769	1.07621	1.02199	0.844814
P10351	Xanthine dehydrogenase OS=Drosophila melanogaster GN=ry PE=2 SV=2 - [XDH_DROME]	3.97	4	4	4	1335	146.833	6.66846	0.878673	0.945981	0.912327	0.455746
P54358	DNA polymerase delta catalytic subunit OS=Drosophila melanogaster GN=DNApol-delta PE=2 SV=2 - [DPOD1_DROME]	3.02	3	3	3	1092	124.825	6.91748	0.878312	1.00355	0.94093	0.612813
M9PFX9	Limpet, isoform N OS=Drosophila melanogaster GN=Lmpt PE=1 SV=1 - [M9PFX9_DROME]	17.01	7	7	10	529	60.2512	7.06396	1.06144	0.917354	0.989396	0.907745
M9PDW0	Neuronal synaptobrevin, isoform K OS=Drosophila melanogaster GN=nSyb PE=1 SV=1 - [M9PDW0_DROME]	26.4	2	2	3	125	13.3428	5.03369	0.988483	0.872905	0.930694	0.554496
Q9VQL6	Fatty acid synthase 2, isoform A OS=Drosophila melanogaster GN=FASN2 PE=1 SV=1 - [Q9VQL6_DROME]	7.76	14	18	19	2409	265.703	7.09326	0.917724	1.01433	0.966028	0.762984
M9PDU4	Acyl carrier protein OS=Drosophila melanogaster GN=ND-ACP PE=1 SV=1 - [M9PDU4_DROME]	26.52	6	6	12	181	20.5678	8.70459	1.26474	1.07366	1.1692	0.0889056
Q7KV34	CG1561 OS=Drosophila melanogaster GN=CG1561 PE=1 SV=1 - [Q7KV34_DROME]	12.44	5	5	8	635	72.4823	4.75439	1.0297	1.00319	1.01645	0.892693
P23696	Serine/threonine-protein phosphatase PP2A OS=Drosophila melanogaster GN=mts PE=2 SV=1 - [PP2A_DROME]	20.06	5	5	10	309	35.4463	5.33838	0.911918	1.04585	0.978882	0.842359
Q9VNB9	RE17737p OS=Drosophila melanogaster GN=RpL35A PE=1 SV=1 - [Q9VNB9_DROME]	40.13	7	7	18	157	17.6447	11.1216	1.15502	1.09951	1.12726	0.196168
Q9VSF4	Probable deoxyhypusine synthase OS=Drosophila melanogaster GN=CG8005 PE=2 SV=2 - [DHYS_DROME]	5.16	1	1	1	368	41.0535	5.60498	0.99095	1.15355	1.07225	0.46367
Q7K486	Armadillo repeat-containing protein 6 homolog OS=Drosophila melanogaster GN=CG5721 PE=1 SV=1 - [ARMC6_DROME]	8.84	3	3	4	464	51.346	5.5542	0.939167	0.91265	0.925909	0.527991
Q9VG51	RE52028p OS=Drosophila melanogaster GN=Snx3 PE=1 SV=1 - [Q9VG51_DROME]	24.55	4	4	6	167	19.424	9.14404	1.00052	1.00686	1.00369	0.996452
Q9NCC3	Sorting nexin OS=Drosophila melanogaster GN=SH3PX1 PE=1 SV=1 - [Q9NCC3_DROME]	14.51	5	5	8	565	63.1274	6.771	0.918772	1.01308	0.965925	0.762355
B5T1Z3	Putative uncharacterized protein Cyp6a23 (Fragment) OS=Drosophila melanogaster GN=Cyp6a23 PE=3 SV=1 - [B5T1Z3_DROME]	9.58	3	3	4	407	47.3191	6.7417	0.882785	0.825501	0.854143	0.208461
P91927	LETM1 and EF-hand domain-containing protein anon-60Da, mitochondrial OS=Drosophila melanogaster GN=Letm1 PE=2 SV=2 - [A60DA_DROME]	15.7	14	14	16	1013	113.511	6.84424	1.04846	1.09412	1.07129	0.469812
Q8MT28	Aldose 1-epimerase OS=Drosophila melanogaster GN=CG10467 PE=2 SV=1 - [Q8MT28_DROME]	26.37	8	8	11	364	39.6016	6.84424	0.941836	0.995912	0.968874	0.780468
Q7K4N3	Nuclear cap-binding protein subunit 1 OS=Drosophila melanogaster GN=Cbp80 PE=1 SV=1 - [NCBP1_DROME]	4.75	3	3	3	800	93.1674	6.55127	0.930084	0.931363	0.930724	0.554664
A0A0B4LHZ4	Mesh, isoform E OS=Drosophila melanogaster GN=mesh PE=1 SV=1 - [A0A0B4LHZ4_DROME]	9.98	12	12	16	1243	141.665	6.771	1.17503	0.965741	1.07039	0.475637
Q9VT60	Calcium-independent phospholipase A2 VIA, isoform A OS=Drosophila melanogaster GN=iPLA2-VIA PE=1 SV=3 - [Q9VT60_DROME]	10.72	8	8	10	877	96.8013	6.99072	0.952609	1.00875	0.980678	0.85351
A4VA32	CG15293 protein (Fragment) OS=Drosophila melanogaster GN=CG15293 PE=4 SV=1 - [A4VA32_DROME]	45.7	11	11	18	291	32.1874	5.80811	0.88297	1.13535	1.00916	0.956648
Q9V3W9	DNA repair protein Rad23 OS=Drosophila melanogaster GN=Rad23 PE=1 SV=1 - [Q9V3W9_DROME]	17.15	5	5	9	414	45.7527	4.66553	1.00528	1.20064	1.10296	0.294295
Q9VLP2	CG7781, isoform A OS=Drosophila melanogaster GN=CG7781 PE=1 SV=1 - [Q9VLP2_DROME]	28.57	3	3	6	147	15.9968	8.00146	1.31425	0.920723	1.11749	0.232037
A0A0C4DHE0	Uncharacterized protein, isoform J OS=Drosophila melanogaster GN=CG17816 PE=1 SV=1 - [A0A0C4DHE0_DROME]	11.58	4	4	5	639	70.6741	9.53955	1.08229	1.23517	1.15873	0.109467
X2JEX7	Ubiquitin-specific protease 7, isoform C OS=Drosophila melanogaster GN=Usp7 PE=3 SV=1 - [X2JEX7_DROME]	12.98	11	11	14	1125	129.965	5.98584	0.987919	1.02196	1.00494	0.994032
Q5U158	RE02581p OS=Drosophila melanogaster GN=CG2025 PE=2 SV=1 - [Q5U158_DROME]	7.32	6	7	11	1147	132.608	5.13525	0.963552	0.986403	0.974977	0.818147
Q9W127	CG3663 OS=Drosophila melanogaster GN=CG3663 PE=1 SV=1 - [Q9W127_DROME]	36.54	7	7	12	208	23.2662	7.69385	1.02788	1.13549	1.08169	0.406074
Q9VQD8	Actin-related protein 2/3 complex subunit 5 OS=Drosophila melanogaster GN=Arpc5 PE=1 SV=1 - [Q9VQD8_DROME]	9.93	1	1	2	151	16.6584	5.18604	1.06127	0.854675	0.957971	0.713899
C8VV30	Serine/threonine-protein phosphatase 2A 55 kDa regulatory subunit B OS=Drosophila melanogaster GN=tws-RB PE=2 SV=1 - [C8VV30_DROME]	10.38	4	4	8	443	50.7573	6.41748	0.843899	0.975635	0.909767	0.442666
Q95SN1	GH13403p OS=Drosophila melanogaster GN=CG8613 PE=2 SV=1 - [Q95SN1_DROME]	8.27	4	4	5	629	71.2837	6.1001	1.1134	1.07772	1.09556	0.330355
Q9VN19	Golgi to ER traffic protein 4 homolog OS=Drosophila melanogaster GN=CG9853 PE=2 SV=1 - [GET4_DROME]	5.6	1	1	1	339	38.4656	6.53662	0.882931	1.14526	1.0141	0.913209
Q9VDI1	LD46328p OS=Drosophila melanogaster GN=Synd PE=1 SV=2 - [Q9VDI1_DROME]	17	5	5	5	494	55.8754	5.63037	0.956584	1.02302	0.989801	0.910263
Q86NS0	RE70550p OS=Drosophila melanogaster GN=CG1472 PE=2 SV=1 - [Q86NS0_DROME]	4.58	3	3	3	852	95.489	6.66846	0.950647	0.898789	0.924718	0.521475
P19334	Transient receptor potential protein OS=Drosophila melanogaster GN=trp PE=1 SV=3 - [TRP_DROME]	3.76	4	4	4	1275	142.503	8.1333	1.0537	0.910076	0.981886	0.861017
Q9VV95	Uncharacterized protein, isoform B OS=Drosophila melanogaster GN=CG13026 PE=4 SV=2 - [Q9VV95_DROME]	11.02	1	1	3	118	13.1197	9.49561	1.05356	1.03514	1.04435	0.661521
Q9VDC0	CG3301, isoform A OS=Drosophila melanogaster GN=CG3301 PE=1 SV=1 - [Q9VDC0_DROME]	19.2	4	4	9	250	27.2191	7.34229	1.03404	1.04911	1.04157	0.683214
Q9VTZ4	LD02044p OS=Drosophila melanogaster GN=nst PE=1 SV=1 - [Q9VTZ4_DROME]	9.11	4	4	6	549	60.5431	6.29053	1.09997	1.06558	1.08277	0.399748
Q9W4M9	tRNA (cytosine(34)-C(5))-methyltransferase OS=Drosophila melanogaster GN=Nsun2 PE=2 SV=1 - [NSUN2_DROME]	13.81	7	7	9	746	84.109	6.82959	0.867987	0.921296	0.894641	0.369215
O97418	EG:152A3.7 protein OS=Drosophila melanogaster GN=ND-B14.5A PE=1 SV=1 - [O97418_DROME]	73.79	8	8	13	103	11.539	7.34229	1.16088	1.0165	1.08869	0.366487
Q9VWV4	GH28326p OS=Drosophila melanogaster GN=CG32549-RE PE=1 SV=2 - [Q9VWV4_DROME]	20.95	13	13	23	630	71.6552	6.59521	1.07158	1.12441	1.098	0.318138
Q9VB02	SD09912p OS=Drosophila melanogaster GN=CG12428 PE=1 SV=1 - [Q9VB02_DROME]	3.4	2	2	6	618	71.167	6.3667	1.00196	0.993576	0.997766	0.959767
Q058S6	RE40504p OS=Drosophila melanogaster GN=jbug PE=2 SV=1 - [Q058S6_DROME]	3.78	5	5	5	1613	175.508	8.04541	0.91356	1.03782	0.975692	0.822574
A0A0B4K891	CG8963, isoform E OS=Drosophila melanogaster GN=CG8963 PE=1 SV=1 - [A0A0B4K891_DROME]	9.04	3	3	5	520	58.3209	5.5542	0.786965	0.966788	0.876877	0.291998
Q9VP27	Golgi complex-localized glycoprotein 1, isoform A OS=Drosophila melanogaster GN=Glg1 PE=1 SV=2 - [Q9VP27_DROME]	2.81	2	2	2	1103	124.914	7.07861	0.86219	0.97278	0.917485	0.482632
Q8MSY3	LD06146p OS=Drosophila melanogaster GN=mor PE=2 SV=1 - [Q8MSY3_DROME]	7.78	6	6	6	1002	107.458	5.45264	0.970551	1.03407	1.00231	0.987911
M9PEL3	Quemao, isoform C OS=Drosophila melanogaster GN=qm PE=1 SV=1 - [M9PEL3_DROME]	11.96	4	4	4	326	37.3622	7.54736	0.860532	0.781068	0.8208	0.117081
Q24046	Sodium/potassium-transporting ATPase subunit beta-1 OS=Drosophila melanogaster GN=nrv1 PE=1 SV=2 - [ATPB1_DROME]	29.45	10	10	18	309	35.2865	6.37939	1.13346	0.984146	1.0588	0.554126
Q76NQ0	Dolichyl-diphosphooligosaccharide--protein glycosyltransferase subunit 1 OS=Drosophila melanogaster GN=CG33303 PE=1 SV=1 - [Q76NQ0_DROME]	17.03	7	7	14	458	51.6774	8.04541	0.905044	0.956737	0.93089	0.555596
M9PEB1	Uncharacterized protein, isoform B OS=Drosophila melanogaster GN=CG10289 PE=1 SV=1 - [M9PEB1_DROME]	9.72	7	8	12	967	108.373	4.50049	1.01458	0.96459	0.989587	0.908932
A0APA5	CG3509 protein OS=Drosophila melanogaster GN=CG3509 PE=3 SV=1 - [A0APA5_DROME]	22.35	6	6	7	349	38.137	9.5542	0.833056	0.902215	0.867636	0.255935
Q9VIH9	CG9338, isoform A OS=Drosophila melanogaster GN=CG9338 PE=1 SV=1 - [Q9VIH9_DROME]	31.29	4	4	4	147	15.7328	6.41748	1.17854	0.928052	1.0533	0.593836
O77410	Eukaryotic translation initiation factor 3 subunit E OS=Drosophila melanogaster GN=eIF3-S6 PE=1 SV=1 - [EIF3E_DROME]	20.69	8	8	11	435	51.1291	6.78564	1.04808	1.00846	1.02827	0.791577
M9PEJ2	Uncharacterized protein, isoform D OS=Drosophila melanogaster GN=CG10103 PE=1 SV=1 - [M9PEJ2_DROME]	14.51	5	5	6	379	41.4332	6.34131	1.13465	1.15285	1.14375	0.145678
Q7K0L5	LP01562p OS=Drosophila melanogaster GN=veil PE=1 SV=1 - [Q7K0L5_DROME]	6.34	2	3	4	599	65.4442	4.95752	0.901941	1.05769	0.979814	0.848145
O62530	Adaptor protein complex 2, mu subunit, isoform A OS=Drosophila melanogaster GN=AP-2mu PE=1 SV=1 - [O62530_DROME]	12.59	4	4	5	437	49.8242	9.48096	0.997075	0.845963	0.921519	0.504136
Q7YTY6	GH04125p OS=Drosophila melanogaster GN=Spn42Dd PE=1 SV=1 - [Q7YTY6_DROME]	15.05	5	5	8	372	41.1531	5.63037	1.1093	1.13389	1.1216	0.216394
M9PDC7	Dynamin associated protein 160, isoform H OS=Drosophila melanogaster GN=Dap160 PE=1 SV=1 - [M9PDC7_DROME]	4.48	4	4	5	1005	110.91	5.35107	1.11497	1.12275	1.11886	0.226731
Q7K3W4	GH08941p OS=Drosophila melanogaster GN=qsm PE=1 SV=1 - [Q7K3W4_DROME]	5.56	1	1	1	414	45.5329	6.13818	0.797163	0.939545	0.868354	0.258635
Q9VUL1	CTP synthase OS=Drosophila melanogaster GN=CTPsyn PE=1 SV=2 - [PYRG_DROME]	4.31	3	3	4	627	69.4037	7.23975	0.907891	0.765583	0.836737	0.156264
Q6NR72	CG4019, isoform A OS=Drosophila melanogaster GN=CG4019 PE=1 SV=1 - [Q6NR72_DROME]	8.43	2	2	3	249	26.7398	7.28369	1.26652	1.04914	1.15783	0.111413
P48604	GrpE protein homolog, mitochondrial OS=Drosophila melanogaster GN=Roe1 PE=2 SV=2 - [GRPE_DROME]	42.25	8	8	15	213	23.9114	8.49951	1.09524	1.02496	1.0601	0.54495
Q9VX15	CG8142 OS=Drosophila melanogaster GN=CG8142 PE=1 SV=2 - [Q9VX15_DROME]	10.48	3	3	4	353	39.5291	7.86963	0.785286	0.924157	0.854721	0.21037
Q500Y7	RH56961p OS=Drosophila melanogaster GN=UQCR-6.4 PE=1 SV=1 - [Q500Y7_DROME]	38.6	2	2	7	57	6.27128	9.46631	1.13707	0.989018	1.06304	0.524571
Q9VW26	Ornithine aminotransferase, mitochondrial OS=Drosophila melanogaster GN=Oat PE=2 SV=1 - [OAT_DROME]	22.04	7	7	11	431	47.2813	7.04932	1.01761	0.91907	0.968338	0.777171
P23572	Cyclin-dependent kinase 1 OS=Drosophila melanogaster GN=Cdk1 PE=1 SV=1 - [CDK1_DROME]	13.47	3	3	3	297	34.4169	6.87354	0.793414	0.971856	0.882635	0.315908
Q9VXC1	MIP06432p1 OS=Drosophila melanogaster GN=CG34325-RA PE=2 SV=3 - [Q9VXC1_DROME]	16.76	3	3	4	179	20.1063	7.04932	1.04325	1.08989	1.06657	0.500692
Q9VI04	Beta-alanine synthase OS=Drosophila melanogaster GN=pyd3 PE=1 SV=2 - [Q9VI04_DROME]	15.8	4	5	6	386	43.7719	6.85889	1.03657	1.17293	1.10475	0.286019
O77430	EG:115C2.4 protein OS=Drosophila melanogaster GN=SkpA PE=1 SV=1 - [O77430_DROME]	30.86	4	5	7	162	18.5852	4.65283	1.00889	0.971368	0.990132	0.91232
Q9VE04	39S ribosomal protein L55, mitochondrial OS=Drosophila melanogaster GN=mRpL55 PE=1 SV=1 - [RM55_DROME]	23.36	2	2	2	107	12.5599	10.1841	1.06395	0.864009	0.963981	0.75045
P56538	Eukaryotic translation initiation factor 6 OS=Drosophila melanogaster GN=eIF6 PE=2 SV=3 - [IF6_DROME]	20.82	3	3	6	245	26.4775	4.729	0.896309	1.06433	0.980321	0.851292
Q8SWR8	Ataxin-2 homolog OS=Drosophila melanogaster GN=Atx2 PE=1 SV=1 - [ATX2_DROME]	8.58	7	7	9	1084	117.506	8.90967	0.95146	1.04652	0.998991	0.967368
A1ZAK4	Dek, isoform A OS=Drosophila melanogaster GN=Dek PE=1 SV=1 - [A1ZAK4_DROME]	12.22	7	7	8	663	71.8518	4.85596	0.844234	1.00363	0.923933	0.5172
Q9VLN6	CG7627, isoform A OS=Drosophila melanogaster GN=CG7627-RA PE=1 SV=2 - [Q9VLN6_DROME]	11.66	9	11	15	1355	152.218	7.34229	1.03571	1.07148	1.0536	0.591645
Q9VPZ5	CG5397, isoform A OS=Drosophila melanogaster GN=CG5397 PE=1 SV=1 - [Q9VPZ5_DROME]	9.17	4	4	6	665	70.8905	6.90283	1.03076	0.904921	0.96784	0.774107
Q9VTN9	FI03238p OS=Drosophila melanogaster GN=CG10361-RA PE=1 SV=2 - [Q9VTN9_DROME]	21.82	6	6	7	417	45.5126	8.20654	0.889096	0.850108	0.869602	0.26337
Q8IGW0	NADPH:adrenodoxin oxidoreductase, mitochondrial OS=Drosophila melanogaster GN=dare PE=2 SV=1 - [Q8IGW0_DROME]	4.08	2	2	3	466	51.3489	8.54346	0.898902	0.846194	0.872548	0.274747
Q9VLS9	Beta-lactamase-like protein 2 homolog OS=Drosophila melanogaster GN=CG12375 PE=2 SV=1 - [LACB2_DROME]	23.29	4	4	8	292	32.7127	6.18896	1.15618	1.15745	1.15681	0.113642
O46092	EG:86E4.3 protein OS=Drosophila melanogaster GN=Rbcn-3B PE=4 SV=1 - [O46092_DROME]	4.15	5	5	6	1471	162.393	7.60596	0.952777	1.07872	1.01575	0.898778
G4LTX1	GH14535p2 OS=Drosophila melanogaster GN=PGRP-LD-RB PE=1 SV=1 - [G4LTX1_DROME]	16.76	3	3	5	173	19.4359	6.88818	0.787828	0.780583	0.784206	0.0546761
Q9VWB8	Nucleoporin 205kD, isoform A OS=Drosophila melanogaster GN=Nup205 PE=1 SV=2 - [Q9VWB8_DROME]	2.32	4	4	4	2067	232.582	6.66846	0.958164	1.00949	0.983828	0.873094
Q9VMY9	Dihydropterin deaminase OS=Drosophila melanogaster GN=DhpD PE=1 SV=1 - [Q9VMY9_DROME]	11.16	4	4	5	448	48.8539	6.43018	0.990018	1.1071	1.04856	0.629218
P54357	Myosin-2 essential light chain OS=Drosophila melanogaster GN=Mlc-c PE=1 SV=1 - [MLC2_DROME]	42.18	7	7	14	147	16.6031	4.58936	0.976215	1.09254	1.03438	0.740999
Q7PLL3	Eukaryotic initiation factor 4B OS=Drosophila melanogaster GN=eIF-4B PE=1 SV=1 - [Q7PLL3_DROME]	17.86	7	7	10	459	52.1711	6.96143	0.983655	1.05693	1.02029	0.859403
Q7KU82	MIP20544p OS=Drosophila melanogaster GN=smid PE=1 SV=2 - [Q7KU82_DROME]	10.77	6	6	7	910	100.248	5.2749	0.996673	1.03785	1.01726	0.885621
Q8IRC2	Uncharacterized protein, isoform D OS=Drosophila melanogaster GN=CG14995 PE=1 SV=1 - [Q8IRC2_DROME]	11.58	3	3	4	354	40.7591	6.60986	0.855316	1.09035	0.972835	0.804897
Q9VD02	CG7054 OS=Drosophila melanogaster GN=CG7054 PE=1 SV=1 - [Q9VD02_DROME]	35.2	4	4	4	179	19.81	5.21143	0.992529	1.09971	1.04612	0.647813
Q9VSS1	Pixie, isoform A OS=Drosophila melanogaster GN=pix PE=1 SV=1 - [Q9VSS1_DROME]	21.77	11	11	13	611	69.254	8.1333	0.881237	0.946375	0.913806	0.463382
Q9Y166	BcDNA.GH02431 OS=Drosophila melanogaster GN=Dic1 PE=1 SV=1 - [Q9Y166_DROME]	15.36	4	4	8	280	30.6863	10.0229	1.17336	1.09754	1.13545	0.1696
A0A075BNB9	Cytochrome P450 OS=Drosophila melanogaster GN=Cyp6a2 PE=3 SV=1 - [A0A075BNB9_DROME]	14.62	7	7	9	506	58.7069	8.17725	1.16708	0.810126	0.988603	0.902808
Q9V345	COP9 signalosome complex subunit 4 OS=Drosophila melanogaster GN=CSN4 PE=1 SV=1 - [CSN4_DROME]	9.58	3	3	3	407	46.4441	6.31592	0.882625	1.12132	1.00197	0.98584
P48603	F-actin-capping protein subunit beta OS=Drosophila melanogaster GN=cpb PE=2 SV=1 - [CAPZB_DROME]	23.55	6	6	8	276	31.3435	5.43994	0.993789	1.07718	1.03548	0.731995
Q7KMJ6	BcDNA.GH11110 OS=Drosophila melanogaster GN=nito PE=1 SV=1 - [Q7KMJ6_DROME]	9.71	6	6	6	793	88.9977	9.37842	0.82655	0.842212	0.834381	0.149965
O77434	EG:34F3.8 protein OS=Drosophila melanogaster GN=Sec22 PE=1 SV=2 - [O77434_DROME]	6.64	1	1	2	211	24.6297	9.29053	0.809019	0.904483	0.856751	0.217158
Q9V948	HnRNP K protein homolog OS=Drosophila melanogaster GN=HnRNP-K PE=2 SV=3 - [Q9V948_DROME]	16.33	7	7	9	490	49.5934	8.66064	1.05928	1.1672	1.11324	0.249099
A1ZAK9	P-element somatic inhibitor, isoform A OS=Drosophila melanogaster GN=Psi PE=1 SV=1 - [A1ZAK9_DROME]	4.75	3	3	4	716	73.4022	7.95752	0.885998	0.911091	0.898545	0.38752
P12646	Glucose-6-phosphate 1-dehydrogenase OS=Drosophila melanogaster GN=Zw PE=1 SV=2 - [G6PD_DROME]	20.8	8	8	10	524	60.3924	6.44287	1.11168	0.975415	1.04355	0.667721
Q8IN90	PP2A-B', isoform C OS=Drosophila melanogaster GN=PP2A-B' PE=1 SV=1 - [Q8IN90_DROME]	14.8	6	7	9	554	64.3511	6.44287	1.01249	1.08997	1.05123	0.609138
Q9VIE7	Burgundy, isoform B OS=Drosophila melanogaster GN=bur PE=1 SV=3 - [Q9VIE7_DROME]	14.06	8	8	9	683	76.7421	6.80029	0.881521	0.908719	0.89512	0.371435
P40417	Mitogen-activated protein kinase ERK-A OS=Drosophila melanogaster GN=rl PE=1 SV=3 - [ERKA_DROME]	21.01	6	6	9	376	43.1241	6.07471	1.01695	1.19447	1.10571	0.281656
Q9VXX8	Probable 60S ribosomal protein L37-A OS=Drosophila melanogaster GN=RpL37a PE=1 SV=1 - [RL371_DROME]	43.01	4	5	11	93	10.6366	11.6929	1.05718	1.16518	1.11118	0.25773
A1Z8P9	Nucleoprotein TPR OS=Drosophila melanogaster GN=Mtor PE=1 SV=1 - [TPR_DROME]	6.52	12	12	13	2346	262.194	5.09717	1.07435	1.03939	1.05687	0.567884
Q9VG04	CG8031 OS=Drosophila melanogaster GN=CG8031 PE=1 SV=1 - [Q9VG04_DROME]	9.49	3	3	4	295	33.2133	6.93213	1.01102	1.02886	1.01994	0.862425
Q9VTZ7	CG4069 OS=Drosophila melanogaster GN=CG4069 PE=1 SV=1 - [Q9VTZ7_DROME]	3.14	1	1	2	509	56.3156	6.72705	1.16207	1.06876	1.11542	0.240251
Q8IRG6	FACT complex subunit spt16 OS=Drosophila melanogaster GN=dre4 PE=1 SV=2 - [SPT16_DROME]	7.2	7	7	8	1083	123.506	6.29053	0.940436	1.06458	1.00251	0.989142
Q9VM46	Probable 26S proteasome complex subunit sem1 OS=Drosophila melanogaster GN=Sem1 PE=1 SV=1 - [SEM1_DROME]	72.15	3	3	3	79	9.37913	4.06885	0.974496	1.12991	1.0522	0.601894
O97102	Small ubiquitin-related modifier OS=Drosophila melanogaster GN=smt3 PE=1 SV=1 - [O97102_DROME]	44.44	4	4	5	90	10.118	5.45264	0.959378	1.04931	1.00435	0.999283
Q9VUH6	Myopic OS=Drosophila melanogaster GN=mop PE=1 SV=2 - [Q9VUH6_DROME]	2.07	2	2	3	1833	200.203	6.41748	1.05596	1.23553	1.14574	0.140351
Q7JVZ8	Glutathione S transferase E11, isoform A OS=Drosophila melanogaster GN=GstE11 PE=1 SV=1 - [Q7JVZ8_DROME]	19.11	3	3	3	225	25.078	5.87158	0.904511	0.952304	0.928408	0.541769
X2JD70	Troponin C at 25D, isoform B OS=Drosophila melanogaster GN=TpnC25D PE=1 SV=1 - [X2JD70_DROME]	18.18	3	3	14	143	16.0376	4.2085	1.17414	1.02864	1.10139	0.301697
Q9VC48	GH13823p OS=Drosophila melanogaster GN=CG13630 PE=1 SV=1 - [Q9VC48_DROME]	14.17	5	5	6	374	41.6995	6.93213	1.08696	0.879812	0.983388	0.870361
Q9VZL1	LP07226p OS=Drosophila melanogaster GN=mge PE=1 SV=1 - [Q9VZL1_DROME]	32.43	4	4	5	148	16.1418	4.60205	0.825741	0.891321	0.858531	0.223224
Q8IQ82	Pastrel, isoform E OS=Drosophila melanogaster GN=pst PE=4 SV=2 - [Q8IQ82_DROME]	7.18	4	4	5	682	74.5816	7.88428	0.973802	0.922795	0.948298	0.655986
Q9VRJ4	SD02021p OS=Drosophila melanogaster GN=CG10672 PE=1 SV=1 - [Q9VRJ4_DROME]	21.14	7	7	9	317	33.5967	9.33447	1.11395	1.14541	1.12968	0.188002
Q7K3K5	LD22804p OS=Drosophila melanogaster GN=ZnT63C PE=1 SV=1 - [Q7K3K5_DROME]	4.23	1	1	1	449	49.0008	6.63916	1.1633	1.12222	1.14276	0.148363
Q9VC52	LD41392p OS=Drosophila melanogaster GN=Ppox PE=1 SV=1 - [Q9VC52_DROME]	9.68	4	4	5	475	53.168	9.45166	0.99176	1.03058	1.01117	0.93889
Q9VXC9	CG9676 OS=Drosophila melanogaster GN=CG9675 PE=1 SV=1 - [Q9VXC9_DROME]	9.96	2	2	4	251	26.6497	8.86572	1.15546	0.512818	0.834138	0.149325
M9PBJ2	Lethal (2) giant larvae, isoform K OS=Drosophila melanogaster GN=l(2)gl PE=4 SV=1 - [M9PBJ2_DROME]	7.87	6	6	8	1093	119.663	6.11279	0.782908	0.979247	0.881078	0.309333
Q7JRN6	CG4716, isoform A OS=Drosophila melanogaster GN=CG4716 PE=2 SV=1 - [Q7JRN6_DROME]	11.21	2	2	3	223	24.813	4.85596	0.982281	1.36178	1.17203	0.0839458
Q9VQG4	Congested-like trachea protein OS=Drosophila melanogaster GN=colt PE=2 SV=1 - [COLT_DROME]	29.08	5	5	9	306	32.931	9.51025	1.08923	0.942852	1.01604	0.896248
Q7K1U0	Activity-regulated cytoskeleton associated protein 1 OS=Drosophila melanogaster GN=Arc1 PE=1 SV=1 - [Q7K1U0_DROME]	25.59	5	5	7	254	28.8593	6.46826	0.804917	1.07595	0.940432	0.609933
M9MSK4	Sh3beta, isoform D OS=Drosophila melanogaster GN=Sh3beta PE=4 SV=1 - [M9MSK4_DROME]	37.04	7	7	16	216	23.6123	4.48779	0.921702	1.00905	0.965375	0.758982
Q8IMV6	Scaffold attachment factor B, isoform B OS=Drosophila melanogaster GN=Saf-B PE=1 SV=2 - [Q8IMV6_DROME]	3.88	2	2	2	928	102.015	7.47412	1.08817	1.22267	1.15542	0.116753
Q86BQ3	Uncharacterized protein, isoform A OS=Drosophila melanogaster GN=CG13284 PE=3 SV=1 - [Q86BQ3_DROME]	13.54	3	4	6	325	36.6386	9.43701	1.24986	1.10388	1.17687	0.0760098
Q9VQI5	LP04564p OS=Drosophila melanogaster GN=CG3098 PE=1 SV=2 - [Q9VQI5_DROME]	18.82	6	6	7	425	47.2978	6.27783	0.949166	1.0832	1.01618	0.895027
A0A0B4KFP1	Uncharacterized protein, isoform D OS=Drosophila melanogaster GN=CG12814 PE=4 SV=1 - [A0A0B4KFP1_DROME]	4.96	2	2	3	403	44.5489	7.03467	1.04889	1.02687	1.03788	0.712604
M9PBX1	Uncharacterized protein, isoform M OS=Drosophila melanogaster GN=CG43078 PE=1 SV=1 - [M9PBX1_DROME]	9.02	13	13	16	2428	273.402	4.91943	1.14849	1.07603	1.11226	0.253191
A0A075BJ89	Piwi OS=Drosophila melanogaster GN=piwi PE=3 SV=1 - [A0A075BJ89_DROME]	12.93	10	10	10	843	97.0561	9.53955	0.886278	0.921724	0.904001	0.413875
Q8SXD0	GH05842p OS=Drosophila melanogaster GN=Jwa PE=2 SV=1 - [Q8SXD0_DROME]	11.17	2	2	7	197	21.982	9.99365	1.02782	1.18478	1.1063	0.27902
Q7K4L8	CG7878 OS=Drosophila melanogaster GN=CG7878 PE=1 SV=1 - [Q7K4L8_DROME]	3.98	1	2	5	703	78.5189	6.69775	0.880185	0.985476	0.932831	0.566496
Q9VZY0	LD45195p OS=Drosophila melanogaster GN=Non2 PE=1 SV=1 - [Q9VZY0_DROME]	12.3	2	2	2	244	27.4759	6.31592	1.04742	0.94336	0.995388	0.945003
Q9VW09	E3 ubiquitin-protein ligase listerin OS=Drosophila melanogaster GN=l(3)76BDr PE=1 SV=2 - [LTN1_DROME]	0.8	1	1	2	1747	198.514	5.93506	1.1279	0.947994	1.03795	0.712084
Q7K0D8	LD27030p OS=Drosophila melanogaster GN=Nup50 PE=1 SV=1 - [Q7K0D8_DROME]	6.91	2	2	2	564	59.3979	8.42627	1.06578	1.1163	1.09104	0.353842
P54397	39 kDa FK506-binding nuclear protein OS=Drosophila melanogaster GN=FK506-bp1 PE=1 SV=2 - [FKB39_DROME]	22.97	10	10	15	357	39.3194	4.79248	1.0485	0.956865	1.00268	0.990215
Q8MRI4	CG1578, isoform A OS=Drosophila melanogaster GN=CG1578 PE=1 SV=1 - [Q8MRI4_DROME]	5.11	3	3	3	901	97.5307	6.04932	0.870694	1.03544	0.953069	0.684391
Q9V3V9	Endonuclease G inhibitor, isoform A OS=Drosophila melanogaster GN=EndoGI PE=1 SV=1 - [Q9V3V9_DROME]	27.86	8	8	11	359	40.5889	4.60205	1.00216	1.1616	1.08188	0.404949
M9PBA6	CG5446, isoform B OS=Drosophila melanogaster GN=CG5446 PE=1 SV=1 - [M9PBA6_DROME]	22.5	1	1	1	80	9.13624	4.25928	0.970184	1.06501	1.0176	0.882721
M9PEN1	Alpha-tubulin N-acetyltransferase OS=Drosophila melanogaster GN=CG3967 PE=3 SV=1 - [M9PEN1_DROME]	24.05	5	5	9	291	31.9952	9.49561	0.922146	1.00597	0.964058	0.75092
P12080	Integrin alpha-PS2 OS=Drosophila melanogaster GN=if PE=1 SV=2 - [ITA2_DROME]	7.52	8	8	10	1396	154.226	6.18896	0.910504	1.04588	0.97819	0.838063
Q7JVY0	Coronin OS=Drosophila melanogaster GN=coro PE=1 SV=1 - [Q7JVY0_DROME]	19.7	9	9	14	528	57.2326	6.37939	1.03516	0.970223	1.00269	0.990285
A1ZB72	Glutathione S transferase E7 OS=Drosophila melanogaster GN=GstE7 PE=1 SV=1 - [A1ZB72_DROME]	16.59	4	5	6	223	25.4943	6.56592	1.00751	1.03601	1.02176	0.846802
Q9VYW4	CG1703, isoform A OS=Drosophila melanogaster GN=CG1703 PE=1 SV=1 - [Q9VYW4_DROME]	5.33	5	5	6	901	101.481	5.8208	1.03415	1.0876	1.06088	0.539547
P42325	Neurocalcin homolog OS=Drosophila melanogaster GN=Nca PE=1 SV=2 - [NCAH_DROME]	25.26	5	5	7	190	21.8798	5.36377	1.08362	0.978737	1.03118	0.767359
M9MS77	Uncharacterized protein OS=Drosophila melanogaster GN=CG42704 PE=4 SV=1 - [M9MS77_DROME]	18.49	2	2	9	119	13.0086	6.41748	1.11414	1.15843	1.13628	0.167062
Q9VUB8	Endosulfine, isoform A OS=Drosophila melanogaster GN=endos PE=1 SV=1 - [Q9VUB8_DROME]	36.97	4	4	9	119	12.9415	8.63135	0.956716	1.04989	1.0033	0.994057
Q95TR3	LD29226p OS=Drosophila melanogaster GN=CG4266 PE=2 SV=1 - [Q95TR3_DROME]	5.43	2	2	2	773	80.5934	5.33838	0.845272	1.16114	1.00321	0.993459
Q9VVY3	Glycogen-binding subunit 76A OS=Drosophila melanogaster GN=Gbs-76A PE=1 SV=1 - [GBS76_DROME]	7.78	4	4	4	681	73.9215	4.61475	1.07921	1.03452	1.05686	0.567944
A8Y5A0	Glutamine:fructose-6-phosphate aminotransferase 1, isoform M OS=Drosophila melanogaster GN=Gfat1 PE=1 SV=1 - [A8Y5A0_DROME]	5.71	1	3	4	665	74.7613	6.66846	1.09444	0.799783	0.947114	0.648984
O18337	Rab-related protein 4 OS=Drosophila melanogaster GN=Rab18 PE=2 SV=1 - [O18337_DROME]	17.26	3	3	4	197	22.0242	5.36377	0.939893	1.11021	1.02505	0.818725
Q8MSI7	GH12382p OS=Drosophila melanogaster GN=ND-B17.2 PE=2 SV=1 - [Q8MSI7_DROME]	40.94	4	4	9	127	15.0514	8.77783	1.16782	0.992125	1.07997	0.416177
Q86LS0	Mitochondrial transcription termination factor OS=Drosophila melanogaster GN=mTTF PE=2 SV=1 - [Q86LS0_DROME]	8.05	3	3	3	410	48.2314	9.5835	0.965905	0.931534	0.94872	0.658479
Q9VYH8	Uncharacterized protein OS=Drosophila melanogaster GN=CG15721 PE=4 SV=2 - [Q9VYH8_DROME]	4.03	3	3	5	894	98.4417	5.04639	0.91253	1.02325	0.967891	0.774421
Q7JVX3	CG4408, isoform B OS=Drosophila melanogaster GN=CG4408 PE=1 SV=1 - [Q7JVX3_DROME]	20.56	6	6	6	467	52.9836	6.53662	0.902439	1.01956	0.960999	0.732269
Q9VQT8	Immune induced molecule 33, isoform A OS=Drosophila melanogaster GN=IM33 PE=1 SV=1 - [Q9VQT8_DROME]	26.83	2	2	4	82	8.74523	5.92236	0.700927	1.02787	0.864399	0.243983
Q24572	Probable histone-binding protein Caf1 OS=Drosophila melanogaster GN=Caf1 PE=1 SV=1 - [CAF1_DROME]	17.44	5	5	7	430	48.6045	4.89404	1.00228	1.03359	1.01794	0.879778
Q9VC06	LD37516p OS=Drosophila melanogaster GN=CG11771 PE=1 SV=1 - [Q9VC06_DROME]	16.85	10	10	12	730	81.3474	7.07861	0.967716	0.994658	0.981187	0.856677
Q03043	cGMP-dependent protein kinase, isozyme 2 forms cD4/T1/T3A/T3B OS=Drosophila melanogaster GN=for PE=1 SV=3 - [KGP24_DROME]	4.23	4	4	5	1088	121.265	6.23975	1.15588	1.06356	1.10972	0.263965
O61540	Methionine aminopeptidase 2 OS=Drosophila melanogaster GN=und PE=2 SV=1 - [O61540_DROME]	18.97	8	8	13	448	49.858	6.84424	0.944657	0.994771	0.969714	0.78564
Q8IPT1	Uncharacterized protein, isoform D OS=Drosophila melanogaster GN=CG32441 PE=1 SV=2 - [Q8IPT1_DROME]	7.48	1	1	3	214	23.7131	5.26221	1.0914	0.951787	1.02159	0.848218
Q86PE8	SD23103p OS=Drosophila melanogaster GN=CG5390 PE=2 SV=1 - [Q86PE8_DROME]	17	6	6	8	406	44.79	5.61768	1.04062	1.22604	1.13333	0.176172
Q6NMV8	LD02976p OS=Drosophila melanogaster GN=CG40451 PE=2 SV=1 - [Q6NMV8_DROME]	7.96	1	1	2	113	12.8244	10.0962	1.04133	0.804319	0.922822	0.511169
Q9VUZ8	Programmed cell death 5 OS=Drosophila melanogaster GN=PDCD-5 PE=1 SV=1 - [Q9VUZ8_DROME]	16.54	2	2	3	133	15.0812	5.36377	0.920079	0.98963	0.954855	0.695103
Q1EBY0	IP15522p OS=Drosophila melanogaster GN=CG5793 PE=2 SV=1 - [Q1EBY0_DROME]	33.33	3	3	7	132	14.1261	4.80518	0.963373	1.01634	0.989856	0.910605
Q7JV09	GH28348p OS=Drosophila melanogaster GN=jp PE=2 SV=1 - [Q7JV09_DROME]	5.98	5	5	6	1054	115.87	9.90576	0.885501	0.991624	0.938563	0.599146
Q9W259	FI23916p1 OS=Drosophila melanogaster GN=CG13506-RA PE=1 SV=2 - [Q9W259_DROME]	13.72	4	4	4	503	57.0372	5.32568	1.12674	1.1937	1.16022	0.106326
O96420	Multiple inositol polyphosphate phosphatase 2 OS=Drosophila melanogaster GN=Mipp2 PE=2 SV=1 - [O96420_DROME]	3.53	1	1	1	453	52.7655	7.35693	0.676044	0.987562	0.831803	0.143277
Q961V9	GH03273p OS=Drosophila melanogaster GN=CG8128 PE=2 SV=1 - [Q961V9_DROME]	16.06	5	5	9	330	38.1034	8.92432	1.17318	1.10342	1.1383	0.16105
Q8IGP9	RE50216p OS=Drosophila melanogaster GN=CG6950 PE=2 SV=1 - [Q8IGP9_DROME]	25.21	6	6	9	242	27.8521	8.29443	1.03731	1.06987	1.05359	0.591662
Q961A8	LD25351p OS=Drosophila melanogaster GN=Papss PE=1 SV=1 - [Q961A8_DROME]	5.09	3	3	5	629	71.1012	7.2251	1.16587	0.839049	1.00246	0.988837
M9PBQ4	Apoptosis inducing factor, isoform C OS=Drosophila melanogaster GN=AIF PE=1 SV=1 - [M9PBQ4_DROME]	6.5	4	4	5	738	81.0666	6.20166	1.01741	1.23528	1.12634	0.199343
D5AEP6	Annexin OS=Drosophila melanogaster GN=AnnX-RA PE=2 SV=1 - [D5AEP6_DROME]	30.33	2	4	8	122	13.6289	5.46533	0.967269	1.07385	1.02056	0.857102
P28750	Maternal protein exuperantia OS=Drosophila melanogaster GN=exu PE=1 SV=2 - [EXU_DROME]	6.39	2	2	3	532	57.9391	9.53955	0.887199	0.722217	0.804708	0.0852597
P13496	Dynactin subunit 1 OS=Drosophila melanogaster GN=Gl PE=1 SV=2 - [DCTN1_DROME]	7.83	7	7	7	1265	141.131	5.61768	0.901536	1.00755	0.954541	0.693217
Q8SY53	GH11935p OS=Drosophila melanogaster GN=Ostgamma PE=1 SV=1 - [Q8SY53_DROME]	13.94	5	5	6	330	36.9864	9.96436	0.844739	0.873917	0.859328	0.225975
Q8SXC3	Aldose 1-epimerase OS=Drosophila melanogaster GN=BcDNA:GH08902 PE=2 SV=1 - [Q8SXC3_DROME]	4.86	1	1	2	370	41.5597	6.45557	0.9922	1.05992	1.02606	0.810187
P17205	Serine proteases 1/2 OS=Drosophila melanogaster GN=Jon99Cii PE=2 SV=2 - [SER1_DROME]	15.85	3	3	3	265	28.4509	6.59521	1.14385	0.708787	0.926317	0.530233
Q9VLR5	RNA polymerase II transcriptional coactivator OS=Drosophila melanogaster GN=Ssb-c31a PE=2 SV=1 - [TCP4_DROME]	28.18	4	4	5	110	12.1813	9.17334	0.95674	1.09685	1.0268	0.803971
Q9VKD3	Probable cysteine desulfurase, mitochondrial OS=Drosophila melanogaster GN=CG12264 PE=2 SV=1 - [NFS1_DROME]	14.94	5	5	10	462	51.0423	8.20654	0.917162	0.989821	0.953491	0.686919
Q95TW1	GM01970p OS=Drosophila melanogaster GN=Rrp46 PE=2 SV=1 - [Q95TW1_DROME]	15.45	3	3	3	233	25.7648	5.46533	1.06219	0.988852	1.02552	0.814747
Q9W1H9	CG5569 OS=Drosophila melanogaster GN=CG5569 PE=1 SV=1 - [Q9W1H9_DROME]	12.76	2	2	2	196	22.1826	8.26514	1.02217	0.950333	0.986252	0.888178
Q9V778	Alkyldihydroxyacetonephosphate synthase OS=Drosophila melanogaster GN=CG10253 PE=2 SV=1 - [ADAS_DROME]	5.23	2	2	2	631	70.7768	8.1333	0.905126	0.961905	0.933515	0.570362
Q8IP62	Mitochondrial ribosomal protein S23 OS=Drosophila melanogaster GN=mRpS23 PE=1 SV=1 - [Q8IP62_DROME]	17.99	3	3	3	189	21.5021	5.73193	1.12586	1.019	1.07243	0.462533
Q8IN44	Protein Turandot A OS=Drosophila melanogaster GN=TotA PE=1 SV=1 - [TOTA_DROME]	34.88	3	3	5	129	14.2113	4.88135	0.802428	1.29803	1.05023	0.61662
Q9VT65	Calpain-B OS=Drosophila melanogaster GN=CalpB PE=1 SV=2 - [CANB_DROME]	4.54	1	3	7	925	103.747	5.021	0.879325	1.07473	0.977028	0.830857
D6W4V2	UT01205p OS=Drosophila melanogaster GN=l(2)tid-RC PE=2 SV=1 - [D6W4V2_DROME]	7.3	2	2	2	507	56.2273	9.30518	0.819891	0.928372	0.874132	0.280986
Q9VL67	CG4594, isoform A OS=Drosophila melanogaster GN=CG4594 PE=1 SV=1 - [Q9VL67_DROME]	18.21	3	3	5	280	30.7241	8.79248	1.14031	1.07669	1.1085	0.269257
Q7K0B6	Glutathione S transferase T1 OS=Drosophila melanogaster GN=GstT1 PE=1 SV=1 - [Q7K0B6_DROME]	36.4	8	8	12	228	26.5549	8.96826	1.02066	1.09125	1.05596	0.574447
Q961K9	GH18690p OS=Drosophila melanogaster GN=Gk2 PE=2 SV=1 - [Q961K9_DROME]	11.46	5	5	8	576	64.5949	8.22119	0.915829	1.00446	0.960143	0.727063
Q9VGK3	Peptidyl-prolyl cis-trans isomerase OS=Drosophila melanogaster GN=CG14715 PE=1 SV=1 - [Q9VGK3_DROME]	53.62	5	5	7	138	14.7747	8.5874	0.924624	1.14064	1.03263	0.755338
O77266	CG4199, isoform A OS=Drosophila melanogaster GN=CG4199 PE=1 SV=3 - [O77266_DROME]	12.32	5	5	10	552	60.74	5.73193	1.08728	1.17072	1.129	0.190273
O18334	Ras-related protein Rab6 OS=Drosophila melanogaster GN=Rab6 PE=1 SV=1 - [RAB6_DROME]	14.9	2	3	4	208	23.4657	5.36377	1.07168	0.956745	1.01421	0.912189
A0A0B4LH71	Synapse-associated protein 47kD, isoform K OS=Drosophila melanogaster GN=Sap47 PE=1 SV=1 - [A0A0B4LH71_DROME]	26.8	1	5	10	347	35.038	4.57666	1.25231	1.11933	1.18582	0.0630083
Q9V4I1	Cytochrome P450 9b2 OS=Drosophila melanogaster GN=Cyp9b2 PE=2 SV=1 - [CP9B2_DROME]	13.66	6	6	8	505	58.8727	8.20654	1.04077	0.926771	0.983773	0.872752
Q9VLL5	LP03571p OS=Drosophila melanogaster GN=ESTS:172F5T PE=1 SV=2 - [Q9VLL5_DROME]	5.27	4	4	7	778	89.6885	8.07471	1.07953	0.878787	0.979159	0.844077
Q95SB2	GM04207p OS=Drosophila melanogaster GN=CG10340 PE=2 SV=1 - [Q95SB2_DROME]	14.57	3	3	3	254	29.3211	5.8335	0.952371	0.897577	0.924974	0.522873
A1Z8H6	Cuticular protein 47Ee OS=Drosophila melanogaster GN=Cpr47Ee PE=1 SV=1 - [A1Z8H6_DROME]	4.61	1	1	1	369	41.6957	9.71533	0.646909	1.14201	0.894461	0.368383
F3YDK4	Purine-rich binding protein-alpha, isoform G OS=Drosophila melanogaster GN=Pur-alpha PE=1 SV=1 - [F3YDK4_DROME]	6.95	1	1	1	259	29.5407	8.82178	1.29214	1.0695	1.18082	0.0700104
Q9V470	Succinyl-CoA ligase subunit beta OS=Drosophila melanogaster GN=Sucb PE=1 SV=1 - [Q9V470_DROME]	16.11	7	7	9	416	45.0098	6.01123	1.15387	1.08678	1.12033	0.221146
Q9W3M7	LD32873p OS=Drosophila melanogaster GN=mahe PE=1 SV=1 - [Q9W3M7_DROME]	7.41	5	6	11	945	100.356	9.14404	0.920955	1.01733	0.969141	0.782113
Q8MRN5	GH12469p OS=Drosophila melanogaster GN=CG5839 PE=1 SV=1 - [Q8MRN5_DROME]	4.73	4	4	6	952	106.791	4.98291	1.34129	0.894799	1.11805	0.229866
Q7JZY1	CG2310, isoform A OS=Drosophila melanogaster GN=CG2310 PE=1 SV=1 - [Q7JZY1_DROME]	5.18	1	1	1	251	27.9813	8.38232	1.02932	1.20194	1.11563	0.239401
Q9W1L1	Mitochondrial ribosomal protein L43 OS=Drosophila melanogaster GN=mRpL43 PE=1 SV=1 - [Q9W1L1_DROME]	26.56	3	3	4	192	21.9642	9.26123	1.03328	1.01324	1.02326	0.833996
Q9VDD1	DDRGK domain-containing protein 1 OS=Drosophila melanogaster GN=CG5862 PE=1 SV=1 - [DDRGK_DROME]	3.88	1	1	1	309	34.311	5.40186	0.982489	0.745419	0.863954	0.242369
Q9VCI0	Probable oligoribonuclease OS=Drosophila melanogaster GN=CG10214 PE=1 SV=1 - [ORN_DROME]	9	1	1	2	211	24.2822	6.93213	1.04936	1.0696	1.05948	0.549326
C6TPA9	AT13940p OS=Drosophila melanogaster GN=HDAC6-RB PE=2 SV=1 - [C6TPA9_DROME]	2.15	2	2	4	1022	113.187	6.90283	0.897376	0.912896	0.905136	0.419468
A0A0B4KFE5	NAD-dependent methylenetetrahydrofolate dehydrogenase, isoform C OS=Drosophila melanogaster GN=Nmdmc PE=3 SV=1 - [A0A0B4KFE5_DROME]	8.58	2	2	4	303	32.7932	7.23975	1.07751	0.909123	0.993317	0.932136
Q9W2J4	UDP-glucuronosyltransferase OS=Drosophila melanogaster GN=BEST:GH09393 PE=1 SV=2 - [Q9W2J4_DROME]	16.35	7	7	10	532	60.0618	9.0415	1.26417	1.04622	1.1552	0.117253
Q9VEP9	GH03554p OS=Drosophila melanogaster GN=CG16941 PE=1 SV=1 - [Q9VEP9_DROME]	12.24	7	7	8	784	88.0211	6.3667	1.02162	0.974886	0.998252	0.962785
Q9VQ62	Protein NPC2 homolog OS=Drosophila melanogaster GN=Npc2a PE=1 SV=1 - [NPC2_DROME]	40.54	4	4	5	148	16.0102	5.31299	0.946551	1.06876	1.00766	0.969919
Q9W388	Adaptor protein complex 1, gamma subunit, isoform A OS=Drosophila melanogaster GN=AP-1gamma PE=1 SV=2 - [Q9W388_DROME]	6.13	5	5	8	963	104.417	5.79541	1.03567	1.02897	1.03232	0.757914
Q9VCW6	GH03051p OS=Drosophila melanogaster GN=Gclm PE=1 SV=1 - [Q9VCW6_DROME]	13.33	4	4	6	285	31.4532	5.74463	0.896834	0.864809	0.880821	0.308259
Q8MSI5	Cation-transporting ATPase OS=Drosophila melanogaster GN=BcDNA:GH06032 PE=2 SV=1 - [Q8MSI5_DROME]	3.32	4	4	5	993	110.749	7.98682	0.975812	0.903239	0.939525	0.604692
Q7K3W2	CG8728 OS=Drosophila melanogaster GN=CG8728-RA PE=1 SV=1 - [Q7K3W2_DROME]	20.5	7	7	9	556	61.011	7.12256	0.950598	0.885625	0.918111	0.485943
Q9W499	FI02809p OS=Drosophila melanogaster GN=RpL35 PE=1 SV=2 - [Q9W499_DROME]	18.7	3	3	12	123	14.4406	11.1802	1.17196	0.982434	1.0772	0.432868
Q9VHE4	CG8132 OS=Drosophila melanogaster GN=CG8132 PE=1 SV=1 - [Q9VHE4_DROME]	17.67	5	5	8	283	31.8502	7.15186	1.02302	1.059	1.04101	0.687662
Q9VB23	BcDNA.LD34343 OS=Drosophila melanogaster GN=wdb PE=1 SV=2 - [Q9VB23_DROME]	8.97	3	4	5	524	59.6888	7.48877	0.936153	0.93963	0.937892	0.59529
Q9VDT5	Carboxypeptidase OS=Drosophila melanogaster GN=CG4572-RC PE=1 SV=1 - [Q9VDT5_DROME]	11.41	5	5	7	482	54.351	6.41748	0.980807	0.949095	0.964951	0.756386
Q7JV69	SD11922p OS=Drosophila melanogaster GN=Spn55B PE=1 SV=1 - [Q7JV69_DROME]	7.75	3	3	5	374	42.1214	5.30029	1.22637	1.00081	1.11359	0.247676
P35004	Trypsin beta OS=Drosophila melanogaster GN=betaTry PE=2 SV=2 - [TRYB_DROME]	12.25	2	2	3	253	25.6767	8.55811	1.16918	0.942333	1.05576	0.575908
Q9W459	CG4020, isoform A OS=Drosophila melanogaster GN=CG4020 PE=4 SV=1 - [Q9W459_DROME]	20.24	7	7	9	494	56.2494	8.45557	1.03125	0.862639	0.946945	0.647988
Q24179	Protein sly1 homolog OS=Drosophila melanogaster GN=Slh PE=2 SV=4 - [SLY1_DROME]	8.14	4	4	5	639	72.3202	6.18896	0.942125	0.842552	0.892338	0.358636
Q9VQL4	Uncharacterized protein, isoform B OS=Drosophila melanogaster GN=CG17221 PE=1 SV=1 - [Q9VQL4_DROME]	11.88	3	3	3	362	39.0421	7.57666	0.872994	1.04333	0.958163	0.71506
Q9VWD0	GH23568p OS=Drosophila melanogaster GN=parvin PE=1 SV=2 - [Q9VWD0_DROME]	16.35	4	4	4	367	41.8368	6.59521	0.975491	1.07707	1.02628	0.808335
P08181	Casein kinase II subunit alpha OS=Drosophila melanogaster GN=CkIIalpha PE=1 SV=2 - [CSK2A_DROME]	24.7	6	6	8	336	39.9343	7.23975	1.08009	1.12768	1.10389	0.289993
Q9VB64	Uncharacterized protein, isoform A OS=Drosophila melanogaster GN=CG42813 PE=1 SV=3 - [Q9VB64_DROME]	17.45	4	4	4	212	23.5509	4.99561	1.06361	0.953139	1.00838	0.963562
Q8MRJ3	LD09823p OS=Drosophila melanogaster GN=l(1)1Bi PE=2 SV=1 - [Q8MRJ3_DROME]	2.79	3	3	3	1005	113.622	6.39209	1.15625	0.83528	0.995766	0.947351
Q8T0J5	CG7675, isoform A OS=Drosophila melanogaster GN=CG7675 PE=1 SV=1 - [Q8T0J5_DROME]	24.04	5	5	9	287	31.4298	9.31982	1.13814	1.09148	1.11481	0.242694
Q8SYL1	Lethal (2) 09851, isoform A OS=Drosophila melanogaster GN=l(2)09851 PE=1 SV=1 - [Q8SYL1_DROME]	5.7	1	1	1	456	50.6523	4.69092	1.01566	0.871484	0.943573	0.628194
Q95RV5	Ribulose-phosphate 3-epimerase OS=Drosophila melanogaster GN=CG1364 PE=1 SV=1 - [Q95RV5_DROME]	15.84	2	2	3	221	24.2122	5.40186	1.0947	0.95517	1.02493	0.819722
Q8IPP8	Uncharacterized protein OS=Drosophila melanogaster GN=CG31548 PE=1 SV=1 - [Q8IPP8_DROME]	19.14	3	3	6	256	27.14	8.71924	0.913767	0.980914	0.94734	0.650323
Q7KY04	Rab4 protein OS=Drosophila melanogaster GN=Rab4 PE=1 SV=1 - [Q7KY04_DROME]	12.21	1	2	3	213	23.559	6.78564	0.995197	0.900123	0.94766	0.65221
F6J915	CG12156 (Fragment) OS=Drosophila melanogaster GN=CG12156 PE=4 SV=1 - [F6J915_DROME]	16.57	2	3	4	175	19.9119	6.63916	1.07643	1.13259	1.10451	0.28714
Q32KE6	L-lactate dehydrogenase OS=Drosophila melanogaster GN=ImpL3 PE=2 SV=1 - [Q32KE6_DROME]	13.55	4	4	5	332	35.5236	7.13721	0.7288	1.14184	0.935322	0.580607
Q9NFR7	Rapsynoid OS=Drosophila melanogaster GN=pins PE=2 SV=1 - [Q9NFR7_DROME]	7.6	1	4	6	658	71.412	6.82959	0.839181	1.26342	1.0513	0.60859
M9PE28	Tho2, isoform C OS=Drosophila melanogaster GN=tho2 PE=1 SV=1 - [M9PE28_DROME]	2.8	3	3	3	1641	188.362	8.79248	0.811821	0.765602	0.788712	0.0605274
Q8SWS3	RE26528p OS=Drosophila melanogaster GN=CG13049 PE=1 SV=1 - [Q8SWS3_DROME]	17.13	2	2	4	181	17.3265	9.89111	1.08601	0.986275	1.03614	0.726665
Q9VXZ8	BcDNA.GH02901 OS=Drosophila melanogaster GN=pdgy PE=1 SV=2 - [Q9VXZ8_DROME]	5.86	3	3	6	597	65.5287	7.25439	0.95396	1.06384	1.0089	0.958934
E1JJ33	Complexin, isoform U OS=Drosophila melanogaster GN=cpx PE=1 SV=1 - [E1JJ33_DROME]	41.26	5	5	6	143	16.4932	4.91943	1.06811	0.992733	1.03042	0.773617
Q9VAW3	GH12731p OS=Drosophila melanogaster GN=Gfat2 PE=1 SV=1 - [Q9VAW3_DROME]	7.91	3	5	6	683	76.4903	6.62451	1.00987	1.07756	1.04371	0.666435
Q7K127	CG7997, isoform A OS=Drosophila melanogaster GN=CG7997 PE=1 SV=1 - [Q7K127_DROME]	7.19	3	3	3	417	47.3733	5.41455	0.804062	0.96296	0.883511	0.319639
Q7JXU4	Nuclear GTP binding protein OS=Drosophila melanogaster GN=Ns2 PE=1 SV=1 - [Q7JXU4_DROME]	3.12	2	2	2	674	76.5604	9.5835	0.925847	0.744599	0.835223	0.152196
Q9VSB9	Transmembrane protein 43 homolog OS=Drosophila melanogaster GN=CG8111 PE=2 SV=1 - [TMM43_DROME]	3.46	1	1	1	376	42.7461	6.3667	0.914656	1.08668	1.00067	0.977743
B2LAQ0	NADH-ubiquinone oxidoreductase chain 1 (Fragment) OS=Drosophila melanogaster GN=ND1 PE=3 SV=1 - [B2LAQ0_DROME]	20	2	2	6	115	12.8987	9.15869	1.21347	0.892256	1.05286	0.59704
O62602	Licorne OS=Drosophila melanogaster GN=lic PE=1 SV=1 - [O62602_DROME]	21.26	7	7	9	334	38.1703	6.39209	0.976797	1.02079	0.998793	0.966138
Q9W078	Cuticular protein 62Bb, isoform A OS=Drosophila melanogaster GN=Cpr62Bb PE=1 SV=2 - [Q9W078_DROME]	35.05	4	4	5	194	21.1933	6.50732	0.909353	1.09974	1.00455	0.997514
Q9VX77	CG5010, isoform A OS=Drosophila melanogaster GN=CG5010 PE=1 SV=1 - [Q9VX77_DROME]	18.82	2	2	2	170	17.3185	8.86572	0.644265	1.38327	1.01377	0.916083
Q9VCH5	Nucleoporin 98-96kD, isoform A OS=Drosophila melanogaster GN=Nup98-96 PE=1 SV=3 - [Q9VCH5_DROME]	4.85	6	6	6	1960	210.007	6.52197	1.01886	1.03307	1.02596	0.811023
Q9W3J5	Phenylalanine--tRNA ligase alpha subunit OS=Drosophila melanogaster GN=alpha-PheRS PE=1 SV=1 - [SYFA_DROME]	11.04	5	5	7	498	55.6487	6.75635	0.964533	0.973243	0.968888	0.780551
Q9VLY1	CG7214 OS=Drosophila melanogaster GN=CG7214 PE=1 SV=1 - [Q9VLY1_DROME]	19.01	1	1	9	142	13.911	8.99756	1.11174	0.833179	0.972458	0.802568
Q8IRH7	Supercoiling factor variant B OS=Drosophila melanogaster GN=scf PE=1 SV=1 - [Q8IRH7_DROME]	15.1	2	2	2	192	22.3114	4.50049	0.861947	0.973775	0.917861	0.48462
Q8SZM2	RH04334p OS=Drosophila melanogaster GN=CG16885 PE=1 SV=1 - [Q8SZM2_DROME]	15.19	4	4	5	270	28.7165	9.45166	1.13937	0.857711	0.99854	0.964571
Q8MKN0	Ubiquinone biosynthesis protein COQ9, mitochondrial OS=Drosophila melanogaster GN=Coq9 PE=1 SV=1 - [COQ9_DROME]	20.25	6	6	10	326	36.3205	7.91357	0.970688	1.06172	1.0162	0.894837
Q24050	Anon-i1 protein OS=Drosophila melanogaster GN=anon-i1 PE=1 SV=1 - [Q24050_DROME]	6.49	1	2	3	262	28.8657	4.81787	1.06364	0.904553	0.984098	0.874778
Q8I0S9	CG2118, isoform B OS=Drosophila melanogaster GN=CG2118 PE=1 SV=1 - [Q8I0S9_DROME]	14.67	8	8	8	634	69.3674	5.51611	0.870935	1.06051	0.965721	0.761101
Q9VKE9	Phosphodiesterase OS=Drosophila melanogaster GN=Pde1c PE=1 SV=1 - [Q9VKE9_DROME]	1.98	1	1	2	605	67.6251	5.80811	1.09517	0.657247	0.876209	0.289295
Q8T0N3	GH18222p OS=Drosophila melanogaster GN=Mal-A5 PE=1 SV=1 - [Q8T0N3_DROME]	16.29	6	7	8	534	61.5577	5.73193	0.973495	0.943596	0.958545	0.717375
Q9W4K0	CHOp24, isoform A OS=Drosophila melanogaster GN=CHOp24 PE=1 SV=1 - [Q9W4K0_DROME]	20.19	4	4	6	208	23.2487	5.75732	1.0125	1.16415	1.08832	0.368509
Q9V9U4	Deoxyhypusine hydroxylase OS=Drosophila melanogaster GN=nero PE=2 SV=1 - [DOHH_DROME]	8.61	2	2	2	302	33.5428	4.729	1.01463	0.929728	0.972178	0.800834
Q7JYK2	CG1941, isoform A OS=Drosophila melanogaster GN=CG1941 PE=1 SV=1 - [Q7JYK2_DROME]	7.1	1	1	1	352	40.1434	9.99365	1.10072	0.887126	0.993925	0.935916
Q9VYR0	Protein LSM12 homolog A OS=Drosophila melanogaster GN=CG15735 PE=2 SV=2 - [LS12A_DROME]	5.99	1	1	1	217	23.7307	5.68115	0.903749	1.00316	0.953454	0.686693
Q7KUT5	HL01254p OS=Drosophila melanogaster GN=CG15881 PE=1 SV=1 - [Q7KUT5_DROME]	34.45	3	3	4	119	13.919	7.86963	0.937154	0.905521	0.921338	0.503162
X2JDI9	Uncharacterized protein, isoform C OS=Drosophila melanogaster GN=CG12560 PE=1 SV=1 - [X2JDI9_DROME]	15.44	3	3	5	272	31.029	7.1665	1.12033	0.786266	0.953297	0.685756
Q8IPG9	Basigin, isoform A OS=Drosophila melanogaster GN=Bsg PE=1 SV=1 - [Q8IPG9_DROME]	38.11	9	9	15	265	29.207	5.18604	1.07799	1.06276	1.07038	0.47568
Q9VH76	Synaptosomal-associated protein OS=Drosophila melanogaster GN=Snap24 PE=1 SV=1 - [Q9VH76_DROME]	24.06	4	5	9	212	23.5394	4.79248	0.889049	1.02369	0.956371	0.704234
B4F5L3	CG12117-PA OS=Drosophila melanogaster GN=CG12117 PE=4 SV=1 - [B4F5L3_DROME]	29.89	7	7	9	261	29.197	7.03467	0.863978	0.997651	0.930815	0.555175
C0PTW6	RT01378p (Fragment) OS=Drosophila melanogaster GN=Fas2-RA PE=2 SV=1 - [C0PTW6_DROME]	8.69	7	7	7	725	81.2779	5.85889	1.06818	0.922891	0.995534	0.945912
O77134	9 kD basic protein OS=Drosophila melanogaster GN=ATPsynE PE=1 SV=1 - [O77134_DROME]	30.86	3	3	15	81	9.02799	10.0669	1.0524	1.15731	1.10486	0.285544
Q9VXP3	GH05406p OS=Drosophila melanogaster GN=mRpS30 PE=1 SV=1 - [Q9VXP3_DROME]	8.44	3	3	3	557	65.0669	8.47021	1.02739	0.928639	0.978013	0.836965
I3VPX8	MIP36056p1 (Fragment) OS=Drosophila melanogaster GN=CG13926-RA PE=2 SV=1 - [I3VPX8_DROME]	11.5	1	1	1	113	12.2263	6.94678	0.991455	0.893443	0.942449	0.621641
O18405	Surfeit locus protein 4 homolog OS=Drosophila melanogaster GN=Surf4 PE=2 SV=1 - [SURF4_DROME]	9.26	2	2	3	270	30.5254	8.96826	1.18369	0.999657	1.09167	0.350477
P25455	1-phosphatidylinositol 4,5-bisphosphate phosphodiesterase classes I and II OS=Drosophila melanogaster GN=Plc21C PE=2 SV=3 - [PIP1_DROME]	0.91	1	1	3	1318	146.3	7.31299	1.13531	1.04139	1.08835	0.368352
M9PCA6	Beta galactosidase, isoform B OS=Drosophila melanogaster GN=Gal PE=1 SV=1 - [M9PCA6_DROME]	6.72	3	3	4	670	75.0578	5.05908	0.933306	0.94721	0.940258	0.608925
Q9NHD5	Probable N-acetyltransferase san OS=Drosophila melanogaster GN=san PE=1 SV=1 - [SAN_DROME]	14.13	3	3	6	184	20.9807	8.77783	0.920124	1.02966	0.974891	0.817613
Q8T3L6	Probable malonyl-CoA-acyl carrier protein transacylase, mitochondrial OS=Drosophila melanogaster GN=beg PE=2 SV=2 - [FABD_DROME]	6.33	2	2	3	379	42.0589	9.15869	1.06113	1.05214	1.05663	0.56958
Q86BS3	Chromator, isoform A OS=Drosophila melanogaster GN=Chro PE=1 SV=1 - [Q86BS3_DROME]	4.1	4	4	5	926	100.991	7.1665	1.07785	1.00456	1.0412	0.686134
Q9W1Y1	ER membrane protein complex subunit 8/9 homolog OS=Drosophila melanogaster GN=EMC8-9 PE=3 SV=1 - [EMC89_DROME]	12.32	2	2	4	203	22.7665	6.04932	1.177	1.02125	1.09912	0.312617
Q9W1I7	CG5554, isoform A OS=Drosophila melanogaster GN=CG5554 PE=1 SV=1 - [Q9W1I7_DROME]	13.62	4	4	8	323	36.3217	4.58936	0.84997	0.891083	0.870526	0.266907
Q9GTX9	FEMCOAT OS=Drosophila melanogaster GN=Femcoat PE=2 SV=1 - [Q9GTX9_DROME]	24.5	6	6	7	200	23.8621	8.11865	1.0025	1.00242	1.00246	0.988848
Q7JYX5	RH15778p OS=Drosophila melanogaster GN=Vamp7 PE=1 SV=1 - [Q7JYX5_DROME]	15.6	3	3	8	218	24.9258	8.52881	1.06527	0.854807	0.96004	0.726439
Q24214	Calcineurin subunit B type 2 OS=Drosophila melanogaster GN=CanB2 PE=1 SV=2 - [CANB2_DROME]	17.06	2	2	2	170	19.2545	4.729	1.07522	1.0841	1.07966	0.418031
Q9VNI9	CG2023, isoform A OS=Drosophila melanogaster GN=CG2023 PE=1 SV=1 - [Q9VNI9_DROME]	10.57	2	2	2	227	25.6792	6.55127	1.08085	1.0831	1.08197	0.40439
Q9VDH8	Ribosomal protein S30, isoform A OS=Drosophila melanogaster GN=RpS30 PE=1 SV=1 - [Q9VDH8_DROME]	8.33	2	2	5	132	14.5757	10.0522	1.00163	0.901377	0.951504	0.675036
Q8SYH2	RE62495p OS=Drosophila melanogaster GN=SmydA-9 PE=2 SV=1 - [Q8SYH2_DROME]	14.8	6	6	10	500	55.9884	8.04541	1.1252	0.938907	1.03205	0.760102
Q9VW58	CG8004 OS=Drosophila melanogaster GN=CG8004 PE=1 SV=1 - [Q9VW58_DROME]	5.58	1	1	2	269	31.0565	5.17334	1.27844	1.04107	1.15976	0.107295
X2J8B3	Black, isoform C OS=Drosophila melanogaster GN=b PE=1 SV=1 - [X2J8B3_DROME]	5.45	2	2	3	514	58.4391	7.15186	1.15937	1.12858	1.14397	0.145068
A0A023GPM5	Diacylglycerol kinase OS=Drosophila melanogaster GN=rdgA PE=3 SV=1 - [A0A023GPM5_DROME]	7.97	5	5	5	991	110.878	8.30908	1.0954	0.829536	0.962467	0.741207
P48462	Serine/threonine-protein phosphatase beta isoform OS=Drosophila melanogaster GN=flw PE=1 SV=1 - [PP1B_DROME]	13.33	2	4	7	330	37.7158	6.17627	1.16105	0.914793	1.03792	0.712291
Q8IGZ0	RE01659p OS=Drosophila melanogaster GN=Pak3 PE=2 SV=1 - [Q8IGZ0_DROME]	5.1	1	1	1	569	64.0284	6.12549	0.912561	1.16641	1.03948	0.699783
E3CTP7	Epidermal growth factor receptor pathway substrate clone 15, isoform D OS=Drosophila melanogaster GN=Eps-15 PE=1 SV=1 - [E3CTP7_DROME]	5.3	3	3	4	792	85.4914	5.2876	0.974485	0.896599	0.935542	0.581859
C3KKB0	IP09588p (Fragment) OS=Drosophila melanogaster GN=CG14688-RB PE=2 SV=1 - [C3KKB0_DROME]	17.86	2	2	2	168	19.0153	5.18604	0.851676	0.977418	0.914547	0.467232
Q9VMA2	Probable galactose-1-phosphate uridylyltransferase OS=Drosophila melanogaster GN=Galt PE=2 SV=2 - [GALT_DROME]	7.71	2	2	4	350	40.421	6.78564	1.22914	1.06893	1.14903	0.131922
Q9VW19	CG9372 OS=Drosophila melanogaster GN=CG9372 PE=1 SV=1 - [Q9VW19_DROME]	3.68	1	1	1	408	46.0917	6.02393	0.99063	0.813894	0.902262	0.40538
Q7KMS3	RE64145p OS=Drosophila melanogaster GN=robl PE=1 SV=1 - [Q7KMS3_DROME]	21.65	1	1	2	97	10.8166	6.55127	1.06102	1.01635	1.03868	0.706182
O44382	Slimb OS=Drosophila melanogaster GN=slmb PE=2 SV=1 - [O44382_DROME]	3.92	2	2	4	510	58.9145	7.62061	1.06752	0.935957	1.00174	0.984388
Q9VLX0	Lysine ketoglutarate reductase/saccharopine dehydrogenase, isoform A OS=Drosophila melanogaster GN=LKRSDH PE=1 SV=2 - [Q9VLX0_DROME]	14.33	8	8	11	928	103.06	6.78564	0.960332	1.11625	1.03829	0.709337
Q9V400	Integrin linked kinase, isoform A OS=Drosophila melanogaster GN=Ilk PE=1 SV=1 - [Q9V400_DROME]	15.4	7	7	10	448	50.7097	7.44482	0.992235	1.04593	1.01908	0.869838
Q9VBN5	60S ribosomal protein L27 OS=Drosophila melanogaster GN=RpL27 PE=1 SV=1 - [Q9VBN5_DROME]	42.96	6	6	13	135	15.8929	10.6089	1.13455	1.10407	1.11931	0.224995
Q95RT3	LD12396p OS=Drosophila melanogaster GN=CG5515 PE=2 SV=1 - [Q95RT3_DROME]	11.07	3	3	4	244	28.5566	4.31006	1.01489	1.0126	1.01374	0.916324
Q9VV43	TPPP family protein CG45057 OS=Drosophila melanogaster GN=CG45057 PE=2 SV=1 - [Y5057_DROME]	21.88	4	4	5	192	20.5835	9.20264	0.961865	0.966243	0.964054	0.7509
Q9Y114	BcDNA.GH10229 OS=Drosophila melanogaster GN=BcDNA.GH10229 PE=1 SV=1 - [Q9Y114_DROME]	8.23	4	4	4	656	71.1611	6.7417	0.987564	1.17054	1.07905	0.421649
O76206	Putative riboflavin kinase OS=Drosophila melanogaster GN=anon-84Ea PE=2 SV=1 - [RIFK_DROME]	8.5	1	1	1	153	16.9747	6.31592	0.932531	0.804129	0.86833	0.258544
A0A0B4K7Q3	Alphabet, isoform F OS=Drosophila melanogaster GN=alph PE=1 SV=1 - [A0A0B4K7Q3_DROME]	17.17	4	4	7	332	36.9172	5.71924	0.925908	1.10177	1.01384	0.915459
Q9XZ03	Multiprotein Bridging Factor 1 OS=Drosophila melanogaster GN=mbf1 PE=1 SV=1 - [Q9XZ03_DROME]	20.69	4	4	5	145	16.0467	10.0376	0.902032	1.01152	0.956777	0.706681
Q9VPR1	GH02075p OS=Drosophila melanogaster GN=Tspo PE=1 SV=1 - [Q9VPR1_DROME]	5.95	1	1	2	185	20.1114	9.45166	0.964459	1.17472	1.06959	0.480807
Q5BIE8	RE44971p OS=Drosophila melanogaster GN=Syn PE=2 SV=1 - [Q5BIE8_DROME]	22.72	10	10	10	537	57.626	8.83643	0.915589	1.02132	0.968453	0.777879
Q9VTW6	Uncharacterized protein OS=Drosophila melanogaster GN=CG10418 PE=1 SV=1 - [Q9VTW6_DROME]	20	1	1	1	95	10.7306	6.52197	0.981473	1.18858	1.08503	0.386859
A2RVI0	IP18102p OS=Drosophila melanogaster GN=CG17041 PE=1 SV=1 - [A2RVI0_DROME]	21.51	4	4	7	251	28.1231	4.91943	1.14581	1.10778	1.12679	0.197781
Q9W2L6	CG9394, isoform A OS=Drosophila melanogaster GN=CG9394 PE=1 SV=1 - [Q9W2L6_DROME]	12.22	6	6	7	679	76.6594	5.45264	0.996252	1.01802	1.00713	0.974549
Q9VYA0	Probable glutamine-dependent NAD(+) synthetase OS=Drosophila melanogaster GN=CG9940 PE=1 SV=1 - [NADE_DROME]	4.45	3	3	5	787	87.5586	6.68311	1.04551	0.92797	0.986738	0.891205
E8NH77	SD15168p OS=Drosophila melanogaster GN=sw PE=1 SV=1 - [E8NH77_DROME]	5.21	3	3	4	634	70.2057	5.37646	0.943839	1.10266	1.02325	0.834069
Q9VQ34	GH17801p OS=Drosophila melanogaster GN=CG17660 PE=1 SV=3 - [Q9VQ34_DROME]	2.05	1	1	1	536	60.0884	5.98584	0.879853	1.12708	1.00347	0.995062
Q8MYW1	RH04289p OS=Drosophila melanogaster GN=SdhC PE=2 SV=1 - [Q8MYW1_DROME]	14.04	4	4	11	171	18.5458	9.30518	1.05847	0.98234	1.0204	0.858444
Q95U30	Alpha-Esterase-5, isoform A OS=Drosophila melanogaster GN=alpha-Est5 PE=1 SV=1 - [Q95U30_DROME]	10.7	4	5	6	542	61.3616	6.18896	1.00721	0.903216	0.955214	0.697264
Q9VPQ2	CG4164 OS=Drosophila melanogaster GN=CG4164 PE=1 SV=1 - [Q9VPQ2_DROME]	15.54	4	4	10	354	40.1862	5.66846	0.828021	0.952059	0.89004	0.348245
Q9U616	Glycine cleavage system H protein, mitochondrial OS=Drosophila melanogaster GN=ppl PE=2 SV=1 - [GCSH_DROME]	7.27	1	1	5	165	17.9912	5.19873	0.997534	1.09125	1.04439	0.661169
Q9VTW8	GH27027p OS=Drosophila melanogaster GN=Ncc69 PE=1 SV=1 - [Q9VTW8_DROME]	9.39	8	8	8	1171	129.095	6.84424	1.0309	1.00531	1.0181	0.878321
Q8IN43	Protein Turandot C OS=Drosophila melanogaster GN=TotC PE=1 SV=1 - [TOTC_DROME]	30.23	3	3	3	129	14.2875	5.12256	0.775951	1.1129	0.944427	0.633191
Q9VSL9	CG6638 OS=Drosophila melanogaster GN=CG6638 PE=1 SV=1 - [Q9VSL9_DROME]	13.57	5	5	7	420	46.1664	8.17725	0.9907	1.1243	1.0575	0.563379
M9NFP2	Ectoderm-expressed 4, isoform J OS=Drosophila melanogaster GN=Ect4 PE=1 SV=1 - [M9NFP2_DROME]	2.27	2	2	2	1059	115.743	6.32861	1.04969	1.04516	1.04742	0.637831
P49963	Signal recognition particle 19 kDa protein OS=Drosophila melanogaster GN=Srp19 PE=2 SV=2 - [SRP19_DROME]	23.13	3	3	3	160	18.3832	10.0376	0.972215	1.1204	1.04631	0.64636
M9NE97	Copper transporter 1A, isoform C OS=Drosophila melanogaster GN=Ctr1A PE=4 SV=1 - [M9NE97_DROME]	13.28	2	2	3	241	26.7661	6.69775	0.864871	0.986561	0.925716	0.526933
X2JDV7	CG5966, isoform B OS=Drosophila melanogaster GN=CG5966 PE=3 SV=1 - [X2JDV7_DROME]	6.42	2	2	2	436	48.7512	6.3667	0.754351	0.821892	0.788121	0.0597346
Q9VQ91	GH18329p OS=Drosophila melanogaster GN=papi PE=1 SV=1 - [Q9VQ91_DROME]	6.08	3	3	3	576	63.7835	6.30322	0.823967	0.854712	0.839339	0.16343
Q7JYA0	CG6337, isoform A OS=Drosophila melanogaster GN=CG6337 PE=2 SV=1 - [Q7JYA0_DROME]	6.47	2	2	3	340	37.205	4.91943	1.00887	1.34292	1.1759	0.0775482
Q9VGT3	GM04645p OS=Drosophila melanogaster GN=Ugt86Da PE=1 SV=1 - [Q9VGT3_DROME]	11.74	5	5	8	528	60.1366	9.18799	1.04129	1.12396	1.08263	0.400587
Q9VGF3	IP11040p OS=Drosophila melanogaster GN=CG18547 PE=1 SV=1 - [Q9VGF3_DROME]	8.7	3	3	4	345	38.8441	5.99854	1.11368	1.04248	1.07808	0.427488
Q9VHX4	CG2767 OS=Drosophila melanogaster GN=CG2767 PE=1 SV=1 - [Q9VHX4_DROME]	22.8	8	8	15	329	36.8391	5.98584	1.0518	1.05295	1.05238	0.600622
Q7K4H4	Bifunctional lysine-specific demethylase and histidyl-hydroxylase NO66 OS=Drosophila melanogaster GN=CG2982 PE=1 SV=1 - [NO66_DROME]	8.27	4	4	8	653	73.0523	7.84033	0.85568	0.902987	0.879334	0.302066
Q0KHQ1	SRA stem-loop interacting RNA binding protein 1, isoform A OS=Drosophila melanogaster GN=SLIRP1 PE=1 SV=1 - [Q0KHQ1_DROME]	17.78	1	1	1	90	10.0252	9.64209	0.947242	0.817271	0.882257	0.314303
P15348	DNA topoisomerase 2 OS=Drosophila melanogaster GN=Top2 PE=1 SV=1 - [TOP2_DROME]	8.98	11	11	12	1447	164.293	8.22119	0.930329	0.972076	0.951203	0.673238
Q8MZ34	Nicalin OS=Drosophila melanogaster GN=CG4972 PE=2 SV=1 - [Q8MZ34_DROME]	8.38	4	4	5	561	63.1337	6.69775	1.0364	0.91858	0.97749	0.833719
Q9VCJ8	GH28857p OS=Drosophila melanogaster GN=SPE PE=1 SV=2 - [Q9VCJ8_DROME]	7	2	2	4	400	43.9188	6.31592	0.887151	0.83736	0.862256	0.236266
O76902	EG:80H7.5 protein OS=Drosophila melanogaster GN=rush PE=1 SV=1 - [O76902_DROME]	16.77	4	4	5	316	34.1977	7.78174	1.16116	1.024	1.09258	0.345736
Q9W265	Probable hydroxyacid-oxoacid transhydrogenase, mitochondrial OS=Drosophila melanogaster GN=T3dh PE=2 SV=1 - [HOT_DROME]	7.11	2	2	2	464	49.9863	7.31299	1.0089	1.17601	1.09245	0.346369
A0A0B4LFW6	Receptor mediated endocytosis 8, isoform B OS=Drosophila melanogaster GN=Rme-8 PE=1 SV=1 - [A0A0B4LFW6_DROME]	2.2	4	4	4	2407	272.305	7.04932	0.90291	0.998185	0.950547	0.669333
Q9VBG7	Uncharacterized protein, isoform A OS=Drosophila melanogaster GN=CG31086 PE=1 SV=2 - [Q9VBG7_DROME]	15.54	2	2	5	148	16.2099	5.26221	0.880465	0.818612	0.849539	0.19367
Q9Y141	Carboxylic ester hydrolase OS=Drosophila melanogaster GN=BcDNA.GH05741 PE=1 SV=1 - [Q9Y141_DROME]	10	5	5	8	550	62.91	7.59131	1.06156	1.04456	1.05306	0.595547
Q9VL72	SWI/SNF-related matrix-associated actin-dependent regulator of chromatin subfamily A containing DEAD/H box 1 homolog OS=Drosophila melanogaster GN=Etl1 PE=1 SV=1 - [SMRCD_DROME]	4.15	2	2	2	844	95.3867	8.1626	1.11781	0.969848	1.04383	0.665555
Q24009	Protein bicaudal C OS=Drosophila melanogaster GN=BicC PE=1 SV=2 - [BICC_DROME]	2.65	2	2	3	905	97.7876	8.66064	0.985585	0.878481	0.932033	0.562007
Q7JVH6	CG9436 OS=Drosophila melanogaster GN=CG9436 PE=1 SV=1 - [Q7JVH6_DROME]	22.51	5	6	8	311	35.3957	6.75635	1.05574	0.993177	1.02446	0.823756
Q9V3Z4	GH11341p OS=Drosophila melanogaster GN=Rpn5 PE=1 SV=1 - [Q9V3Z4_DROME]	26.89	13	13	23	502	57.7106	5.79541	1.07015	1.04566	1.0579	0.56049
Q9VZ20	Dynein light intermediate chain, isoform A OS=Drosophila melanogaster GN=Dlic PE=1 SV=2 - [Q9VZ20_DROME]	14.4	5	5	5	493	54.4236	6.02393	1.03361	1.22053	1.12707	0.196833
Q95R84	SD02225p OS=Drosophila melanogaster GN=CG9249 PE=2 SV=1 - [Q95R84_DROME]	18.65	3	3	3	252	27.9195	8.01611	1.18238	1.13187	1.15712	0.112958
P17719	Dihydrofolate reductase OS=Drosophila melanogaster GN=Dhfr PE=1 SV=3 - [DYR_DROME]	8.24	1	1	2	182	20.7616	6.56592	0.889056	0.899064	0.89406	0.36653
O96794	Aminopeptidase P OS=Drosophila melanogaster GN=ApepP PE=3 SV=2 - [O96794_DROME]	13.21	7	7	13	613	68.4809	5.94775	1.05895	1.07928	1.06912	0.48389
Q9VNC1	Mitochondrial ribosomal protein L44 OS=Drosophila melanogaster GN=mRpL44 PE=1 SV=1 - [Q9VNC1_DROME]	13.4	3	3	6	321	36.229	8.25049	1.08502	0.874103	0.97956	0.846564
Q9VVI9	Charged multivesicular body protein 5 OS=Drosophila melanogaster GN=Vps60 PE=1 SV=2 - [CHMP5_DROME]	19.91	3	3	4	226	25.1354	4.75439	0.750603	1.14922	0.949911	0.665549
O44081	H/ACA ribonucleoprotein complex subunit 4 OS=Drosophila melanogaster GN=Nop60B PE=1 SV=1 - [DKC1_DROME]	18.7	6	6	11	508	56.7949	9.27588	1.11209	0.894519	1.00331	0.994071
Q5BI50	Cullin 4, isoform A OS=Drosophila melanogaster GN=Cul4 PE=1 SV=1 - [Q5BI50_DROME]	4.99	4	4	5	821	94.3478	8.66064	1.00242	0.948894	0.975657	0.822355
C1C5A2	MIP04111p (Fragment) OS=Drosophila melanogaster GN=CG14630-RA PE=2 SV=1 - [C1C5A2_DROME]	9.63	3	3	4	405	46.7498	7.94287	0.856713	0.945789	0.901251	0.400484
Q8IGS1	RE38276p OS=Drosophila melanogaster GN=GckIII PE=2 SV=1 - [Q8IGS1_DROME]	2.34	1	1	1	642	69.8912	7.07861	1.0577	0.91647	0.987084	0.893356
Q7K148	Proteasome subunit beta type OS=Drosophila melanogaster GN=Prosbeta5 PE=1 SV=1 - [Q7K148_DROME]	13.83	4	4	4	282	31.1413	6.93213	1.01588	1.17775	1.09682	0.324008
Q9VE01	Probable cytochrome P450 12a5, mitochondrial OS=Drosophila melanogaster GN=Cyp12a5 PE=2 SV=1 - [C12A5_DROME]	6.34	2	3	5	536	61.316	9.20264	1.09918	0.928541	1.01386	0.915273
O76804	Cellular repressor of E1A-stimulated genes CREG OS=Drosophila melanogaster GN=CREG PE=2 SV=1 - [O76804_DROME]	18.96	3	3	4	211	24.0531	8.25049	1.03515	1.06453	1.04984	0.619562
Q9VV49	CG4753, isoform A OS=Drosophila melanogaster GN=CG4753 PE=1 SV=1 - [Q9VV49_DROME]	7.89	2	3	4	380	43.4538	8.98291	1.00185	1.03991	1.02088	0.854355
E4NKN2	RH14316p OS=Drosophila melanogaster GN=Pu-RC PE=2 SV=1 - [E4NKN2_DROME]	14.29	4	4	5	308	33.8551	6.29053	0.968831	0.905588	0.937209	0.591378
Q9VJ46	UDP-glucuronosyltransferase OS=Drosophila melanogaster GN=CG17323 PE=1 SV=1 - [Q9VJ46_DROME]	9.83	4	4	6	519	58.1768	8.70459	1.21603	0.975923	1.09598	0.328244
Q9VAJ1	Condensin complex subunit 1 OS=Drosophila melanogaster GN=Cap-D2 PE=1 SV=1 - [Q9VAJ1_DROME]	1.3	1	1	1	1380	157.401	5.85889	1.3291	1.05559	1.19235	0.0547924
Q8SZV3	GH06663p OS=Drosophila melanogaster GN=emp PE=2 SV=1 - [Q8SZV3_DROME]	8.96	4	4	7	469	52.998	5.96045	1.01717	0.923844	0.970507	0.790524
O16810	Origin recognition complex subunit 1 OS=Drosophila melanogaster GN=Orc1 PE=1 SV=2 - [ORC1_DROME]	1.95	1	1	1	924	103.217	9.34912	0.924706	1.10625	1.01548	0.901153
O97069	Argininosuccinate synthase OS=Drosophila melanogaster GN=CG1315 PE=2 SV=1 - [ASSY_DROME]	11.46	5	5	5	419	46.565	6.27783	1.0797	0.806208	0.942952	0.62457
A8JRA6	Unc-13 ortholog 4B, isoform D OS=Drosophila melanogaster GN=Unc-13-4B PE=1 SV=2 - [A8JRA6_DROME]	2.93	3	3	4	1128	129.269	5.90967	1.08371	0.973817	1.02876	0.787442
Q9U4L6	Mitochondrial import receptor subunit TOM40 homolog 1 OS=Drosophila melanogaster GN=Tom40 PE=2 SV=2 - [TO401_DROME]	13.37	4	4	6	344	36.3134	7.09326	1.05487	0.855497	0.955183	0.697079
E1JJD6	Twenty-four, isoform F OS=Drosophila melanogaster GN=tyf PE=1 SV=2 - [E1JJD6_DROME]	10.74	13	13	13	1667	173.614	6.69775	0.936149	0.916979	0.926564	0.53159
M9PD27	Eukaryotic release factor 1, isoform H OS=Drosophila melanogaster GN=eRF1 PE=1 SV=1 - [M9PD27_DROME]	8.92	3	3	4	437	48.9612	6.0874	1.3154	0.952398	1.1339	0.17439
Q8SZ31	RE19842p OS=Drosophila melanogaster GN=VhaM9.7-b PE=2 SV=1 - [Q8SZ31_DROME]	20.22	2	2	5	89	10.038	6.32861	1.00443	0.836803	0.920616	0.499289
Q86D35	GH02459p OS=Drosophila melanogaster GN=CG10616 PE=2 SV=1 - [Q86D35_DROME]	4.26	1	1	1	282	30.7569	5.40186	0.797645	1.09619	0.946915	0.647814
Q9VCC0	Cysteine and histidine-rich domain-containing protein OS=Drosophila melanogaster GN=CHORD PE=1 SV=1 - [CHRD1_DROME]	8.76	2	2	3	354	40.2145	6.11279	0.932798	1.00853	0.970663	0.791489
Q86B93	Uncharacterized protein, isoform D OS=Drosophila melanogaster GN=CG33098 PE=1 SV=1 - [Q86B93_DROME]	18.29	2	2	2	164	18.9342	4.75439	1.06288	1.04324	1.05306	0.595592
A1Z6P3	Eb1, isoform F OS=Drosophila melanogaster GN=Eb1 PE=1 SV=2 - [A1Z6P3_DROME]	23.57	2	7	11	297	33.2724	5.71924	0.922624	1.00767	0.965146	0.75758
Q9VXU1	Golgi microtubule-associated protein, isoform B OS=Drosophila melanogaster GN=Gmap PE=1 SV=2 - [Q9VXU1_DROME]	1.57	1	1	1	1208	137.691	4.85596	0.592194	0.984493	0.788344	0.060032
O76894	EG:56G7.1 protein OS=Drosophila melanogaster GN=Mur2B PE=1 SV=2 - [O76894_DROME]	3.01	5	5	7	1795	194.347	8.77783	0.974182	1.07419	1.02419	0.826072
B3DN36	IP21807p (Fragment) OS=Drosophila melanogaster GN=CG10513-RB PE=2 SV=1 - [B3DN36_DROME]	16.83	6	6	10	416	48.1846	6.01123	0.965276	0.844904	0.90509	0.41924
Q9XZ06	Nucleoporin 93kD-1 OS=Drosophila melanogaster GN=Nup93-1 PE=1 SV=1 - [Q9XZ06_DROME]	6.93	4	4	4	823	93.7928	6.26514	0.920558	0.997557	0.959057	0.720476
A1ZB84	FI22105p1 OS=Drosophila melanogaster GN=CG12263-RA PE=1 SV=1 - [A1ZB84_DROME]	2.41	2	2	3	1077	121.252	8.19189	0.982615	1.02486	1.00374	0.996751
B7Z0W8	Rugose, isoform M OS=Drosophila melanogaster GN=rg PE=1 SV=2 - [B7Z0W8_DROME]	0.84	2	2	3	3203	358.329	5.31299	0.927409	0.805063	0.866236	0.250723
M9MS72	Protein kinase, cAMP-dependent, regulatory subunit type 1, isoform X OS=Drosophila melanogaster GN=Pka-R1 PE=1 SV=1 - [M9MS72_DROME]	20.54	5	5	6	297	32.8758	5.14795	0.968034	0.996522	0.982278	0.863457
P0DKM0	Cytochrome c oxidase assembly factor 3, mitochondrial OS=Drosophila melanogaster GN=Ccdc56 PE=3 SV=1 - [COA3_DROME]	28.74	3	3	4	87	9.85625	9.27588	1.20379	1.01463	1.10921	0.266164
Q9VCY1	CG6937 OS=Drosophila melanogaster GN=CG6937 PE=1 SV=1 - [Q9VCY1_DROME]	17.13	5	5	6	356	39.5372	9.77393	1.00331	1.00456	1.00394	0.997977
C6SUU2	MIP12805p (Fragment) OS=Drosophila melanogaster GN=CG14935-RB PE=2 SV=1 - [C6SUU2_DROME]	11.73	5	5	6	341	39.0077	6.20166	0.882246	0.996346	0.939296	0.603369
Q8SZ27	RE21901p OS=Drosophila melanogaster GN=CG8607 PE=2 SV=1 - [Q8SZ27_DROME]	22.18	4	4	4	275	30.5378	6.90283	0.916857	0.944116	0.930487	0.55334
Q95RS6	IP12536p OS=Drosophila melanogaster GN=CG40160 PE=2 SV=1 - [Q95RS6_DROME]	13.54	4	4	4	421	45.6172	5.73193	0.784126	0.859826	0.821976	0.119704
Q9VWT7	RE41194p OS=Drosophila melanogaster GN=CG15043 PE=2 SV=1 - [Q9VWT7_DROME]	11.04	1	1	1	163	17.4449	5.45264	0.792107	0.870411	0.831259	0.141894
Q9VHC8	CG8149 OS=Drosophila melanogaster GN=CG8149 PE=1 SV=1 - [Q9VHC8_DROME]	27.27	5	5	5	308	32.885	6.23975	0.998924	1.04235	1.02064	0.856435
Q9W0H3	Lipid droplet-associated hydrolase OS=Drosophila melanogaster GN=CG9186 PE=2 SV=1 - [LDAH_DROME]	17.26	4	4	4	307	35.7125	6.80029	0.838578	0.904616	0.871597	0.271043
Q86BN8	Phosphatidylglycerophosphatase and protein-tyrosine phosphatase 1 OS=Drosophila melanogaster GN=Plip PE=2 SV=1 - [PTPM1_DROME]	6.5	1	1	2	200	23.1406	8.54346	1.10688	1.03164	1.06926	0.48294
Q8T079	Putative oxidoreductase GLYR1 homolog OS=Drosophila melanogaster GN=CG4747 PE=1 SV=1 - [GLYR1_DROME]	14.29	6	6	9	602	65.211	6.1001	1.0006	1.08585	1.04322	0.670294
Q9U1H9	Nuclear RNA export factor 1 OS=Drosophila melanogaster GN=sbr PE=1 SV=2 - [NXF1_DROME]	1.49	1	1	2	672	76.2006	8.99756	1.0118	0.840906	0.926354	0.530436
Q8MS29	RE32163p OS=Drosophila melanogaster GN=Snx1 PE=2 SV=1 - [Q8MS29_DROME]	16.59	7	7	9	458	52.0904	5.32568	0.940274	0.981092	0.960683	0.730346
Q9XYU0	DNA replication licensing factor Mcm7 OS=Drosophila melanogaster GN=Mcm7 PE=1 SV=1 - [MCM7_DROME]	5.83	4	4	5	720	81.2324	6.99072	1.11485	1.1376	1.12622	0.199765
Q9W0Q2	Peptidyl-prolyl cis-trans isomerase OS=Drosophila melanogaster GN=Cypl PE=1 SV=1 - [Q9W0Q2_DROME]	10.8	1	1	1	176	19.5128	7.12256	0.992218	1.13707	1.06464	0.513655
Q9W1X9	OCIA domain-containing protein 1 OS=Drosophila melanogaster GN=asrij PE=2 SV=1 - [OCAD1_DROME]	4.28	1	1	3	257	28.6031	6.43018	0.919654	1.03339	0.976522	0.827714
Q9VAP0	Uncharacterized protein, isoform A OS=Drosophila melanogaster GN=CG14516 PE=1 SV=2 - [Q9VAP0_DROME]	7.47	7	7	10	990	114.079	5.88428	0.912785	0.984677	0.948731	0.658547
Q8I725	CG1236 OS=Drosophila melanogaster GN=CG1236 PE=1 SV=2 - [Q8I725_DROME]	12.68	4	4	10	347	38.3503	8.26514	0.945206	1.04249	0.993851	0.935452
Q9VM33	Elongation factor G, mitochondrial OS=Drosophila melanogaster GN=ico PE=2 SV=2 - [EFGM_DROME]	6.44	4	4	4	745	83.4566	6.72705	1.00955	0.865345	0.937445	0.59273
Q9VY91	LD21074p OS=Drosophila melanogaster GN=Pdcd4 PE=1 SV=2 - [Q9VY91_DROME]	15.32	8	8	12	509	56.3194	5.97314	0.983862	1.05975	1.02181	0.846413
Q8MT29	RE66761p OS=Drosophila melanogaster GN=Tom70 PE=2 SV=1 - [Q8MT29_DROME]	10.53	6	6	6	589	66.3497	6.21436	1.08779	0.995499	1.04164	0.682678
[truncated: 1,643 more rows]

## Sheet: d42 DR vs AL
Accession	Description	Coverage	Unique Peptides	Peptides	PSMs	AAs	MW [kDa]	calc. pI	d42 AL 1st/d7 AL	d42 AL 2nd/d7 AL	d42 DR 1st/d7 AL	d42 DR 2nd/d7 AL	average d42 DR/AL	Significance A
M9NGL3	Terribly reduced optic lobes, isoform AM OS=Drosophila melanogaster GN=trol PE=1 SV=2 - [M9NGL3_DROME]	24.17	1	74	157	3967	439.259	4.90674	0.726928	0.828845	1.06293	1.27844	1.50496	0.00187323	red stands for up-regulation
Q9VWG1	LD37169p OS=Drosophila melanogaster GN=CG14207 PE=1 SV=1 - [Q9VWG1_DROME]	66.12	1	9	55	183	20.8287	5.93506	0.601644	0.609023	1.02852	0.976192	1.65588	0.000128553
G3JX32	Z band alternatively spliced PDZ-motif protein 52, isoform V OS=Drosophila melanogaster GN=Zasp52 PE=1 SV=1 - [G3JX32_DROME]	34.45	1	28	70	955	102.181	8.19189	0.628263	0.741751	0.999492	0.968041	1.43614	0.00582959
A0A0B4JCR2	Cuticular protein 47Ef, isoform D OS=Drosophila melanogaster GN=Cpr47Ef PE=4 SV=1 - [A0A0B4JCR2_DROME]	35.44	1	7	12	601	49.9981	9.24658	0.288382	0.79955	1.03373	1.02313	1.89062	1.38315e-06
Q4V506	IP13040p (Fragment) OS=Drosophila melanogaster PE=2 SV=1 - [Q4V506_DROME]	41.64	1	7	12	538	44.4663	9.01221	0.610253	0.861569	0.974828	1.05927	1.38202	0.0135871
Q9W5R8	60S ribosomal protein L5 OS=Drosophila melanogaster GN=RpL5 PE=1 SV=2 - [RL5_DROME]	38.8	14	14	45	299	34.0158	9.77393	1.04433	1.07575	1.23326	1.84826	1.45349	0.00440464
Q9VQ29	Cytochrome b-c1 complex subunit Rieske, mitochondrial OS=Drosophila melanogaster GN=RFeSP PE=1 SV=3 - [Q9VQ29_DROME]	45.22	8	8	38	230	24.8566	8.67529	0.872105	0.967808	1.30362	1.16757	1.3431	0.0242649
P26270	26S proteasome non-ATPase regulatory subunit 7 OS=Drosophila melanogaster GN=Rpn8 PE=1 SV=6 - [PSMD7_DROME]	42.6	10	10	18	338	38.0655	6.7124	0.982962	1.12345	1.32219	1.47673	1.32876	0.0298504
Q9GV29	Prophenoloxidase (Fragment) OS=Drosophila melanogaster GN=MoxGM95 PE=4 SV=1 - [Q9GV29_DROME]	40.95	1	11	29	337	39.27	6.7124	1.06076	0.544621	0.964371	1.16421	1.3259	0.0310942
M9NF03	Uncharacterized protein, isoform F OS=Drosophila melanogaster GN=CG32694 PE=1 SV=1 - [M9NF03_DROME]	7.85	2	2	3	344	35.0881	4.80518	0.771348	0.523436	1.06049	1.01759	1.60496	0.000325603
O96299	LD47736p OS=Drosophila melanogaster GN=Sodh-2 PE=1 SV=1 - [O96299_DROME]	24.44	3	8	13	360	38.637	6.82959	1.05131	1.11333	1.58961	1.54258	1.44697	0.00489615
Q961S9	SD01502p OS=Drosophila melanogaster GN=Mtp PE=2 SV=1 - [Q961S9_DROME]	12.53	1	10	14	886	98.8304	6.354	0.866271	0.695391	1.00708	1.03853	1.30989	0.0389812
A0A0B4KHW7	CG2246, isoform P OS=Drosophila melanogaster GN=CG2246 PE=1 SV=1 - [A0A0B4KHW7_DROME]	25.56	6	6	8	356	39.3323	7.25439	0.945343	0.88063	1.43793	0.929481	1.29652	0.0469084
X2JEN5	Uncharacterized protein, isoform H OS=Drosophila melanogaster GN=CG32694 PE=4 SV=1 - [X2JEN5_DROME]	12.57	1	1	3	167	18.3015	4.729	0.721491	0.893595	1.1221	1.26318	1.47688	0.00299916
M9PBH8	CG2199, isoform C OS=Drosophila melanogaster GN=CG2199 PE=1 SV=1 - [M9PBH8_DROME]	1.52	1	1	2	724	80.854	8.5874	0.790915	0.455502	0.941423	1.0025	1.55961	0.000729592
Q9VWI2	NAT1 ortholog, isoform A OS=Drosophila melanogaster GN=NAA15-16 PE=1 SV=1 - [Q9VWI2_DROME]	20.67	16	16	23	890	103.027	7.26904	1.03763	1.07387	1.45814	1.29493	1.30385	0.0424014
C3KKC3	MIP06744p OS=Drosophila melanogaster GN=raptor-RA PE=2 SV=1 - [C3KKC3_DROME]	0.8	1	1	3	1621	177.042	8.27979	0.788623	0.584578	0.916066	0.971476	1.37456	0.0152155
O76934	Aconitate hydratase OS=Drosophila melanogaster GN=Irp-1A PE=2 SV=1 - [O76934_DROME]	12.31	4	11	22	902	98.6994	5.79541	1.12992	0.982743	1.55316	1.70856	1.54389	0.000960142
A0APG2	Amidophosphoribosyltransferase OS=Drosophila melanogaster GN=CG2867 PE=3 SV=1 - [A0APG2_DROME]	8.97	2	5	7	546	59.4279	6.7124	0.81519	0.767782	0.921595	1.18171	1.32871	0.0298726
Q9VQD8	Actin-related protein 2/3 complex subunit 5 OS=Drosophila melanogaster GN=Arpc5 PE=1 SV=1 - [Q9VQD8_DROME]	9.93	1	1	2	151	16.6584	5.18604	0.531986	0.754361	1.06267	1.00997	1.61126	0.00029057
Q4QPU3	IP04450p OS=Drosophila melanogaster GN=CG15908 PE=2 SV=1 - [Q4QPU3_DROME]	8.33	1	1	3	156	18.3078	7.26904	0.971272	0.512472	1.06248	1.09349	1.45306	0.00443516
Q9VXC9	CG9676 OS=Drosophila melanogaster GN=CG9675 PE=1 SV=1 - [Q9VXC9_DROME]	9.96	2	2	4	251	26.6497	8.86572	0.812282	0.684152	1.45864	1.01477	1.65287	0.000135898
Q7JRN6	CG4716, isoform A OS=Drosophila melanogaster GN=CG4716 PE=2 SV=1 - [Q7JRN6_DROME]	11.21	2	2	3	223	24.813	4.85596	0.937424	1.09921	1.47828	1.15613	1.29351	0.0488814
Q9VQT8	Immune induced molecule 33, isoform A OS=Drosophila melanogaster GN=IM33 PE=1 SV=1 - [Q9VQT8_DROME]	26.83	2	2	4	82	8.74523	5.92236	0.652415	1.00246	1.16023	1.03339	1.32555	0.0312498
Q9VN93	Putative cysteine proteinase CG12163 OS=Drosophila melanogaster GN=CG12163 PE=2 SV=2 - [CPR1_DROME]	20.03	1	10	13	614	68.9177	7.00537	0.750645	0.634881	1.01864	1.09738	1.52723	0.00128082
Q9VZT2	RE68649p OS=Drosophila melanogaster GN=CG14966-RA PE=1 SV=1 - [Q9VZT2_DROME]	9.29	1	1	1	140	14.7319	9.84717	0.615249	0.538599	1.03409	1.1021	1.85136	3.02002e-06
M9PE28	Tho2, isoform C OS=Drosophila melanogaster GN=tho2 PE=1 SV=1 - [M9PE28_DROME]	2.8	3	3	3	1641	188.362	8.79248	0.859488	0.881452	1.10043	1.31333	1.38647	0.0126956
Q9W078	Cuticular protein 62Bb, isoform A OS=Drosophila melanogaster GN=Cpr62Bb PE=1 SV=2 - [Q9W078_DROME]	35.05	4	4	5	194	21.1933	6.50732	0.836731	0.782051	1.03546	1.30535	1.44603	0.00497121
Q9VGE7	Beta-galactosidase OS=Drosophila melanogaster GN=Ect3 PE=1 SV=1 - [Q9VGE7_DROME]	5.18	2	2	2	637	71.8515	7.78174	0.665267	0.675176	1.05872	0.987973	1.52688	0.00128852
Q7JYK2	CG1941, isoform A OS=Drosophila melanogaster GN=CG1941 PE=1 SV=1 - [Q7JYK2_DROME]	7.1	1	1	1	352	40.1434	9.99365	0.91226	0.357848	0.936573	1.07179	1.58126	0.000497664
O76206	Putative riboflavin kinase OS=Drosophila melanogaster GN=anon-84Ea PE=2 SV=1 - [RIFK_DROME]	8.5	1	1	1	153	16.9747	6.31592	0.857144	0.653089	0.935475	1.09106	1.34187	0.0247055
O16829	Cecropin-C OS=Drosophila melanogaster GN=CecC PE=2 SV=2 - [CECC_DROME]	33.33	1	1	1	63	6.80876	10.5356	0.72299	0.882513	1.01819	1.13222	1.3394	0.0256084
Q9VKI3	Vitelline membrane protein Vm32E OS=Drosophila melanogaster GN=Vm32E PE=1 SV=1 - [VTU4_DROME]	9.48	1	1	1	116	12.0918	5.66846	0.963674	0.37274	1.004	0.95216	1.46374	0.00372521
Q9VQ91	GH18329p OS=Drosophila melanogaster GN=papi PE=1 SV=1 - [Q9VQ91_DROME]	6.08	3	3	3	576	63.7835	6.30322	0.86605	0.801852	1.1433	1.04032	1.3092	0.0393584
P92208	Stress-activated protein kinase JNK OS=Drosophila melanogaster GN=bsk PE=1 SV=1 - [JNK_DROME]	5.65	2	2	2	372	42.9994	6.41748	0.766728	0.766284	1.1134	1.09601	1.44122	0.00537269
Q8IH29	GM16802p (Fragment) OS=Drosophila melanogaster GN=PNPase PE=2 SV=1 - [Q8IH29_DROME]	2.93	2	2	2	717	79.3537	7.10791	0.953598	0.671817	1.27837	0.89065	1.33444	0.0275106
Q8SY96	NFU1 iron-sulfur cluster scaffold homolog, mitochondrial OS=Drosophila melanogaster GN=CG32500 PE=2 SV=1 - [NFU1_DROME]	15.19	3	3	5	283	31.2756	5.40186	0.885263	0.840473	1.12509	1.20285	1.34895	0.0222751
Q95T12	Calcium channel flower OS=Drosophila melanogaster GN=fwe PE=1 SV=1 - [FLOWR_DROME]	9.28	1	1	1	194	20.6066	6.50732	0.853931	0.568455	1.0241	0.962336	1.39655	0.0108736
Q9VRM9	CG5150, isoform A OS=Drosophila melanogaster GN=CG5150 PE=1 SV=1 - [Q9VRM9_DROME]	4.64	2	2	3	517	56.6062	5.8335	0.889837	0.712004	1.12511	1.31768	1.52499	0.00133106
Q9W423	LD18904p OS=Drosophila melanogaster GN=schlank PE=1 SV=2 - [Q9W423_DROME]	2.75	1	1	1	400	46.3209	9.40771	0.841762	0.680642	0.99351	1.15823	1.41339	0.00836521
Q5U119	LP05312p OS=Drosophila melanogaster GN=Kap-alpha1 PE=2 SV=1 - [Q5U119_DROME]	8.46	2	2	3	331	36.6515	5.36377	0.747451	0.774873	1.04607	1.00815	1.3494	0.0221312
Q9VL46	Uncharacterized protein, isoform A OS=Drosophila melanogaster GN=CG33301 PE=1 SV=3 - [Q9VL46_DROME]	1.97	1	1	2	407	46.9858	6.21436	0.72119	0.682326	1.00935	1.13721	1.52942	0.00123348
Q9NBK5	Serine/threonine-protein kinase tricorner OS=Drosophila melanogaster GN=trc PE=1 SV=1 - [TRC_DROME]	4.54	2	2	3	463	53.2989	6.43018	1.0413	0.887077	1.13844	1.54451	1.39129	0.011791
Q9VMX4	AT19154p OS=Drosophila melanogaster GN=Scox PE=1 SV=1 - [Q9VMX4_DROME]	19.12	3	3	3	251	28.1573	8.27979	0.856917	0.901379	1.2005	1.16972	1.34802	0.0225836
Q8SZA5	Sphingomyelin phosphodiesterase OS=Drosophila melanogaster GN=CG15533 PE=2 SV=1 - [Q8SZA5_DROME]	1.73	1	1	1	692	77.6212	4.77979	0.803645	0.641372	0.89075	1.06405	1.35278	0.0210554
Q9VCH7	RE64534p OS=Drosophila melanogaster GN=CG10208 PE=1 SV=1 - [Q9VCH7_DROME]	5.07	1	1	1	276	30.9242	6.44287	0.741581	0.623659	1.01893	1.07564	1.53421	0.00113552
N0D584	LD03140p1 (Fragment) OS=Drosophila melanogaster GN=hyd-RA PE=2 SV=1 - [N0D584_DROME]	0.89	1	1	1	1801	200.539	5.70654	0.858252	0.789486	1.1458	1.09749	1.36144	0.0185219
Q8MQP2	CG7231, isoform C OS=Drosophila melanogaster GN=CG7231-RD PE=1 SV=1 - [Q8MQP2_DROME]	4.33	1	1	2	300	33.4375	4.52588	0.806662	0.587039	2.3003	1.39588	2.65206	1.63503e-13
Q9W087	CG2021 OS=Drosophila melanogaster GN=CG2021 PE=1 SV=1 - [Q9W087_DROME]	9.47	1	1	1	95	10.3474	4.91943	0.726947	0.869578	1.07944	1.26716	1.46982	0.00337047
A0A0B4KGK8	Syncrip, isoform R OS=Drosophila melanogaster GN=Syp PE=1 SV=1 - [A0A0B4KGK8_DROME]	7.21	1	4	5	569	62.8746	8.54346	0.773898	0.60041	1.05302	0.94048	1.45055	0.00462048
Q9VJ12	Acinus, isoform A OS=Drosophila melanogaster GN=Acn PE=1 SV=1 - [Q9VJ12_DROME]	6.22	4	4	5	739	83.67	6.69775	0.939783	0.765523	1.43691	1.49997	1.7222	3.70892e-05
Q9VSL0	CG6683 OS=Drosophila melanogaster GN=CG6683 PE=1 SV=1 - [Q9VSL0_DROME]	6.6	1	1	1	197	22.0713	6.85889	0.69624	0.800771	0.988436	1.14993	1.42843	0.00659444
M9NGX5	Uncharacterized protein, isoform G OS=Drosophila melanogaster GN=CG32694 PE=4 SV=1 - [M9NGX5_DROME]	7.69	1	1	1	195	20.2395	4.66553	0.894752	0.829384	0.855443	1.38426	1.29903	0.0453189
C0PV05	Galectin OS=Drosophila melanogaster GN=galectin-RA PE=2 SV=1 - [C0PV05_DROME]	4.21	1	1	1	214	24.6744	7.66455	0.839246	0.797514	0.958468	1.1803	1.30671	0.0407489
A8Y589	Apoptosis-linked gene-2 OS=Drosophila melanogaster GN=Alg-2 PE=1 SV=2 - [A8Y589_DROME]	6.18	1	1	1	178	20.7522	5.57959	0.722557	0.439614	0.669656	1.08377	1.50875	0.00175647
Q9V3X2	Tetraspanin OS=Drosophila melanogaster GN=Tsp96F PE=1 SV=1 - [Q9V3X2_DROME]	5.6	1	1	2	268	29.8289	6.49365	0.88041	1.0385	1.10137	1.47748	1.34392	0.0239773
Q7K2X8	Nucleoporin at 44A, isoform A OS=Drosophila melanogaster GN=Nup44A PE=1 SV=1 - [Q7K2X8_DROME]	6.78	2	2	2	354	39.4896	6.7124	0.944064	0.917526	1.32624	1.21776	1.36658	0.0171554
M9NCT1	Uncharacterized protein, isoform C OS=Drosophila melanogaster GN=SmydA-3 PE=4 SV=1 - [M9NCT1_DROME]	3.18	1	1	2	503	56.3092	5.57959	0.77833	0.608328	0.988694	0.976266	1.41705	0.00789703
E1JJF4	FI19439p1 OS=Drosophila melanogaster GN=sws PE=2 SV=1 - [E1JJF4_DROME]	1.05	1	1	1	1425	160.607	7.85498	0.476735	0.502777	0.994664	1.0963	2.1347	9.37383e-09
Q9VYA1	RE18811p OS=Drosophila melanogaster GN=CG12177 PE=2 SV=1 - [Q9VYA1_DROME]	3.87	1	1	1	362	40.3992	5.94775	0.666455	0.654401	1.01623	0.905179	1.45467	0.00432083
Q9Y1I2	Vacuolar protein sorting-associated protein 33A OS=Drosophila melanogaster GN=car PE=1 SV=1 - [VP33A_DROME]	1.94	1	1	1	617	68.723	6.75635	1.00914	1.08752	1.83025	1.35369	1.51858	0.00148562
X2JC94	Phosphoglycerate mutase 5, isoform B OS=Drosophila melanogaster GN=Pgam5 PE=4 SV=1 - [X2JC94_DROME]	16.32	5	5	5	288	33.017	8.85107	0.994168	1.00477	1.19597	1.63518	1.41633	0.00798679
Q9VZF3	CG1265 OS=Drosophila melanogaster GN=CG1265 PE=1 SV=2 - [Q9VZF3_DROME]	4.07	1	1	2	221	24.7572	8.79248	1.16685	0.543436	0.962794	1.27201	1.30668	0.0407648
Q9NH88	Partner of Inscuteable OS=Drosophila melanogaster GN=pins PE=2 SV=1 - [Q9NH88_DROME]	7.6	1	4	6	658	71.423	6.66846	0.599424	0.680366	1.08576	0.838643	1.50368	0.00191396
Q9VVG5	CG7630 OS=Drosophila melanogaster GN=CG7630 PE=1 SV=2 - [Q9VVG5_DROME]	14.44	1	1	1	90	9.64311	9.70068	0.899843	0.563635	1.06244	1.07699	1.46188	0.00384068
Q8IR72	FI19011p1 OS=Drosophila melanogaster GN=CG32638-RB PE=1 SV=2 - [Q8IR72_DROME]	10.06	1	1	2	159	17.71	6.94678	0.741237	0.731318	1.45321	1.06554	1.71047	4.63255e-05
Q8MLS1	5-formyltetrahydrofolate cyclo-ligase OS=Drosophila melanogaster GN=CG34424 PE=1 SV=1 - [Q8MLS1_DROME]	9.45	2	2	3	201	22.8667	8.86572	0.918674	0.954525	1.58631	1.06446	1.41511	0.0081422
O61305	DEAD-box helicase Dbp80 OS=Drosophila melanogaster GN=Dbp80 PE=1 SV=1 - [DDX19_DROME]	11.74	1	5	5	460	51.2826	6.80029	0.759763	0.678062	1.19588	0.788201	1.37992	0.0140286
Q4V512	IP12989p OS=Drosophila melanogaster GN=CG14934 PE=2 SV=1 - [Q4V512_DROME]	3.01	1	1	2	499	57.4994	5.17334	0.75645	1.09838	1.13583	1.28581	1.30559	0.041389
E1UIK3	CG8768 protein OS=Drosophila melanogaster GN=CG8768 PE=4 SV=1 - [E1UIK3_DROME]	15.56	5	5	6	302	32.823	9.42236	1.04533	1.15021	1.71036	1.13583	1.29635	0.0470191
A9UNH9	DNA-directed RNA polymerase subunit OS=Drosophila melanogaster PE=2 SV=1 - [A9UNH9_DROME]	2.86	3	4	4	1887	209.045	7.81104	0.782676	0.811171	1.31028	1.06827	1.49233	0.0023175
Q9W022	CG8993 OS=Drosophila melanogaster GN=CG8993 PE=1 SV=1 - [Q9W022_DROME]	37.32	5	5	7	142	15.8474	8.45557	1.12615	1.07039	1.41273	1.43246	1.29531	0.0476964
Q9VBS5	Uncharacterized protein OS=Drosophila melanogaster GN=CG10559 PE=4 SV=2 - [Q9VBS5_DROME]	2.41	1	1	1	415	48.0131	5.70654	0.838107	0.916034	1.06714	1.26043	1.3269	0.0306561
Q9VZM7	Integrator 10 OS=Drosophila melanogaster GN=IntS10 PE=1 SV=1 - [Q9VZM7_DROME]	3.8	1	1	1	631	72.2106	5.88428	1.10019	0.666253	1.51781	1.18418	1.52962	0.00122914
Q4V4H7	IP04046p OS=Drosophila melanogaster GN=CG13323 PE=1 SV=1 - [Q4V4H7_DROME]	14.29	1	2	3	112	12.5214	9.99365	0.360775	1.02822	1.10005	0.973268	1.49268	0.00230391
Q9VK99	Atilla, isoform B OS=Drosophila melanogaster GN=atilla PE=4 SV=3 - [Q9VK99_DROME]	28.67	3	3	5	143	15.3766	7.76709	0.789172	0.913562	1.1555	1.10297	1.32638	0.0308837
M9PHS3	Autophagy-related 18a, isoform F OS=Drosophila melanogaster GN=Atg18a PE=1 SV=1 - [M9PHS3_DROME]	11.83	3	3	3	372	41.0118	6.88818	0.855686	0.836695	1.08146	1.34699	1.43493	0.00594371
Q26459	LD44960p OS=Drosophila melanogaster GN=Msr-110 PE=1 SV=1 - [Q26459_DROME]	4.93	2	2	2	608	69.3252	4.99561	0.945054	0.98166	1.29986	1.20298	1.29902	0.0453232
Q95RI6	LD28079p OS=Drosophila melanogaster GN=spoon PE=2 SV=1 - [Q95RI6_DROME]	5.51	1	1	1	236	26.6759	6.02393	0.770659	0.567243	1.02368	1.01117	1.52092	0.0014272
Q9W130	Cytochrome P450 9c1 OS=Drosophila melanogaster GN=Cyp9c1 PE=2 SV=1 - [CP9C1_DROME]	1.72	1	1	2	522	60.4989	6.72705	1.05071	0.440351	1.04131	1.0083	1.3746	0.0152063
Q9VWI3	IP02458p OS=Drosophila melanogaster GN=mRpS14 PE=1 SV=2 - [Q9VWI3_DROME]	9.38	1	1	1	128	14.8239	10.6968	0.798406	0.594663	0.945351	1.21118	1.54804	0.000893188
K4M4D5	AT25382p1 OS=Drosophila melanogaster GN=spin-RA PE=2 SV=1 - [K4M4D5_DROME]	1.98	1	1	1	605	65.7595	6.69775	0.604566	0.566546	0.799444	0.864334	1.42068	0.00745676
Q9V9U7	CG1890 OS=Drosophila melanogaster GN=CG1890 PE=1 SV=1 - [Q9V9U7_DROME]	40.91	4	4	4	110	12.9348	5.70654	0.9817	0.976117	1.28658	1.27494	1.30836	0.0398254
O46098	Protein bcn92 OS=Drosophila melanogaster GN=bcn92 PE=3 SV=1 - [BCN92_DROME]	14.13	1	1	1	92	10.9548	10.1401	0.723851	0.74063	0.930727	1.00396	1.32108	0.033304
Q7K4W1	Threonylcarbamoyladenosine tRNA methylthiotransferase OS=Drosophila melanogaster GN=CG6550 PE=2 SV=1 - [CDKAL_DROME]	4.71	2	2	2	552	62.5939	6.63916	0.576949	0.577882	1.04237	1.04547	1.80792	7.09979e-06
A9UN69	IP21843p OS=Drosophila melanogaster GN=CG32523 PE=2 SV=1 - [A9UN69_DROME]	10.07	1	1	1	149	15.6129	7.75244	0.704438	0.733524	0.966924	1.32485	1.59376	0.000398102
Q9VDT4	CG4686, isoform A OS=Drosophila melanogaster GN=CG4686 PE=4 SV=1 - [Q9VDT4_DROME]	7.73	1	1	1	181	19.7059	8.90967	0.796239	0.488697	0.952271	0.975996	1.50067	0.00201397
Q8IMQ8	CG6330, isoform B OS=Drosophila melanogaster GN=CG6330-RB PE=1 SV=1 - [Q8IMQ8_DROME]	5.76	2	2	2	347	38.6514	6.58057	0.881981	0.673523	1.10126	1.01885	1.36297	0.0181036
Q8IP48	Zinc transporter 35C, isoform B OS=Drosophila melanogaster GN=ZnT35C PE=1 SV=1 - [Q8IP48_DROME]	4.32	1	1	1	440	47.9626	6.63916	0.725593	0.385169	0.944945	0.967478	1.72172	3.74261e-05
A0A0B4LG15	Thin, isoform F OS=Drosophila melanogaster GN=tn PE=1 SV=1 - [A0A0B4LG15_DROME]	1.57	1	1	1	827	90.0458	7.69385	0.76809	0.673557	1.02439	1.09668	1.47128	0.00329014
Q9VU75	RH45712p OS=Drosophila melanogaster GN=CG14109 PE=1 SV=1 - [Q9VU75_DROME]	10.7	2	2	3	243	27.2163	4.77979	0.669026	0.439944	0.854701	1.11132	1.77283	1.40494e-05
Q9VYM2	CG2556 OS=Drosophila melanogaster GN=CG2556 PE=1 SV=1 - [Q9VYM2_DROME]	2.34	1	1	1	470	50.8765	5.14795	0.885195	0.818699	1.03673	1.80357	1.66695	0.000104723
M9PCK5	Mextli, isoform F OS=Drosophila melanogaster GN=mxt PE=1 SV=1 - [M9PCK5_DROME]	1.27	1	1	1	629	67.2948	6.44287	0.74553	0.809253	1.12376	1.09289	1.42569	0.00688749
Q7JR49	LD09158p OS=Drosophila melanogaster GN=VhaAC45 PE=1 SV=1 - [Q7JR49_DROME]	7.65	2	2	4	379	41.0974	5.09717	0.925934	0.804283	1.12502	1.11062	1.29212	0.04982
Q9GT67	Dystroglycan-like protein DG (Fragment) OS=Drosophila melanogaster GN=Dg PE=2 SV=2 - [Q9GT67_DROME]	5.08	2	2	2	649	72.7918	6.18896	0.828449	0.761265	0.794046	1.33949	1.34209	0.0246256
Q9W1K0	Transmembrane protein 14 homolog OS=Drosophila melanogaster GN=CG5532 PE=3 SV=1 - [TM14_DROME]	7.14	1	1	1	112	11.574	9.83252	0.799311	0.9827	1.148	1.17739	1.30492	0.0417746
Q9VAH9	Integrator 11 OS=Drosophila melanogaster GN=IntS11 PE=1 SV=1 - [Q9VAH9_DROME]	2.01	1	1	1	597	67.5474	8.32373	0.729531	0.695665	1.04443	1.18739	1.56597	0.000652319
Q2XYI8	CG9617 (Fragment) OS=Drosophila melanogaster GN=Sgt1 PE=4 SV=1 - [Q2XYI8_DROME]	5.45	1	1	1	165	18.4447	6.59521	0.86167	0.562166	1.01042	1.12885	1.50246	0.00195386
Q9TVK9	LATHEO OS=Drosophila melanogaster GN=lat PE=2 SV=1 - [Q9TVK9_DROME]	8.18	4	4	5	721	82.1514	7.47412	0.961235	0.982006	1.83189	1.88791	1.91423	8.61569e-07
Q9VXE0	Probable small nuclear ribonucleoprotein G OS=Drosophila melanogaster GN=SNRPG PE=1 SV=1 - [RUXG_DROME]	9.21	1	1	2	76	8.53237	8.79248	0.781796	0.972874	1.21494	1.09895	1.31871	0.0344391
Q9VJQ3	RH54244p OS=Drosophila melanogaster GN=yellow-c PE=1 SV=3 - [Q9VJQ3_DROME]	7.08	3	3	3	438	49.2146	5.36377	0.877431	0.942949	1.2426	1.57828	1.54962	0.000869026
A1Z8D3	Uncharacterized protein OS=Drosophila melanogaster GN=CG18003 PE=1 SV=1 - [A1Z8D3_DROME]	3.28	1	1	1	366	39.6997	8.1333	1.05898	0.708715	1.17888	1.25501	1.37688	0.0146914
Q9VX44	ANKLE2 ortholog, isoform F OS=Drosophila melanogaster GN=Ankle2 PE=1 SV=2 - [Q9VX44_DROME]	1.71	1	2	2	1110	122.965	8.25049	0.757059	0.774394	1.03385	0.953985	1.29801	0.0459597
Q9VZ59	CG2157, isoform A OS=Drosophila melanogaster GN=CG2157 PE=2 SV=1 - [Q9VZ59_DROME]	6.12	1	1	1	245	23.9671	4.84326	0.820526	0.83022	1.23425	1.17369	1.4587	0.00404595
Q8MNR4	Putative uncharacterized protein (Gag-pol polyprotein) OS=Drosophila melanogaster GN=gag-pol PE=4 SV=1 - [Q8MNR4_DROME]	0.38	1	1	1	1830	206.214	9.11475	0.68597	1.27156	1.21752	3.09796	2.20455	2.17577e-09
Q8MYW6	Aminoacylase-1 OS=Drosophila melanogaster GN=CG17109 PE=2 SV=1 - [Q8MYW6_DROME]	9	2	2	2	400	44.9048	5.05908	0.78972	0.683372	1.0817	1.18139	1.53628	0.00109555
Q9VDC9	O-GlcNAcase OS=Drosophila melanogaster GN=Oga PE=1 SV=1 - [Q9VDC9_DROME]	3.34	3	3	3	1019	113.758	4.88135	1.05403	1.12249	1.49223	1.52154	1.38468	0.0130484
Q9VVU5	COP9 signalosome complex subunit 1b OS=Drosophila melanogaster GN=CSN1b PE=2 SV=1 - [CSN1_DROME]	1.71	1	1	2	525	58.1774	6.82959	0.649186	0.622837	1.00096	0.863036	1.46538	0.00362632
Q9VJH2	SD02215p OS=Drosophila melanogaster GN=AspRS-m PE=1 SV=3 - [Q9VJH2_DROME]	1.29	1	1	1	1082	121.444	5.8208	0.96253	0.992524	1.90905	1.33093	1.65723	0.000125371
P61849	Dromyosuppressin OS=Drosophila melanogaster GN=Dms PE=1 SV=1 - [NEMS_DROME]	9	1	1	1	100	11.0627	8.19189	0.668822	0.724325	0.88242	1.14594	1.45596	0.00423104
Q9VGP6	Prefoldin subunit 3 OS=Drosophila melanogaster GN=mgr PE=1 SV=3 - [PFD3_DROME]	10.82	2	2	2	194	22.3003	5.10986	0.799	0.629846	1.08804	0.939138	1.41875	0.00768778
Q9VS46	RINT1-like protein OS=Drosophila melanogaster GN=Rint1 PE=2 SV=2 - [RINT1_DROME]	3.45	1	2	5	724	83.4821	6.75635	0.794117	0.731207	2.82715	3.46321	4.12395	1.01996e-26
Q24087	DNA repair endonuclease XPF OS=Drosophila melanogaster GN=mei-9 PE=1 SV=2 - [XPF_DROME]	1.04	1	1	1	961	109.45	6.94678	0.641358	0.803943	1.14646	1.213	1.6325	0.00019752
Q9V4A7	Plexin-B OS=Drosophila melanogaster GN=PlexB PE=1 SV=2 - [PLXB_DROME]	0.68	1	1	1	2051	231.532	6.66846	0.612402	0.867211	1.21295	0.843213	1.38966	0.0120904
Q9V998	Ubiquitin-like protein 5 OS=Drosophila melanogaster GN=ubl PE=3 SV=1 - [UBL5_DROME]	12.33	1	1	1	73	8.56449	8.42627	0.948248	0.620161	1.14152	1.43626	1.64357	0.000161285
P81928	RPII140-upstream gene protein OS=Drosophila melanogaster GN=140up PE=2 SV=2 - [140U_DROME]	5.75	1	1	1	261	29.1638	8.70459	0.86867	0.83066	1.88519	1.1703	1.79806	8.60794e-06
Q8MT06	Guanine nucleotide-binding protein-like 3 homolog OS=Drosophila melanogaster GN=Ns1 PE=1 SV=2 - [GNL3_DROME]	2.75	1	1	1	581	65.9435	9.36377	0.928073	1.00186	1.47627	1.60457	1.59635	0.00038009
Q9VAS7	Innexin inx3 OS=Drosophila melanogaster GN=Inx3 PE=1 SV=1 - [INX3_DROME]	5.57	2	2	2	395	45.3271	8.47021	0.794069	0.837924	1.09089	1.17418	1.38791	0.0124183
Q9GYU8	Nuclear pore complex protein Nup88 OS=Drosophila melanogaster GN=mbo PE=1 SV=2 - [NUP88_DROME]	1	1	1	1	702	78.6322	5.90967	1.04862	0.544959	1.12346	0.970136	1.31377	0.0369209
Q9W138	Probable methyltransferase BTM2 homolog OS=Drosophila melanogaster GN=CG3570 PE=2 SV=1 - [BMT2_DROME]	2.32	1	1	1	302	34.7967	6.59521	0.857833	0.622723	1.30566	0.899405	1.48935	0.00243631
Q9I7K5	Transmembrane emp24 domain-containing protein eca OS=Drosophila melanogaster GN=eca PE=2 SV=2 - [TMEDE_DROME]	7.87	1	1	1	216	25.1427	7.04932	1.00517	1.0279	3.44944	1.07027	2.2231	1.4737e-09
Q9VIL0	Protein brunelleschi OS=Drosophila melanogaster GN=bru PE=1 SV=2 - [BRU_DROME]	0.76	1	1	1	1320	145.867	6.80029	0.987416	1.19475	1.26877	1.64331	1.33449	0.0274914
Q9VMD2	CG9536, isoform A OS=Drosophila melanogaster GN=CG9536 PE=1 SV=1 - [Q9VMD2_DROME]	1.33	1	1	1	450	49.6533	8.6167	0.68739	0.728767	1.1621	0.757308	1.35536	0.0202699
Q9VWE6	Protein ELYS homolog OS=Drosophila melanogaster GN=CG14215 PE=1 SV=2 - [ELYS_DROME]	0.38	1	1	12	2111	235.04	5.32568	0.918978	1.24626	2.86768	4.89477	3.58503	5.14509e-22
Q9VUH8	RE01471p OS=Drosophila melanogaster GN=Tdrd3 PE=1 SV=1 - [Q9VUH8_DROME]	1.67	1	1	2	836	91.6722	9.5835	0.791813	0.740884	1.05999	1.12008	1.42237	0.00725981
Q9VIW7	tRNA-splicing ligase RtcB homolog OS=Drosophila melanogaster GN=CG9987 PE=2 SV=1 - [RTCB_DROME]	2.77	1	1	1	506	55.8801	7.69385	0.929878	0.880576	2.25509	1.28034	1.95279	3.95645e-07
Q9W0D3	GH15728p OS=Drosophila melanogaster GN=CG13917 PE=1 SV=1 - [Q9W0D3_DROME]	1.63	2	2	2	2019	219.357	8.04541	0.98413	0.662042	1.09587	1.22177	1.4079	0.00911648
Q9VAP2	Dim gamma-tubulin 6 OS=Drosophila melanogaster GN=dgt6 PE=1 SV=1 - [Q9VAP2_DROME]	1.22	1	1	1	654	72.7814	6.34131	0.842691	0.939511	0.926974	1.43026	1.32265	0.0325682
Q7YTZ0	CG7888, isoform A OS=Drosophila melanogaster GN=CG7888 PE=1 SV=1 - [Q7YTZ0_DROME]	3.25	1	1	1	462	50.8526	8.03076	0.5243	0.365859	0.871499	1.02783	2.1337	9.57089e-09
Q9VF06	CG4287, isoform A OS=Drosophila melanogaster GN=CG4287 PE=2 SV=1 - [Q9VF06_DROME]	2.1	1	1	1	333	38.382	9.45166	0.878697	0.911987	1.14166	1.18488	1.29925	0.0451825
A0A0B4LFU5	Stambha A, isoform D OS=Drosophila melanogaster GN=stmA PE=4 SV=1 - [A0A0B4LFU5_DROME]	0.99	1	1	1	808	90.8527	7.02002	0.975717	1.0085	1.24492	1.77803	1.52349	0.00136566
Q9VQK5	CG3542 OS=Drosophila melanogaster GN=CG3542 PE=1 SV=1 - [Q9VQK5_DROME]	1.49	1	1	1	806	91.2708	8.83643	1.09484	1.08548	1.33297	1.74975	1.41389	0.00829978
X2JE40	Rho kinase, isoform C OS=Drosophila melanogaster GN=Rok PE=1 SV=1 - [X2JE40_DROME]	1.6	2	2	2	1374	158.5	6.46826	0.649486	0.764395	1.08147	0.984013	1.46086	0.00390533
Q8T9D9	SD04942p OS=Drosophila melanogaster GN=ca PE=2 SV=1 - [Q8T9D9_DROME]	1.07	1	1	1	1121	124.317	5.5542	1.1173	0.933465	1.39004	1.85319	1.58147	0.000495758
Q9W1B0	Serine/threonine-protein kinase Genghis Khan OS=Drosophila melanogaster GN=gek PE=1 SV=1 - [GEK_DROME]	0.61	1	1	1	1637	186.606	5.99854	0.892998	0.298664	1.04943	0.694418	1.46338	0.00374748
Q9VCD9	CG6000, isoform C OS=Drosophila melanogaster GN=CG6000 PE=1 SV=3 - [Q9VCD9_DROME]	7.14	1	1	1	154	17.3891	9.34912	0.902145	0.882783	1.19748	1.36113	1.43345	0.00608647
A1Z7T4	FI18952p1 OS=Drosophila melanogaster GN=Pkn PE=1 SV=1 - [A1Z7T4_DROME]	1.69	1	1	1	590	66.2425	5.38916	0.888623	0.807887	1.06067	1.25808	1.36678	0.0171038
Q9W1F4	THO complex subunit 5 OS=Drosophila melanogaster GN=thoc5 PE=1 SV=2 - [THOC5_DROME]	3.9	2	2	2	616	70.8444	8.44092	0.942614	0.979774	1.90824	0.942197	1.48276	0.00271972
A0ZX43	CG13422 protein OS=Drosophila melanogaster GN=CG13422 PE=4 SV=1 - [A0ZX43_DROME]	19.74	1	2	5	152	17.0944	7.6792	0.451555	0.852335	1.05027	0.850172	1.45752	0.00412452
Q7K4E2	LD43161p OS=Drosophila melanogaster GN=pyd PE=2 SV=1 - [Q7K4E2_DROME]	4.52	2	2	2	974	107.273	9.29053	0.930504	0.771172	0.937474	2.56706	2.05946	4.46188e-08
Q8MRF0	GH11368p OS=Drosophila melanogaster GN=CG9319 PE=2 SV=1 - [Q8MRF0_DROME]	5.86	1	1	1	290	32.4504	5.68115	1.39389	0.762542	1.55601	1.50481	1.41939	0.0076106
A0A0B4JD51	Receptor expression-enhancing protein OS=Drosophila melanogaster GN=CG8331 PE=3 SV=1 - [A0A0B4JD51_DROME]	13.07	1	2	3	153	17.5312	6.50732	0.770436	0.739495	0.959866	1.23698	1.45493	0.00430252
Q8SXX1	Phosphatidylinositol 5-phosphate 4-kinase, isoform A OS=Drosophila melanogaster GN=PIP4K PE=1 SV=1 - [Q8SXX1_DROME]	1.73	1	1	1	404	47.003	7.37158	0.874693	1.16684	1.88435	1.78291	1.79633	8.90268e-06
Q9W1F2	FI07217p OS=Drosophila melanogaster GN=CG16787-RA PE=1 SV=2 - [Q9W1F2_DROME]	2.77	1	1	1	253	29.0761	9.51025	0.793055	0.600399	1.27698	0.915466	1.57339	0.000572196
Q9VRG8	CG1486, isoform A OS=Drosophila melanogaster GN=CG1486 PE=1 SV=1 - [Q9VRG8_DROME]	2.46	2	2	2	852	91.4655	5.2749	0.785049	0.860964	1.0984	1.0548	1.30813	0.0399517
A8WHM2	SD06570p OS=Drosophila melanogaster GN=CG14523 PE=2 SV=1 - [A8WHM2_DROME]	3.13	2	2	2	671	77.3645	6.41748	0.599899	0.55185	0.935052	1.08919	1.75753	1.88724e-05
Q8MS69	CG9596, isoform B OS=Drosophila melanogaster GN=CG9596 PE=1 SV=1 - [Q8MS69_DROME]	3.38	1	1	2	444	49.9086	6.63916	0.869335	0.834106	1.02783	1.18162	1.29705	0.0465675
Q9VXV1	CG6299, isoform A OS=Drosophila melanogaster GN=CG6299 PE=1 SV=1 - [Q9VXV1_DROME]	9.27	2	2	2	205	22.878	6.55127	0.882711	0.68168	1.15118	1.01069	1.38192	0.0136078
A0A0B4LHN1	CG3776, isoform C OS=Drosophila melanogaster GN=CG3776 PE=1 SV=1 - [A0A0B4LHN1_DROME]	13.43	1	1	1	201	22.8388	7.34229	0.621104	0.790593	1.26465	0.94178	1.56296	0.000687811
A0A0B4K6N7	Uncharacterized protein, isoform D OS=Drosophila melanogaster GN=CG14299 PE=1 SV=1 - [A0A0B4K6N7_DROME]	0.81	1	1	1	2454	280.384	6.53662	0.688875	0.647508	1.15229	0.926909	1.55584	0.000779407
Q9VU70	Tetratricopeptide repeat protein 36 homolog OS=Drosophila melanogaster GN=CG14105 PE=1 SV=1 - [TTC36_DROME]	5.95	1	1	1	185	20.6545	4.98291	1.01369	0.870212	1.31505	1.11906	1.29206	0.0498614
Q86PC1	RE03224p OS=Drosophila melanogaster GN=spag PE=2 SV=1 - [Q86PC1_DROME]	13.48	6	6	7	534	59.5727	8.33838	0.999223	1.10632	1.37827	1.46667	1.35117	0.0215631
Q9VEV3	LP07287p OS=Drosophila melanogaster GN=CG14894 PE=1 SV=2 - [Q9VEV3_DROME]	4.56	1	1	2	263	29.3836	4.64014	0.989913	0.934731	2.44447	1.5436	2.07211	3.43629e-08
Q4V4W8	Carboxylic ester hydrolase OS=Drosophila melanogaster GN=CG8424 PE=2 SV=1 - [Q4V4W8_DROME]	3.02	1	1	1	464	51.8519	5.78271	0.415607	0.289602	1.19789	1.00939	3.12996	6.50984e-18
X2JIH1	Uncharacterized protein, isoform D OS=Drosophila melanogaster GN=CG32758 PE=1 SV=1 - [X2JIH1_DROME]	2.33	1	1	1	430	49.3435	5.74463	0.820496	0.637287	1.17463	1.00534	1.4954	0.00220096
Q8MQN4	RE53774p OS=Drosophila melanogaster GN=Sherpa PE=2 SV=1 - [Q8MQN4_DROME]	0.85	1	1	1	1058	118.941	6.11279	0.810232	0.743837	1.21519	0.904006	1.36364	0.0179245
Q9VCN6	Cell division cycle 16 ortholog OS=Drosophila melanogaster GN=Cdc16 PE=1 SV=1 - [Q9VCN6_DROME]	1.81	1	1	1	718	81.6856	5.51611	0.846372	0.727572	1.04309	1.04859	1.32894	0.0297733
Q4V5H1	Peptidyl-prolyl cis-trans isomerase OS=Drosophila melanogaster GN=CG17266 PE=1 SV=1 - [Q4V5H1_DROME]	6.56	1	1	1	183	20.1689	7.26904	0.868707	0.872083	1.17633	1.30964	1.42807	0.00663185
O96083	DREF transcription factor OS=Drosophila melanogaster GN=Dref PE=4 SV=1 - [O96083_DROME]	3.95	3	3	3	709	80.6339	5.92236	0.962216	0.854726	1.38319	1.00056	1.31195	0.0378728
Q9VEU2	Derlin OS=Drosophila melanogaster GN=Der-2 PE=1 SV=1 - [Q9VEU2_DROME]	3.07	1	1	1	261	29.8322	6.771	0.950397	0.848981	1.62556	1.4141	1.68928	6.90298e-05
Q9NFV6	TEP3 protein OS=Drosophila melanogaster GN=Tep3 PE=2 SV=1 - [Q9NFV6_DROME]	1.29	2	2	2	1469	163.755	6.84424	0.895203	0.946969	1.55107	1.07	1.42281	0.00720935
Q9U1I2	GRAAL protein OS=Drosophila melanogaster GN=Tequila PE=2 SV=1 - [Q9U1I2_DROME]	0.76	1	1	1	1449	159.945	6.41748	0.834285	0.729018	1.09662	1.06578	1.38323	0.0133407
A0A0B4LHQ4	Circadian trip, isoform M OS=Drosophila melanogaster GN=ctrip PE=1 SV=1 - [A0A0B4LHQ4_DROME]	0.41	1	1	1	2708	289.45	6.7417	0.96031	0.879491	1.14526	1.59172	1.48765	0.00250677
Q8SYJ3	RE56714p OS=Drosophila melanogaster GN=CG14855 PE=2 SV=1 - [Q8SYJ3_DROME]	2.26	1	1	1	310	35.838	7.78174	0.637734	0.580988	0.938752	0.988883	1.58169	0.000493877
Q6IHT9	HDC00979 OS=Drosophila melanogaster GN=HDC00979 PE=4 SV=1 - [Q6IHT9_DROME]	6.42	1	1	1	109	11.9311	10.3452	0.829463	1.10244	1.19068	1.65258	1.47174	0.00326524
Q9VEF5	Inhibitor of growth protein OS=Drosophila melanogaster GN=CG7379 PE=1 SV=1 - [Q9VEF5_DROME]	2.77	1	1	1	433	45.6911	6.99072	0.374252	0.297122	0.993254	0.797919	2.66792	1.16605e-13
Q9W1N8	LD45221p OS=Drosophila melanogaster GN=mi PE=2 SV=2 - [Q9W1N8_DROME]	1.38	1	1	1	941	103.243	9.61279	1.00273	0.912873	1.48964	1.20912	1.40883	0.00898384
Q8MSG1	GM13065p OS=Drosophila melanogaster GN=CG12288 PE=2 SV=1 - [Q8MSG1_DROME]	1.84	1	1	1	435	47.9085	10.0522	1.00398	0.84342	1.21171	1.25113	1.33313	0.0280339
D3PFI1	RT05942p OS=Drosophila melanogaster GN=Xpac-RA PE=2 SV=1 - [D3PFI1_DROME]	6.08	1	1	1	296	33.8818	6.7417	0.787729	0.74601	1.03256	1.15531	1.4265	0.00679977
Q6NLI8	AT09719p OS=Drosophila melanogaster GN=CG6074 PE=2 SV=1 - [Q6NLI8_DROME]	3.54	1	1	1	311	35.0568	7.31299	0.844364	0.640058	0.942958	1.0218	1.32359	0.0321379
Q7KTB3	Phosphoethanolamine cytidylyltransferase, isoform E OS=Drosophila melanogaster GN=Pect PE=1 SV=1 - [Q7KTB3_DROME]	3.23	1	1	2	371	41.7361	6.63916	0.508061	0.452448	1.0833	0.90223	2.06716	3.80611e-08
P32748	Dihydroorotate dehydrogenase (quinone), mitochondrial OS=Drosophila melanogaster GN=Dhod PE=2 SV=2 - [PYRD_DROME]	3.21	1	1	1	405	44.3144	9.24658	0.588239	0.596204	1.04593	0.913234	1.65408	0.000132886
Q9VK59	CG5787, isoform A OS=Drosophila melanogaster GN=CG5787 PE=1 SV=2 - [Q9VK59_DROME]	3.16	3	3	3	950	100.197	9.74463	1.04524	1.21222	1.00307	3.13336	1.83235	4.39647e-06
Q9VI66	GH28833p OS=Drosophila melanogaster GN=CG2640 PE=2 SV=2 - [Q9VI66_DROME]	4.38	1	1	1	251	28.8116	6.55127	0.884698	0.782316	1.08394	1.13774	1.33273	0.0281989
Q9V3D2	Oxygen-dependent coproporphyrinogen-III oxidase OS=Drosophila melanogaster GN=Coprox PE=2 SV=1 - [HEM6_DROME]	4.87	2	2	2	390	44.3913	8.71924	0.652281	0.693975	1.02854	0.78035	1.34364	0.0240745
Q9VV83	CG4098 OS=Drosophila melanogaster GN=CG4098 PE=1 SV=1 - [Q9VV83_DROME]	4.56	1	1	1	307	34.532	5.47803	0.680996	0.890598	1.0978	1.37389	1.57273	0.000578907
Q8SXB6	Carbonic anhydrase OS=Drosophila melanogaster GN=CAHbeta PE=2 SV=1 - [Q8SXB6_DROME]	7.43	1	1	1	148	17.6229	6.55127	0.637181	0.898073	0.989882	1.01739	1.30745	0.0403322
Q9W1E8	Adaptor protein complex AP-3 small chain sigma3 OS=Drosophila melanogaster GN=or PE=1 SV=2 - [Q9W1E8_DROME]	5.76	1	1	1	191	21.6961	5.57959	0.729585	0.571443	0.95056	0.945433	1.4573	0.00413902
Q7JVG2	Aps, isoform A OS=Drosophila melanogaster GN=Aps PE=1 SV=1 - [Q7JVG2_DROME]	7.91	1	1	1	177	19.867	6.04932	0.809429	0.809943	1.14192	1.0762	1.36974	0.0163606
B3DMW6	IP20594p (Fragment) OS=Drosophila melanogaster GN=CG9299-RB PE=2 SV=1 - [B3DMW6_DROME]	2.4	1	1	1	458	45.6475	9.26123	1.04907	0.880239	1.36865	1.13334	1.29683	0.0467104
Q8SYU2	RE33833p OS=Drosophila melanogaster GN=RpL7-like PE=2 SV=1 - [Q8SYU2_DROME]	3.11	1	1	1	257	29.1185	10.0962	0.956262	0.74369	1.15797	1.1205	1.34031	0.0252711
Q9VZC8	IP04417p OS=Drosophila melanogaster GN=CG15019 PE=1 SV=1 - [Q9VZC8_DROME]	10.27	1	1	1	146	17.2633	9.93506	0.951884	0.797821	1.20629	1.42185	1.50205	0.0019676
P07701	Salivary glue protein Sgs-5 OS=Drosophila melanogaster GN=Sgs5 PE=2 SV=1 - [SGS5_DROME]	5.52	1	1	1	163	18.8083	7.72314	0.804369	0.919701	1.28985	1.07323	1.37064	0.01614
Q7K012	Brahma associated protein 55kD OS=Drosophila melanogaster GN=Bap55 PE=1 SV=1 - [Q7K012_DROME]	1.88	1	1	1	425	47.2894	5.49072	0.708574	0.759734	0.912577	1.19452	1.43505	0.00593248
Q9VD48	CG5791, isoform A OS=Drosophila melanogaster GN=CG5791 PE=1 SV=1 - [Q9VD48_DROME]	15.31	1	1	1	98	10.202	7.73779	0.529339	0.791432	0.909216	0.964789	1.41887	0.00767301
Q9VKY3	ATP-dependent Clp protease proteolytic subunit OS=Drosophila melanogaster GN=CG5045 PE=1 SV=1 - [Q9VKY3_DROME]	7.51	1	2	2	253	27.5561	7.79639	0.738114	0.730693	0.995644	1.11313	1.43571	0.00587038
A8JNK7	DOR, isoform F OS=Drosophila melanogaster GN=DOR PE=4 SV=1 - [A8JNK7_DROME]	5.68	1	1	1	229	25.5346	9.49561	0.966349	0.387918	0.966	0.842064	1.33509	0.0272559
Q9GQ89	Eukaryotic initiation factor eIF2B alpha subunit OS=Drosophila melanogaster GN=eIF2B-alpha PE=2 SV=1 - [Q9GQ89_DROME]	3	1	1	1	300	33.7046	8.29443	0.958027	0.570783	1.12076	1.2229	1.533	0.00115961
Q95SQ7	GH07831p OS=Drosophila melanogaster GN=CG9175 PE=2 SV=1 - [Q95SQ7_DROME]	2.25	1	1	1	445	48.8068	8.01611	0.669263	0.764989	1.03084	0.970579	1.39545	0.0110608
Q9VZE2	GH03029p OS=Drosophila melanogaster GN=CG15012 PE=1 SV=2 - [Q9VZE2_DROME]	10.53	1	1	1	152	16.9266	5.19873	0.858841	0.722494	1.47333	1.35683	1.78973	1.01242e-05
Q9BIW6	Brahma-associated protein 111kD OS=Drosophila melanogaster GN=Bap111 PE=2 SV=1 - [Q9BIW6_DROME]	4.41	2	2	2	749	78.7633	7.88428	0.859439	0.82769	1.22163	1.18196	1.42467	0.00700072
Q8MSJ6	GH08336p OS=Drosophila melanogaster GN=CG7096 PE=2 SV=1 - [Q8MSJ6_DROME]	6.2	1	1	1	258	30.1575	6.01123	0.925792	0.889496	1.23013	1.24164	1.36164	0.0184672
Q95SQ6	GH07902p OS=Drosophila melanogaster GN=TM4SF PE=2 SV=1 - [Q95SQ6_DROME]	7.83	1	1	1	217	24.5284	8.71924	0.651416	0.649101	1.20595	1.08351	1.76043	1.78503e-05
Q9VBS4	Uncharacterized protein OS=Drosophila melanogaster GN=CG10553 PE=4 SV=1 - [Q9VBS4_DROME]	4.35	1	1	1	414	47.9282	5.56689	0.618757	0.945114	1.28744	1.43094	1.73824	2.73218e-05
Q7KLX0	HL05936p (Fragment) OS=Drosophila melanogaster GN=Neos PE=2 SV=1 - [Q7KLX0_DROME]	4.44	1	1	1	383	42.5241	7.13721	1.01855	0.867925	1.24302	1.24071	1.3166	0.0354791
O44253	Similar to semaphorin-I OS=Drosophila melanogaster GN=Sema-1b PE=2 SV=1 - [O44253_DROME]	1.82	1	1	1	770	85.1177	6.96143	0.779799	0.684589	1.03618	0.910965	1.32966	0.0294667
F9W317	MIP31412p1 OS=Drosophila melanogaster GN=CG14625-RB PE=2 SV=1 - [F9W317_DROME]	4.24	1	1	1	566	63.3766	7.48877	0.242965	0.462742	0.779485	1.38086	3.06125	2.76498e-17
Q8IGQ6	Interacts with the C terminus of ELL 1, isoform C OS=Drosophila melanogaster GN=Ice2 PE=2 SV=1 - [Q8IGQ6_DROME]	4.31	1	1	1	394	44.9479	8.27979	0.717046	0.736112	1.11473	0.890807	1.38013	0.0139848
Q6NP91	RE44586p OS=Drosophila melanogaster GN=CG11210 PE=1 SV=1 - [Q6NP91_DROME]	2.63	1	1	1	760	86.0927	9.12939	0.786579	0.930856	1.11352	1.14519	1.31516	0.0362046
Q8IGT4	RE33889p OS=Drosophila melanogaster GN=CG11414 PE=2 SV=1 - [Q8IGT4_DROME]	1.38	1	1	1	867	95.9099	8.82178	0.774827	0.783508	0.904947	1.11134	1.29387	0.0486413
M9PGG8	Uncharacterized protein, isoform B OS=Drosophila melanogaster GN=CG17493 PE=1 SV=1 - [M9PGG8_DROME]	9.34	1	1	2	182	20.7235	5.04639	1.11254	1.25011	1.32022	2.52419	1.62716	0.00021774
H1UUA5	MIP33323p1 (Fragment) OS=Drosophila melanogaster PE=2 SV=1 - [H1UUA5_DROME]	9.02	1	1	1	133	13.744	7.6792	0.983462	0.805827	1.20143	1.11181	1.29283	0.0493383
Q9VV76	Syntaxin 8 OS=Drosophila melanogaster GN=Syx8 PE=1 SV=1 - [Q9VV76_DROME]	8.62	1	1	1	232	26.4685	5.22412	0.527903	0.636059	1.05004	0.545551	1.37082	0.016096
Q8SYZ4	RE26822p OS=Drosophila melanogaster GN=Sirt2 PE=2 SV=1 - [Q8SYZ4_DROME]	4.6	1	1	1	326	36.7813	5.70654	0.682818	0.889329	1.20348	0.871792	1.32002	0.0338039
Q0KID5	Uncharacterized protein, isoform A OS=Drosophila melanogaster GN=CG34112 PE=4 SV=1 - [Q0KID5_DROME]	7.5	1	1	1	80	9.04145	9.37842	0.866126	1.39177	1.45185	1.46727	1.29285	0.0493241
Q9VY28	Probable 28S ribosomal protein S25, mitochondrial OS=Drosophila melanogaster GN=mRpS25 PE=1 SV=1 - [RT25_DROME]	4.79	1	1	1	167	19.1448	9.11475	1.22975	0.957542	1.31202	1.52697	1.29795	0.0459975
Q8T4C4	ATP synthase subunit beta OS=Drosophila melanogaster GN=ATPsynbetaL PE=1 SV=1 - [Q8T4C4_DROME]	9.16	1	4	110	622	67.6677	5.12256	3.54574	0.233776	1.2004	0.847015	0.541714	2.79351e-05	Green stands for down-regulation
D6W4L2	MIP21134p OS=Drosophila melanogaster PE=2 SV=1 - [D6W4L2_DROME]	43.8	7	7	228	137	15.3946	4.41162	0.997974	0.991958	0.220665	0.149784	0.186162	8.24939e-31
Q9VLC5	Aldehyde dehydrogenase OS=Drosophila melanogaster GN=Aldh PE=1 SV=1 - [Q9VLC5_DROME]	52.12	21	21	111	520	56.983	6.80029	0.928398	1.18631	0.854086	0.725291	0.746853	0.0477405
A5XD83	Phosphoglyceromutase (Fragment) OS=Drosophila melanogaster GN=Pglym78 PE=3 SV=1 - [A5XD83_DROME]	63.53	1	15	81	255	28.5687	6.88818	0.782569	0.956437	0.701242	0.428492	0.649644	0.00328932
Q7JPZ3	D.melanogaster ubiquitin (Fragment) OS=Drosophila melanogaster GN=Ubi-p63E PE=4 SV=1 - [Q7JPZ3_DROME]	85.53	1	9	148	76	8.55653	7.25439	0.989095	1.40593	0.795535	0.681124	0.616552	0.000969878
Q70VI1	Mf4 protein OS=Drosophila melanogaster GN=Mf PE=1 SV=1 - [Q70VI1_DROME]	64.56	2	23	131	364	41.4852	9.70068	0.999882	1.02886	0.685085	0.654209	0.660159	0.0046719
Q9V4E0	LD47962p OS=Drosophila melanogaster GN=ND-49 PE=1 SV=2 - [Q9V4E0_DROME]	46.58	16	16	52	468	52.887	6.66846	1.03356	0.975658	0.70189	0.673903	0.68474	0.00995973
P08928	Lamin Dm0 OS=Drosophila melanogaster GN=Lam PE=1 SV=4 - [LAM0_DROME]	37.62	22	22	36	622	71.2574	6.46826	0.991502	1.03186	0.552951	0.783216	0.660369	0.00470399
Q9VXI1	CG9914, isoform A OS=Drosophila melanogaster GN=CG9914 PE=1 SV=2 - [Q9VXI1_DROME]	49.84	12	12	32	315	34.7643	7.81104	1.18519	0.970867	0.743832	0.699501	0.669431	0.00627909
Q9U5W6	Microtubule associated protein OS=Drosophila melanogaster GN=msps PE=4 SV=1 - [Q9U5W6_DROME]	15.76	1	26	32	2050	226.791	8.1626	1.29264	1.42383	1.0274	0.970915	0.735628	0.0371699
P41094	40S ribosomal protein S18 OS=Drosophila melanogaster GN=RpS18 PE=1 SV=1 - [RS18_DROME]	65.13	16	16	44	152	17.6006	10.4771	1.15652	1.11768	0.912208	0.716675	0.716244	0.0233498
Q9VCK0	Eukaryotic translation initiation factor 3 subunit D-1 OS=Drosophila melanogaster GN=eIF-3p66 PE=1 SV=1 - [EI3D1_DROME]	14.82	7	7	13	560	63.7577	7.02002	1.02986	0.988508	0.875093	0.432124	0.647661	0.00307282
Q9VNF3	RE01652p OS=Drosophila melanogaster GN=CG12171 PE=1 SV=1 - [Q9VNF3_DROME]	42.41	9	9	12	257	26.9013	7.50342	0.992768	1.04222	0.846017	0.616212	0.718545	0.0247298
Q8T4D6	Aconitate hydratase, mitochondrial OS=Drosophila melanogaster GN=CG4706 PE=2 SV=1 - [Q8T4D6_DROME]	8.43	1	7	53	783	85	7.10791	6.69406	0.571659	0.922049	0.9525	0.257999	1.47772e-20
Q8SXQ5	RH03087p OS=Drosophila melanogaster GN=CG14407 PE=1 SV=1 - [Q8SXQ5_DROME]	17.61	3	3	10	159	17.657	7.89893	1.04155	1.07809	0.357415	0.307816	0.313842	1.92344e-15
Q24269	D.melanogaster coding region cloned by GAL4 enhancer trap line OS=Drosophila melanogaster GN=l(3)03670 PE=2 SV=1 - [Q24269_DROME]	48.88	1	9	23	223	24.1394	8.80713	1.11035	0.880335	0.619141	0.860007	0.743033	0.043908
A0A0B4KHY8	Uncharacterized protein, isoform C OS=Drosophila melanogaster GN=CG10254 PE=1 SV=1 - [A0A0B4KHY8_DROME]	6.67	6	6	7	1379	154.274	5.07178	1.10036	0.998023	1.0566	0.487923	0.736056	0.0375355
Q7KK90	GH14654p OS=Drosophila melanogaster GN=GstE1 PE=1 SV=1 - [Q7KK90_DROME]	17.86	4	4	9	224	24.9439	5.90967	1.11113	1.52632	0.972527	0.991406	0.744633	0.0454833
Q9U5W8	Serpin, putative OS=Drosophila melanogaster GN=Spn43Ab PE=2 SV=1 - [Q9U5W8_DROME]	35.11	1	12	14	393	43.3193	8.06006	1.86224	2.42449	0.968295	1.13548	0.490763	1.11907e-06
Q9VMK3	Palisade, isoform A OS=Drosophila melanogaster GN=psd PE=4 SV=2 - [Q9VMK3_DROME]	10.76	4	4	11	381	40.5058	4.70361	1.02009	1.2796	0.908029	0.796152	0.741048	0.0420147
Q9VN86	AT14148p OS=Drosophila melanogaster GN=CG2604 PE=1 SV=1 - [Q9VN86_DROME]	30	9	9	14	430	47.2262	8.96826	1.0172	0.892722	0.920539	0.456644	0.721069	0.0263199
Q9V3K3	RuvB-like helicase 2 OS=Drosophila melanogaster GN=rept PE=1 SV=1 - [RUVB2_DROME]	23.7	11	11	16	481	53.5076	5.84619	0.932866	1.06225	0.695648	0.735223	0.717186	0.023907
A8E7A5	TA01762p OS=Drosophila melanogaster GN=BG:DS00941.12 PE=2 SV=1 - [A8E7A5_DROME]	8.85	2	2	5	260	28.1054	4.53857	1.01589	1.10395	1.05435	0.532988	0.748804	0.0497948
Q9W0P5	UDP-glucose 4-epimerase OS=Drosophila melanogaster GN=Gale PE=1 SV=1 - [GALE_DROME]	33.71	9	9	19	350	38.6723	7.45947	0.983271	0.954673	0.905364	0.510657	0.730682	0.0331451
B9EQX6	MIP02330p OS=Drosophila melanogaster GN=CG1746-RB PE=2 SV=1 - [B9EQX6_DROME]	5.22	1	1	8	134	14.1254	9.99365	1.2615	1.69738	0.58476	1.25713	0.622495	0.00122452
L0CQR2	Ribosomal protein S11 (Fragment) OS=Drosophila melanogaster GN=RPS11 PE=3 SV=1 - [L0CQR2_DROME]	39.07	1	8	30	151	17.6686	11.0483	1.06104	1.1356	0.826001	0.768644	0.725945	0.0296242
Q9VN19	Golgi to ER traffic protein 4 homolog OS=Drosophila melanogaster GN=CG9853 PE=2 SV=1 - [GET4_DROME]	5.6	1	1	1	339	38.4656	6.53662	0.965778	1.06772	0.535466	0.617432	0.566952	0.00010606
Q7K3K5	LD22804p OS=Drosophila melanogaster GN=ZnT63C PE=1 SV=1 - [Q7K3K5_DROME]	4.23	1	1	1	449	49.0008	6.63916	1.28794	1.11075	0.924006	0.656639	0.658962	0.00449278
Q9VQG4	Congested-like trachea protein OS=Drosophila melanogaster GN=colt PE=2 SV=1 - [COLT_DROME]	29.08	5	5	9	306	32.931	9.51025	1.11444	1.00418	0.868304	0.500561	0.646111	0.00291225
Q7K4L8	CG7878 OS=Drosophila melanogaster GN=CG7878 PE=1 SV=1 - [Q7K4L8_DROME]	3.98	1	2	5	703	78.5189	6.69775	0.973278	0.862672	0.706005	0.497852	0.655713	0.0040361
Q9W259	FI23916p1 OS=Drosophila melanogaster GN=CG13506-RA PE=1 SV=2 - [Q9W259_DROME]	13.72	4	4	4	503	57.0372	5.32568	1.08129	0.993289	0.716614	0.506758	0.589697	0.000311433
Q7K738	EG:52C10.4 protein OS=Drosophila melanogaster GN=Ubc10 PE=1 SV=1 - [Q7K738_DROME]	38.96	4	4	8	154	17.8964	8.55811	1.24089	1.33736	0.648666	0.583379	0.477861	4.35374e-07
Q8SYL1	Lethal (2) 09851, isoform A OS=Drosophila melanogaster GN=l(2)09851 PE=1 SV=1 - [Q8SYL1_DROME]	5.7	1	1	1	456	50.6523	4.69092	1.2502	0.922838	0.848333	0.698749	0.711945	0.0209384
Q8MKN0	Ubiquinone biosynthesis protein COQ9, mitochondrial OS=Drosophila melanogaster GN=Coq9 PE=1 SV=1 - [COQ9_DROME]	20.25	6	6	10	326	36.3205	7.91357	0.869704	1.05071	0.613575	0.624158	0.644512	0.00275437
Q9VPR1	GH02075p OS=Drosophila melanogaster GN=Tspo PE=1 SV=1 - [Q9VPR1_DROME]	5.95	1	1	2	185	20.1114	9.45166	0.972352	1.20503	0.517014	0.480169	0.457973	9.02414e-08
P49963	Signal recognition particle 19 kDa protein OS=Drosophila melanogaster GN=Srp19 PE=2 SV=2 - [SRP19_DROME]	23.13	3	3	3	160	18.3832	10.0376	0.950356	1.1048	0.487184	0.350017	0.407366	7.68899e-10
Q9VHX4	CG2767 OS=Drosophila melanogaster GN=CG2767 PE=1 SV=1 - [Q9VHX4_DROME]	22.8	8	8	15	329	36.8391	5.98584	1.0072	1.0048	0.860996	0.605999	0.729123	0.0319509
Q9VVV6	LD45843p OS=Drosophila melanogaster GN=CG18135 PE=1 SV=2 - [Q9VVV6_DROME]	4.87	3	3	4	636	72.0064	6.31592	1.34199	0.798145	0.781031	0.781518	0.730116	0.0327075
Q8MLU9	Uncharacterized protein OS=Drosophila melanogaster GN=CG13492 PE=4 SV=3 - [Q8MLU9_DROME]	1.58	4	4	4	2979	321.099	4.44971	1.13673	0.779453	0.707299	0.534242	0.647924	0.00310078
P48598	Eukaryotic translation initiation factor 4E OS=Drosophila melanogaster GN=eIF-4E PE=1 SV=1 - [IF4E_DROME]	27.41	4	4	7	259	29.2055	6.23975	1.05251	1.14695	0.844685	0.628718	0.669892	0.00637
O76927	40S ribosomal protein S21 OS=Drosophila melanogaster GN=RpS21 PE=1 SV=1 - [RS21_DROME]	22.89	2	2	3	83	9.16153	5.90967	0.945106	1.08055	0.777218	0.395029	0.578701	0.00018761
A0APL1	CG7484 protein OS=Drosophila melanogaster GN=CG7484 PE=4 SV=1 - [A0APL1_DROME]	29.21	4	4	4	178	19.8979	5.65576	1.05553	1.25166	0.801392	0.854025	0.717505	0.0240981
A8JUV4	Vitelline membrane-like, isoform A OS=Drosophila melanogaster GN=Vml PE=4 SV=1 - [A8JUV4_DROME]	2.94	1	1	2	578	56.0817	7.92822	1.29765	1.132	0.732109	0.673515	0.578529	0.000186088
P36975	Synaptosomal-associated protein 25 OS=Drosophila melanogaster GN=Snap25 PE=2 SV=1 - [SNP25_DROME]	10.38	1	2	4	212	23.6702	4.61475	1.13637	1.14356	0.8407	0.676744	0.665566	0.00555956
A0A0U3SHB6	Carboxylic ester hydrolase OS=Drosophila melanogaster PE=3 SV=1 - [A0A0U3SHB6_DROME]	17.65	7	8	14	544	61.0818	5.73193	1.13625	0.941127	0.783008	0.513076	0.623905	0.00129299
Q0KHU5	Lysophosphatidylcholine acyltransferase OS=Drosophila melanogaster GN=LPCAT PE=2 SV=1 - [PCAT_DROME]	1.5	1	1	1	533	60	7.45947	1.21008	1.24345	1.11961	0.584488	0.694549	0.0131625
Q58CL2	Calcium-transporting ATPase OS=Drosophila melanogaster GN=CG32451 PE=2 SV=1 - [Q58CL2_DROME]	2.9	2	2	2	1034	113.644	6.06201	0.939756	0.827405	0.650235	0.370383	0.577547	0.000177629
Q9VV18	Uncharacterized protein OS=Drosophila melanogaster GN=CG13047 PE=1 SV=2 - [Q9VV18_DROME]	8.24	1	1	1	170	16.6196	8.54346	1.28396	1.37658	0.996496	0.721745	0.645825	0.00288341
Q9VRQ2	Mad2 OS=Drosophila melanogaster GN=mad2 PE=1 SV=1 - [Q9VRQ2_DROME]	5.31	1	1	1	207	23.3898	5.92236	1.27466	1.42401	0.798829	0.833958	0.605034	0.00060603
Q7JQR3	Sulfhydryl oxidase OS=Drosophila melanogaster GN=CG4670 PE=1 SV=1 - [Q7JQR3_DROME]	9.58	6	6	7	637	71.7953	6.90283	0.947235	1.08324	0.566951	0.767572	0.657247	0.00424645
C8AXY1	JHEH1 OS=Drosophila melanogaster GN=Jheh1 PE=4 SV=1 - [C8AXY1_DROME]	16.24	7	7	8	474	54.739	8.42627	1.08028	0.897254	0.654302	0.494384	0.580867	0.000207723
O77477	CG4882, isoform A OS=Drosophila melanogaster GN=CG4882 PE=1 SV=1 - [O77477_DROME]	9.61	3	3	3	406	45.679	8.55811	1.32658	0.956246	0.785117	0.813724	0.700378	0.0154427
Q9NHD7	Secretory carrier membrane protein OS=Drosophila melanogaster GN=Scamp PE=2 SV=1 - [Q9NHD7_DROME]	3.21	1	1	2	343	38.6262	5.18604	1.13758	1.14413	0.718153	0.722281	0.631294	0.00170975
Q7KTP7	LP22840p OS=Drosophila melanogaster GN=CG31919 PE=1 SV=2 - [Q7KTP7_DROME]	8.29	1	1	1	181	20.4124	7.1958	1.37273	1.38468	0.886125	0.737269	0.588739	0.000298276
Q7K9H6	FI05490p OS=Drosophila melanogaster GN=Sara PE=1 SV=1 - [Q7K9H6_DROME]	1.12	1	1	1	1343	146.219	4.77979	1.22857	1.12862	0.708896	0.422863	0.48013	5.16171e-07
Q8I940	CG1271, isoform D OS=Drosophila melanogaster GN=CG1271 PE=1 SV=1 - [Q8I940_DROME]	5.19	2	2	4	539	59.9691	6.62451	1.05103	1.04218	0.82487	0.448007	0.608098	0.000688462
Q7JRQ1	AT21895p OS=Drosophila melanogaster GN=CG30384;CG30385;CG11074 PE=2 SV=1 - [Q7JRQ1_DROME]	5	2	3	6	720	82.144	5.26221	2.15102	1.90818	0.935481	1.01227	0.479834	5.04907e-07
X2JKW3	CG8611, isoform C OS=Drosophila melanogaster GN=CG8611 PE=1 SV=1 - [X2JKW3_DROME]	4.59	3	3	4	828	91.7874	8.93896	1.15205	0.878972	0.795474	0.685798	0.729325	0.0321041
A1ZBR1	FI06026p OS=Drosophila melanogaster GN=CG16898 PE=2 SV=1 - [A1ZBR1_DROME]	1.97	1	1	4	407	47.3271	5.88428	1.17472	1.36308	0.988238	0.875297	0.73431	0.0360612
Q6NNU7	10-formyltetrahydrofolate dehydrogenase OS=Drosophila melanogaster GN=CG8665 PE=2 SV=1 - [Q6NNU7_DROME]	14.13	11	11	13	913	100.263	6.59521	0.931245	1.01011	0.73786	0.667737	0.724028	0.0282873
Q9VQ88	Uncharacterized protein OS=Drosophila melanogaster GN=CG15386 PE=4 SV=1 - [Q9VQ88_DROME]	18.18	1	1	1	77	8.55746	9.5835	1.11304	1.14047	0.808444	0.518398	0.588789	0.000298951
Q6NND1	Transporter OS=Drosophila melanogaster GN=CG1732 PE=2 SV=1 - [Q6NND1_DROME]	8.96	6	6	8	636	72.1927	7.38623	0.881345	0.903257	0.620281	0.481019	0.617112	0.000991699
E1JGM9	Par-1, isoform S OS=Drosophila melanogaster GN=par-1 PE=1 SV=1 - [E1JGM9_DROME]	3.02	3	3	3	827	88.4957	9.83252	0.994903	0.968903	0.524091	0.635114	0.590285	0.00031976
Q7KNA0	Dymeclin OS=Drosophila melanogaster GN=CG8230 PE=1 SV=1 - [DYM_DROME]	1.43	1	1	2	699	79.0746	6.01123	1.03787	1.08058	0.632481	0.699639	0.628817	0.00155851
Q8T0V6	GH01453p OS=Drosophila melanogaster GN=obst-E PE=1 SV=1 - [Q8T0V6_DROME]	11.57	2	2	2	242	26.251	4.83057	1.67058	1.08448	0.995677	0.746265	0.632271	0.00177281
Q4V5E9	RH74732p (Fragment) OS=Drosophila melanogaster GN=CG2807 PE=2 SV=1 - [Q4V5E9_DROME]	2.43	2	2	2	1316	146.614	6.72705	1.46607	1.20637	0.943857	0.891468	0.686758	0.0105585
Q9VWN5	Protein FAM188A homolog OS=Drosophila melanogaster GN=CG7332 PE=1 SV=1 - [F188A_DROME]	7.86	4	4	5	560	61.7158	5.92236	1.24508	0.944284	0.985175	0.633647	0.739401	0.0404928
Q9W2E7	Rae1 OS=Drosophila melanogaster GN=Rae1 PE=1 SV=1 - [Q9W2E7_DROME]	13.87	3	3	5	346	38.5927	7.57666	1.0501	1.09494	1.02379	0.331585	0.631863	0.00174621
M9PGM3	Ubr3 ubiquitin ligase, isoform C OS=Drosophila melanogaster GN=Ubr3 PE=1 SV=1 - [M9PGM3_DROME]	0.45	1	1	1	2218	246.808	5.87158	1.1913	1.03382	0.537846	1.07201	0.72349	0.0279208
J7FKZ6	NADH-ubiquinone oxidoreductase chain 3 OS=Drosophila melanogaster GN=nad3 PE=3 SV=1 - [J7FKZ6_DROME]	9.4	1	1	1	117	13.5405	8.17725	1.29271	1.06514	0.878275	0.781562	0.703963	0.0170006
Q7KML7	BcDNA.GH07188 OS=Drosophila melanogaster GN=BcDNA.GH07188 PE=2 SV=1 - [Q7KML7_DROME]	7.32	4	4	6	683	79.1214	5.92236	0.982528	0.998916	0.764382	0.524638	0.650545	0.00339203
A1Z803	CG1665 OS=Drosophila melanogaster GN=CG1665-RA PE=1 SV=1 - [A1Z803_DROME]	13.82	5	5	7	340	38.1384	8.54346	1.00143	1.13641	0.793382	0.487728	0.599255	0.000474141
Q9V535	RNA-binding protein 8A OS=Drosophila melanogaster GN=tsu PE=1 SV=1 - [RBM8A_DROME]	9.09	2	2	3	165	18.9984	5.2749	2.26384	0.921689	0.895662	0.846149	0.546788	3.69902e-05
Q9V595	Uroporphyrinogen decarboxylase OS=Drosophila melanogaster GN=Updo PE=3 SV=1 - [DCUP_DROME]	21.35	6	6	9	356	39.9628	6.53662	1.02662	1.04246	0.528258	0.33011	0.414854	1.68217e-09
Q9W5N0	Cytochrome c oxidase assembly factor 7 homolog OS=Drosophila melanogaster GN=CG13865 PE=1 SV=1 - [COA7_DROME]	5.26	2	2	2	266	29.6203	7.76709	1.14032	0.913046	0.580757	0.615363	0.582517	0.000224334
Q8MRQ1	GH06222p OS=Drosophila melanogaster GN=CG13124 PE=1 SV=1 - [Q8MRQ1_DROME]	1.92	1	1	1	469	52.1589	9.68604	0.865609	1.02781	0.623887	0.447987	0.566106	0.000101668
Q2XXZ0	CG12234 (Fragment) OS=Drosophila melanogaster GN=Ranbp21 PE=3 SV=1 - [Q2XXZ0_DROME]	5.62	5	5	6	1228	137.73	6.84424	1.14381	0.913804	0.756649	0.612038	0.665182	0.00549208
Q9VSL3	Pyrimidodiazepine synthase OS=Drosophila melanogaster GN=se PE=1 SV=1 - [SEPIA_DROME]	9.88	2	3	3	243	28.3946	5.77002	1.52647	0.764053	0.883741	0.746196	0.711602	0.0207547
A1ZBF1	FI16628p1 OS=Drosophila melanogaster GN=CG18190-RB PE=1 SV=2 - [A1ZBF1_DROME]	17.34	5	5	6	248	28.7245	5.5542	1.06238	1.21422	0.718111	0.936151	0.726635	0.0301174
Q9NK57	NIF3-like protein 1 OS=Drosophila melanogaster GN=anon-35F/36A PE=2 SV=3 - [NIF3L_DROME]	23.97	5	5	7	292	32.3429	6.90283	1.00229	1.05064	0.703087	0.749395	0.707518	0.0186715
A0A0B4KI43	Without children, isoform D OS=Drosophila melanogaster GN=woc PE=1 SV=1 - [A0A0B4KI43_DROME]	1.48	3	3	3	1687	187.206	4.75439	1.09966	1.11774	0.610571	0.89012	0.676778	0.00786713
Q8MS59	LP09631p OS=Drosophila melanogaster GN=wat PE=2 SV=1 - [Q8MS59_DROME]	2.32	1	1	2	517	59.4757	8.5874	1.22255	1.05629	0.863123	0.787682	0.724406	0.0285471
Q9W4W5	CG2680 OS=Drosophila melanogaster GN=EG:100G10.4 PE=1 SV=2 - [Q9W4W5_DROME]	8.52	2	2	2	305	34.4206	5.43994	1.23814	0.983042	0.353431	0.399677	0.339057	1.22226e-13
A9UNE3	TA01584p OS=Drosophila melanogaster GN=CG31205 PE=2 SV=1 - [A9UNE3_DROME]	13.14	3	3	3	274	30.3645	6.37939	0.95201	1.06656	0.554166	0.50332	0.523879	9.86687e-06
Q9VKW3	Replication factor C subunit 3 OS=Drosophila melanogaster GN=RfC3 PE=1 SV=2 - [Q9VKW3_DROME]	13.25	3	3	4	332	37.3834	7.1958	1.05491	1.15178	0.681213	0.71966	0.634832	0.00194801
M9PBX8	Transient receptor potential cation channel A1 ortholog, isoform K OS=Drosophila melanogaster GN=TrpA1 PE=3 SV=1 - [M9PBX8_DROME]	0.59	1	1	1	1195	134.643	7.6499	0.981381	1.17191	0.862499	0.701322	0.726245	0.0298381
Q8SYZ3	RE26825p OS=Drosophila melanogaster GN=CG15715 PE=2 SV=1 - [Q8SYZ3_DROME]	25.97	2	2	2	77	8.80658	9.78857	0.944791	0.96181	0.713991	0.694154	0.738563	0.0397355
Q8T4E1	Putative GPI-anchor transamidase OS=Drosophila melanogaster GN=CG4406 PE=2 SV=1 - [GPI8_DROME]	6.2	1	1	1	355	40.3425	6.65381	1.04346	1.1243	0.793096	0.670182	0.675018	0.00745864
Q9W0P3	Mediator of RNA polymerase II transcription subunit 30 OS=Drosophila melanogaster GN=MED30 PE=1 SV=1 - [MED30_DROME]	2.83	1	1	1	318	35.278	8.76318	1.45181	1.10877	0.714159	1.12442	0.718034	0.0244178
Q8T0T6	CG1208, isoform B OS=Drosophila melanogaster GN=CG1208 PE=1 SV=1 - [Q8T0T6_DROME]	2.22	1	1	1	496	53.8619	6.23975	1.619	1.21189	1.03832	1.07893	0.747907	0.0488414
Q9W2I2	CG9752 OS=Drosophila melanogaster GN=CG9752 PE=1 SV=1 - [Q9W2I2_DROME]	4.66	2	2	3	343	39.5204	5.73193	1.05498	1.22759	0.709634	0.873212	0.693452	0.0127662
Q7JYQ4	AT18160p OS=Drosophila melanogaster GN=CG9945 PE=2 SV=1 - [Q7JYQ4_DROME]	1.96	1	1	1	511	58.5543	9.27588	1.11783	1.03488	0.75753	0.832583	0.738655	0.0398181
Q9W322	CG3106, isoform A OS=Drosophila melanogaster GN=CG3106 PE=2 SV=1 - [Q9W322_DROME]	2.02	1	1	1	742	84.4217	7.69385	2.1093	0.588476	1.00138	0.849227	0.685975	0.0103226
Q9VNI3	UPF0609 protein CG1218 OS=Drosophila melanogaster GN=CG1218 PE=1 SV=2 - [U609_DROME]	9.13	4	4	5	449	51.0676	7.03467	1.00976	1.02135	0.941555	0.464771	0.692393	0.0123936
Q8MS02	Elongation of very long chain fatty acids protein OS=Drosophila melanogaster GN=CG2781 PE=2 SV=1 - [Q8MS02_DROME]	1.82	1	1	1	329	38.3321	9.46631	1.13154	1.0044	0.774152	0.693637	0.687186	0.0106896
Q6IJ59	HDC15811 OS=Drosophila melanogaster GN=HDC15811 PE=4 SV=1 - [Q6IJ59_DROME]	6.42	1	1	1	109	11.2697	9.24658	1.88931	0.695532	0.753355	1.17983	0.747894	0.0488282
Q7KVQ0	Probable H/ACA ribonucleoprotein complex subunit 1 OS=Drosophila melanogaster GN=CG4038 PE=2 SV=1 - [GAR1_DROME]	10.55	2	3	3	237	22.6513	11.1948	1.08735	0.909509	0.629011	0.6507	0.640861	0.00242137
Q2PDR9	Varicose, isoform C OS=Drosophila melanogaster GN=vari PE=1 SV=1 - [Q2PDR9_DROME]	4.48	2	2	2	469	53.4044	6.49365	1.14453	1.24237	0.660462	0.788129	0.60689	0.000654837
P91875	DNA-directed RNA polymerase I subunit RPA1 OS=Drosophila melanogaster GN=RpI1 PE=1 SV=2 - [RPA1_DROME]	2.86	2	3	4	1642	185.292	7.63525	1.15018	0.876645	0.742032	0.556892	0.640866	0.00242182
Q9VWY7	CG7192, isoform A OS=Drosophila melanogaster GN=CG7192 PE=1 SV=2 - [Q9VWY7_DROME]	5.11	1	1	1	352	38.2825	8.20654	0.903997	1.1542	0.923598	0.609102	0.744681	0.0455304
Q9Y1B2	Origin recognition complex subunit 6 OS=Drosophila melanogaster GN=Orc6 PE=1 SV=2 - [ORC6_DROME]	3.89	1	1	1	257	29.2202	8.73389	0.94217	2.50529	0.923957	1.03583	0.568473	0.000114384
Q9VL31	RIP-like protein OS=Drosophila melanogaster GN=Ripalpha PE=2 SV=1 - [RIP_DROME]	15.74	3	3	3	197	23.2366	5.49072	0.977498	1.24459	0.790313	0.800126	0.71574	0.0230555
O46106	Splicing factor 3A subunit 3 OS=Drosophila melanogaster GN=noi PE=1 SV=1 - [NOI_DROME]	3.78	1	1	1	503	58.3853	5.61768	1.20692	1.25022	0.647516	0.723732	0.558068	6.74841e-05
Q9VH48	Probable histone-arginine methyltransferase CARMER OS=Drosophila melanogaster GN=Art4 PE=1 SV=1 - [CARM1_DROME]	6.79	2	2	2	530	59.6895	6.12549	0.826149	1.18424	0.983492	0.253886	0.615491	0.00092973
Q9VSJ8	Exocyst complex component 7 OS=Drosophila melanogaster GN=Exo70 PE=1 SV=2 - [EXOC7_DROME]	2.31	1	2	3	693	79.9764	6.90283	1.2118	1.32595	0.788129	0.89249	0.662248	0.00499925
Q8WTC1	28S ribosomal protein S15, mitochondrial OS=Drosophila melanogaster GN=bonsai PE=2 SV=2 - [RT15_DROME]	8.21	2	2	2	280	33.4515	9.20264	1.26811	0.75695	0.642219	0.869137	0.746328	0.0471985
P46863	Kinesin-like protein Klp61F OS=Drosophila melanogaster GN=Klp61F PE=1 SV=2 - [KL61_DROME]	1.59	1	1	1	1066	121.088	6.43018	0.943596	0.844778	0.663137	0.670893	0.745945	0.0468071
Q9VCW1	Probable cytochrome P450 6d4 OS=Drosophila melanogaster GN=Cyp6d4 PE=2 SV=1 - [CP6D4_DROME]	3.69	1	1	1	515	59.1446	7.79639	0.948985	0.92742	0.64421	0.6365	0.682534	0.00933765
Q5UHE2	Kinesin-like motor protein (Fragment) OS=Drosophila melanogaster GN=ncd PE=3 SV=1 - [Q5UHE2_DROME]	3.55	1	1	1	535	59.2923	8.54346	0.738949	0.991102	0.565889	0.515517	0.625072	0.00135214
A4V4D2	Tomosyn ortholog, isoform H OS=Drosophila melanogaster GN=Tomosyn PE=1 SV=1 - [A4V4D2_DROME]	0.72	1	1	1	1254	136.462	6.85889	0.767922	0.913495	0.651884	0.471017	0.66783	0.00597201
I1WYH6	RH61333p1 (Fragment) OS=Drosophila melanogaster GN=CG31159-RA PE=2 SV=1 - [I1WYH6_DROME]	3.84	2	2	2	703	77.3821	5.41455	1.00931	0.81327	0.586406	0.380267	0.530386	1.45681e-05
Q7KND8	FI09619p OS=Drosophila melanogaster GN=Mad1 PE=1 SV=1 - [Q7KND8_DROME]	2.47	1	1	1	730	84.9653	6.49365	1.09812	1.22102	0.873306	0.801893	0.722337	0.0271486
Q9VNI8	Hpr1 OS=Drosophila melanogaster GN=Hpr1 PE=1 SV=1 - [Q9VNI8_DROME]	1.28	1	1	1	701	80.7094	5.04639	1.33054	1.33496	0.753242	0.663357	0.531459	1.55175e-05
Q4V5E2	RE66338p OS=Drosophila melanogaster GN=CG30085 PE=2 SV=1 - [Q4V5E2_DROME]	0.92	1	1	1	1416	156.769	6.58057	1.82176	1.05007	0.941841	0.877465	0.6335	0.00185511
D1KS75	Glutathione S-transferase omega class OS=Drosophila melanogaster GN=CG6662 PE=4 SV=1 - [D1KS75_DROME]	8.66	1	2	2	254	29.9352	7.18115	1.09047	1.33013	0.912873	0.849433	0.728044	0.0311453
Q9VZH5	CG1299, isoform A OS=Drosophila melanogaster GN=CG1299 PE=3 SV=2 - [Q9VZH5_DROME]	1.37	1	1	1	511	56.146	7.91357	1.21674	1.18892	0.958926	0.82623	0.742065	0.0429764
Q9VFC4	AT01875p OS=Drosophila melanogaster GN=CG6752 PE=2 SV=1 - [Q9VFC4_DROME]	0.68	1	1	1	1332	150.949	6.7124	1.32741	1.07817	0.941189	0.78069	0.715787	0.0230828
Q9VBF0	CG5447, isoform A OS=Drosophila melanogaster GN=CG5447 PE=1 SV=1 - [Q9VBF0_DROME]	6.62	1	1	1	151	16.7373	6.75635	0.934925	0.958781	1.01311	0.368167	0.729407	0.0321659
Q7KNQ9	Connector enhancer of KSR protein CNK OS=Drosophila melanogaster GN=cnk PE=1 SV=1 - [Q7KNQ9_DROME]	1.28	1	1	1	1557	171.342	9.02686	2.34568	3.42109	1.07607	0.883472	0.339799	1.36892e-13
Q9VV52	LD37257p OS=Drosophila melanogaster GN=RAF2 PE=1 SV=3 - [Q9VV52_DROME]	1.88	2	2	2	1117	125.413	9.26123	1.34592	1.81077	1.10784	0.97642	0.660268	0.00468857
Q8IQR5	Nedd4, isoform G OS=Drosophila melanogaster GN=Nedd4 PE=1 SV=2 - [Q8IQR5_DROME]	1.18	1	1	1	931	106.172	5.36377	0.76164	1.17697	0.676444	0.511432	0.612747	0.000832583
Q8SYI0	RE57556p OS=Drosophila melanogaster GN=CG9267 PE=2 SV=1 - [Q8SYI0_DROME]	3.23	1	1	1	371	43.5938	8.99756	0.963525	1.04232	0.729423	0.625648	0.67556	0.00758244
M9PD79	Uncharacterized protein, isoform F OS=Drosophila melanogaster GN=CG10462 PE=1 SV=1 - [M9PD79_DROME]	3.23	1	1	1	775	87.6256	9.0415	0.925798	1.68592	1.03928	0.783198	0.697807	0.0143997
E4NKH1	RT10449p (Fragment) OS=Drosophila melanogaster GN=Gp150-RC PE=2 SV=1 - [E4NKH1_DROME]	0.95	1	1	1	946	106.047	4.7417	1.0931	1.36472	0.506908	0.314348	0.334139	5.69502e-14
Q9V9Y9	LD01470p OS=Drosophila melanogaster GN=spn-F PE=1 SV=1 - [Q9V9Y9_DROME]	7.69	2	2	2	364	40.8811	5.30029	2.56629	1.37144	1.01429	0.861719	0.476419	3.90374e-07
B6IDS7	FI08812p OS=Drosophila melanogaster GN=key-RA PE=2 SV=1 - [B6IDS7_DROME]	2.84	1	1	1	387	43.8688	5.65576	1.3471	1.66857	1.01134	0.942792	0.647993	0.0031082
Q9VYN1	Protein kinase C delta, isoform E OS=Drosophila melanogaster GN=Pkcdelta PE=4 SV=3 - [Q9VYN1_DROME]	0.74	1	2	2	1894	206.518	8.03076	1.81089	0.661962	0.95468	0.782868	0.702649	0.0164154
P08182	Casein kinase II subunit beta OS=Drosophila melanogaster GN=CkIIbeta PE=2 SV=2 - [CSK2B_DROME]	27.66	5	5	5	235	27.07	5.32568	0.997153	0.932963	0.81385	0.555437	0.709432	0.0196256
Q7K0X3	CG2469, isoform A OS=Drosophila melanogaster GN=CG2469 PE=1 SV=1 - [Q7K0X3_DROME]	0.87	1	1	1	1150	130.391	9.5542	1.03719	0.936539	0.690563	0.586864	0.647214	0.00302577
Q9VCZ7	CG5376 OS=Drosophila melanogaster GN=CG5376 PE=4 SV=1 - [Q9VCZ7_DROME]	8.73	1	1	1	229	26.2838	6.63916	1.27092	1.23426	0.940046	0.668361	0.642032	0.00252409
Q8SXZ8	RE36972p (Fragment) OS=Drosophila melanogaster GN=CG32738 PE=2 SV=2 - [Q8SXZ8_DROME]	7.78	1	1	1	90	10.3754	11.5317	1.21304	1.13506	0.593256	0.713005	0.556305	6.15547e-05
P40946	ADP-ribosylation factor 3 OS=Drosophila melanogaster GN=Arf51F PE=2 SV=3 - [ARF3_DROME]	9.14	1	2	2	175	19.9925	8.98291	2.09521	1.25086	1.2564	0.954536	0.660756	0.0047636
A0APF1	CG3975 protein OS=Drosophila melanogaster GN=CG3975 PE=4 SV=1 - [A0APF1_DROME]	2.32	1	1	1	431	46.9431	9.31982	1.12195	1.22312	0.839022	0.758662	0.681295	0.00900296
Q8T412	Malate dehydrogenase OS=Drosophila melanogaster GN=CG10749 PE=2 SV=1 - [Q8T412_DROME]	3.17	1	1	1	347	36.7135	7.60596	2.17857	0.666072	1.00212	0.968118	0.692612	0.0124699
B6IDI2	AT23493p OS=Drosophila melanogaster GN=CG5432-RA PE=2 SV=1 - [B6IDI2_DROME]	3.97	1	1	2	353	38.9961	8.1626	1.17563	1.59593	0.71286	0.943335	0.597567	0.000440806
M9NE09	Uncharacterized protein, isoform E OS=Drosophila melanogaster GN=CG43367 PE=1 SV=1 - [M9NE09_DROME]	0.43	1	1	1	2554	286.367	6.1001	1.09875	0.981898	0.613095	0.697404	0.629851	0.00162015
Q9VQ13	Uncharacterized protein, isoform A OS=Drosophila melanogaster GN=CG31926 PE=3 SV=1 - [Q9VQ13_DROME]	3.41	1	1	1	410	44.6839	6.55127	0.896047	1.15358	0.781382	0.525201	0.637475	0.00214446
M9W967	SD10138p1 OS=Drosophila melanogaster GN=CG7255-RE PE=2 SV=1 - [M9W967_DROME]	2.14	1	1	1	607	66.4341	8.41162	1.38825	1.45587	0.747235	0.995054	0.612595	0.00082748
Q8INF8	FI20128p1 OS=Drosophila melanogaster GN=CG31321-RB PE=2 SV=1 - [Q8INF8_DROME]	2.5	1	1	1	601	66.351	5.30029	1.1806	1.37822	0.909361	0.610106	0.593817	0.000374126
M9MSI3	Uncharacterized protein, isoform B OS=Drosophila melanogaster GN=CG16886 PE=4 SV=1 - [M9MSI3_DROME]	6.15	1	1	1	358	41.1293	8.6167	1.00741	1.09043	0.801316	0.636101	0.68519	0.0100906
Q9VTP1	IP06473p OS=Drosophila melanogaster GN=CG14130 PE=1 SV=2 - [Q9VTP1_DROME]	4.71	1	1	1	255	29.8861	7.98682	0.81741	1.22853	0.711779	0.605364	0.643785	0.00268503
Q8IGM1	RE66405p OS=Drosophila melanogaster GN=krimp PE=2 SV=1 - [Q8IGM1_DROME]	2.44	1	1	1	656	73.3158	5.22412	1.1662	1.29777	1.02557	0.739322	0.716276	0.0233685
Q9VQY8	FI17841p1 OS=Drosophila melanogaster GN=Vps53 PE=1 SV=2 - [Q9VQY8_DROME]	5.64	3	4	5	887	99.7592	6.40479	0.963562	1.43043	0.802279	0.641026	0.602885	0.000553597
Q9NHF9	Caspase 6-like protein BG2 OS=Drosophila melanogaster GN=Decay PE=2 SV=1 - [Q9NHF9_DROME]	3.25	1	1	1	308	34.8755	6.44287	0.969532	0.999956	0.73793	0.670984	0.715371	0.0228423
Q7K4B4	Dim gamma-tubulin 5, isoform A OS=Drosophila melanogaster GN=dgt5 PE=1 SV=1 - [Q7K4B4_DROME]	1.46	1	1	1	685	77.9292	8.54346	1.03052	1.27354	0.817132	0.632703	0.629254	0.00158428
Q9W1V1	Protein arginine N-methyltransferase 7 OS=Drosophila melanogaster GN=Art7 PE=2 SV=4 - [ANM7_DROME]	1.88	1	1	2	690	77.8966	6.20166	1.30358	0.915585	0.850904	0.730006	0.712389	0.0211774
Q7KTX4	AT08232p OS=Drosophila melanogaster GN=CG33286 PE=2 SV=2 - [Q7KTX4_DROME]	1.13	1	1	1	1062	124.099	6.56592	0.843075	1.30081	0.537751	0.277505	0.38027	3.47481e-11
Q7K5N5	GH01922p OS=Drosophila melanogaster GN=Trax PE=2 SV=1 - [Q7K5N5_DROME]	4.26	1	1	2	258	29.5519	5.5415	1.48356	1.42258	0.86395	0.803785	0.573865	0.000148902
Q95NP8	Attacin A (Fragment) OS=Drosophila melanogaster GN=AttA PE=4 SV=1 - [Q95NP8_DROME]	7.28	2	2	3	206	21.2527	9.70068	0.583234	2.60195	0.92025	0.956186	0.589113	0.000303358
Q29QM9	IP07811p OS=Drosophila melanogaster PE=2 SV=1 - [Q29QM9_DROME]	7.06	1	1	1	170	20.3525	7.00537	0.898029	0.999001	0.804517	0.46388	0.668623	0.00612239
Q9VRQ9	GH11174p OS=Drosophila melanogaster GN=QC PE=1 SV=2 - [Q9VRQ9_DROME]	2.65	1	1	1	340	38.0045	7.35693	0.984454	1.11891	0.681038	0.642017	0.62902	0.00157044
O76926	KIN17 protein (Fragment) OS=Drosophila melanogaster GN=kin17 PE=4 SV=1 - [O76926_DROME]	2.87	1	1	1	244	28.6604	8.73389	1.04567	0.9854	0.859739	0.559706	0.698867	0.0148223
Q7K0I0	Acyl-coenzyme A oxidase OS=Drosophila melanogaster GN=Acox57D-p PE=2 SV=1 - [Q7K0I0_DROME]	3.25	2	2	2	677	75.973	6.91748	1.13214	1.17831	0.86956	0.787584	0.717237	0.0239375
B7Z090	Presenilin OS=Drosophila melanogaster GN=Psn PE=1 SV=1 - [B7Z090_DROME]	3.15	1	1	1	508	55.6897	6.68311	1.21357	1.04137	0.71659	0.71028	0.632776	0.00180621
Q5BIA0	RE08647p OS=Drosophila melanogaster GN=CG8927 PE=2 SV=1 - [Q5BIA0_DROME]	8.33	1	1	1	264	29.2194	10.8286	1.41764	1.40745	0.941255	1.09077	0.719279	0.0251838
Q9VPS2	IP21085p OS=Drosophila melanogaster GN=lectin-21Ca PE=2 SV=2 - [Q9VPS2_DROME]	3.35	1	1	1	269	31.1659	8.33838	1.09784	1.04323	0.616988	0.37891	0.465141	1.61914e-07
Q8T471	AT13596p OS=Drosophila melanogaster GN=CG31759 PE=2 SV=1 - [Q8T471_DROME]	3.98	2	2	3	603	68.464	6.41748	2.13986	1.23251	1.05556	0.75653	0.537333	2.18046e-05
Q9VBU4	RH66629p OS=Drosophila melanogaster GN=CG11858 PE=1 SV=1 - [Q9VBU4_DROME]	5.38	1	1	1	130	13.9013	9.67139	1.34178	1.28917	0.8655	0.668931	0.583224	0.000231811
Q9VXB5	39S ribosomal protein L22, mitochondrial OS=Drosophila melanogaster GN=mRpL22 PE=2 SV=2 - [RM22_DROME]	5.58	1	1	1	233	26.9357	9.51025	0.870379	0.674375	0.244917	0.686565	0.602996	0.000556206
Q4V6N1	IP08164p OS=Drosophila melanogaster GN=CG30038 PE=2 SV=1 - [Q4V6N1_DROME]	6.39	1	1	1	219	26.0776	9.43701	1.21952	1.46252	0.814291	0.517924	0.496717	1.69748e-06
M9PCK1	CG5381, isoform D OS=Drosophila melanogaster GN=CG5381 PE=1 SV=1 - [M9PCK1_DROME]	2.34	1	1	1	685	76.7074	8.92432	1.14273	1.71773	0.900795	0.810707	0.598332	0.000455641
Q0E9G3	Protein kintoun OS=Drosophila melanogaster GN=Nop17l PE=1 SV=1 - [KTU_DROME]	2.88	2	2	2	834	94.7151	6.34131	1.26293	0.923092	0.980978	0.47713	0.667016	0.00582077
Q8IH10	LD27989p OS=Drosophila melanogaster GN=AP-47 PE=2 SV=1 - [Q8IH10_DROME]	10.22	1	1	1	225	25.9484	9.17334	1.04617	0.96761	0.546067	0.381816	0.460768	1.13615e-07
Q9VMQ6	RE57459p OS=Drosophila melanogaster GN=CG31648 PE=2 SV=2 - [Q9VMQ6_DROME]	5.81	1	1	1	241	27.2615	7.7085	0.892525	0.858327	0.612751	0.345093	0.547073	3.75706e-05
Q9VIK6	Centrocortin, isoform A OS=Drosophila melanogaster GN=Cen PE=1 SV=1 - [Q9VIK6_DROME]	1.14	1	1	1	790	89.8492	5.68115	1.03464	1.08246	0.773818	0.777215	0.732625	0.0346823
Q9Y148	BcDNA.GH04245 (Fragment) OS=Drosophila melanogaster GN=sxc PE=2 SV=1 - [Q9Y148_DROME]	4.06	2	2	2	1011	112.951	7.37158	1.24535	1.12564	0.760844	0.684977	0.609796	0.000738296
B6UW25	Abnormal spindle (Fragment) OS=Drosophila melanogaster GN=asp PE=4 SV=1 - [B6UW25_DROME]	3.73	1	1	1	322	35.9239	9.70068	1.50187	1.11455	0.987082	0.95238	0.741265	0.0422183
X2JBV9	Glucose transporter 1, isoform Z OS=Drosophila melanogaster GN=Glut1 PE=1 SV=1 - [X2JBV9_DROME]	2.37	2	2	2	548	60.1598	6.60986	0.937431	0.983338	0.703076	0.683213	0.721736	0.0267533
Q9V8I2	Ragulator complex protein LAMTOR2 homolog OS=Drosophila melanogaster GN=CG5189 PE=2 SV=1 - [LTOR2_DROME]	7.2	1	1	1	125	13.4301	9.1001	2.57247	0.634291	1.03192	0.869559	0.592959	0.000360206
X2JCD3	Uncharacterized protein, isoform D OS=Drosophila melanogaster GN=CG42709 PE=1 SV=1 - [X2JCD3_DROME]	2.84	1	1	2	457	50.4857	5.2749	1.04893	0.874757	0.696594	0.571948	0.659431	0.00456227
A8E6R0	IP17434p OS=Drosophila melanogaster GN=CG16771 PE=2 SV=1 - [A8E6R0_DROME]	2.85	1	1	1	596	65.4955	5.5542	1.4109	1.19613	0.945921	0.77822	0.661343	0.00485512
Q9V3Y3	Defense protein l(2)34Fc OS=Drosophila melanogaster GN=l(2)34Fc PE=2 SV=1 - [DFP_DROME]	5.66	1	1	2	159	17.2378	8.29443	1.35277	0.8232	0.484953	1.08043	0.719397	0.0252578
Q9W2F2	Protein mahjong OS=Drosophila melanogaster GN=mahj PE=1 SV=2 - [DCAF1_DROME]	0.71	1	1	1	1544	171.977	4.99561	1.16994	0.992555	0.727952	0.844648	0.727216	0.0305375
Q95RW5	LD07301p OS=Drosophila melanogaster GN=CG1737 PE=2 SV=1 - [Q95RW5_DROME]	4.01	1	1	1	374	41.6206	9.1001	1.08807	1.0863	0.862517	0.699926	0.718573	0.0247474
Q9VH66	CG8500, isoform A OS=Drosophila melanogaster GN=CG8500-RA PE=2 SV=1 - [Q9VH66_DROME]	4.72	1	1	2	233	25.7922	8.83643	3.54258	0.487855	1	0.967561	0.488176	9.30309e-07
Q8SX43	Sulfhydryl oxidase OS=Drosophila melanogaster GN=Alr PE=2 SV=1 - [Q8SX43_DROME]	6.22	1	1	1	193	21.8886	6.97607	0.76212	0.894798	0.46464	0.275732	0.446837	3.49266e-08
Q9VH14	Tissue inhibitor of metalloproteases OS=Drosophila melanogaster GN=Timp PE=2 SV=1 - [TIMP_DROME]	8.57	1	1	1	210	23.9639	9.51025	0.963988	1.02681	0.745684	0.679239	0.715754	0.0230638
Q960J1	LP03286p OS=Drosophila melanogaster GN=GM130 PE=2 SV=1 - [Q960J1_DROME]	2.37	1	1	1	379	43.702	5.89697	1.24124	1.15621	0.585629	0.499723	0.45271	5.79905e-08
Q8IR21	GH03748p2 OS=Drosophila melanogaster GN=CG42353-RA PE=1 SV=1 - [Q8IR21_DROME]	3.19	1	1	1	502	56.6309	6.07471	2.12651	1.26737	0.734861	0.906443	0.483607	6.67667e-07
Q9VZ24	RH06304p OS=Drosophila melanogaster GN=CG15201 PE=1 SV=1 - [Q9VZ24_DROME]	8.85	1	1	1	113	12.5494	7.82568	1.06787	1.05283	0.868666	0.675053	0.72793	0.031061
Q7JY94	Autophagy-related 7, isoform A OS=Drosophila melanogaster GN=Atg7 PE=1 SV=1 - [Q7JY94_DROME]	4.39	3	3	3	684	76.7417	6.1001	1.32969	1.23638	1.05854	0.851433	0.744315	0.0451664
A0A0B4KF27	NAD kinase 2, mitochondrial OS=Drosophila melanogaster GN=CG8080 PE=1 SV=1 - [A0A0B4KF27_DROME]	9.31	3	3	3	408	46.1026	8.03076	0.987364	1.08079	0.658494	0.748901	0.680507	0.0087954
A1Z7H7	CG8586, isoform A OS=Drosophila melanogaster GN=CG8586-RA PE=1 SV=1 - [A1Z7H7_DROME]	3.38	1	1	1	444	49.6007	5.93506	1.00955	1.03543	0.512413	0.678108	0.582169	0.000220738
Q95RR1	Atox1, isoform A OS=Drosophila melanogaster GN=Atox1 PE=1 SV=1 - [Q95RR1_DROME]	42.25	3	3	3	71	7.77197	7.97217	1.06432	0.950413	0.883294	0.469533	0.671467	0.00668911
Q9W3D6	Uncharacterized protein, isoform A OS=Drosophila melanogaster GN=CG12065 PE=1 SV=1 - [Q9W3D6_DROME]	6.7	3	3	3	687	76.6123	8.45557	0.864684	1.01159	0.625444	0.564217	0.634055	0.00189333
Q8SXD7	RH70248p OS=Drosophila melanogaster GN=mRpS11 PE=2 SV=1 - [Q8SXD7_DROME]	7.87	1	1	1	178	19.3885	10.4624	0.932263	0.795438	0.65637	0.58086	0.716113	0.0232729
Q9VE85	Nucleoporin 43kD OS=Drosophila melanogaster GN=Nup43 PE=1 SV=1 - [Q9VE85_DROME]	2.51	1	1	1	358	40.1224	5.22412	1.14292	1.28928	0.976628	0.675388	0.679225	0.00846645
A5JLB6	DOA 69 kDa isoform (Fragment) OS=Drosophila melanogaster GN=Doa PE=2 SV=1 - [A5JLB6_DROME]	21.88	1	1	1	64	7.39279	9.40771	1.0633	0.996844	0.790036	0.719838	0.732896	0.0349011
C0PTW5	Oxysterol-binding protein OS=Drosophila melanogaster GN=CG1513-RA PE=2 SV=1 - [C0PTW5_DROME]	4.52	1	1	1	310	35.5412	8.1333	0.913203	1.29046	0.683859	0.624823	0.593867	0.000374961
A0A0B4KFZ7	CG9399, isoform E OS=Drosophila melanogaster GN=CG9399 PE=1 SV=1 - [A0A0B4KFZ7_DROME]	16.67	2	2	2	120	13.228	9.75928	1.03334	1.30848	0.869077	0.782972	0.705457	0.0176874
A8E779	RH33825p OS=Drosophila melanogaster GN=CG33197 PE=2 SV=1 - [A8E779_DROME]	21.54	1	1	1	65	7.45561	8.19189	0.981219	1.13083	0.714248	0.626929	0.635012	0.00196088
Q7K1Z5	Ubiquitin-fold modifier-conjugating enzyme 1 OS=Drosophila melanogaster GN=CG8386 PE=2 SV=1 - [UFC1_DROME]	6.1	1	1	1	164	18.9919	8.35303	1.144	1.13891	0.900113	0.570613	0.644233	0.00272753
Q86PD3	RE56416p OS=Drosophila melanogaster GN=CG30022;CG30023 PE=1 SV=1 - [Q86PD3_DROME]	19.71	5	5	5	279	31.3817	6.93213	0.935215	1.12469	0.65442	0.853246	0.731909	0.0341095
I0E2K1	LP22553p1 OS=Drosophila melanogaster GN=CG8746-RA PE=2 SV=1 - [I0E2K1_DROME]	2.13	1	1	1	329	38.03	10.5942	1.09261	1.1826	0.890428	0.802298	0.743985	0.0448395
Q7K175	Small RNA 2'-O-methyltransferase OS=Drosophila melanogaster GN=Hen1 PE=1 SV=1 - [HENMT_DROME]	4.09	1	1	1	391	45.5408	4.80518	1.12817	1.14053	0.393581	0.336167	0.321659	7.43406e-15
A0A0B4LG55	Drip, isoform G OS=Drosophila melanogaster GN=Drip PE=3 SV=1 - [A0A0B4LG55_DROME]	8.58	1	1	1	233	24.13	8.17725	1.664	0.977103	0.867577	0.826264	0.641338	0.00246274
Q8T4A9	AT07738p OS=Drosophila melanogaster GN=Rrp45 PE=1 SV=1 - [Q8T4A9_DROME]	4.85	1	1	1	412	46.2743	7.29834	1.26278	0.999195	0.878249	0.723602	0.708163	0.0189888
B6IDT4	Phosphatidate cytidylyltransferase OS=Drosophila melanogaster GN=CdsA-RA PE=2 SV=1 - [B6IDT4_DROME]	4.29	1	1	1	420	48.6413	8.96826	1.4294	1.31237	0.915694	0.705781	0.591397	0.000336055
Q6IJW7	HDC14054 OS=Drosophila melanogaster GN=HDC14054 PE=4 SV=1 - [Q6IJW7_DROME]	8.19	1	1	1	232	25.4579	10.4331	1.41942	2.20026	1.10553	1.07001	0.601032	0.000511655
C9QPE8	MIP14126p OS=Drosophila melanogaster GN=CG34218-RA PE=2 SV=1 - [C9QPE8_DROME]	9.2	1	1	1	174	19.723	9.99365	1.55134	0.644078	0.611656	0.691314	0.593494	0.00036884
A0A0B4LHC3	Rho GTPase activating protein at 92B, isoform C OS=Drosophila melanogaster GN=RhoGAP92B PE=1 SV=1 - [A0A0B4LHC3_DROME]	3.31	1	1	1	543	60.7282	8.48486	2.37649	0.84771	0.772742	0.862521	0.507184	3.4347e-06
Q8MSH0	GH27834p OS=Drosophila melanogaster GN=CG12159 PE=1 SV=1 - [Q8MSH0_DROME]	10.15	1	1	2	197	20.9707	4.89404	1.29922	1.10013	0.862062	0.8999	0.734348	0.0360933
P0C919	Molybdopterin synthase sulfur carrier subunit OS=Drosophila melanogaster GN=Mocs2 PE=3 SV=1 - [MOC2A_DROME]	23.33	1	1	2	90	9.85215	4.91943	1.31194	0.916741	0.772813	0.812875	0.71149	0.0206954
Q9VEB1	IP09655p OS=Drosophila melanogaster GN=Mdh2 PE=1 SV=1 - [Q9VEB1_DROME]	69.64	23	23	268	336	35.296	9.11475	0.969391	1.02957	1.01807	1.04565	1.0324	0.785687
D1YSG0	Bent, isoform F OS=Drosophila melanogaster GN=bt PE=1 SV=1 - [D1YSG0_DROME]	38.71	4	277	535	8933	999.458	6.18896	1.00044	1.03371	0.994416	1.02888	0.994661	0.993808
P35415	Paramyosin, long form OS=Drosophila melanogaster GN=Prm PE=1 SV=1 - [MYSP1_DROME]	69.06	41	72	343	879	102.277	5.57959	0.947852	0.959623	0.996041	1.05926	1.0775	0.552627
[truncated: 3,200 more rows]

## Sheet: d42 vs d7 AL
Accession	Description	Coverage	Unique Peptides	Peptides	PSMs	AAs	MW [kDa]	calc. pI	d42 AL 1st/d7 AL	d42 AL 2nd/d7 AL	average d42/d7 AL	Significance A
[truncated: 3,637 more rows]

[truncated: 1 more sheets: d42 vs d7 DR]
