# Supplementary material for: Comparative proteomics analysis of dietary restriction in Drosophila
Source: PLoS One. 2020 Oct 16;15(10):e0240596. doi: 10.1371/journal.pone.0240596 (PMC7567386; doi:10.1371/journal.pone.0240596)
Supplement: S6 Table — (XLSX) [file pone.0240596.s007.xlsx]

## Sheet: d7 DRvsAL top20 GOterm
S6 Table. Genes and pathways analysis
GO.ID	Term	Category	Test	Ref	TestAll	RefAll	X.Test	X.Ref	Over.Under	TestSeqs	RefSeqs	p.value		FDR
GO:0007033	vacuole organization	P	3	4	383	3662	0.78329	0.10923	over	Q9W1I8, K4M4D5, M9PHS3	Q7JYX5,Q9W1I8, K4M4D5, M9PHS3	0.00407218	2.39017	0.217034
GO:0016180	snRNA processing	P	3	4	383	3662	0.78329	0.10923	over	Q9VAH9, Q9VZM7, Q8IGA9	O77410,Q9VAH9, Q9VZM7, Q8IGA9	0.00407218	2.39017	0.217034
GO:0016073	snRNA metabolic process	P	3	4	383	3662	0.78329	0.10923	over	Q9VAH9, Q9VZM7, Q8IGA9	O77410,Q9VAH9, Q9VZM7, Q8IGA9	0.00407218	2.39017	0.217034
GO:0046434	organophosphate catabolic process	P	11	48	383	3662	2.87206	1.31076	over	Q9VLP3, A1ZAN7, M9PET0, A0A0B4LHC3, Q9VMW7, Q8IMQ8, Q0E8U4, M9PC85, Q9Y1B2, A1Z8W9, E1JJF4	Q8MT06, P42207, Q9V9Q4, M9PF31, Q8T9D9, Q9GQ87, Q86BN8, P13217, Q8MQQ8, Q8IMU3, Q9VKB2, A0A126GUN0, Q6NPB3, Q9VJW1, Q962I2, Q9NHV9, Q7K0L5, Q9VIX3, Q4V536, M9PC43, M9PBR2, Q9W197, A0A0B4KGJ1, Q0E8X8, A8DYP0, Q960A9, Q8SZY4, O76455, Q8IQ85, A0A0B4LFZ4, P25455, Q9VGS2, Q8SZA5, A0A023GPM5, M9PG56, P40797, Q7KN62,Q9VLP3, A1ZAN7, M9PET0, A0A0B4LHC3, Q9VMW7, Q8IMQ8, Q0E8U4, M9PC85, Q9Y1B2, A1Z8W9, E1JJ…	0.00597075	2.22397	0.238334
GO:0046843	dorsal appendage formation	P	6	18	383	3662	1.56658	0.491535	over	P49858, A0A0B4KGK8, P92208, O76922, Q95RI6, C1C5B1	P20351, P55162, X5D3H6, B7FNR3, O44382, O97102, P09052, Q95TW4, Q8IPH0, Q9VGJ9, P40793, P40792,P49858, A0A0B4KGK8, P92208, O76922, Q95RI6, C1C5B1	0.00634107	2.19784	0.238334
GO:0051224	negative regulation of protein transport	P	3	5	383	3662	0.78329	0.136537	over	Q9GYU8, X2JE40, C1C5B1	C7LAF6, O44382,Q9GYU8, X2JE40, C1C5B1	0.00912289	2.03987	0.255316
GO:0043628	ncRNA 3'-end processing	P	3	5	383	3662	0.78329	0.136537	over	Q9VAH9, Q8MKW7, Q8IGA9	Q9VIF1, O77410,Q9VAH9, Q8MKW7, Q8IGA9	0.00912289	2.03987	0.255316
GO:0008039	synaptic target recognition	P	5	14	383	3662	1.30548	0.382305	over	Q24388, Q1WWB4, Q9W1B0, Q961S9, Q9VLS8	P33438, Q9VQ62, Q9VIH3, Q86LF3, A8DZ14, Q6NN26, Q9VNP2, A0A0B4KEX0, C0PV05,Q24388, Q1WWB4, Q9W1B0, Q961S9, Q9VLS8	0.00915637	2.03828	0.255316
GO:0009141	nucleoside triphosphate metabolic process	P	11	52	383	3662	2.87206	1.41999	over	Q9VLP3, A1ZAN7, A0A0B4LHC3, Q24407, Q9VMW7, D3DMY7, B9EQX6, Q8IPB1, Q07093, Q9Y1B2, A1Z8W9	Q8MT06, O01666, P42207, Q9U915, M9PF31, Q8T9D9, Q7JR49, Q9GQ87, Q86BN8, Q9TW62, Q24439, Q9VKM3, Q9W2X6, P08879, Q9VKB2, P48602, Q9VJW1, O77134, Q962I2, Q05825, Q9NHV9, Q9VIX3, Q24251, M9PBR2, A0A0B4KGJ1, P35381, A8DYP0, Q8IR24, Q94516, Q960A9, Q8IQG9, Q8IQ85, A0A0B4LFZ4, Q24086, Q27331, Q9VGS2, M9PG56, P40797, P31409, Q7KN62, Q8T4C4,Q9VLP3, A1ZAN7, A0A0B4LHC3, Q24407, Q9VMW7, D3DMY7, B9EQX6, Q8IP…	0.0103346	1.98571	0.263984
GO:0008380	RNA splicing	P	19	112	383	3662	4.96084	3.05844	over	A1Z8U0, A0A0B4KGK8, Q9W087, E8NH69, O76926, O76922, G7H806, Q95TU3, M9PH94, Q8MKW7, A0A0B4LGB9, A8E779, O46106, A0A0B4KFB8, Q9VJ12, M9PC85, A0A0B4LGT9, Q8IGW7, Q9V535	Q7KMJ6, Q27268, Q9VG73, P48810, Q9V3P3, A1ZBB4, P43332, Q5BI86, O61646, Q9VZ69, Q7K3M5, P11147, Q9V3E7, Q9VLV5, Q9V3C0, Q7KLX0, Q7KLW9, C8VV67, E8NHA7, Q94901, Q8MRT0, A1ZAK9, Q8SXI7, C7LAA5, M9W967, Q9XZU1, Q9VEP9, A0A0B4K6U6, Q9VY49, Q9V948, Q86BI3, Q8IH06, Q9VXE0, Q8IMV6, Q8IGE9, A8JNK7, P15330, Q9VQK7, Q9VQK5, Q9VWP1, A7KX19, Q8IFW3, A1Z9G2, Q24314, Q4V5H1, X2JG22, Q05856, Q4V5E9, M9NH51, O44…	0.0107414	1.96894	0.266358
GO:0016071	mRNA metabolic process	P	22	138	383	3662	5.74413	3.76843	over	A1Z8U0, Q9VUH8, A0A0B4KGK8, Q9VAH9, Q9W087, E8NH69, Q9W1H5, O76926, O76922, G7H806, Q8SY33, Q95TU3, M9PH94, A0A0B4LGB9, A8E779, O46106, A0A0B4KFB8, Q9VJ12, M9PC85, A0A0B4LGT9, Q8IGW7, Q9V535	Q7KMJ6, Q27268, Q9VG73, P48810, Q9V3P3, A1ZBB4, P43332, Q5BI86, O61646, P25991, Q9VZ69, Q7K3M5, P11147, Q9VYS3, Q9V3E7, Q9VLV5, Q24576, Q24572, Q9V3C0, Q7KLX0, Q7KLW9, C8VV67, E8NHA7, Q94901, Q8MRT0, A1ZAK9, A1ZAK4, Q8SXI7, C7LAA5, M9W967, Q9XZU1, Q9VEP9, A0A0B4K6U6, Q9VY49, Q9U1H9, Q9V948, Q86BI3, Q8T994, Q8IH29, Q8IH06, Q9VXE0, Q7JPZ3, Q8IMV6, Q8IGE9, A8E6L0, A8JNK7, P15330, Q9VQK7, Q9VQK5, Q9V…	0.0124814	1.90374	0.280672
GO:0006643	membrane lipid metabolic process	P	6	21	383	3662	1.56658	0.573457	over	Q9W423, Q9VTC3, Q9VGH0, A8E760, Q9VGE7, E1JJF4	Q95SC2, M9PEI8, Q9W3G0, Q9V7Y2, M9PCA6, Q4V536, Q9VC10, Q7KUT2, Q94515, Q8SZA5, Q9VZM5, Q9Y125, Q8T4E1, Q9VA70, Q9VZE2,Q9W423, Q9VTC3, Q9VGH0, A8E760, Q9VGE7, E1JJF4	0.0133559	1.87433	0.282275
GO:0006396	RNA processing	P	25	164	383	3662	6.52742	4.47843	over	A1Z8U0, Q9VUH8, A0A0B4KGK8, Q9VAH9, Q9W138, Q9W087, Q9VD22, E8NH69, O76926, O76922, G7H806, Q95TU3, M9PH94, Q9VZM7, Q8MKW7, A0A0B4LGB9, A8E779, O46106, A0A0B4KFB8, Q9VJ12, M9PC85, Q8IGA9, A0A0B4LGT9, Q8IGW7, Q9V535	Q7KMJ6, Q27268, Q9VG73, P48810, Q9V3P3, Q9W4M9, A1ZBB4, Q9V9Z9, X2JC80, P43332, Q5BI86, O61646, P25991, Q9VZ69, Q7K3M5, P11147, Q9W4D2, Q9V3E7, Q9VLV5, Q24572, O44081, Q9V3C0, Q7KLX0, Q7KLW9, C8VV67, Q9VFE6, E8NHA7, Q8MS69, Q94901, Q8MRT0, A1ZAK9, Q8SXI7, C7LAA5, M9W967, Q9W415, Q7JQT9, Q9XZU1, Q9VEP9, A0A0B4K6U6, Q9VY49, Q9U1H9, Q9V948, Q86BI3, Q8T8V5, Q8IGS9, Q8IH29, Q8IH06, Q9W2Y4, Q9VXE0, Q8I…	0.0136284	1.86556	0.282275
GO:0007186	G-protein coupled receptor signaling pathway	P	9	41	383	3662	2.34987	1.11961	over	P38040, Q5MRQ8, Q9W1E8, X2JE40, Q8IR72, P61849, M9PCU0, Q07093, M9PC85	A0A0B4JD15, Q9VLX0, P10676, D7F8J0, P13217, Q9V8R9, P23625, P61855, G4LU68, A0A126GUN0, Q9VWP8, O01404, P40421, P16378, P62152, P13677, X2J8V5, P08645, Q8IR12, P05990, A0A0B4LGI1, Q7KNR7, P29829, Q24008, A0A023GPM5, A0A0B4KEJ6, Q4LBB9, B6IDT4, E4NKN2, Q9VZJ6, Q5BIJ0, P19334,P38040, Q5MRQ8, Q9W1E8, X2JE40, Q8IR72, P61849, M9PCU0, Q07093, M9PC85	0.0149669	1.82487	0.290881
GO:0009790	embryo development	P	31	217	383	3662	8.09399	5.92572	over	Q4V6N1, A1Z6I7, P38040, A1ZAN7, P49858, P31007, Q9VWT3, M9NFH3, Q24478, P92208, P12370, Q9W1H5, A1Z7T4, O76922, Q9U5W6, Q960F4, Q9I7L4, Q8SY33, X2JE40, Q1WWB4, Q24298, A0APG2, A8E779, Q9VWE0, P28166, Q2XY02, Q7KNQ9, Q9XZ57, O44253, Q8IGY1, Q9V535	O76904, A0A0B4JD95, Q9V427, P18824, Q9VMA3, Q8MSI9, Q27889, O61613, Q9V3I2, P11147, Q9GQR6, P23779, L0CP15, H1UUP7, M9ND95, Q9VLT1, M9PF42, P12881, Q24547, P48148, Q24524, C8VV30, M9PEL6, M9PEL3, Q7KM15, Q94901, Q9V393, Q9VEZ3, Q9V359, Q08012, Q9XZU1, P32392, A0A0B4K6W2, Q9VF08, A0A0B4K6U6, P25867, P25843, Q9V8R9, Q9VRC9, P91891, Q94882, Q9VRA2, U3RC96, P20351, O18335, O18334, Q9XZH6, H1ZYB7, Q8I…	0.0154467	1.81117	0.290881
GO:0007277	pole cell development	P	5	16	383	3662	1.30548	0.43692	over	Q4V6N1, A1ZAN7, M9NFH3, O76922, Q9VGF9	A0A0B4JCV4, Q8MSI9, P37276, Q8IGE9, A0A126GUS7, P48608, E1JJA5, Q9VIK6, Q9VUQ5, A1Z784, A0A0B4LG05,Q4V6N1, A1ZAN7, M9NFH3, O76922, Q9VGF9	0.0160514	1.79449	0.290881
GO:0045450	bicoid mRNA localization	P	3	6	383	3662	0.78329	0.163845	over	P49858, P12370, Q9U5W6	Q9VEZ3, Q960S3, P28750,P49858, P12370, Q9U5W6	0.0163498	1.78649	0.290881
GO:0006397	mRNA processing	P	20	126	383	3662	5.22193	3.44074	over	A1Z8U0, Q9VUH8, A0A0B4KGK8, Q9VAH9, Q9W087, E8NH69, O76926, O76922, G7H806, Q95TU3, M9PH94, A0A0B4LGB9, A8E779, O46106, A0A0B4KFB8, Q9VJ12, M9PC85, A0A0B4LGT9, Q8IGW7, Q9V535	Q7KMJ6, Q27268, Q9VG73, P48810, Q9V3P3, A1ZBB4, P43332, Q5BI86, O61646, P25991, Q9VZ69, Q7K3M5, P11147, Q9V3E7, Q9VLV5, Q24572, Q9V3C0, Q7KLX0, Q7KLW9, C8VV67, E8NHA7, Q94901, Q8MRT0, A1ZAK9, Q8SXI7, C7LAA5, M9W967, Q9XZU1, Q9VEP9, A0A0B4K6U6, Q9VY49, Q9U1H9, Q9V948, Q86BI3, Q8IH06, Q9VXE0, Q8IMV6, Q8IGE9, A8E6L0, A8JNK7, P15330, Q9VQK7, Q9VQK5, Q9VWP1, A7KX19, Q8IFW3, A1Z9G2, Q24314, Q6NP57, Q4V…	0.0163785	1.78573	0.290881
GO:0000398	mRNA splicing, via spliceosome	P	18	110	383	3662	4.69974	3.00382	over	A1Z8U0, A0A0B4KGK8, Q9W087, E8NH69, O76926, O76922, G7H806, Q95TU3, M9PH94, A0A0B4LGB9, A8E779, O46106, A0A0B4KFB8, Q9VJ12, M9PC85, A0A0B4LGT9, Q8IGW7, Q9V535	Q7KMJ6, Q27268, Q9VG73, P48810, Q9V3P3, A1ZBB4, P43332, Q5BI86, O61646, Q9VZ69, Q7K3M5, P11147, Q9V3E7, Q9VLV5, Q9V3C0, Q7KLX0, Q7KLW9, C8VV67, E8NHA7, Q94901, Q8MRT0, A1ZAK9, Q8SXI7, C7LAA5, M9W967, Q9XZU1, Q9VEP9, A0A0B4K6U6, Q9VY49, Q9V948, Q86BI3, Q8IH06, Q9VXE0, Q8IMV6, Q8IGE9, A8JNK7, P15330, Q9VQK7, Q9VQK5, Q9VWP1, A7KX19, Q8IFW3, A1Z9G2, Q24314, Q4V5H1, X2JG22, Q05856, Q4V5E9, M9NH51, O44…	0.016554	1.7811	0.290881
GO:0000377	RNA splicing, via transesterification reactions with bulged adenosine as nucleophile	P	18	110	383	3662	4.69974	3.00382	over	A1Z8U0, A0A0B4KGK8, Q9W087, E8NH69, O76926, O76922, G7H806, Q95TU3, M9PH94, A0A0B4LGB9, A8E779, O46106, A0A0B4KFB8, Q9VJ12, M9PC85, A0A0B4LGT9, Q8IGW7, Q9V535	Q7KMJ6, Q27268, Q9VG73, P48810, Q9V3P3, A1ZBB4, P43332, Q5BI86, O61646, Q9VZ69, Q7K3M5, P11147, Q9V3E7, Q9VLV5, Q9V3C0, Q7KLX0, Q7KLW9, C8VV67, E8NHA7, Q94901, Q8MRT0, A1ZAK9, Q8SXI7, C7LAA5, M9W967, Q9XZU1, Q9VEP9, A0A0B4K6U6, Q9VY49, Q9V948, Q86BI3, Q8IH06, Q9VXE0, Q8IMV6, Q8IGE9, A8JNK7, P15330, Q9VQK7, Q9VQK5, Q9VWP1, A7KX19, Q8IFW3, A1Z9G2, Q24314, Q4V5H1, X2JG22, Q05856, Q4V5E9, M9NH51, O44…	0.016554	1.7811	0.290881

## Sheet: d42 DRvsAL top20 GOterm
GO.ID	Term	Category	Test	Ref	TestAll	RefAll	X.Test	X.Ref	Over.Under	TestSeqs	RefSeqs	p.value	-Log10(Pvalue)	FDR
GO:0060236	regulation of mitotic spindle organization	P	4	5	409	3662	0.977995	0.136537	over	Q8T9D9, Q9VRQ2, P46863, Q5UHE2	P37276,Q8T9D9, Q9VRQ2, P46863, Q5UHE2	0.000682893	3.16565	0.116742
GO:0090169	regulation of spindle assembly	P	3	3	409	3662	0.733496	0.0819224	over	Q8T9D9, Q9VRQ2, Q5UHE2	Q8T9D9, Q9VRQ2, Q5UHE2	0.00138414	2.85882	0.180581
GO:1901673	regulation of spindle assembly involved in mitosis	P	3	3	409	3662	0.733496	0.0819224	over	Q8T9D9, Q9VRQ2, Q5UHE2	Q8T9D9, Q9VRQ2, Q5UHE2	0.00138414	2.85882	0.180581
GO:0051012	microtubule sliding	P	3	3	409	3662	0.733496	0.0819224	over	Q8T9D9, P46863, Q5UHE2	Q8T9D9, P46863, Q5UHE2	0.00138414	2.85882	0.180581
GO:0090307	spindle assembly involved in mitosis	P	4	6	409	3662	0.977995	0.163845	over	Q8T9D9, Q9VGP6, Q9VRQ2, Q5UHE2	P13496, Q9VH07,Q8T9D9, Q9VGP6, Q9VRQ2, Q5UHE2	0.0018218	2.7395	0.200576
GO:0090224	regulation of spindle organization	P	5	10	409	3662	1.22249	0.273075	over	Q8T9D9, Q9VRQ2, P46863, Q5UHE2, Q9VIL0	P37276, Q9VDY8, Q9XYP8, Q9VJD3, Q9VNH6,Q8T9D9, Q9VRQ2, P46863, Q5UHE2, Q9VIL0	0.00238562	2.6224	0.237623
GO:0006622	protein targeting to lysosome	P	3	4	409	3662	0.733496	0.10923	over	Q9Y1I2, Q9VJ12, A8JNK7	Q24314,Q9Y1I2, Q9VJ12, A8JNK7	0.00492221	2.30784	0.367861
GO:0035069	larval midgut histolysis	P	3	4	409	3662	0.733496	0.10923	over	Q9NHF9, M9PHS3, Q7JY94	D3DMD3,Q9NHF9, M9PHS3, Q7JY94	0.00492221	2.30784	0.367861
GO:0006396	RNA processing	P	28	164	409	3662	6.84597	4.47843	over	Q9VUH8, Q7KLX0, A0A0B4KGK8, Q9VAH9, Q9W138, Q9W087, Q8IH29, Q7K175, O76927, O76926, Q9VXE0, Q8T4A9, Q9VIW7, Q4V5H1, Q9VZM7, M9W967, Q4V5E9, Q9GT67, A8E779, O46106, Q9VJ12, Q7KVQ0, A8JNK7, A5JLB6, Q8MS69, Q9VIL0, Q9VQK5, Q9V535	Q7KMJ6, Q27268, Q9VG73, P48810, Q9V3P3, Q9W4M9, A1ZBB4, Q9V9Z9, X2JC80, P43332, Q5BI86, O61646, P25991, Q9VZ69, Q7K3M5, P11147, Q9W4D2, Q9V3E7, Q9VLV5, Q24572, O44081, Q9V3C0, Q7KLW9, C8VV67, Q9VFE6, E8NHA7, Q94901, Q8MRT0, A1ZAK9, Q8SXI7, C7LAA5, Q9W415, Q7JQT9, E8NH69, Q9XZU1, Q9VEP9, A0A0B4K6U6, Q8MKW7, Q9VY49, Q9U1H9, Q9V948, Q86BI3, Q8IGW7, Q8T8V5, G7H806, Q8IGS9, Q8IH06, Q9W2Y4, Q8IMV6, Q8I…	0.00594316	2.22598	0.367861
GO:0060180	female mating behavior	P	4	8	409	3662	0.977995	0.21846	over	K4M4D5, Q7K9H6, Q9GT67, A8E779	C0PTX6, A0A0B4JCT2, Q9XZL8, Q9W0Y6,K4M4D5, Q7K9H6, Q9GT67, A8E779	0.00672223	2.17249	0.367861
GO:0045924	regulation of female receptivity	P	4	8	409	3662	0.977995	0.21846	over	K4M4D5, Q7K9H6, Q9GT67, A8E779	C0PTX6, A0A0B4JCT2, Q9XZL8, Q9W0Y6,K4M4D5, Q7K9H6, Q9GT67, A8E779	0.00672223	2.17249	0.367861
GO:0007067	mitosis	P	20	107	409	3662	4.88998	2.9219	over	Q4V6N1, Q7K4B4, Q8T9D9, Q8IGT4, Q9VGP6, Q9VCN6, Q7KND8, Q9U5W6, Q9VRQ2, P48598, X2JE40, P46863, Q5UHE2, A9UNH9, O46106, Q7K012, Q9VE85, Q9VAP2, Q9Y1B2, Q9VIL0	P48810, A0A0B4JCV4, Q8MSI9, Q9GQV2, Q9V9W7, Q9V3I2, Q06559, Q9VSF2, Q9VZ20, C8VV30, P37276, Q94901, Q9VEZ3, Q9W3Q1, P53034, Q86BS3, M9PEA0, Q8T9C2, Q9VEP9, P23696, P25867, Q9VXQ5, O18388, Q7K2D2, Q9VKN7, Q9VXG8, Q9W369, P08879, P15348, P07764, P35554, Q9XZ29, Q9NCC3, P06604, P06603, O46072, P08181, X2JG40, P40417, O44437, O61380, A0AP16, A1Z8P9, P45889, Q7KVU4, P52304, Q8T0F9, Q9VIP9, Q7KJ37, Q9N…	0.00682727	2.16575	0.367861
GO:0016567	protein ubiquitination	P	8	28	409	3662	1.95599	0.76461	over	M9PGM3, Q9W2F2, Q8MQN4, Q9Y1I2, Q8IQR5, A0A0B4LHQ4, Q7JPZ3, N0D584	Q24576, Q94981, Q7KLW9, C7LAF6, Q9VKZ8, P25867, Q9W2S2, Q8IGH9, P08181, Q8T0L3, X2JF83, A0A0B4KH36, Q9VJ33, Q9VTY6, E1JHA3, Q9W5E1, Q9VZJ9, D3DMD3, Q7YU20, Q9V475,M9PGM3, Q9W2F2, Q8MQN4, Q9Y1I2, Q8IQR5, A0A0B4LHQ4, Q7JPZ3, N0D584	0.00687796	2.16254	0.367861
GO:0007346	regulation of mitotic cell cycle	P	18	93	409	3662	4.40098	2.5396	over	Q7K4B4, Q8T9D9, Q9W1N8, Q24087, Q9W2E7, Q9VVU5, Q9VCN6, Q7KND8, Q9VRQ2, P46863, Q9V3K3, Q5UHE2, A9UNH9, Q7K2X8, Q9V998, Q9VAP2, Q7JPZ3, Q9VIL0	A0A0B4LF93, Q8SYG2, Q9V3P3, P23128, Q9V9W7, Q5BI50, Q24576, Q24572, C8VV30, P37276, Q8SXL8, Q9V345, Q86BS3, Q8T9C2, Q9V8W3, Q24492, Q24472, Q94899, Q9VXG8, Q9VEA5, Q95RA8, Q9W369, P25171, Q9XYZ5, A0A126GUS7, P15348, P07764, Q9XYU1, P15330, Q9XYU0, Q9XZ29, P42003, P06604, P06603, Q24320, A0A0B4KHM2, Q9VCY3, O61380, Q9I7D3, A0AP16, A1Z8P9, Q7KVU4, A0A0B4LHS9, B7FNR3, O44382, K7WSB4, O76522, Q8IRB5,…	0.00695536	2.15768	0.367861
GO:0046148	pigment biosynthetic process	P	9	35	409	3662	2.20049	0.955762	over	Q8T9D9, Q9VSL3, Q9W1E8, Q9VJQ3, D1KS75, Q9Y1I2, A0APG2, Q9V595, A8JNK7	Q9VFV1, Q9VG08, Q9V9S8, Q9VRZ1, D0IQ95, P15425, Q9W3B3, Q9VRA2, P20351, Q9VXF6, P48611, Q59E23, Q24314, Q9VPT3, Q9VD30, Q9VD09, F3YDH3, O02393, A1Z7S3, P12426, Q9W028, Q9VMY9, E4NKN2, Q9VMQ9, D3DMD3, Q7YU20,Q8T9D9, Q9VSL3, Q9W1E8, Q9VJQ3, D1KS75, Q9Y1I2, A0APG2, Q9V595, A8JNK7	0.00855842	2.06761	0.367861
GO:0044550	secondary metabolite biosynthetic process	P	6	18	409	3662	1.46699	0.491535	over	Q8T9D9, Q9GV29, Q9W1E8, Q9VJQ3, Q9Y1I2, A8JNK7	Q9VFV1, Q9VG08, D0IQ95, Q9VRA2, P20351, Q24314, Q27598, A1Z7S3, Q9W028, Q7K4Y0, D3DMD3, Q7YU20,Q8T9D9, Q9GV29, Q9W1E8, Q9VJQ3, Q9Y1I2, A8JNK7	0.00856727	2.06716	0.367861
GO:0048285	organelle fission	P	21	117	409	3662	5.13447	3.19498	over	Q4V6N1, Q7K4B4, Q8T9D9, Q8IGT4, Q9VGP6, Q9VCN6, Q7KND8, Q9U5W6, Q9VRQ2, P48598, X2JE40, P46863, Q5UHE2, A9UNH9, O46106, Q7K012, Q9VE85, Q9VAP2, X2JC94, Q9Y1B2, Q9VIL0	P48810, A0A0B4JCV4, Q8MSI9, Q9GQV2, Q9V9W7, Q9V3I2, Q06559, Q9VSF2, Q9VZ20, C8VV30, P37276, Q94901, Q9VEZ3, Q8IHG0, Q9W3Q1, P53034, Q86BS3, M9PEA0, Q8T9C2, Q9VEP9, P23696, P25867, Q9VXQ5, O18388, Q7K2D2, Q9VKN7, Q9VXG8, Q9W369, P08879, P15348, P07764, P35554, Q9XZ29, Q9NCC3, P06606, P06604, P06603, O46072, P08181, X2JG40, P40417, M9NH88, O44437, O61380, A0AP16, A1Z8P9, P45889, Q7KVU4, B7YZT3, P52…	0.00863571	2.0637	0.367861
GO:0007220	Notch receptor processing	P	4	9	409	3662	0.977995	0.245767	over	Q9Y1I2, B7Z090, Q7JPZ3, A8JNK7	Q9V3I2, Q24576, Q24314, A0A0B4KFY5, Q7YU20,Q9Y1I2, B7Z090, Q7JPZ3, A8JNK7	0.0107589	1.96823	0.367861
GO:0007041	lysosomal transport	P	4	9	409	3662	0.977995	0.245767	over	K4M4D5, Q9Y1I2, Q9VJ12, A8JNK7	O76902, O76742, Q8IMR0, Q24314, Q960X8,K4M4D5, Q9Y1I2, Q9VJ12, A8JNK7	0.0107589	1.96823	0.367861
GO:0006623	protein targeting to vacuole	P	3	5	409	3662	0.733496	0.136537	over	Q9Y1I2, Q9VJ12, A8JNK7	Q24314, A1Z713,Q9Y1I2, Q9VJ12, A8JNK7	0.0109397	1.96099	0.367861

## Sheet: d7 DRvsAL KEGG TopMap
MapID	MapName	Seqs	#Seqs	URL
ko03040	Spliceosome	O97125 M9PC85 O46106 A0A0B4KFB8 Q95TU3 G7H806 Q9W087 Q9VJ12 Q9VAQ7 A1Z8U0 Q9V535 A0A0B4LGT9 Q8IGW7	13	http://www.kegg.jp/kegg-bin/show_pathway?ko03040+K03283+K12896+K12827+K12824+K12811+K12839+K12627+K12875+K12819+K12856+K12876+K12870+K12622
ko05012	Parkinson's disease	D3DMY7 Q24407 Q8SYJ2 P12370 B9EQX6 Q7K738 J7FKZ6 A0A0A0RVF0 P04657	9	http://www.kegg.jp/kegg-bin/show_pathway?ko05012+K02133+K02131+K03948+K04345+K02128+K04552+K03880+K00412+K08738
ko03013	RNA transport	Q8MKW7 O76863 Q9VCG4 Q9VJ12 Q9V535 Q9W351 Q9GYU8 Q9GQ89	8	http://www.kegg.jp/kegg-bin/show_pathway?ko03013+K00784+K03754+K14315+K12875+K12876+K14320+K14318+K03239
ko00190	Oxidative phosphorylation	D3DMY7 Q24407 Q8SYJ2 B9EQX6 J7FKZ6 A0A0A0RVF0 P23380 Q9VMQ6	8	http://www.kegg.jp/kegg-bin/show_pathway?ko00190+K02133+K02131+K03948+K02128+K03880+K00412+K02155+K02258
ko05010	Alzheimer's disease	D3DMY7 Q24407 Q8SYJ2 B9EQX6 A0A0A0RVF0 B7Z090 P04657	7	http://www.kegg.jp/kegg-bin/show_pathway?ko05010+K02133+K02131+K03948+K02128+K00412+K04505+K08738
ko00240	Pyrimidine metabolism	Q9VMW7 O76511 Q8IPB1 A9UNH9 Q8IMQ8 Q0E8U4 P32748	7	http://www.kegg.jp/kegg-bin/show_pathway?ko00240+K01519+K00560+K01520+K03006+K00757+K00757+K00254
ko00983	Drug metabolism - other enzymes	Q9VMW7 Q9VGS9 Q15DQ3 Q8IMQ8 Q0E8U4 Q4V5F2 Q4V5Z8	7	http://www.kegg.jp/kegg-bin/show_pathway?ko00983+K01519+K00699+K01044+K00757+K00757+K00699+K00699
ko05016	Huntington's disease	D3DMY7 Q24407 Q8SYJ2 B9EQX6 A0A0A0RVF0 A9UNH9 P04657	7	http://www.kegg.jp/kegg-bin/show_pathway?ko05016+K02133+K02131+K03948+K02128+K00412+K03006+K08738
ko04142	Lysosome	Q8IMR0 P23380 Q9VN93 Q9VGE7 Q9VLI0 Q9W1E8	6	http://www.kegg.jp/kegg-bin/show_pathway?ko04142+K06564+K02155+K01373+K12309+K12311+K12399
ko04024	cAMP signaling pathway	P12370 Q1RL12 Q9W2G8 Q7K0I0 P92208 X2JE40	6	http://www.kegg.jp/kegg-bin/show_pathway?ko04024+K04345+K01540+K00232+K00232+K04440+K04514
ko00564	Glycerophospholipid metabolism	M9PET0 Q2PDP3 E1JJF4 A8E760 Q7KTB3 Q9W0D9	6	http://www.kegg.jp/kegg-bin/show_pathway?ko00564+K00006+K14156+K14676+K00993+K00967+K00968
ko04144	Endocytosis	O97125 Q8IGN0 Q8IMR0 P40946 A1Z8W9 Q9VPX5	6	http://www.kegg.jp/kegg-bin/show_pathway?ko04144+K03283+K12483+K06564+K07941+K18443+K18467
ko03010	Ribosome	Q24186 Q9VWI3 Q9W021 Q8SYI9 Q9VXB5 Q8SXD7	6	http://www.kegg.jp/kegg-bin/show_pathway?ko03010+K02989+K02954+K02892+K02907+K02890+K02948
ko04146	Peroxisome	Q9VJ44 Q8MS59 Q7JZE1 Q9W2G8 Q7K0I0 Q9W0B2	6	http://www.kegg.jp/kegg-bin/show_pathway?ko04146+K08764+K13356+K13352+K00232+K00232+K13347
ko05168	Herpes simplex infection	M9PC85 P92208 A9UNH9 P04657 A1ZBT5	5	http://www.kegg.jp/kegg-bin/show_pathway?ko05168+K12896+K04440+K03006+K08738+K15129
ko04113	Meiosis - yeast	P12370 Q9Y1B2 Q9Y1B3 Q9VCN6 A1Z6I7	5	http://www.kegg.jp/kegg-bin/show_pathway?ko04113+K04345+K02608+K02606+K03353+K02178
ko05166	HTLV-I infection	P31007 P12370 Q9VXF6 Q8T989 Q9VCN6	5	http://www.kegg.jp/kegg-bin/show_pathway?ko05166+K12076+K04345+K08054+K15305+K03353
ko00230	Purine metabolism	Q9VMW7 Q07093 A0APG2 A1Z7P1 A9UNH9	5	http://www.kegg.jp/kegg-bin/show_pathway?ko00230+K01519+K12318+K00764+K01835+K03006
ko00980	Metabolism of xenobiotics by cytochrome P450	Q9VGS9 Q4V5F2 Q8SZE4 Q4V5Z8	4	http://www.kegg.jp/kegg-bin/show_pathway?ko00980+K00699+K00699+K00799+K00699
ko05203	Viral carcinogenesis	P31007 P12370 Q8T989 Q9VIN9	4	http://www.kegg.jp/kegg-bin/show_pathway?ko05203+K12076+K04345+K15305+K16174
ko04111	Cell cycle - yeast	Q9Y1B2 Q9Y1B3 Q9VCN6 A1Z6I7	4	http://www.kegg.jp/kegg-bin/show_pathway?ko04111+K02608+K02606+K03353+K02178
ko04120	Ubiquitin mediated proteolysis	Q7K738 X2JF83 Q8MQN4 Q9VCN6	4	http://www.kegg.jp/kegg-bin/show_pathway?ko04120+K04552+K10592+K10615+K03353
ko04014	Ras signaling pathway	P12370 P40946 Q2XY02 P92208	4	http://www.kegg.jp/kegg-bin/show_pathway?ko04014+K04345+K07941+K18529+K04440
ko04210	Apoptosis	P02572 Q9VN93 P92208 P04657	4	http://www.kegg.jp/kegg-bin/show_pathway?ko04210+K05692+K01373+K04440+K08738
ko04750	Inflammatory mediator regulation of TRP channels	P12370 P92208 Q5MRQ8 Q9VYN1	4	http://www.kegg.jp/kegg-bin/show_pathway?ko04750+K04345+K04440+K04157+K06068
ko04145	Phagosome	Q9VXF6 P23380 P02572 P08841	4	http://www.kegg.jp/kegg-bin/show_pathway?ko04145+K08054+K02155+K05692+K07375
ko05204	Chemical carcinogenesis	Q9VGS9 Q4V5F2 Q8SZE4 Q4V5Z8	4	http://www.kegg.jp/kegg-bin/show_pathway?ko05204+K00699+K00699+K00799+K00699
ko00860	Porphyrin and chlorophyll metabolism	Q9VGS9 Q4V5F2 Q4V5Z8 Q9V3D2	4	http://www.kegg.jp/kegg-bin/show_pathway?ko00860+K00699+K00699+K00699+K00228
ko04611	Platelet activation	P12370 Q07093 P02572 X2JE40	4	http://www.kegg.jp/kegg-bin/show_pathway?ko04611+K04345+K12318+K05692+K04514
ko04114	Oocyte meiosis	P12370 Q9VCN6 A1Z6I7 Q9VGF9	4	http://www.kegg.jp/kegg-bin/show_pathway?ko04114+K04345+K03353+K02178+K11481
ko04914	Progesterone-mediated oocyte maturation	P12370 P92208 Q9VCN6 A1Z6I7	4	http://www.kegg.jp/kegg-bin/show_pathway?ko04914+K04345+K04440+K03353+K02178
ko04212	Longevity regulating pathway - worm	Q8MS59 A0A0B4KFB8 P92208 Q9V998	4	http://www.kegg.jp/kegg-bin/show_pathway?ko04212+K13356+K12824+K04440+K13113
ko05169	Epstein-Barr virus infection	O97125 P12370 P92208 A9UNH9	4	http://www.kegg.jp/kegg-bin/show_pathway?ko05169+K03283+K04345+K04440+K03006
ko00500	Starch and sucrose metabolism	Q9VGS9 A1Z7P1 Q4V5F2 Q4V5Z8	4	http://www.kegg.jp/kegg-bin/show_pathway?ko00500+K00699+K01835+K00699+K00699
ko04931	Insulin resistance	Q24466 P92208 Q9VYN1 Q24193	4	http://www.kegg.jp/kegg-bin/show_pathway?ko04931+K17605+K04440+K06068+K17902
ko04540	Gap junction	P12370 Q07093 P08841 Q5MRQ8	4	http://www.kegg.jp/kegg-bin/show_pathway?ko04540+K04345+K12318+K07375+K04157
ko04270	Vascular smooth muscle contraction	P12370 Q07093 Q9VYN1 X2JE40	4	http://www.kegg.jp/kegg-bin/show_pathway?ko04270+K04345+K12318+K06068+K04514
ko03320	PPAR signaling pathway	Q9VZW7 Q9VJ44 Q9W2G8 Q7K0I0	4	http://www.kegg.jp/kegg-bin/show_pathway?ko03320+K08766+K08764+K00232+K00232
ko05132	Salmonella infection	P02572 P92208 X2JE40 A1Z7T4	4	http://www.kegg.jp/kegg-bin/show_pathway?ko05132+K05692+K04440+K04514+K06071
ko04110	Cell cycle	Q9Y1B2 Q9Y1B3 Q9VCN6 A1Z6I7	4	http://www.kegg.jp/kegg-bin/show_pathway?ko04110+K02608+K02606+K03353+K02178
ko05200	Pathways in cancer	P12370 P92208 P04657 X2JE40	4	http://www.kegg.jp/kegg-bin/show_pathway?ko05200+K04345+K04440+K08738+K04514
ko05164	Influenza A	O97125 P02572 P92208 P04657	4	http://www.kegg.jp/kegg-bin/show_pathway?ko05164+K03283+K05692+K04440+K08738
ko04921	Oxytocin signaling pathway	P12370 Q07093 P02572 X2JE40	4	http://www.kegg.jp/kegg-bin/show_pathway?ko04921+K04345+K12318+K05692+K04514
ko00982	Drug metabolism - cytochrome P450	Q9VGS9 Q4V5F2 Q8SZE4 Q4V5Z8	4	http://www.kegg.jp/kegg-bin/show_pathway?ko00982+K00699+K00699+K00799+K00699
ko04919	Thyroid hormone signaling pathway	P12370 Q1RL12 P02572 Q24193	4	http://www.kegg.jp/kegg-bin/show_pathway?ko04919+K04345+K01540+K05692+K17902
ko03018	RNA degradation	Q9W1H5 A0A0B4LHS9 Q9W087 Q8IGW7	4	http://www.kegg.jp/kegg-bin/show_pathway?ko03018+K12611+K12605+K12627+K12622
ko04141	Protein processing in endoplasmic reticulum	O97125 Q9VXF6 P92208 Q95SQ7	4	http://www.kegg.jp/kegg-bin/show_pathway?ko04141+K03283+K08054+K04440+K14003
ko04932	Non-alcoholic fatty liver disease (NAFLD)	Q8SYJ2 A0A0A0RVF0 P92208 P04657	4	http://www.kegg.jp/kegg-bin/show_pathway?ko04932+K03948+K00412+K04440+K08738
ko00071	Fatty acid degradation	Q9VZW7 Q9W2G8 Q7K0I0	3	http://www.kegg.jp/kegg-bin/show_pathway?ko00071+K08766+K00232+K00232
ko04260	Cardiac muscle contraction	Q8IGY1 Q1RL12 A0A0A0RVF0	3	http://www.kegg.jp/kegg-bin/show_pathway?ko04260+K10373+K01540+K00412
ko04912	GnRH signaling pathway	P12370 P92208 Q9VYN1	3	http://www.kegg.jp/kegg-bin/show_pathway?ko04912+K04345+K04440+K06068
ko05110	Vibrio cholerae infection	P12370 P23380 P02572	3	http://www.kegg.jp/kegg-bin/show_pathway?ko05110+K04345+K02155+K05692
ko04391	Hippo signaling pathway - fly	P31007 P02572 P92208	3	http://www.kegg.jp/kegg-bin/show_pathway?ko04391+K12076+K05692+K04440
ko00830	Retinol metabolism	Q9VGS9 Q4V5F2 Q4V5Z8	3	http://www.kegg.jp/kegg-bin/show_pathway?ko00830+K00699+K00699+K00699
ko04915	Estrogen signaling pathway	O97125 P12370 Q9VYN1	3	http://www.kegg.jp/kegg-bin/show_pathway?ko04915+K03283+K04345+K06068
ko04722	Neurotrophin signaling pathway	B7Z090 P92208 Q9VYN1	3	http://www.kegg.jp/kegg-bin/show_pathway?ko04722+K04505+K04440+K06068
ko04062	Chemokine signaling pathway	P12370 Q9VYN1 X2JE40	3	http://www.kegg.jp/kegg-bin/show_pathway?ko04062+K04345+K06068+K04514
ko04130	SNARE interactions in vesicular transport	F6J1F4 Q9W1I8 Q9VV76	3	http://www.kegg.jp/kegg-bin/show_pathway?ko04130+K08516+K08509+K08501
ko04310	Wnt signaling pathway	P12370 B7Z090 P92208	3	http://www.kegg.jp/kegg-bin/show_pathway?ko04310+K04345+K04505+K04440
ko04970	Salivary secretion	P12370 Q1RL12 Q07093	3	http://www.kegg.jp/kegg-bin/show_pathway?ko04970+K04345+K01540+K12318
ko03420	Nucleotide excision repair	Q7KPG8 E3CTS1 D3PFI1	3	http://www.kegg.jp/kegg-bin/show_pathway?ko03420+K10842+K10838+K10847
ko00600	Sphingolipid metabolism	Q9VGE7 Q9W423 Q9VGH0	3	http://www.kegg.jp/kegg-bin/show_pathway?ko00600+K12309+K04710+K12353
ko01212	Fatty acid metabolism	Q9VZW7 Q9W2G8 Q7K0I0	3	http://www.kegg.jp/kegg-bin/show_pathway?ko01212+K08766+K00232+K00232
ko04910	Insulin signaling pathway	P12370 Q9VSJ8 P92208	3	http://www.kegg.jp/kegg-bin/show_pathway?ko04910+K04345+K07195+K04440
ko04261	Adrenergic signaling in cardiomyocytes	Q8IGY1 P12370 Q1RL12	3	http://www.kegg.jp/kegg-bin/show_pathway?ko04261+K10373+K04345+K01540
ko05145	Toxoplasmosis	O97125 P92208 P04657	3	http://www.kegg.jp/kegg-bin/show_pathway?ko05145+K03283+K04440+K08738
ko01200	Carbon metabolism	B6IDI2 Q8T4D6 Q8T412	3	http://www.kegg.jp/kegg-bin/show_pathway?ko01200+K01623+K01681+K00026
ko05130	Pathogenic Escherichia coli infection	P02572 P08841 X2JE40	3	http://www.kegg.jp/kegg-bin/show_pathway?ko05130+K05692+K07375+K04514
ko04071	Sphingolipid signaling pathway	P92208 Q9W423 X2JE40	3	http://www.kegg.jp/kegg-bin/show_pathway?ko04071+K04440+K04710+K04514
ko04013	MAPK signaling pathway - fly	Q7KNQ9 Q2XY02 P92208	3	http://www.kegg.jp/kegg-bin/show_pathway?ko04013+K17536+K18529+K04440
ko00140	Steroid hormone biosynthesis	Q9VGS9 Q4V5F2 Q4V5Z8	3	http://www.kegg.jp/kegg-bin/show_pathway?ko00140+K00699+K00699+K00699
ko04918	Thyroid hormone synthesis	P12370 Q1RL12 Q9VXF6	3	http://www.kegg.jp/kegg-bin/show_pathway?ko04918+K04345+K01540+K08054
ko05205	Proteoglycans in cancer	P12370 P02572 X2JE40	3	http://www.kegg.jp/kegg-bin/show_pathway?ko05205+K04345+K05692+K04514
ko05131	Shigellosis	P02572 P92208 X2JE40	3	http://www.kegg.jp/kegg-bin/show_pathway?ko05131+K05692+K04440+K04514
ko05206	MicroRNAs in cancer	Q8IGY1 P28166 X2JE40	3	http://www.kegg.jp/kegg-bin/show_pathway?ko05206+K10373+K09299+K04514
ko00440	Phosphonate and phosphinate metabolism	A8E760 Q7KTB3 Q9W0D9	3	http://www.kegg.jp/kegg-bin/show_pathway?ko00440+K00993+K00967+K00968
ko04510	Focal adhesion	P02572 P92208 X2JE40	3	http://www.kegg.jp/kegg-bin/show_pathway?ko04510+K05692+K04440+K04514
ko05410	Hypertrophic cardiomyopathy (HCM)	Q8IGY1 P02572 Q8SXX2	3	http://www.kegg.jp/kegg-bin/show_pathway?ko05410+K10373+K05692+K01283
ko00053	Ascorbate and aldarate metabolism	Q9VGS9 Q4V5F2 Q4V5Z8	3	http://www.kegg.jp/kegg-bin/show_pathway?ko00053+K00699+K00699+K00699
ko05414	Dilated cardiomyopathy	Q8IGY1 P12370 P02572	3	http://www.kegg.jp/kegg-bin/show_pathway?ko05414+K10373+K04345+K05692
ko05231	Choline metabolism in cancer	Q2PDP3 P92208 Q9W0D9	3	http://www.kegg.jp/kegg-bin/show_pathway?ko05231+K14156+K04440+K00968
ko05152	Tuberculosis	P23380 P92208 P04657	3	http://www.kegg.jp/kegg-bin/show_pathway?ko05152+K02155+K04440+K08738
ko04022	cGMP-PKG signaling pathway	Q1RL12 Q07093 X2JE40	3	http://www.kegg.jp/kegg-bin/show_pathway?ko04022+K01540+K12318+K04514
ko04010	MAPK signaling pathway	O97125 P12370 P92208	3	http://www.kegg.jp/kegg-bin/show_pathway?ko04010+K03283+K04345+K04440
ko00040	Pentose and glucuronate interconversions	Q9VGS9 Q4V5F2 Q4V5Z8	3	http://www.kegg.jp/kegg-bin/show_pathway?ko00040+K00699+K00699+K00699
ko04924	Renin secretion	P12370 Q07093 Q8SXX2	3	http://www.kegg.jp/kegg-bin/show_pathway?ko04924+K04345+K12318+K01283
ko04360	Axon guidance	Q9V4A7 X2JE40	2	http://www.kegg.jp/kegg-bin/show_pathway?ko04360+K06821+K04514
ko00020	Citrate cycle (TCA cycle)	Q8T4D6 Q8T412	2	http://www.kegg.jp/kegg-bin/show_pathway?ko00020+K01681+K00026
ko05210	Colorectal cancer	P92208 P04657	2	http://www.kegg.jp/kegg-bin/show_pathway?ko05210+K04440+K08738
ko04930	Type II diabetes mellitus	P92208 Q9VYN1	2	http://www.kegg.jp/kegg-bin/show_pathway?ko04930+K04440+K06068
ko04214	Apoptosis - fly	P92208 P04657	2	http://www.kegg.jp/kegg-bin/show_pathway?ko04214+K04440+K08738
ko04911	Insulin secretion	P12370 Q1RL12	2	http://www.kegg.jp/kegg-bin/show_pathway?ko04911+K04345+K01540
ko05134	Legionellosis	O97125 P04657	2	http://www.kegg.jp/kegg-bin/show_pathway?ko05134+K03283+K08738
ko01040	Biosynthesis of unsaturated fatty acids	Q9W2G8 Q7K0I0	2	http://www.kegg.jp/kegg-bin/show_pathway?ko01040+K00232+K00232
ko00010	Glycolysis / Gluconeogenesis	B6IDI2 A1Z7P1	2	http://www.kegg.jp/kegg-bin/show_pathway?ko00010+K01623+K01835
ko00480	Glutathione metabolism	Q8SZE4 Q9VWT3	2	http://www.kegg.jp/kegg-bin/show_pathway?ko00480+K00799+K18592
ko04020	Calcium signaling pathway	P12370 Q5MRQ8	2	http://www.kegg.jp/kegg-bin/show_pathway?ko04020+K04345+K04157
ko04621	NOD-like receptor signaling pathway	P92208 Q2XYI8	2	http://www.kegg.jp/kegg-bin/show_pathway?ko04621+K04440+K12795
ko04933	AGE-RAGE signaling pathway in diabetic complications	P92208 Q9VYN1	2	http://www.kegg.jp/kegg-bin/show_pathway?ko04933+K04440+K06068
ko04745	Phototransduction - fly	P02572 M9PCU0	2	http://www.kegg.jp/kegg-bin/show_pathway?ko04745+K05692+K08834
ko04726	Serotonergic synapse	P12370 Q5MRQ8	2	http://www.kegg.jp/kegg-bin/show_pathway?ko04726+K04345+K04157
ko04612	Antigen processing and presentation	O97125 Q9VXF6	2	http://www.kegg.jp/kegg-bin/show_pathway?ko04612+K03283+K08054
ko00630	Glyoxylate and dicarboxylate metabolism	Q8T4D6 Q8T412	2	http://www.kegg.jp/kegg-bin/show_pathway?ko00630+K01681+K00026
ko05120	Epithelial cell signaling in Helicobacter pylori infection	P23380 P92208	2	http://www.kegg.jp/kegg-bin/show_pathway?ko05120+K02155+K04440
ko00511	Other glycan degradation	Q9VGE7 Q9VLI0	2	http://www.kegg.jp/kegg-bin/show_pathway?ko00511+K12309+K12311
ko05142	Chagas disease (American trypanosomiasis)	P92208 Q8SXX2	2	http://www.kegg.jp/kegg-bin/show_pathway?ko05142+K04440+K01283
ko04976	Bile secretion	P12370 Q1RL12	2	http://www.kegg.jp/kegg-bin/show_pathway?ko04976+K04345+K01540
ko03008	Ribosome biogenesis in eukaryotes	A8DYB0 Q9W590	2	http://www.kegg.jp/kegg-bin/show_pathway?ko03008+K14572+K14539
ko04728	Dopaminergic synapse	P12370 P92208	2	http://www.kegg.jp/kegg-bin/show_pathway?ko04728+K04345+K04440
ko04723	Retrograde endocannabinoid signaling	P12370 P92208	2	http://www.kegg.jp/kegg-bin/show_pathway?ko04723+K04345+K04440
ko04666	Fc gamma R-mediated phagocytosis	P40946 Q9VYN1	2	http://www.kegg.jp/kegg-bin/show_pathway?ko04666+K07941+K06068
ko04530	Tight junction	P02572 Q9VYN1	2	http://www.kegg.jp/kegg-bin/show_pathway?ko04530+K05692+K06068
ko00030	Pentose phosphate pathway	B6IDI2 A1Z7P1	2	http://www.kegg.jp/kegg-bin/show_pathway?ko00030+K01623+K01835
ko02020	Two-component system	A0A0A0RVF0 P04657	2	http://www.kegg.jp/kegg-bin/show_pathway?ko02020+K00412+K08738
ko00620	Pyruvate metabolism	Q9VMR9 Q8T412	2	http://www.kegg.jp/kegg-bin/show_pathway?ko00620+K01512+K00026
ko04670	Leukocyte transendothelial migration	P02572 X2JE40	2	http://www.kegg.jp/kegg-bin/show_pathway?ko04670+K05692+K04514
ko04713	Circadian entrainment	P12370 Q07093	2	http://www.kegg.jp/kegg-bin/show_pathway?ko04713+K04345+K12318
ko00592	alpha-Linolenic acid metabolism	Q9W2G8 Q7K0I0	2	http://www.kegg.jp/kegg-bin/show_pathway?ko00592+K00232+K00232
ko00430	Taurine and hypotaurine metabolism	M9PG67 Q9VWT3	2	http://www.kegg.jp/kegg-bin/show_pathway?ko00430+K01594+K18592
ko04810	Regulation of actin cytoskeleton	P02572 X2JE40	2	http://www.kegg.jp/kegg-bin/show_pathway?ko04810+K05692+K04514
ko04971	Gastric acid secretion	P12370 Q1RL12	2	http://www.kegg.jp/kegg-bin/show_pathway?ko04971+K04345+K01540
ko01230	Biosynthesis of amino acids	B6IDI2 Q8T4D6	2	http://www.kegg.jp/kegg-bin/show_pathway?ko01230+K01623+K01681
ko05416	Viral myocarditis	P02572 P04657	2	http://www.kegg.jp/kegg-bin/show_pathway?ko05416+K05692+K08738
ko03015	mRNA surveillance pathway	Q9VJ12 Q9V535	2	http://www.kegg.jp/kegg-bin/show_pathway?ko03015+K12875+K12876
ko05161	Hepatitis B	P92208 P04657	2	http://www.kegg.jp/kegg-bin/show_pathway?ko05161+K04440+K08738
ko04215	Apoptosis - multiple species	P92208 P04657	2	http://www.kegg.jp/kegg-bin/show_pathway?ko04215+K04440+K08738
ko04390	Hippo signaling pathway	P31007 P02572	2	http://www.kegg.jp/kegg-bin/show_pathway?ko04390+K12076+K05692
ko04213	Longevity regulating pathway - multiple species	O97125 P12370	2	http://www.kegg.jp/kegg-bin/show_pathway?ko04213+K03283+K04345
ko04961	Endocrine and other factor-regulated calcium reabsorption	P12370 Q1RL12	2	http://www.kegg.jp/kegg-bin/show_pathway?ko04961+K04345+K01540
ko00710	Carbon fixation in photosynthetic organisms	B6IDI2 Q8T412	2	http://www.kegg.jp/kegg-bin/show_pathway?ko00710+K01623+K00026
ko00052	Galactose metabolism	Q9VGE7 A1Z7P1	2	http://www.kegg.jp/kegg-bin/show_pathway?ko00052+K12309+K01835
ko04974	Protein digestion and absorption	Q1RL12 D3PFE3	2	http://www.kegg.jp/kegg-bin/show_pathway?ko04974+K01540+K14206
ko03022	Basal transcription factors	Q7KPG8	1	http://www.kegg.jp/kegg-bin/show_pathway?ko03022+K10842
ko04913	Ovarian steroidogenesis	P12370	1	http://www.kegg.jp/kegg-bin/show_pathway?ko04913+K04345
ko00640	Propanoate metabolism	Q9VHB8	1	http://www.kegg.jp/kegg-bin/show_pathway?ko00640+K00166
ko00280	Valine, leucine and isoleucine degradation	Q9VHB8	1	http://www.kegg.jp/kegg-bin/show_pathway?ko00280+K00166
ko05031	Amphetamine addiction	P12370	1	http://www.kegg.jp/kegg-bin/show_pathway?ko05031+K04345
ko00270	Cysteine and methionine metabolism	Q8T412	1	http://www.kegg.jp/kegg-bin/show_pathway?ko00270+K00026
ko04923	Regulation of lipolysis in adipocytes	P12370	1	http://www.kegg.jp/kegg-bin/show_pathway?ko04923+K04345
ko05212	Pancreatic cancer	P92208	1	http://www.kegg.jp/kegg-bin/show_pathway?ko05212+K04440
ko00531	Glycosaminoglycan degradation	Q9VGE7	1	http://www.kegg.jp/kegg-bin/show_pathway?ko00531+K12309
ko05100	Bacterial invasion of epithelial cells	P02572	1	http://www.kegg.jp/kegg-bin/show_pathway?ko05100+K05692
ko04340	Hedgehog signaling pathway	P12370	1	http://www.kegg.jp/kegg-bin/show_pathway?ko04340+K04345
ko05133	Pertussis	P92208	1	http://www.kegg.jp/kegg-bin/show_pathway?ko05133+K04440
ko00590	Arachidonic acid metabolism	Q9VWT3	1	http://www.kegg.jp/kegg-bin/show_pathway?ko00590+K18592
ko05020	Prion diseases	P12370	1	http://www.kegg.jp/kegg-bin/show_pathway?ko05020+K04345
ko04622	RIG-I-like receptor signaling pathway	P92208	1	http://www.kegg.jp/kegg-bin/show_pathway?ko04622+K04440
ko05412	Arrhythmogenic right ventricular cardiomyopathy (ARVC)	P02572	1	http://www.kegg.jp/kegg-bin/show_pathway?ko05412+K05692
ko04630	Jak-STAT signaling pathway	Q9VWE0	1	http://www.kegg.jp/kegg-bin/show_pathway?ko04630+K19599
ko00604	Glycosphingolipid biosynthesis - ganglio series	Q9VGE7	1	http://www.kegg.jp/kegg-bin/show_pathway?ko00604+K12309
ko05222	Small cell lung cancer	P04657	1	http://www.kegg.jp/kegg-bin/show_pathway?ko05222+K08738
ko03070	Bacterial secretion system	Q9Y171	1	http://www.kegg.jp/kegg-bin/show_pathway?ko03070+K03217
ko00670	One carbon pool by folate	O76511	1	http://www.kegg.jp/kegg-bin/show_pathway?ko00670+K00560
ko00720	Carbon fixation pathways in prokaryotes	Q8T4D6	1	http://www.kegg.jp/kegg-bin/show_pathway?ko00720+K01681
ko00920	Sulfur metabolism	P04657	1	http://www.kegg.jp/kegg-bin/show_pathway?ko00920+K08738
ko00910	Nitrogen metabolism	Q9VH26	1	http://www.kegg.jp/kegg-bin/show_pathway?ko00910+K01672
ko00900	Terpenoid backbone biosynthesis	A0APV5	1	http://www.kegg.jp/kegg-bin/show_pathway?ko00900+K01823
ko00563	Glycosylphosphatidylinositol(GPI)-anchor biosynthesis	Q9W495	1	http://www.kegg.jp/kegg-bin/show_pathway?ko00563+K05294
ko00051	Fructose and mannose metabolism	B6IDI2	1	http://www.kegg.jp/kegg-bin/show_pathway?ko00051+K01623
ko04341	Hedgehog signaling pathway - fly	P12370	1	http://www.kegg.jp/kegg-bin/show_pathway?ko04341+K04345
ko04320	Dorso-ventral axis formation	O76922	1	http://www.kegg.jp/kegg-bin/show_pathway?ko04320+K02156
ko04072	Phospholipase D signaling pathway	P40946	1	http://www.kegg.jp/kegg-bin/show_pathway?ko04072+K07941
ko04664	Fc epsilon RI signaling pathway	P92208	1	http://www.kegg.jp/kegg-bin/show_pathway?ko04664+K04440
ko04916	Melanogenesis	P12370	1	http://www.kegg.jp/kegg-bin/show_pathway?ko04916+K04345
ko00250	Alanine, aspartate and glutamate metabolism	A0APG2	1	http://www.kegg.jp/kegg-bin/show_pathway?ko00250+K00764
ko04330	Notch signaling pathway	B7Z090	1	http://www.kegg.jp/kegg-bin/show_pathway?ko04330+K04505
ko04626	Plant-pathogen interaction	Q2XYI8	1	http://www.kegg.jp/kegg-bin/show_pathway?ko04626+K12795
ko00130	Ubiquinone and other terpenoid-quinone biosynthesis	Q9VYF8	1	http://www.kegg.jp/kegg-bin/show_pathway?ko00130+K06127
ko04350	TGF-beta signaling pathway	X2JE40	1	http://www.kegg.jp/kegg-bin/show_pathway?ko04350+K04514
ko00565	Ether lipid metabolism	A8E760	1	http://www.kegg.jp/kegg-bin/show_pathway?ko00565+K00993
ko04962	Vasopressin-regulated water reabsorption	P12370	1	http://www.kegg.jp/kegg-bin/show_pathway?ko04962+K04345
ko05202	Transcriptional misregulation in cancer	M9PH94	1	http://www.kegg.jp/kegg-bin/show_pathway?ko05202+K13098
ko04720	Long-term potentiation	P12370	1	http://www.kegg.jp/kegg-bin/show_pathway?ko04720+K04345
ko04151	PI3K-Akt signaling pathway	A1Z7T4	1	http://www.kegg.jp/kegg-bin/show_pathway?ko04151+K06071
ko00627	Aminobenzoate degradation	Q9VMR9	1	http://www.kegg.jp/kegg-bin/show_pathway?ko00627+K01512
ko04730	Long-term depression	Q07093	1	http://www.kegg.jp/kegg-bin/show_pathway?ko04730+K12318
ko04960	Aldosterone-regulated sodium reabsorption	Q1RL12	1	http://www.kegg.jp/kegg-bin/show_pathway?ko04960+K01540
ko05160	Hepatitis C	P92208	1	http://www.kegg.jp/kegg-bin/show_pathway?ko05160+K04440
ko05323	Rheumatoid arthritis	P23380	1	http://www.kegg.jp/kegg-bin/show_pathway?ko05323+K02155
ko04978	Mineral absorption	Q1RL12	1	http://www.kegg.jp/kegg-bin/show_pathway?ko04978+K01540
ko04068	FoxO signaling pathway	P92208	1	http://www.kegg.jp/kegg-bin/show_pathway?ko04068+K04440
ko04972	Pancreatic secretion	Q1RL12	1	http://www.kegg.jp/kegg-bin/show_pathway?ko04972+K01540
ko03030	DNA replication	Q8SYN7	1	http://www.kegg.jp/kegg-bin/show_pathway?ko03030+K10744
ko04012	ErbB signaling pathway	P92208	1	http://www.kegg.jp/kegg-bin/show_pathway?ko04012+K04440
ko04620	Toll-like receptor signaling pathway	P92208	1	http://www.kegg.jp/kegg-bin/show_pathway?ko04620+K04440
ko05146	Amoebiasis	P12370	1	http://www.kegg.jp/kegg-bin/show_pathway?ko05146+K04345
ko05032	Morphine addiction	P12370	1	http://www.kegg.jp/kegg-bin/show_pathway?ko05032+K04345
ko04660	T cell receptor signaling pathway	P31007	1	http://www.kegg.jp/kegg-bin/show_pathway?ko04660+K12076
ko04917	Prolactin signaling pathway	P92208	1	http://www.kegg.jp/kegg-bin/show_pathway?ko04917+K04440
ko04115	p53 signaling pathway	P04657	1	http://www.kegg.jp/kegg-bin/show_pathway?ko04115+K08738
ko00680	Methane metabolism	B6IDI2	1	http://www.kegg.jp/kegg-bin/show_pathway?ko00680+K01623
ko03020	RNA polymerase	A9UNH9	1	http://www.kegg.jp/kegg-bin/show_pathway?ko03020+K03006
ko04015	Rap1 signaling pathway	P02572	1	http://www.kegg.jp/kegg-bin/show_pathway?ko04015+K05692
ko04740	Olfactory transduction	P12370	1	http://www.kegg.jp/kegg-bin/show_pathway?ko04740+K04345
ko04964	Proximal tubule bicarbonate reclamation	Q1RL12	1	http://www.kegg.jp/kegg-bin/show_pathway?ko04964+K01540
ko04925	Aldosterone synthesis and secretion	P12370	1	http://www.kegg.jp/kegg-bin/show_pathway?ko04925+K04345
ko04966	Collecting duct acid secretion	P23380	1	http://www.kegg.jp/kegg-bin/show_pathway?ko04966+K02155
ko04725	Cholinergic synapse	P12370	1	http://www.kegg.jp/kegg-bin/show_pathway?ko04725+K04345
ko04150	mTOR signaling pathway	Q9V8I2	1	http://www.kegg.jp/kegg-bin/show_pathway?ko04150+K20398
ko04973	Carbohydrate digestion and absorption	Q1RL12	1	http://www.kegg.jp/kegg-bin/show_pathway?ko04973+K01540
ko04668	TNF signaling pathway	P92208	1	http://www.kegg.jp/kegg-bin/show_pathway?ko04668+K04440
ko00643	Styrene degradation	Q9VHD3	1	http://www.kegg.jp/kegg-bin/show_pathway?ko00643+K01800
ko03060	Protein export	Q9Y171	1	http://www.kegg.jp/kegg-bin/show_pathway?ko03060+K03217
ko04080	Neuroactive ligand-receptor interaction	Q5MRQ8	1	http://www.kegg.jp/kegg-bin/show_pathway?ko04080+K04157
ko04211	Longevity regulating pathway	P12370	1	http://www.kegg.jp/kegg-bin/show_pathway?ko04211+K04345
ko00073	Cutin, suberine and wax biosynthesis	Q8MS59	1	http://www.kegg.jp/kegg-bin/show_pathway?ko00073+K13356
ko04011	MAPK signaling pathway - yeast	M9PET0	1	http://www.kegg.jp/kegg-bin/show_pathway?ko04011+K00006
ko04721	Synaptic vesicle cycle	P23380	1	http://www.kegg.jp/kegg-bin/show_pathway?ko04721+K02155
ko00780	Biotin metabolism	A0A0B4KF92	1	http://www.kegg.jp/kegg-bin/show_pathway?ko00780+K01942
ko04380	Osteoclast differentiation	P92208	1	http://www.kegg.jp/kegg-bin/show_pathway?ko04380+K04440
ko05162	Measles	O97125	1	http://www.kegg.jp/kegg-bin/show_pathway?ko05162+K03283
ko04727	GABAergic synapse	P12370	1	http://www.kegg.jp/kegg-bin/show_pathway?ko04727+K04345
ko04742	Taste transduction	P12370	1	http://www.kegg.jp/kegg-bin/show_pathway?ko04742+K04345
ko00513	Various types of N-glycan biosynthesis	Q29R26	1	http://www.kegg.jp/kegg-bin/show_pathway?ko00513+K03845
ko05014	Amyotrophic lateral sclerosis (ALS)	P04657	1	http://www.kegg.jp/kegg-bin/show_pathway?ko05014+K08738
ko05030	Cocaine addiction	P12370	1	http://www.kegg.jp/kegg-bin/show_pathway?ko05030+K04345
ko01210	2-Oxocarboxylic acid metabolism	Q8T4D6	1	http://www.kegg.jp/kegg-bin/show_pathway?ko01210+K01681
ko00350	Tyrosine metabolism	Q9VHD3	1	http://www.kegg.jp/kegg-bin/show_pathway?ko00350+K01800
ko04975	Fat digestion and absorption	Q961S9	1	http://www.kegg.jp/kegg-bin/show_pathway?ko04975+K14463
ko00120	Primary bile acid biosynthesis	Q9VJ44	1	http://www.kegg.jp/kegg-bin/show_pathway?ko00120+K08764
ko00520	Amino sugar and nucleotide sugar metabolism	A1Z7P1	1	http://www.kegg.jp/kegg-bin/show_pathway?ko00520+K01835
ko04920	Adipocytokine signaling pathway	P92208	1	http://www.kegg.jp/kegg-bin/show_pathway?ko04920+K04440
ko04520	Adherens junction	P02572	1	http://www.kegg.jp/kegg-bin/show_pathway?ko04520+K05692
ko00521	Streptomycin biosynthesis	A1Z7P1	1	http://www.kegg.jp/kegg-bin/show_pathway?ko00521+K01835
ko04724	Glutamatergic synapse	P12370	1	http://www.kegg.jp/kegg-bin/show_pathway?ko04724+K04345
ko00510	N-Glycan biosynthesis	Q29R26	1	http://www.kegg.jp/kegg-bin/show_pathway?ko00510+K03845
ko04922	Glucagon signaling pathway	P12370	1	http://www.kegg.jp/kegg-bin/show_pathway?ko04922+K04345
ko00460	Cyanoamino acid metabolism	Q9VWT3	1	http://www.kegg.jp/kegg-bin/show_pathway?ko00460+K18592
ko04614	Renin-angiotensin system	Q8SXX2	1	http://www.kegg.jp/kegg-bin/show_pathway?ko04614+K01283
ko00970	Aminoacyl-tRNA biosynthesis	Q95T19	1	http://www.kegg.jp/kegg-bin/show_pathway?ko00970+K01875

## Sheet: d42 DRvsAL KEGG TopMap
MapID	MapName	Seqs	#Seqs	URL
ko03013	RNA transport	M9PE28 Q9VJ12 Q7K2X8 Q9GYU8 Q9W1F4 Q9GQ89 Q9VCK0 P48598 Q9W2E7 Q9V535 Q2XXZ0 Q9VNI8 Q9VE85	13	http://www.kegg.jp/kegg-bin/show_pathway?ko03013+K12879+K12875+K14299+K14318+K13174+K03239+K03251+K03259+K14298+K12876+K14289+K12878+K14305
ko03040	Spliceosome	M9PE28 Q9W087 Q9VJ12 Q9VXE0 Q9VQK5 Q4V5H1 Q4V5E9 Q9V535 O46106 Q9VNI8	10	http://www.kegg.jp/kegg-bin/show_pathway?ko03040+K12879+K12627+K12875+K11099+K12821+K09567+K12828+K12876+K12827+K12878
ko03010	Ribosome	Q9W5R8 Q9VWI3 Q8SYU2 Q7JPZ3 P41094 L0CQR2 O76927 Q8WTC1 Q9VXB5 Q8SXD7	10	http://www.kegg.jp/kegg-bin/show_pathway?ko03010+K02932+K02954+K02937+K02927+K02964+K02949+K02971+K02956+K02890+K02948
ko00190	Oxidative phosphorylation	Q9VQ29 Q7JR49 Q8T4C4 Q9V4E0 B9EQX6 J7FKZ6 Q9VMQ6	7	http://www.kegg.jp/kegg-bin/show_pathway?ko00190+K00411+K03662+K02133+K03935+K02128+K03880+K02258
ko04144	Endocytosis	Q9VQD8 Q8SXX1 Q7K9H6 Q9VWY7 Q8IQR5 P40946	6	http://www.kegg.jp/kegg-bin/show_pathway?ko04144+K05754+K00889+K04679+K12186+K10591+K07941
ko05012	Parkinson's disease	Q9VQ29 Q8T4C4 Q9V4E0 B9EQX6 Q7K738 J7FKZ6	6	http://www.kegg.jp/kegg-bin/show_pathway?ko05012+K00411+K02133+K03935+K02128+K04552+K03880
ko00240	Pyrimidine metabolism	Q8IH29 A9UNH9 Q8IMQ8 P32748 P91875 A0APF1	6	http://www.kegg.jp/kegg-bin/show_pathway?ko00240+K00962+K03006+K00757+K00254+K02999+K03504
ko04120	Ubiquitin mediated proteolysis	N0D584 Q8MQN4 Q9VCN6 A0A0B4KHY8 Q7K738 Q8IQR5	6	http://www.kegg.jp/kegg-bin/show_pathway?ko04120+K10593+K10615+K03353+K10581+K04552+K10591
ko00230	Purine metabolism	A0APG2 Q8IH29 A9UNH9 Q9VV83 P91875 A0APF1	6	http://www.kegg.jp/kegg-bin/show_pathway?ko00230+K00764+K00962+K03006+K13988+K02999+K03504
ko01200	Carbon metabolism	O76934 A1Z8D3 A5XD83 Q8T4D6 Q8T412 B6IDI2	6	http://www.kegg.jp/kegg-bin/show_pathway?ko01200+K01681+K11517+K01834+K01681+K00026+K01623
ko04142	Lysosome	Q9VN93 Q9VGE7 Q7JR49 Q9W1E8 Q8IH10	5	http://www.kegg.jp/kegg-bin/show_pathway?ko04142+K01373+K12309+K03662+K12399+K12393
ko05169	Epstein-Barr virus infection	P26270 P92208 A9UNH9 Q8IQR5 P08182	5	http://www.kegg.jp/kegg-bin/show_pathway?ko05169+K03038+K04440+K03006+K10591+K03115
ko05166	HTLV-I infection	Q9VCN6 Q9VPR1 Q9VRQ2 A0APF1 X2JBV9	5	http://www.kegg.jp/kegg-bin/show_pathway?ko05166+K03353+K05770+K02537+K03504+K07299
ko04110	Cell cycle	Q9TVK9 Q9VCN6 Q9VRQ2 Q9Y1B2 Q7KND8	5	http://www.kegg.jp/kegg-bin/show_pathway?ko04110+K02605+K03353+K02537+K02608+K06638
ko05010	Alzheimer's disease	Q9VQ29 Q8T4C4 Q9V4E0 B9EQX6 B7Z090	5	http://www.kegg.jp/kegg-bin/show_pathway?ko05010+K00411+K02133+K03935+K02128+K04505
ko05016	Huntington's disease	Q9VQ29 A9UNH9 Q8T4C4 Q9V4E0 B9EQX6	5	http://www.kegg.jp/kegg-bin/show_pathway?ko05016+K00411+K03006+K02133+K03935+K02128
ko04931	Insulin resistance	P92208 Q9VDC9 Q9VYN1 Q9Y148 X2JBV9	5	http://www.kegg.jp/kegg-bin/show_pathway?ko04931+K04440+K15719+K06068+K09667+K07299
ko04111	Cell cycle - yeast	Q9TVK9 Q9VCN6 Q9VRQ2 Q9Y1B2	4	http://www.kegg.jp/kegg-bin/show_pathway?ko04111+K02605+K03353+K02537+K02608
ko05132	Salmonella infection	Q9VQD8 P92208 X2JE40 A1Z7T4	4	http://www.kegg.jp/kegg-bin/show_pathway?ko05132+K05754+K04440+K04514+K06071
ko03420	Nucleotide excision repair	Q24087 D3PFI1 Q9VKW3 A0APF1	4	http://www.kegg.jp/kegg-bin/show_pathway?ko03420+K10848+K10847+K10756+K03504
ko04914	Progesterone-mediated oocyte maturation	P92208 Q9VCN6 Q9VRQ2 Q7KND8	4	http://www.kegg.jp/kegg-bin/show_pathway?ko04914+K04440+K03353+K02537+K06638
ko04910	Insulin signaling pathway	C3KKC3 P92208 P48598 Q9VSJ8	4	http://www.kegg.jp/kegg-bin/show_pathway?ko04910+K07204+K04440+K03259+K07195
ko04212	Longevity regulating pathway - worm	P92208 Q9V998 Q9VKY3 Q8MS59	4	http://www.kegg.jp/kegg-bin/show_pathway?ko04212+K04440+K13113+K01358+K13356
ko04113	Meiosis - yeast	Q9TVK9 Q9VCN6 Q9VRQ2 Q9Y1B2	4	http://www.kegg.jp/kegg-bin/show_pathway?ko04113+K02605+K03353+K02537+K02608
ko00010	Glycolysis / Gluconeogenesis	Q9VLC5 A5XD83 Q9VHX4 B6IDI2	4	http://www.kegg.jp/kegg-bin/show_pathway?ko00010+K00128+K01834+K00002+K01623
ko00630	Glyoxylate and dicarboxylate metabolism	O76934 A1Z8D3 Q8T4D6 Q8T412	4	http://www.kegg.jp/kegg-bin/show_pathway?ko00630+K01681+K11517+K01681+K00026
ko04146	Peroxisome	A1Z8D3 Q8MRF0 Q8MS59 Q7K0I0	4	http://www.kegg.jp/kegg-bin/show_pathway?ko04146+K11517+K01796+K13356+K00232
ko04150	mTOR signaling pathway	C3KKC3 Q7K2X8 P48598 Q9V8I2	4	http://www.kegg.jp/kegg-bin/show_pathway?ko04150+K07204+K14299+K03259+K20398
ko00040	Pentose and glucuronate interconversions	O96299 Q9VLC5 Q9VXI1 Q9VHX4	4	http://www.kegg.jp/kegg-bin/show_pathway?ko00040+K00008+K00128+K13247+K00002
ko00564	Glycerophospholipid metabolism	E1JJF4 Q7KTB3 Q0KHU5 B6IDT4	4	http://www.kegg.jp/kegg-bin/show_pathway?ko00564+K14676+K00967+K13510+K00981
ko04666	Fc gamma R-mediated phagocytosis	Q9VQD8 Q8SXX1 Q9VYN1 P40946	4	http://www.kegg.jp/kegg-bin/show_pathway?ko04666+K05754+K00889+K06068+K07941
ko01230	Biosynthesis of amino acids	O76934 A5XD83 Q8T4D6 B6IDI2	4	http://www.kegg.jp/kegg-bin/show_pathway?ko01230+K01681+K01834+K01681+K01623
ko04810	Regulation of actin cytoskeleton	Q9VQD8 X2JE40 Q8SXX1	3	http://www.kegg.jp/kegg-bin/show_pathway?ko04810+K05754+K04514+K00889
ko04141	Protein processing in endoplasmic reticulum	P92208 Q9VEU2 Q95SQ7	3	http://www.kegg.jp/kegg-bin/show_pathway?ko04141+K04440+K13989+K14003
ko03018	RNA degradation	Q8IH29 Q9W087 Q8T4A9	3	http://www.kegg.jp/kegg-bin/show_pathway?ko03018+K00962+K12627+K03678
ko00627	Aminobenzoate degradation	Q9VRM9 Q9W4W5 A8E6R0	3	http://www.kegg.jp/kegg-bin/show_pathway?ko00627+K01077+K01101+K01077
ko04722	Neurotrophin signaling pathway	P92208 Q9VYN1 B7Z090	3	http://www.kegg.jp/kegg-bin/show_pathway?ko04722+K04440+K06068+K04505
ko00561	Glycerolipid metabolism	Q7JYK2 Q9VLC5 Q9VHX4	3	http://www.kegg.jp/kegg-bin/show_pathway?ko00561+K14457+K00128+K00002
ko00790	Folate biosynthesis	Q9VRM9 Q9VSL3 A8E6R0	3	http://www.kegg.jp/kegg-bin/show_pathway?ko00790+K01077+K00310+K01077
ko04024	cAMP signaling pathway	P92208 X2JE40 Q7K0I0	3	http://www.kegg.jp/kegg-bin/show_pathway?ko04024+K04440+K04514+K00232
ko04932	Non-alcoholic fatty liver disease (NAFLD)	Q9VQ29 P92208 Q9V4E0	3	http://www.kegg.jp/kegg-bin/show_pathway?ko04932+K00411+K04440+K03935
ko04151	PI3K-Akt signaling pathway	C3KKC3 A1Z7T4 P48598	3	http://www.kegg.jp/kegg-bin/show_pathway?ko04151+K07204+K06071+K03259
ko05206	MicroRNAs in cancer	C3KKC3 A0A0B4LG15 X2JE40	3	http://www.kegg.jp/kegg-bin/show_pathway?ko05206+K07204+K12035+K04514
ko00480	Glutathione metabolism	Q7KK90 Q9VSL3 D1KS75	3	http://www.kegg.jp/kegg-bin/show_pathway?ko00480+K00799+K00310+K00799
ko00052	Galactose metabolism	Q9VGE7 Q4V512 Q9W0P5	3	http://www.kegg.jp/kegg-bin/show_pathway?ko00052+K12309+K01187+K01784
ko04750	Inflammatory mediator regulation of TRP channels	P92208 M9PBX8 Q9VYN1	3	http://www.kegg.jp/kegg-bin/show_pathway?ko04750+K04440+K04984+K06068
ko04214	Apoptosis - fly	P92208 P08928 Q9VPR1	3	http://www.kegg.jp/kegg-bin/show_pathway?ko04214+K04440+K07611+K05770
ko05168	Herpes simplex infection	P92208 A9UNH9 P08182	3	http://www.kegg.jp/kegg-bin/show_pathway?ko05168+K04440+K03006+K03115
ko05131	Shigellosis	Q9VQD8 P92208 X2JE40	3	http://www.kegg.jp/kegg-bin/show_pathway?ko05131+K05754+K04440+K04514
ko00020	Citrate cycle (TCA cycle)	O76934 Q8T4D6 Q8T412	3	http://www.kegg.jp/kegg-bin/show_pathway?ko00020+K01681+K01681+K00026
ko05200	Pathways in cancer	P92208 X2JE40 X2JBV9	3	http://www.kegg.jp/kegg-bin/show_pathway?ko05200+K04440+K04514+K07299
ko04310	Wnt signaling pathway	P92208 P08182 B7Z090	3	http://www.kegg.jp/kegg-bin/show_pathway?ko04310+K04440+K03115+K04505
ko04071	Sphingolipid signaling pathway	P92208 Q9W423 X2JE40	3	http://www.kegg.jp/kegg-bin/show_pathway?ko04071+K04440+K04710+K04514
ko04210	Apoptosis	Q9VN93 P92208 P08928	3	http://www.kegg.jp/kegg-bin/show_pathway?ko04210+K01373+K04440+K07611
ko02020	Two-component system	Q9VQ29 Q9VRM9 A8E6R0	3	http://www.kegg.jp/kegg-bin/show_pathway?ko02020+K00411+K01077+K01077
ko03008	Ribosome biogenesis in eukaryotes	Q8MT06 Q7KVQ0 P08182	3	http://www.kegg.jp/kegg-bin/show_pathway?ko03008+K14538+K11128+K03115
ko04919	Thyroid hormone signaling pathway	Q9W0P3 X2JBV9	2	http://www.kegg.jp/kegg-bin/show_pathway?ko04919+K15143+K07299
ko04912	GnRH signaling pathway	P92208 Q9VYN1	2	http://www.kegg.jp/kegg-bin/show_pathway?ko04912+K04440+K06068
ko04668	TNF signaling pathway	P92208 X2JC94	2	http://www.kegg.jp/kegg-bin/show_pathway?ko04668+K04440+K15637
ko00860	Porphyrin and chlorophyll metabolism	Q9V3D2 Q9V595	2	http://www.kegg.jp/kegg-bin/show_pathway?ko00860+K00228+K01599
ko04920	Adipocytokine signaling pathway	P92208 X2JBV9	2	http://www.kegg.jp/kegg-bin/show_pathway?ko04920+K04440+K07299
ko04930	Type II diabetes mellitus	P92208 Q9VYN1	2	http://www.kegg.jp/kegg-bin/show_pathway?ko04930+K04440+K06068
ko04014	Ras signaling pathway	P92208 P40946	2	http://www.kegg.jp/kegg-bin/show_pathway?ko04014+K04440+K07941
ko03030	DNA replication	Q9VKW3 A0APF1	2	http://www.kegg.jp/kegg-bin/show_pathway?ko03030+K10756+K03504
ko04530	Tight junction	Q9VYN1 P08182	2	http://www.kegg.jp/kegg-bin/show_pathway?ko04530+K06068+K03115
ko04360	Axon guidance	Q9V4A7 X2JE40	2	http://www.kegg.jp/kegg-bin/show_pathway?ko04360+K06821+K04514
ko04013	MAPK signaling pathway - fly	P92208 Q7KNQ9	2	http://www.kegg.jp/kegg-bin/show_pathway?ko04013+K04440+K17536
ko04114	Oocyte meiosis	Q9VCN6 Q9VRQ2	2	http://www.kegg.jp/kegg-bin/show_pathway?ko04114+K03353+K02537
ko00600	Sphingolipid metabolism	Q9VGE7 Q9W423	2	http://www.kegg.jp/kegg-bin/show_pathway?ko00600+K12309+K04710
ko04975	Fat digestion and absorption	Q961S9 Q7JYK2	2	http://www.kegg.jp/kegg-bin/show_pathway?ko04975+K14463+K14457
ko04211	Longevity regulating pathway	C3KKC3 P48598	2	http://www.kegg.jp/kegg-bin/show_pathway?ko04211+K07204+K03259
ko04510	Focal adhesion	P92208 X2JE40	2	http://www.kegg.jp/kegg-bin/show_pathway?ko04510+K04440+K04514
ko00071	Fatty acid degradation	Q9VLC5 Q7K0I0	2	http://www.kegg.jp/kegg-bin/show_pathway?ko00071+K00128+K00232
ko05164	Influenza A	P92208 Q9W2E7	2	http://www.kegg.jp/kegg-bin/show_pathway?ko05164+K04440+K14298
ko00680	Methane metabolism	A5XD83 B6IDI2	2	http://www.kegg.jp/kegg-bin/show_pathway?ko00680+K01834+K01623
ko00051	Fructose and mannose metabolism	O96299 B6IDI2	2	http://www.kegg.jp/kegg-bin/show_pathway?ko00051+K00008+K01623
ko05231	Choline metabolism in cancer	P92208 Q8SXX1	2	http://www.kegg.jp/kegg-bin/show_pathway?ko05231+K04440+K00889
ko04978	Mineral absorption	Q7K3K5 Q95RR1	2	http://www.kegg.jp/kegg-bin/show_pathway?ko04978+K14688+K07213
ko05160	Hepatitis C	P92208 Q9V3X2	2	http://www.kegg.jp/kegg-bin/show_pathway?ko05160+K04440+K06508
ko05152	Tuberculosis	P92208 Q7JR49	2	http://www.kegg.jp/kegg-bin/show_pathway?ko05152+K04440+K03662
ko05161	Hepatitis B	P92208 Q7JR49	2	http://www.kegg.jp/kegg-bin/show_pathway?ko05161+K04440+K03662
ko00982	Drug metabolism - cytochrome P450	Q7KK90 D1KS75	2	http://www.kegg.jp/kegg-bin/show_pathway?ko00982+K00799+K00799
ko00620	Pyruvate metabolism	Q9VLC5 Q8T412	2	http://www.kegg.jp/kegg-bin/show_pathway?ko00620+K00128+K00026
ko04070	Phosphatidylinositol signaling system	Q8SXX1 B6IDT4	2	http://www.kegg.jp/kegg-bin/show_pathway?ko04070+K00889+K00981
ko04922	Glucagon signaling pathway	A5XD83 X2JBV9	2	http://www.kegg.jp/kegg-bin/show_pathway?ko04922+K01834+K07299
ko05230	Central carbon metabolism in cancer	A5XD83 X2JBV9	2	http://www.kegg.jp/kegg-bin/show_pathway?ko05230+K01834+K07299
ko01040	Biosynthesis of unsaturated fatty acids	Q8SYI0 Q7K0I0	2	http://www.kegg.jp/kegg-bin/show_pathway?ko01040+K10703+K00232
ko03020	RNA polymerase	A9UNH9 P91875	2	http://www.kegg.jp/kegg-bin/show_pathway?ko03020+K03006+K02999
ko04066	HIF-1 signaling pathway	P48598 X2JBV9	2	http://www.kegg.jp/kegg-bin/show_pathway?ko04066+K03259+K07299
ko05130	Pathogenic Escherichia coli infection	Q9VQD8 X2JE40	2	http://www.kegg.jp/kegg-bin/show_pathway?ko05130+K05754+K04514
ko00670	One carbon pool by folate	Q8MLS1 Q6NNU7	2	http://www.kegg.jp/kegg-bin/show_pathway?ko00670+K01934+K00289
ko04062	Chemokine signaling pathway	X2JE40 Q9VYN1	2	http://www.kegg.jp/kegg-bin/show_pathway?ko04062+K04514+K06068
ko00710	Carbon fixation in photosynthetic organisms	Q8T412 B6IDI2	2	http://www.kegg.jp/kegg-bin/show_pathway?ko00710+K00026+K01623
ko03015	mRNA surveillance pathway	Q9VJ12 Q9V535	2	http://www.kegg.jp/kegg-bin/show_pathway?ko03015+K12875+K12876
ko00983	Drug metabolism - other enzymes	Q8IMQ8 A0A0U3SHB6	2	http://www.kegg.jp/kegg-bin/show_pathway?ko00983+K00757+K01044
ko04270	Vascular smooth muscle contraction	X2JE40 Q9VYN1	2	http://www.kegg.jp/kegg-bin/show_pathway?ko04270+K04514+K06068
ko00720	Carbon fixation pathways in prokaryotes	O76934 Q8T4D6	2	http://www.kegg.jp/kegg-bin/show_pathway?ko00720+K01681+K01681
ko04072	Phospholipase D signaling pathway	Q8SXX1 P40946	2	http://www.kegg.jp/kegg-bin/show_pathway?ko04072+K00889+K07941
ko04011	MAPK signaling pathway - yeast	Q8SXX1 Q8IQR5	2	http://www.kegg.jp/kegg-bin/show_pathway?ko04011+K00889+K10591
ko05120	Epithelial cell signaling in Helicobacter pylori infection	P92208 Q7JR49	2	http://www.kegg.jp/kegg-bin/show_pathway?ko05120+K04440+K03662
ko01212	Fatty acid metabolism	Q8SYI0 Q7K0I0	2	http://www.kegg.jp/kegg-bin/show_pathway?ko01212+K10703+K00232
ko03430	Mismatch repair	Q9VKW3 A0APF1	2	http://www.kegg.jp/kegg-bin/show_pathway?ko03430+K10756+K03504
ko04621	NOD-like receptor signaling pathway	P92208 Q2XYI8	2	http://www.kegg.jp/kegg-bin/show_pathway?ko04621+K04440+K12795
ko04911	Insulin secretion	P36975 X2JBV9	2	http://www.kegg.jp/kegg-bin/show_pathway?ko04911+K18211+K07299
ko04139	Regulation of mitophagy - yeast	Q8SXX1 P08182	2	http://www.kegg.jp/kegg-bin/show_pathway?ko04139+K00889+K03115
ko00740	Riboflavin metabolism	Q9GV29 O76206	2	http://www.kegg.jp/kegg-bin/show_pathway?ko00740+K00505+K00861
ko04350	TGF-beta signaling pathway	X2JE40 Q7K9H6	2	http://www.kegg.jp/kegg-bin/show_pathway?ko04350+K04514+K04679
ko05204	Chemical carcinogenesis	Q7KK90 D1KS75	2	http://www.kegg.jp/kegg-bin/show_pathway?ko05204+K00799+K00799
ko01210	2-Oxocarboxylic acid metabolism	O76934 Q8T4D6	2	http://www.kegg.jp/kegg-bin/show_pathway?ko01210+K01681+K01681
ko00980	Metabolism of xenobiotics by cytochrome P450	Q7KK90 D1KS75	2	http://www.kegg.jp/kegg-bin/show_pathway?ko00980+K00799+K00799
ko04933	AGE-RAGE signaling pathway in diabetic complications	P92208 Q9VYN1	2	http://www.kegg.jp/kegg-bin/show_pathway?ko04933+K04440+K06068
ko00760	Nicotinate and nicotinamide metabolism	A0A0B4KF27	1	http://www.kegg.jp/kegg-bin/show_pathway?ko00760+K00858
ko00270	Cysteine and methionine metabolism	Q8T412	1	http://www.kegg.jp/kegg-bin/show_pathway?ko00270+K00026
ko05323	Rheumatoid arthritis	Q7JR49	1	http://www.kegg.jp/kegg-bin/show_pathway?ko05323+K03662
ko04723	Retrograde endocannabinoid signaling	P92208	1	http://www.kegg.jp/kegg-bin/show_pathway?ko04723+K04440
ko00053	Ascorbate and aldarate metabolism	Q9VLC5	1	http://www.kegg.jp/kegg-bin/show_pathway?ko00053+K00128
ko04022	cGMP-PKG signaling pathway	X2JE40	1	http://www.kegg.jp/kegg-bin/show_pathway?ko04022+K04514
ko05100	Bacterial invasion of epithelial cells	Q9VQD8	1	http://www.kegg.jp/kegg-bin/show_pathway?ko05100+K05754
ko04622	RIG-I-like receptor signaling pathway	P92208	1	http://www.kegg.jp/kegg-bin/show_pathway?ko04622+K04440
ko00440	Phosphonate and phosphinate metabolism	Q7KTB3	1	http://www.kegg.jp/kegg-bin/show_pathway?ko00440+K00967
ko05142	Chagas disease (American trypanosomiasis)	P92208	1	http://www.kegg.jp/kegg-bin/show_pathway?ko05142+K04440
ko00340	Histidine metabolism	Q9VLC5	1	http://www.kegg.jp/kegg-bin/show_pathway?ko00340+K00128
ko05210	Colorectal cancer	P92208	1	http://www.kegg.jp/kegg-bin/show_pathway?ko05210+K04440
ko03460	Fanconi anemia pathway	Q24087	1	http://www.kegg.jp/kegg-bin/show_pathway?ko03460+K10848
ko04728	Dopaminergic synapse	P92208	1	http://www.kegg.jp/kegg-bin/show_pathway?ko04728+K04440
ko00410	beta-Alanine metabolism	Q9VLC5	1	http://www.kegg.jp/kegg-bin/show_pathway?ko00410+K00128
ko04520	Adherens junction	P08182	1	http://www.kegg.jp/kegg-bin/show_pathway?ko04520+K03115
ko00120	Primary bile acid biosynthesis	Q8MRF0	1	http://www.kegg.jp/kegg-bin/show_pathway?ko00120+K01796
ko04064	NF-kappa B signaling pathway	P08182	1	http://www.kegg.jp/kegg-bin/show_pathway?ko04064+K03115
ko04727	GABAergic synapse	Q6NND1	1	http://www.kegg.jp/kegg-bin/show_pathway?ko04727+K05034
ko00910	Nitrogen metabolism	Q6NLI8	1	http://www.kegg.jp/kegg-bin/show_pathway?ko00910+K01672
ko04664	Fc epsilon RI signaling pathway	P92208	1	http://www.kegg.jp/kegg-bin/show_pathway?ko04664+K04440
ko00073	Cutin, suberine and wax biosynthesis	Q8MS59	1	http://www.kegg.jp/kegg-bin/show_pathway?ko00073+K13356
ko04611	Platelet activation	X2JE40	1	http://www.kegg.jp/kegg-bin/show_pathway?ko04611+K04514
ko04130	SNARE interactions in vesicular transport	Q9VV76	1	http://www.kegg.jp/kegg-bin/show_pathway?ko04130+K08501
ko05212	Pancreatic cancer	P92208	1	http://www.kegg.jp/kegg-bin/show_pathway?ko05212+K04440
ko03440	Homologous recombination	A0APF1	1	http://www.kegg.jp/kegg-bin/show_pathway?ko03440+K03504
ko00350	Tyrosine metabolism	Q9GV29	1	http://www.kegg.jp/kegg-bin/show_pathway?ko00350+K00505
ko04670	Leukocyte transendothelial migration	X2JE40	1	http://www.kegg.jp/kegg-bin/show_pathway?ko04670+K04514
ko04140	Regulation of autophagy	Q7JY94	1	http://www.kegg.jp/kegg-bin/show_pathway?ko04140+K08337
ko00625	Chloroalkane and chloroalkene degradation	Q9VLC5	1	http://www.kegg.jp/kegg-bin/show_pathway?ko00625+K00128
ko00520	Amino sugar and nucleotide sugar metabolism	Q9W0P5	1	http://www.kegg.jp/kegg-bin/show_pathway?ko00520+K01784
ko04068	FoxO signaling pathway	P92208	1	http://www.kegg.jp/kegg-bin/show_pathway?ko04068+K04440
ko04152	AMPK signaling pathway	C3KKC3	1	http://www.kegg.jp/kegg-bin/show_pathway?ko04152+K07204
ko00950	Isoquinoline alkaloid biosynthesis	Q9GV29	1	http://www.kegg.jp/kegg-bin/show_pathway?ko00950+K00505
ko04921	Oxytocin signaling pathway	X2JE40	1	http://www.kegg.jp/kegg-bin/show_pathway?ko04921+K04514
ko04915	Estrogen signaling pathway	Q9VYN1	1	http://www.kegg.jp/kegg-bin/show_pathway?ko04915+K06068
ko00500	Starch and sucrose metabolism	Q4V512	1	http://www.kegg.jp/kegg-bin/show_pathway?ko00500+K01187
ko00260	Glycine, serine and threonine metabolism	A5XD83	1	http://www.kegg.jp/kegg-bin/show_pathway?ko00260+K01834
ko05133	Pertussis	P92208	1	http://www.kegg.jp/kegg-bin/show_pathway?ko05133+K04440
ko04260	Cardiac muscle contraction	Q9VQ29	1	http://www.kegg.jp/kegg-bin/show_pathway?ko04260+K00411
ko05144	Malaria	Q9V3X2	1	http://www.kegg.jp/kegg-bin/show_pathway?ko05144+K06508
ko01220	Degradation of aromatic compounds	Q9VHX4	1	http://www.kegg.jp/kegg-bin/show_pathway?ko01220+K00002
ko00562	Inositol phosphate metabolism	Q8SXX1	1	http://www.kegg.jp/kegg-bin/show_pathway?ko00562+K00889
ko04662	B cell receptor signaling pathway	Q9V3X2	1	http://www.kegg.jp/kegg-bin/show_pathway?ko04662+K06508
ko00531	Glycosaminoglycan degradation	Q9VGE7	1	http://www.kegg.jp/kegg-bin/show_pathway?ko00531+K12309
ko05203	Viral carcinogenesis	Q7KND8	1	http://www.kegg.jp/kegg-bin/show_pathway?ko05203+K06638
ko00310	Lysine degradation	Q9VLC5	1	http://www.kegg.jp/kegg-bin/show_pathway?ko00310+K00128
ko00030	Pentose phosphate pathway	B6IDI2	1	http://www.kegg.jp/kegg-bin/show_pathway?ko00030+K01623
ko00604	Glycosphingolipid biosynthesis - ganglio series	Q9VGE7	1	http://www.kegg.jp/kegg-bin/show_pathway?ko00604+K12309
ko00280	Valine, leucine and isoleucine degradation	Q9VLC5	1	http://www.kegg.jp/kegg-bin/show_pathway?ko00280+K00128
ko01521	EGFR tyrosine kinase inhibitor resistance	P48598	1	http://www.kegg.jp/kegg-bin/show_pathway?ko01521+K03259
ko04112	Cell cycle - Caulobacter	Q9VKY3	1	http://www.kegg.jp/kegg-bin/show_pathway?ko04112+K01358
ko05412	Arrhythmogenic right ventricular cardiomyopathy (ARVC)	Q9GT67	1	http://www.kegg.jp/kegg-bin/show_pathway?ko05412+K06265
ko00511	Other glycan degradation	Q9VGE7	1	http://www.kegg.jp/kegg-bin/show_pathway?ko00511+K12309
ko04215	Apoptosis - multiple species	P92208	1	http://www.kegg.jp/kegg-bin/show_pathway?ko04215+K04440
ko00563	Glycosylphosphatidylinositol(GPI)-anchor biosynthesis	Q8T4E1	1	http://www.kegg.jp/kegg-bin/show_pathway?ko00563+K05290
ko04512	ECM-receptor interaction	Q9GT67	1	http://www.kegg.jp/kegg-bin/show_pathway?ko04512+K06265
ko05145	Toxoplasmosis	P92208	1	http://www.kegg.jp/kegg-bin/show_pathway?ko05145+K04440
ko00970	Aminoacyl-tRNA biosynthesis	Q9VJH2	1	http://www.kegg.jp/kegg-bin/show_pathway?ko00970+K01876
ko04917	Prolactin signaling pathway	P92208	1	http://www.kegg.jp/kegg-bin/show_pathway?ko04917+K04440
ko04712	Circadian rhythm - plant	P08182	1	http://www.kegg.jp/kegg-bin/show_pathway?ko04712+K03115
ko03050	Proteasome	P26270	1	http://www.kegg.jp/kegg-bin/show_pathway?ko03050+K03038
ko04976	Bile secretion	X2JBV9	1	http://www.kegg.jp/kegg-bin/show_pathway?ko04976+K07299
ko04620	Toll-like receptor signaling pathway	P92208	1	http://www.kegg.jp/kegg-bin/show_pathway?ko04620+K04440
ko00965	Betalain biosynthesis	Q9GV29	1	http://www.kegg.jp/kegg-bin/show_pathway?ko00965+K00505
ko04626	Plant-pathogen interaction	Q2XYI8	1	http://www.kegg.jp/kegg-bin/show_pathway?ko04626+K12795
ko04391	Hippo signaling pathway - fly	P92208	1	http://www.kegg.jp/kegg-bin/show_pathway?ko04391+K04440
ko05416	Viral myocarditis	Q9GT67	1	http://www.kegg.jp/kegg-bin/show_pathway?ko05416+K06265
ko04010	MAPK signaling pathway	P92208	1	http://www.kegg.jp/kegg-bin/show_pathway?ko04010+K04440
ko00062	Fatty acid elongation	Q8SYI0	1	http://www.kegg.jp/kegg-bin/show_pathway?ko00062+K10703
ko04145	Phagosome	Q7JR49	1	http://www.kegg.jp/kegg-bin/show_pathway?ko04145+K03662
ko04916	Melanogenesis	Q9GV29	1	http://www.kegg.jp/kegg-bin/show_pathway?ko04916+K00505
ko03320	PPAR signaling pathway	Q7K0I0	1	http://www.kegg.jp/kegg-bin/show_pathway?ko03320+K00232
ko00250	Alanine, aspartate and glutamate metabolism	A0APG2	1	http://www.kegg.jp/kegg-bin/show_pathway?ko00250+K00764
ko05211	Renal cell carcinoma	X2JBV9	1	http://www.kegg.jp/kegg-bin/show_pathway?ko05211+K07299
ko05162	Measles	P08182	1	http://www.kegg.jp/kegg-bin/show_pathway?ko05162+K03115
ko00592	alpha-Linolenic acid metabolism	Q7K0I0	1	http://www.kegg.jp/kegg-bin/show_pathway?ko00592+K00232
ko04330	Notch signaling pathway	B7Z090	1	http://www.kegg.jp/kegg-bin/show_pathway?ko04330+K04505
ko00380	Tryptophan metabolism	Q9VLC5	1	http://www.kegg.jp/kegg-bin/show_pathway?ko00380+K00128
ko00903	Limonene and pinene degradation	Q9VLC5	1	http://www.kegg.jp/kegg-bin/show_pathway?ko00903+K00128
ko05410	Hypertrophic cardiomyopathy (HCM)	Q9GT67	1	http://www.kegg.jp/kegg-bin/show_pathway?ko05410+K06265
ko04080	Neuroactive ligand-receptor interaction	Q9VPR1	1	http://www.kegg.jp/kegg-bin/show_pathway?ko04080+K05770
ko05110	Vibrio cholerae infection	Q7JR49	1	http://www.kegg.jp/kegg-bin/show_pathway?ko05110+K03662
ko00330	Arginine and proline metabolism	Q9VLC5	1	http://www.kegg.jp/kegg-bin/show_pathway?ko00330+K00128
ko00930	Caprolactam degradation	Q9VHX4	1	http://www.kegg.jp/kegg-bin/show_pathway?ko00930+K00002
ko00920	Sulfur metabolism	Q86PD3	1	http://www.kegg.jp/kegg-bin/show_pathway?ko00920+K17725
ko03060	Protein export	P49963	1	http://www.kegg.jp/kegg-bin/show_pathway?ko03060+K03105
ko04213	Longevity regulating pathway - multiple species	C3KKC3	1	http://www.kegg.jp/kegg-bin/show_pathway?ko04213+K07204
ko05414	Dilated cardiomyopathy	Q9GT67	1	http://www.kegg.jp/kegg-bin/show_pathway?ko05414+K06265
ko05205	Proteoglycans in cancer	X2JE40	1	http://www.kegg.jp/kegg-bin/show_pathway?ko05205+K04514
ko04012	ErbB signaling pathway	P92208	1	http://www.kegg.jp/kegg-bin/show_pathway?ko04012+K04440
ko03410	Base excision repair	A0APF1	1	http://www.kegg.jp/kegg-bin/show_pathway?ko03410+K03504
ko00981	Insect hormone biosynthesis	C8AXY1	1	http://www.kegg.jp/kegg-bin/show_pathway?ko00981+K10719
ko04721	Synaptic vesicle cycle	P36975	1	http://www.kegg.jp/kegg-bin/show_pathway?ko04721+K18211
ko04380	Osteoclast differentiation	P92208	1	http://www.kegg.jp/kegg-bin/show_pathway?ko04380+K04440
ko00565	Ether lipid metabolism	Q0KHU5	1	http://www.kegg.jp/kegg-bin/show_pathway?ko00565+K13510
ko00514	Other types of O-glycan biosynthesis	Q9Y148	1	http://www.kegg.jp/kegg-bin/show_pathway?ko00514+K09667

## Sheet: d7 DRvsAL KEGGenrichment
Map ID	Map Name	#Test	#TestAll	#Ref	#RefAll	%Test	%Ref	Test	Ref	Under/Over	p_value		FDR
ko00440	Phosphonate and phosphinate metabolism	3	383	3	3662	0.7833	0.0819	A8E760 Q7KTB3 Q9W0D9	A8E760 Q7KTB3 Q9W0D9	over	0.00113603	2.94461	0.261286
ko00983	Drug metabolism - other enzymes	7	383	24	3662	1.8277	0.6554	Q9VMW7 Q9VGS9 Q15DQ3 Q8IMQ8 Q0E8U4 Q4V5F2 Q4V5Z8	Q01637 Q9W374 Q07152 D3YE81 P10351 Q9VI04 Q9VMW7 Q9VIE7 Q9W2J4 Q9VJ46 A0A0U3SHB6 Q9VJ45 Q8IMQ8 Q0E8U4 Q9VLR2 A0A0B4LFU6 Q4V5F2 Q4V3X8 Q9VGS9 Q9W228 Q4V5Z8 Q9VGT0 Q8SZD9 D2NUI4	over	0.00709207	2.14923	0.389465
ko03040	Spliceosome	13	383	66	3662	3.3943	1.8023	O97125 M9PC85 O46106 A0A0B4KFB8 Q95TU3 G7H806 Q9W087 Q9VJ12 Q9VAQ7 A1Z8U0 Q9V535 A0A0B4LGT9 Q8IGW7	P11147 P29843 O97125 Q9BIR7 P11146 Q9V3W7 E1JJ68 Q9VUV9 Q9V3E7 Q9U3Z7 Q27268 Q7KU78 P48810 M9PC85 Q9VHS8 Q7K4N3 Q9V948 Q9W3M7 Q9VEP9 M9PE28 Q9VTW6 Q9W0Q2 A0A0C4DHG5 C8VV67 C1C547 Q7KLW9 Q5BI86 Q9VVU6 Q7K3M5 Q9W087 Q9VAX8 Q9VJ12 Q9VI10 Q9VQK7 Q9VLV5 Q9VGG9 Q9VAQ7 Q4V5E9 Q8T6B9 A1Z8U0 Q05856 Q9VIZ3 Q9V535 Q9VU02 Q9VU15 Q24297 M9NH51 Q9VHJ7 Q9VTC1 Q9VXE0 O44437 Q8IGS9 A1Z9G2 P17886 Q9V4Q8 O46106 Q9V…	over	0.0100957	1.99586	0.389465
ko04914	Progesterone-mediated oocyte maturation	4	383	15	3662	1.0444	0.4096	P12370 P92208 Q9VCN6 A1Z6I7	P02828 P12370 O61443 P52304 A0A0B4LIA3 P23572 P40417 P92208 Q9VRQ2 P08646 P11346 Q7KND8 Q9VCN6 A1Z6I7 E1JHM5	over	0.0482681	1.31634	0.389465
ko00564	Glycerophospholipid metabolism	6	383	29	3662	1.5666	0.7919	M9PET0 Q2PDP3 E1JJF4 A8E760 Q7KTB3 Q9W0D9	M9PET0 M9PC43 Q7K569 Q9I7R0 Q9VIF2 Q9VMD5 Q9VT60 Q2PDP3 A0A023GPM5 Q9VV49 A0A0B4LHH1 Q0KHU5 A0A0B4KGI5 Q8SYL0 C6TPB6 E1JJF4 P07668 A0A0B4JD45 Q9VVX5 A0A126GUN0 Q8IMM7 Q9VV51 A8E760 Q7KTB3 E5DK16 Q9W0D9 Q9I7L9 B6IDT4 Q8SX37	over	0.0487218	1.31228	0.389465
ko04130	SNARE interactions in vesicular transport	3	383	9	3662	0.7833	0.2458	F6J1F4 Q9W1I8 Q9VV76	M9PDW0 O77434 Q7JYX5 Q9VNI9 Q7K0X9 Q24547 F6J1F4 Q9W1I8 Q9VV76	over	0.0494009	1.30627	0.389465

## Sheet: d42 DRvsAL KEGGenrichment
Map ID	Map Name	#Test	#TestAll	#Ref	#RefAll	%Test	%Ref	Test	Ref	Under/Over	p_value		FDR
ko00740	Riboflavin metabolism	2	409	2	3662	0.489	0.0546	Q9GV29 O76206	Q27598 O76206	over	0.012447	1.90493	0.362798
ko00627	Aminobenzoate degradation	3	409	8	3662	0.7335	0.2185	Q9VRM9 Q9W4W5 A8E6R0	Q8IPE8 Q7JR58 Q24238 Q9VMR9 Q9VRM9 Q9W4W5 Q9W274 A8E6R0	over	0.0430355	1.36617	0.362798
