# Supplementary material for: Comparative proteomics analysis of dietary restriction in Drosophila
Source: PLoS One. 2020 Oct 16;15(10):e0240596. doi: 10.1371/journal.pone.0240596 (PMC7567386; doi:10.1371/journal.pone.0240596)
Supplement: S7 Table — (XLSX) [file pone.0240596.s008.xlsx]

## Sheet: d7DRvs AL prot_tran_com_genes
S7 Table. Integrated analysis of transcriptome and proteome
Common DEPs in both proteome and transcriptome at day 7 between DR vs AL
Gene_id	Tran_id	Prot_id	GO_fun	kegg	Protein(log2fc)	Protein(pval)	Tran(log2fc)	Tran(pval)
FBgn0004910	FBgn0004910	M9MSK2	membrane	-	-0.384785	0.0352916	0.836152	0.02945
FBgn0264776	FBgn0264776	Q8IND7	-	-	0.38335	0.00344353	0.726142	0.0006
FBgn0012042	FBgn0012042	Q95NP8	defense response to Gram-positive bacterium	-	-0.408512	0.0255649	3.48359	5e-05
FBgn0052230	FBgn0052230	Q8SYJ2	membrane	-	0.288372	0.0286279	0.512863	0.01035
FBgn0013467	FBgn0013467	Q95T29	cell periphery	-	0.317337	0.0158136	0.668619	0.0313
FBgn0041711	FBgn0041711	Q9VFV1	phenol-containing compound biosynthetic process	-	-0.506249	0.00579719	0.71636	0.02865
FBgn0039620	FBgn0039620	Q8MS59	-	Cutin, suberine and wax biosynthesis(ko00073)	0.285454	0.0303153	0.615485	0.00335
FBgn0039321	FBgn0039321	Q9VBS7	transferase activity	-	-0.428607	0.019234	0.857512	0.00425
FBgn0036948	FBgn0036948	Q9VW90	membrane	-	-0.765545	3.25e-05	1.10317	0.0001
FBgn0050035	FBgn0050035	A1Z8N1	intrinsic to membrane	-	0.282172	0.0323145	0.898712	0.003
FBgn0001230	FBgn0001230	O97125	cellular developmental process	-	0.271235	0.0398126	1.16672	0.01805
FBgn0037288	FBgn0037288	Q4V5T1	-	-	0.348505	0.0079337	0.476306	0.0286
FBgn0035665	FBgn0035665	Q9VRS7	-	-	0.286395	0.0297618	0.978174	5e-05
FBgn0036364	FBgn0036364	Q9VU75	-	-	-0.886814	1.52e-06	0.933652	0.00155
FBgn0031801	FBgn0031801	Q8SXE7	-	-	0.282691	0.0319909	0.517995	0.0284
FBgn0036367	FBgn0036367	A9UN73	lipid metabolic process	-	-0.617605	0.000783236	0.742454	0.0323
FBgn0004921	FBgn0004921	P38040	membrane	-	0.368408	0.00496619	0.811097	0.044
FBgn0033446	FBgn0033446	A1Z7Z4	-	-	0.266135	0.0437853	1.08826	5e-05

## Sheet: d42DRvs AL prot_tran_com_genes
Common DEPs in both proteome and transcriptome at day 42 between DR vs AL
Gene_id	Tran_id	Prot_id	GO_fun	kegg	Protein(log2fc)		Protein(pval)	Tran(log2fc)		Tran(pval)
FBgn0032945	FBgn0032945	Q6NNU7	organic cyclic compound metabolic process	-	-0.465883	0.724028	0.0282873	0.434356	1.35131	0.0291
FBgn0039620	FBgn0039620	Q8MS59	fatty-acyl-CoA reductase (alcohol-forming) activity	Cutin, suberine and wax biosynthesis(ko00073)	-0.465129	0.724406	0.0285471	0.523473	1.43741	0.00985
FBgn0259680	FBgn0259680	Q9VYN1	macromolecule modification	-	-0.509124	0.702649	0.0164154	0.807819	1.75056	0.01205
FBgn0036364	FBgn0036364	Q9VU75	-	-	0.826056	1.77283	1.4e-05	0.582977	1.49794	0.02005
FBgn0012042	FBgn0012042	Q95NP8	multi-organism process	-	-0.763383	0.589113	0.000303358	-1.14636	0.451764	0.0002
FBgn0037386	FBgn0037386	Q8T0T6	intrinsic to membrane	-	-0.41907	0.747907	0.0488414	-0.905092	0.533999	0.0011
FBgn0032156	FBgn0032156	Q8MRQ1	RNA binding	-	-0.820856	0.566106	0.000101668	1.40061	2.64013	0.02255
FBgn0034480	FBgn0034480	A1ZBR1	transferase activity	-	-0.445539	0.73431	0.0360612	0.698584	1.62291	0.00105
FBgn0034335	FBgn0034335	Q7KK90	nitrogen compound metabolic process	-	-0.425398	0.744633	0.0454833	0.475033	1.38995	0.021
FBgn0030272	FBgn0030272	Q9VZ24	-	-	-0.458129	0.72793	0.031061	0.713184	1.63942	0.00905
FBgn0011288	FBgn0011288	P36975	cell-cell signaling	-	-0.587346	0.665566	0.00555956	0.784015	1.72192	0.0021
FBgn0035542	FBgn0035542	A8JNK7	RNA processing	-	0.416933	1.33509	0.0272559	1.03605	2.05061	0.00675
FBgn0022359	FBgn0022359	O96299	zinc ion binding	-	0.533037	1.44697	0.00489615	-0.489241	0.7124	0.03535
